# Supplementary material for: Targeted and untargeted metabolomics reveals deep analysis of drought stress responses in needles and roots of Pinus taeda seedlings
Source: Front Plant Sci. 2023 Jan 31;13:1031466. doi: 10.3389/fpls.2022.1031466 (PMC9927248; doi:10.3389/fpls.2022.1031466)
Supplement: Supplementary Figure 1 — PLS-DA scores of experimental groups under negative ion mode. (A) needles (red) vs. roots (blue) of WW seedlings; (B) needles of WS (red) vs.WW (blue) pine seedlings; (C) needles (red) vs. roots (blue) of WS pine seedlings; (D) roots of WS (red) vs. WW (blue) pine seedlings. WW, well-watered; WS, water-stressed. [file DataSheet_1.zip › Supplementary Tables/Table S1.XLSX]

## Sheet: meta_intensity_neg
ID	Name	Formula	Molecular Weight	RT [min]	m/z	mzCloud_Results	mzVault_Results	MassList_Results	pos_A1	pos_A2	pos_A3	pos_A4	pos_A5	pos_A6	pos_B1	pos_B2	pos_B3	pos_B4	pos_B5	pos_B6	pos_C1	pos_C4	pos_C2	pos_C5	pos_C3	pos_C6	pos_D1	pos_D2	pos_D3	pos_D4	pos_D5	pos_D6	pos_QC1	pos_QC2	pos_QC3
Com_20_pos	15-Deoxy-忖12,14-prostaglandin A1	C20 H30 O3	318.218	7.399	319.226	Full match	Full match	No results	8.01603e+08	1330781946	9.55824e+08	5.84642e+08	6.69176e+08	1016932398	1149463225	1207530068	1727812689	1312712277	1387870914	4582288009	1485101544	1524930441	1488375764	1628973876	2396521590	2622404078	4481952734	5827769599	4479513066	3080901519	2046803449	12611895574	2789870399	2621130470	2765264462
Com_99_pos	D-(+)-Proline	C5 H9 N O2	115.063	1.349	116.07	Full match	Full match	Full match	4.96682e+08	4.24776e+08	462297734	4.25865e+08	4.51513e+08	1911131525	1955897543	1.54625e+08	3.96727e+08	2.99231e+08	3.47893e+08	1744618103	4.44216e+08	4.31732e+08	8.46636e+08	9.32887e+08	1002658703	9.91911e+08	4649006709	4066348650	1214537135	2895372664	1694223521	1769563520	1974130910	2114020594	2155080455
Com_145_pos	DL-Stachydrine	C7 H13 N O2	143.094	1.353	144.101	Full match	Full match	Full match	4.31819e+06	3.98698e+06	3.0805e+06	9.51126e+06	4.3263e+06	5.59443e+06	1.50392e+07	1.11345e+07	1.45054e+07	3.84085e+06	1.04655e+07	8.08243e+06	2.508e+07	2.7537e+07	65481166	6.26702e+07	1.1204e+08	1.1664e+08	2.90363e+08	3325729314	2306435045	3.41232e+08	2.66261e+08	1160732459	4.78631e+08	6.77894e+08	6.81269e+08
Com_151_pos	L(-)-Carnitine	C7 H15 N O3	161.105	1.295	162.112	Full match	Full match	No results	8.74586e+06	4.92043e+06	6.67031e+06	1.10594e+07	6.02779e+06	1.16691e+07	1.72317e+07	1.1247e+07	1.67325e+07	7.60279e+06	1.40739e+07	1.03257e+07	5.11678e+07	6.92427e+07	1.42753e+08	147810797	1.65058e+08	5.04783e+07	3.31744e+08	3260966561	2310088268	3.65231e+08	3.0288e+08	1198257126	5.06167e+08	693479745	6.99638e+08
Com_186_pos	Trigonelline	C7 H7 N O2	137.047	1.326	138.055	Full match	Full match	Full match	3.3948e+08	2131116581	5.04444e+08	4.58136e+08	8.01487e+07	4.61985e+07	4.45814e+08	6.69062e+07	7.49087e+07	3.14825e+08	2.25048e+08	9.98663e+08	3.50115e+07	4.35238e+07	2.88301e+08	1.83543e+08	1.5113e+08	1.58253e+08	2.20288e+08	2.0012e+08	1.76921e+08	1.66344e+08	2.28215e+08	1.73811e+08	3.347e+08	4.64983e+08	4.07449e+08
Com_188_pos	Piceatannol	C14 H12 O4	244.073	5.195	245.08	Full match	Full match	Full match	5.55173e+06	2.46362e+06	4.21984e+06	4.53767e+06	3.36616e+06	1.2903e+07	4.06919e+06	3.57351e+06	4.53539e+06	3.73064e+06	4.051e+06	2.95382e+06	3275142815	3327929706	2076583861	2080455014	2462245799	2150641809	2082522933	1861978786	2582620754	2161010394	2854840739	2119704883	7.04336e+08	7.28786e+08	7.82156e+08
Com_195_pos	Isotretinoin	C20 H28 O2	300.207	8.26	301.214	Full match	Full match	Full match	4.11277e+08	5.0946e+08	4.6678e+08	3.59038e+08	3.73162e+08	7.03231e+08	2.9571e+08	7.91563e+08	1117523667	7.04603e+08	1390075362	1793846081	175044333	1.84884e+08	1.58354e+08	9.30753e+07	1.88626e+08	5.30824e+07	4.80365e+08	7.82346e+08	5.09808e+08	596760543	3.0685e+08	1750947110	9.49474e+08	7.13946e+08	1242037604
Com_211_pos	Phloroglucinol	C6 H6 O3	126.032	1.328	127.039	Full match	Full match	Full match	1578402712	1036332270	1940649942	2249916191	1350771600	1919609715	8.68828e+08	1619287216	1752235925	2413825248	1402305938	848936531	1593674446	1575285746	1137223187	860631722	7.34646e+08	7.42646e+08	1378264256	9.31147e+08	1231950749	1082319208	1441666351	9.84021e+08	1221895592	1270711930	1359894406
Com_254_pos	3-[2-(3-Hydroxyphenyl)ethyl]-5-methoxyphenol	C15 H16 O3	244.109	6.228	245.117	Full match	Full match	Full match	4.51567e+06	7.0576e+06	2.10642e+07	2.84353e+07	4.27407e+06	3.34837e+07	5.90444e+06	2.0803e+07	2.48757e+07	1.85382e+07	4.4394e+06	7.8763e+06	4.07494e+07	3.43908e+07	1450625043	1938734650	4.10012e+08	4.46047e+08	1.28762e+08	6.42003e+08	1.85111e+08	2.87625e+08	3.86952e+08	3.5668e+07	1.9931e+08	1.99912e+08	1.91767e+08
Com_255_pos	Argininosuccinic acid	C10 H18 N4 O6	290.122	1.365	291.129	Full match	Full match	Full match	2.24583e+07	8.836e+08	3.41311e+07	2.51261e+07	1290808103	2.82947e+07	1.28293e+08	6.11353e+06	5.66514e+07	2.7566e+08	1602701913	8.91814e+08	1.65757e+07	1.7525e+07	5.78334e+06	5.5615e+06	1.25449e+07	1.2433e+07	2.84106e+07	3.82226e+07	1.38126e+07	9.68323e+06	1.39532e+07	9.11909e+06	2.52906e+08	2.62759e+08	266417574
Com_325_pos	L-Glutamine	C5 H10 N2 O3	146.069	1.301	147.076	Full match	Full match	Full match	2.82672e+08	4.79822e+08	1.82499e+08	1.55599e+08	1.96e+08	5.12843e+08	8.05514e+08	1.16735e+08	2.18775e+08	2.7627e+08	3.54562e+08	9.12521e+08	8.96082e+08	1004443769	8.34865e+08	894042650	7.43479e+08	7.87893e+08	1682530414	1535801067	1267834908	1585342315	7.09018e+08	1565477168	1263040922	1261169293	1278708552
Com_376_pos	Trifolin	C21 H20 O11	448.1	5.554	449.107	Full match	Full match	Full match	1291021403	7.53879e+08	6.88216e+08	8.92018e+08	1292253009	1039325974	8.60629e+08	1121599058	1048953309	1136762529	8.2371e+08	7.93766e+08	2.6869e+07	1.54096e+07	9.62945e+06	1.17237e+07	1.55358e+07	1.74619e+07	7.63094e+06	9.67969e+06	1.65459e+07	1.36523e+07	9.8066e+06	9.10693e+06	6.7486e+08	6.33712e+08	6.2713e+08
Com_498_pos	Testosterone undecanoate	C30 H48 O3	456.36	8.95	457.367	Full match	Full match	Full match	1.07224e+06	923374	1.54499e+06	1.23351e+06	2.35711e+06	725181	489662	1.00474e+06	1.38703e+06	959346	1.14118e+06	904180	1327870749	1322733575	815924616	7.75311e+08	8.36079e+08	8.12064e+08	7.07696e+08	5.93115e+08	8.12842e+08	6.26137e+08	1267716129	5.06159e+08	3.10051e+08	2.96181e+08	3.03049e+08
Com_653_pos	Betaine	C5 H11 N O2	117.079	1.293	118.086	Full match	Full match	Full match	1.40703e+07	1.21117e+07	1.95705e+07	2.07265e+07	1.13823e+07	1.49704e+07	8.89617e+07	1.49822e+07	1.33439e+07	2.25845e+07	2.49686e+07	3.53601e+07	2.00035e+08	1.91555e+08	199461713	2.04235e+08	234074582	2.19619e+08	3.88078e+08	8.37512e+08	3.80883e+08	226117513	2.20547e+08	4.34854e+08	1.72388e+08	146300792	1.55757e+08
Com_668_pos	3,4-Dihydroxybenzaldehyde	C7 H6 O3	138.031	5.073	139.039	Full match	Full match	Full match	2.56418e+08	6.33541e+08	5.57929e+08	3.76662e+08	4.17059e+08	2.10749e+08	3.2008e+08	2.48376e+08	226892363	2.82355e+08	3.66275e+08	5.24611e+08	8.42511e+08	8.94729e+08	4.95208e+08	5.1527e+08	5.26036e+08	5.21159e+08	491692481	3.5383e+08	4.89783e+08	6.69975e+08	5.76131e+08	3.21291e+08	4.20904e+08	4.37513e+08	4.15031e+08
Com_738_pos	Cafestol	C20 H28 O3	316.203	7.271	317.211	Full match	Full match	Full match	6.23991e+08	2.29809e+08	5.71251e+07	1.86152e+08	3.45452e+07	4.34601e+07	5.7662e+07	5.31165e+07	4.91116e+07	4.23528e+07	1.06971e+08	2.19923e+08	4.25821e+07	4.02482e+07	5.07156e+07	4.93072e+07	7.81117e+07	7.66904e+07	1.62442e+08	1.48207e+08	2.25597e+08	7.36475e+07	4.34955e+07	5.56083e+08	7.5562e+07	7.41342e+07	7.34428e+07
Com_831_pos	L-Pyroglutamic acid	C5 H7 N O3	129.042	2.187	130.05	Full match	Full match	Full match	1.45335e+07	2.42165e+07	2.74202e+07	3.47706e+07	2.12545e+07	3.90575e+07	3.53135e+06	1.11573e+07	1.37593e+07	1.75435e+07	2.38682e+07	2.0498e+07	1.41115e+08	1.43118e+08	1.02601e+08	1.02069e+08	1.17919e+08	1.46584e+08	3.49348e+08	6.39305e+08	2.10574e+08	1.95882e+08	2.40765e+08	2.87548e+08	7.44631e+07	8.30053e+07	109948481
Com_974_pos	3-Methoxybenzaldehyde	C8 H8 O2	136.052	5.297	137.06	Full match	Full match	Full match	4.13498e+08	3.07125e+08	3.57111e+08	4.46509e+08	3.16361e+08	3.73007e+08	401402588	3.90578e+08	4.1688e+08	3.80914e+08	3.71035e+08	2.77872e+08	270592523	2.72616e+08	2.21784e+08	2.36226e+08	2.65069e+08	2.82802e+08	2.8663e+08	1.80098e+08	1.65019e+08	2.39164e+08	2.59684e+08	205114138	3.12348e+08	310201194	3.66031e+08
Com_999_pos	D-(+)-Camphor	C10 H16 O	152.12	5.797	153.127	Full match	Full match	Full match	182596501	206321628	2.57489e+08	3.44432e+08	223480607	2.87361e+08	1.11824e+08	3.96098e+08	4.26807e+08	2.84754e+08	1.57638e+08	3.22938e+08	1.04671e+08	9.4395e+07	6.14512e+07	6.08724e+07	6.83536e+07	4.93959e+07	6.165e+07	7.88876e+07	120380385	1.15685e+08	1.37317e+08	110362167	2.24414e+08	1.803e+08	2.04282e+08
Com_1088_pos	2-Hydroxycinnamic acid	C9 H8 O3	164.047	2.033	165.054	Full match	Full match	Full match	9.24744e+07	1.30698e+08	4.01133e+07	3.8017e+07	7.65207e+07	269618452	5.0601e+07	2.39037e+07	2.25616e+07	32802836	4.20121e+07	3.1188e+08	1.13483e+08	1.15964e+08	8.53097e+07	8.04425e+07	7.73937e+07	8.78813e+07	1.04147e+08	1.63402e+08	8.60332e+07	1.75923e+07	8.40603e+07	8.92782e+07	1.06915e+08	1.06315e+08	1.04411e+08
Com_1145_pos	4-Guanidinobutyric acid	C5 H11 N3 O2	145.085	1.702	146.092	Full match	Full match	Full match	3.15026e+06	8.58871e+07	6.29148e+06	6.67695e+06	9.4029e+07	2.43797e+07	6.86858e+06	3.32122e+06	6.26293e+06	1.3908e+07	1.88862e+07	1.50422e+07	5.81027e+07	5.92097e+07	2.11765e+07	1.96414e+07	4.10891e+07	4.40371e+07	1.30174e+08	1.54665e+08	4.7471e+08	6.4522e+07	1.67231e+08	1.00538e+08	7.73358e+07	7.1876e+07	7.51082e+07
Com_1226_pos	Pinocembrin	C15 H12 O4	256.073	6.416	257.08	Full match	Full match	Full match	255707	207983	354660	1.63661e+06	237848	2.80177e+06	138167	260005	310183	258753	303492	670958	1.35616e+08	1.3861e+08	2.18846e+08	2.20335e+08	2.31367e+07	2.26709e+07	6.14906e+06	2.39901e+07	4.42731e+08	2.53111e+08	1.16452e+07	2.07844e+06	3.98488e+07	3.91907e+07	3.84298e+07
Com_1244_pos	Valine	C5 H11 N O2	117.079	1.426	118.086	Full match	Full match	Full match	6.58721e+07	1.21594e+08	3.77194e+07	2.74293e+07	7.75219e+07	3.33713e+08	8.09894e+07	2.55222e+07	3.87143e+07	4.1769e+07	5.1576e+07	273086488	7.58065e+07	8.36156e+07	1.1898e+08	1.70426e+08	1.90821e+08	1.40563e+08	1.52199e+08	1.41265e+08	1.14911e+08	8.84594e+07	8.47632e+07	1.26607e+08	1.89006e+08	2.10644e+08	1.87432e+08
Com_1339_pos	Coumarin	C9 H6 O2	146.037	5.244	147.044	Full match	Full match	Full match	3.06846e+08	2.36722e+08	2.87339e+08	2.87951e+08	277211339	1.80887e+08	2.89151e+08	2.01242e+08	2.24425e+08	2.45506e+08	2.68396e+08	2.20045e+08	4.96885e+07	6.24973e+07	6.40397e+07	6.62529e+07	6.03086e+07	5.26194e+07	6.46076e+07	3.71742e+07	4.2126e+07	4.36578e+07	5.32715e+07	4.6538e+07	1.8818e+08	1.93675e+08	2.00185e+08
Com_1357_pos	L-Tyrosine	C9 H11 N O3	181.073	2.418	182.081	Full match	Full match	Full match	7.82964e+07	1.31529e+08	3.67439e+07	3.12761e+07	7.38229e+07	2.85432e+08	3.75142e+07	1.82397e+07	1.89392e+07	3.0131e+07	3.28264e+07	2.54127e+08	1.02809e+08	9.30681e+07	6.2426e+07	6.08474e+07	9.16874e+07	8.87616e+07	6.22809e+07	133804187	8.32116e+07	5.13465e+07	6.30748e+07	8.13212e+07	8.78873e+07	101511000	9.01066e+07
Com_1504_pos	Ecgonine methyl ester	C10 H17 N O3	199.12	2.066	200.128	Full match	Full match	No results	4.48056e+07	3.62173e+07	3.85909e+07	2.68631e+07	2.2859e+08	3.91453e+06	6.51981e+07	2.8975e+07	3.9746e+07	5.23606e+07	3.25598e+07	2.24508e+08	6.22798e+07	6.25832e+07	2.69751e+07	3.8233e+07	4.38892e+07	4.32636e+07	2.4056e+07	2.04882e+07	2.15316e+07	2.84919e+07	3.14842e+07	4.39142e+07	4.65412e+07	4.99314e+07	5.71379e+07
Com_1635_pos	Pyridoxine	C8 H11 N O3	169.074	2.104	170.081	Full match	Full match	Full match	1.87178e+08	2.33305e+08	2.59245e+08	1.88899e+08	231069997	1.71683e+08	7.40891e+07	1.20984e+08	1.48772e+08	1.7592e+08	1.72028e+08	4.56202e+07	3.68757e+07	3.69832e+07	4.28552e+07	4.20144e+07	5.25248e+07	5.854e+07	3.67883e+07	3.77501e+07	2.49697e+07	2.84051e+07	2.42136e+07	2.31598e+07	8.20791e+07	9.10499e+07	9.86622e+07
Com_1654_pos	Kahweol	C20 H26 O3	314.187	6.382	315.195	Full match	Full match	No results	6.49352e+07	3.59757e+07	2.90155e+07	3.88861e+07	3.14426e+07	2.58647e+07	3.32375e+07	2.55021e+07	3.35511e+07	3.92851e+07	3.97034e+07	2.0108e+08	6.27886e+06	6.8535e+06	9.37991e+06	7.67281e+06	1.94295e+07	2.31102e+07	3.91629e+07	3.86439e+07	2.09092e+07	1.41613e+07	1.20567e+07	1.77603e+08	4.02433e+07	4.65531e+07	4.61681e+07
Com_1805_pos	朽-Glutamylcysteine	C8 H14 N2 O5 S	250.061	1.515	251.069	Full match	Full match	Full match	7.95336e+07	1.20711e+08	7.61269e+07	5.69273e+07	6.83235e+07	6.27155e+07	2.03993e+08	8.70746e+07	6.34931e+07	7.25157e+07	1.44395e+08	1.19506e+08	553149	703399	441775	379407	609688	511718	2.92288e+06	321110	326938	411305	965975	914361	6.39268e+07	6.13711e+07	57226115
Com_1875_pos	Nicotinic acid	C6 H5 N O2	123.032	1.818	124.039	Full match	Full match	Full match	2.68103e+07	2.71893e+07	2.90684e+07	2.6272e+07	2.61724e+07	2.32295e+07	2.06871e+07	2.44103e+07	2.44194e+07	3.17496e+07	2.09049e+07	2.28559e+07	9.42237e+07	9.44986e+07	8.32196e+07	8.57868e+07	9.61246e+07	8.77889e+07	1.97918e+08	2.54637e+08	1.54309e+08	2.05167e+08	1.14602e+08	1.12882e+08	6.60083e+07	6.65051e+07	6.36983e+07
Com_2018_pos	Isovanillic acid	C8 H8 O4	168.042	5.217	169.049	Full match	Full match	Full match	9.10571e+07	1.08761e+08	2.21704e+08	2.22019e+08	118263813	1.89529e+08	4.80343e+07	9.66214e+07	1.41945e+08	1.53996e+08	1.08267e+08	5.13339e+07	6.75907e+07	6.68456e+07	7.67678e+07	7.58886e+07	8.87014e+07	8.64087e+07	5.15781e+07	4.79352e+07	1.09068e+08	6.16925e+07	1.52745e+08	7.30142e+07	1.08753e+08	1.06895e+08	1.13007e+08
Com_2142_pos	Acetyl-L-carnitine	C9 H17 N O4	203.115	1.358	204.123	Full match	Full match	No results	6.29915e+06	9.92609e+06	8.10255e+06	4.52068e+06	9.85449e+06	6.80882e+06	7.64943e+06	2.90383e+06	5.29496e+06	6.36572e+06	5.50351e+06	8.79722e+06	1.37106e+08	1.27217e+08	1.89377e+08	1.8223e+08	1.81327e+08	1.73397e+08	102605543	1.12155e+08	3.64432e+07	1.13859e+08	1.32978e+08	1.27681e+08	2.79004e+07	4.62321e+07	4.92283e+07
Com_2163_pos	Kaempferol	C15 H10 O6	286.047	5.766	287.055	Full match	Full match	Full match	5.84892e+07	3.08198e+07	3.1432e+07	3.58215e+07	3.69271e+07	3.24946e+07	1.60943e+08	4.69066e+07	4.35437e+07	5.3723e+07	3.74609e+07	3.0373e+07	5.98648e+06	6.80491e+06	5.24109e+06	4.06507e+06	4.34765e+06	5.43063e+06	4.08946e+06	3.69482e+06	4.27805e+06	5.95557e+06	3.19786e+06	6.32949e+06	3.53381e+07	3.2542e+07	3.3181e+07
Com_2487_pos	Carvone	C10 H14 O	150.104	6.056	151.112	Full match	Full match	Full match	1.29522e+07	3.1896e+07	1.71823e+07	1.42732e+07	1.37186e+07	2.36142e+07	1.13456e+07	1.8358e+07	2.81546e+07	1.86087e+07	2.83686e+07	4.0438e+07	1.43547e+07	1.32913e+07	1.20061e+07	9.68855e+06	1.36332e+07	1.75391e+07	3.72147e+07	4.63733e+07	8.63059e+07	1.6035e+07	15957556	1.55722e+08	3.17916e+07	2.93671e+07	2.87786e+07
Com_2544_pos	N3,N4-Dimethyl-L-arginine	C8 H18 N4 O2	202.142	1.334	203.15	Full match	Full match	Full match	6.92168e+06	132961140	7.31e+06	7.17792e+06	1.37287e+08	6.39213e+06	2.77617e+07	2.02198e+06	7.8686e+06	2.52393e+07	7.44119e+07	9.68985e+07	3.09573e+07	2.26814e+07	1.81947e+07	1.48389e+07	3.81854e+07	3.27455e+07	2.24259e+07	1.85755e+07	1.54982e+07	2.87365e+07	1.61046e+07	1.18988e+07	4.38145e+07	4.37058e+07	3.29868e+07
Com_2598_pos	Kynurenic acid	C10 H7 N O3	189.042	4.706	190.05	Full match	Full match	Full match	8.48453e+07	1.30197e+08	1.39948e+08	1.61395e+08	7.27772e+07	8.22026e+07	2.9748e+07	1.11052e+08	1.21151e+08	8.35127e+07	3.44012e+07	2.73069e+07	4.6624e+06	3.95516e+06	4.2337e+06	3.83316e+06	5.59064e+06	4.0965e+06	3.41877e+06	3.83362e+06	5.01629e+06	4.3149e+06	3.39434e+06	3.57618e+06	5.41565e+07	5.64375e+07	5.87259e+07
Com_2793_pos	2-(2,6-dihydroxyphenyl)-3,5,7-trihydroxy-4H-chromen-4-one	C15 H10 O7	302.042	5.458	303.049	Full match	Full match	Full match	6.28041e+07	7.9006e+07	1.16585e+08	1.49813e+08	1.22092e+08	1.0825e+08	5.08398e+07	7.48783e+07	9.51105e+07	6.88574e+07	5.0936e+07	3.44535e+07	2.86772e+07	1.39581e+07	7.0438e+06	6.74435e+06	1.01236e+07	9.73544e+06	8.35526e+06	1.8169e+07	2.07676e+07	1.50381e+07	1.24158e+07	5.14343e+06	6.11377e+07	6.36848e+07	6.51803e+07
Com_3190_pos	5,7-dihydroxy-3-(4-hydroxyphenyl)-4H-chromen-4-one	C15 H10 O5	270.052	5.242	271.059	Full match	Full match	Full match	5.56103e+07	3.84537e+07	6.45894e+07	7.2051e+07	1.12857e+08	3.9034e+07	3.65702e+07	8.72498e+07	5.60219e+07	6.08812e+07	5.35911e+07	4.32861e+07	3.93165e+07	2.98358e+07	3.40748e+07	2.69914e+07	2.35374e+07	2.49865e+07	2.25869e+07	1.96252e+07	2.78461e+07	2.94649e+07	3.27259e+07	1.68344e+07	4.26477e+07	3.59557e+07	5.11543e+07
Com_3474_pos	1-(4-hydroxyphenyl)-2-phenylethan-1-one	C14 H12 O2	212.083	6.136	213.09	Full match	Full match	No results	212508	201062	198423	214356	207324	307401	143360	212711	279912	239091	152427	156934	790826	568707	2.44769e+06	897684	710387	849745	736800	1.13391e+08	3.57192e+07	1.19282e+06	553521	1.69908e+06	5.62549e+06	5.60981e+06	6.26519e+06
Com_3629_pos	Ferulic acid	C10 H10 O4	194.057	5.262	195.065	Full match	Full match	Full match	4.18517e+07	5.52289e+07	6.50835e+07	4.34951e+07	4.07822e+07	3.4564e+07	6.70583e+07	4.78574e+07	4.47648e+07	5.68101e+07	7.93069e+07	3.58132e+07	4.98859e+07	5.09549e+07	3.31109e+07	2.72639e+07	2.78367e+07	2.09853e+07	2.34496e+07	2.38809e+07	2.4604e+07	4.08178e+07	4.77555e+07	1.92845e+07	4.79241e+07	3.12775e+07	4.16405e+07
Com_3899_pos	Diaminopimelic acid	C7 H14 N2 O4	190.095	1.327	191.102	Full match	Full match	Full match	2.51026e+07	2.42521e+07	3.08676e+07	3.59463e+07	6.58918e+06	1.84049e+07	2.77526e+07	4.27598e+07	4.43853e+07	1.07576e+07	1.36386e+07	1.69482e+07	1.11763e+08	1.19061e+08	5.90661e+07	6.60754e+07	70678990	7.31382e+07	8.17935e+07	8.04097e+07	9.32429e+07	7.94023e+07	1.10269e+08	7.15596e+07	6.63222e+07	6.64583e+07	8.22738e+07
Com_3982_pos	5-acetyl-2,6-dimethyl-1,2,3,4-tetrahydropyridin-4-one	C9 H13 N O2	167.094	4.959	168.102	Full match	Full match	Full match	2.22604e+06	1.53473e+06	2.02128e+06	2.00966e+06	1.48984e+06	1.69296e+06	2.38184e+06	1.84766e+06	2.31438e+06	1.81156e+06	1.46259e+06	1.73233e+06	3.45099e+06	3.36609e+06	2.0793e+06	2.35783e+06	1.84651e+06	2.17806e+06	2.86068e+06	2.10446e+07	1.01256e+08	2.65941e+06	4.84119e+06	2.88349e+06	4.41974e+06	4.45857e+06	4.62462e+06
Com_4126_pos	4-Phenylbutyric acid	C10 H12 O2	164.083	6.23	165.091	Full match	Full match	Full match	6.03414e+06	4.27009e+06	3.1751e+06	3.31711e+06	3.91519e+06	5.69326e+06	2.13897e+06	3.16063e+06	4.30427e+06	3.56588e+06	4.38692e+06	1.61216e+07	1.04792e+07	1.12574e+07	7.9492e+07	7.97702e+07	2.8276e+07	2.88017e+07	3.11986e+07	6.64789e+07	4.11576e+07	2.82996e+07	3.2512e+07	2.50203e+07	1.7465e+07	1.55713e+07	1.9934e+07
Com_4278_pos	5,7-dihydroxy-2-(2,3,4-trihydroxyphenyl)-4H-chromen-4-one	C15 H10 O7	302.042	5.693	303.049	Full match	Full match	Full match	1.75515e+07	6.56044e+06	1.1561e+07	1.35534e+07	8.08048e+06	7.9855e+06	6.49362e+07	1.10086e+07	6.99814e+06	1.80415e+07	5.08717e+06	2.15408e+06	2.44346e+07	2.19279e+07	2.74515e+06	9.33741e+06	2.07297e+07	2.09379e+07	2.76806e+06	6.30754e+06	6.02193e+06	1.12707e+07	2.54477e+07	1.21408e+07	1.01724e+07	1.00402e+07	8.49288e+06
Com_4434_pos	Uracil	C4 H4 N2 O2	112.027	2.224	113.034	Full match	Full match	Full match	1.27668e+07	2.05347e+07	2.39574e+07	1.43966e+07	1.72508e+07	1.14485e+07	1.20612e+07	1.22298e+07	1.37616e+07	1.167e+07	1.66559e+07	1.87333e+07	4.78614e+07	4.58875e+07	5.17198e+07	4.92272e+07	6.04613e+07	7.10613e+07	5.26444e+07	2.96931e+07	8.65305e+07	5.12845e+07	5.91305e+07	6.20047e+07	3.29845e+07	3.11364e+07	2.48949e+07
Com_4584_pos	Glucose 1-phosphate	C6 H13 O9 P	260.029	1.384	261.036	Full match	Full match	Full match	2.58073e+07	1.34492e+07	1.82137e+07	3.48847e+07	1.18803e+07	1.89177e+07	5.80794e+07	2.34473e+07	2.24351e+07	3.26831e+07	1.74764e+07	7.66843e+06	1.44988e+07	1.44102e+07	1.95937e+07	2.3216e+07	1.29021e+07	2.2521e+06	2.50078e+06	2.68211e+07	6.10096e+07	2.77683e+07	6.99341e+07	4.8418e+07	2.50866e+07	2.69928e+07	2.2638e+07
Com_4660_pos	Citral	C10 H16 O	152.12	5.34	153.127	Full match	Full match	Full match	2.2412e+07	1.05963e+07	2.42192e+07	3.1695e+07	5.13993e+06	6.09529e+07	2.0827e+07	4.71043e+07	2.75263e+07	2.47604e+07	7.81645e+06	2.99201e+07	4.30409e+06	4.02322e+06	3.34693e+06	3.41329e+06	3.73855e+06	3.7129e+06	2.70513e+06	3.34824e+06	6.19484e+06	3.28922e+06	3.80435e+06	3.53377e+06	1.51046e+07	1.63977e+07	1.48041e+07
Com_4920_pos	Pipecolic acid	C6 H11 N O2	129.079	1.734	130.086	Full match	Full match	Full match	1.15118e+07	1.00638e+07	1.53871e+07	22411836	2.00168e+07	1.65611e+07	1.12337e+07	1.28987e+07	1.71109e+07	1.90957e+07	1.29636e+07	1.15203e+07	3.8135e+07	4.31501e+07	6.09792e+07	5.97119e+07	4.95242e+07	4.41611e+07	5.58465e+07	4.73814e+07	2.70915e+07	3.59379e+07	3.88509e+07	4.85963e+07	2.68521e+07	2.65712e+07	2.62549e+07
Com_4977_pos	Threonine	C4 H9 N O3	119.058	1.297	120.066	Full match	Full match	Full match	2.94075e+07	2.45076e+07	2.68714e+07	3.02409e+07	2.88261e+07	5.50974e+07	3.67142e+07	2.12201e+07	2.65586e+07	4.74328e+07	2.56226e+07	2.64066e+07	3.86816e+07	4.85838e+07	2.76845e+07	3.13497e+07	3.2545e+07	2.99784e+07	2.66278e+07	2.26408e+07	4.46627e+07	2.60581e+07	3.5242e+07	2.83511e+07	3.88766e+07	2.58065e+07	3.24382e+07
Com_5268_pos	Urocanic acid	C6 H6 N2 O2	138.043	1.812	139.05	Full match	Full match	Full match	2.18611e+07	2.01634e+07	5.09551e+07	3.83037e+07	1.92592e+07	5.07115e+07	3.30497e+06	6.98191e+06	9.64787e+06	1.23231e+07	3.43696e+06	4.30715e+06	5.72914e+07	6.60687e+07	2.16017e+07	2.10462e+07	3.33623e+07	3.17078e+07	3.12094e+07	1.42713e+07	1.01903e+07	2.29664e+07	1.19186e+07	3.30746e+07	1.69801e+07	2.0275e+07	1.96104e+07
Com_5588_pos	4-Hydroxybenzaldehyde	C7 H6 O2	122.037	4.814	123.044	Full match	Full match	Full match	2.44048e+07	2.91579e+07	5.46856e+07	3.462e+07	2.75227e+07	1.48505e+07	1.60262e+07	1.96749e+07	1.36305e+07	1.91717e+07	2.21867e+07	2.43016e+07	3.0717e+07	3.07419e+07	2.31778e+07	2.34274e+07	3.99788e+07	2.67803e+07	2.14562e+07	1.18188e+07	1.92443e+07	1.8518e+07	1.74362e+07	1.21192e+07	2.10277e+07	2.05855e+07	2.24327e+07
Com_5708_pos	L-Kynurenine	C10 H12 N2 O3	208.084	4.751	209.091	Full match	Full match	Full match	6.31041e+06	4.25558e+07	2.34887e+06	1.73398e+06	2.20455e+07	3.45732e+06	4.7103e+06	980373	2.52234e+06	5.22909e+06	1.70982e+07	2.59655e+07	626325	886484	438893	529847	524069	786313	875860	610841	560365	417015	470222	433076	9.0136e+06	7.28017e+06	4.4944e+06
Com_6022_pos	DL-Lysine	C6 H14 N2 O2	146.105	1.134	147.113	Full match	Full match	Full match	2.44136e+06	1.50673e+07	2.64341e+06	2.29997e+06	1.34684e+07	6.42852e+06	6.35338e+06	1.76701e+06	3.81013e+06	4.08735e+06	3.7513e+07	1.88214e+07	2.3338e+06	1.91261e+06	2.08909e+06	2.08626e+06	2.67796e+06	2.57946e+06	2.24811e+06	2.62385e+06	1.62264e+06	2.46339e+06	2.27641e+06	2.12915e+06	7.14161e+06	6.11671e+06	4.19669e+06
Com_6208_pos	Choline	C5 H13 N O	103.1	1.712	104.107	Full match	Full match	No results	7.22134e+06	37470406	2.73698e+07	2.70441e+07	1.59154e+07	1.69634e+07	2.6531e+07	1.7109e+07	1.59798e+07	1.25545e+07	1.38011e+07	1.73505e+07	1.43824e+07	1.38018e+07	1.43539e+07	1.58701e+07	1.2488e+07	1.28918e+07	1.02148e+07	1.05526e+07	1.16617e+07	9.54654e+06	1.11292e+07	7.37306e+06	1.29255e+07	1.77804e+07	1.54597e+07
Com_6494_pos	Epicatechin	C15 H14 O6	290.078	4.742	291.085	Full match	Full match	Full match	3.87616e+06	1.22956e+07	1.11039e+07	1.48391e+07	1.83642e+07	3.11332e+07	4.66644e+06	1.31647e+07	2.40121e+07	4.40276e+07	9.80034e+06	9.6803e+06	2.72149e+07	2.47271e+07	2.71611e+07	2.7459e+07	3.99362e+07	3.6089e+07	3.93863e+07	1.81839e+07	2.14734e+07	3.7536e+07	4.09226e+07	1.89728e+07	1.306e+07	1.96359e+07	1.97171e+07
Com_6504_pos	trans-Cinnamaldehyde	C9 H8 O	132.058	5.072	133.065	Full match	Full match	Full match	2.18913e+07	2.16701e+07	2.37671e+07	1.90637e+07	3.0417e+07	3.09445e+07	1.99909e+07	3.67644e+07	2.71416e+07	3.55078e+07	2.15531e+07	2.09654e+07	1.81912e+07	9.63355e+06	6.43061e+06	7.26214e+06	1.60608e+07	1.31403e+07	6.44129e+06	7.26658e+06	4.97517e+06	5.18512e+06	6.09142e+06	4.84944e+06	2.34177e+07	2.28274e+07	2.04274e+07
Com_6787_pos	(3R)-8-hydroxy-3-(4-hydroxyphenyl)-3,4-dihydro-1H-2-benzopyran-1-one	C15 H12 O4	256.072	5.203	257.08	Full match	Full match	Full match	1.15417e+06	551037	746521	1.27797e+06	1.376e+06	731222	715324	845849	1.42982e+06	868719	779182	645491	4.82442e+07	4.46597e+07	3.07389e+07	2.98025e+07	3.43157e+07	3.38318e+07	2.61713e+07	2.26102e+07	3.01082e+07	2.37155e+07	4.75785e+07	2.49536e+07	8.39942e+06	1.18666e+07	1.04756e+07
Com_6983_pos	4-Methoxybenzaldehyde	C8 H8 O2	136.052	6.797	137.06	Full match	Full match	Full match	684577	832785	845330	1.23531e+06	730468	843103	838960	772750	1.02658e+06	937150	673080	783506	2.83433e+06	3.35525e+06	3.55836e+07	3.55002e+07	3.20116e+07	2.92096e+07	1.07035e+07	6.53552e+06	1.03586e+07	7.87268e+06	1.08718e+07	3.88495e+06	6.12665e+06	6.10361e+06	6.43542e+06
Com_7220_pos	Nootkatone	C15 H22 O	218.166	7.864	219.174	Full match	Full match	Full match	1.95079e+07	8.04081e+06	4.96531e+06	1.00886e+07	6.48945e+06	1.86476e+07	7.54586e+06	9.86173e+06	2.88211e+07	1.88623e+07	2.81877e+07	1.02342e+07	1.27543e+07	1.43691e+07	7.0119e+06	7.39886e+06	7.47696e+06	6.87519e+06	4.88066e+06	8.82039e+06	4.05509e+06	1.23075e+07	6.09279e+06	1.18599e+07	1.3608e+07	1.25958e+07	1.14626e+07
Com_7350_pos	Isorhapontigenin	C15 H14 O4	258.088	5.492	259.095	Full match	Full match	Full match	2.13372e+07	2.40356e+07	2.59714e+07	2.46552e+07	1.55401e+07	6.57385e+06	2.60431e+07	2.23672e+07	2.65418e+07	2.10204e+07	1.7569e+07	1.9141e+07	1.27265e+07	1.08865e+07	7.96689e+06	8.055e+06	1.01617e+07	1.21609e+07	3.16757e+07	1.58561e+07	3.96625e+07	1.0854e+07	1.58361e+07	2.71235e+07	1.53648e+07	1.94756e+07	1.52729e+07
Com_7735_pos	Ethyl paraben	C9 H10 O3	166.062	4.995	167.07	Full match	Full match	Full match	1.46602e+07	2.64787e+07	1.57636e+07	1.76228e+07	1.41826e+07	2.62275e+07	1.82866e+07	1.90667e+07	1.86869e+07	1.78301e+07	1.59151e+07	1.63577e+07	19993075	1.98637e+07	1.64886e+07	1.59692e+07	1.56273e+07	1.51379e+07	1.41453e+07	1.33516e+07	9.7836e+06	1.29952e+07	1.4115e+07	1.08496e+07	1.5915e+07	1.79771e+07	1.70202e+07
Com_8177_pos	Hesperetin	C16 H14 O6	302.078	5.074	303.085	Full match	Full match	Full match	4.80238e+06	9.39412e+06	1.2127e+07	1.19942e+07	1.69307e+07	8.14224e+06	7.04591e+06	1.27646e+07	1.00458e+07	1.27964e+07	1.74076e+07	1.29858e+07	3.01579e+07	3.1461e+07	2.05584e+07	2.2176e+07	2.34709e+07	2.82368e+07	2.96709e+07	2.20227e+07	2.06389e+07	2.61669e+07	2.60969e+07	2.21928e+07	1.22521e+07	1.24083e+07	1.33562e+07
Com_9505_pos	L-(-)-Methionine	C5 H11 N O2 S	149.051	1.975	150.058	Full match	Full match	Full match	1.33068e+07	1.01887e+07	1.1715e+07	1.68831e+07	1.24047e+07	1.91421e+07	1.15833e+07	1.00461e+07	1.4543e+07	1.86025e+07	1.43896e+07	9.03793e+06	1.47748e+07	1.05551e+07	8.43334e+06	1.17636e+07	7.61207e+06	8.57658e+06	5.32133e+06	2.03711e+07	1.46626e+07	2.28048e+07	1.7432e+07	2.15257e+07	9.7662e+06	1.47155e+07	1.52696e+07
Com_10857_pos	3',4'-Dihydroxyphenylacetone	C9 H10 O3	166.063	4.74	167.07	Full match	Full match	Full match	1.64728e+07	9.31365e+06	1.05072e+07	8.2688e+06	1.00197e+07	1.2921e+07	6.71007e+06	9.90434e+06	9.7642e+06	8.85908e+06	7.11813e+06	7.64553e+06	6.45777e+06	5.74334e+06	3.90964e+06	4.44909e+06	5.90271e+06	5.86003e+06	5.29536e+06	4.16226e+06	3.70955e+06	4.03452e+06	4.69975e+06	3.88133e+06	1.04524e+07	7.83853e+06	7.77729e+06
Com_11335_pos	Acetophenone	C8 H8 O	120.058	6.348	121.065	Full match	Full match	No results	8.46618e+06	7.87598e+06	6.74088e+06	7.63461e+06	7.83161e+06	8.36445e+06	7.20971e+06	6.65579e+06	9.00843e+06	6.86748e+06	6.43493e+06	6.57571e+06	1.19523e+07	1.13139e+07	1.2231e+07	1.5864e+07	1.63101e+07	1.39229e+07	6.87187e+06	1.06907e+07	1.18899e+07	1.04963e+07	9.74479e+06	1.07129e+07	8.80667e+06	4.96407e+06	9.05261e+06
Com_12378_pos	1-Phenyl-3-methyl-5-pyrazolone	C10 H10 N2 O	174.079	3.749	175.086	Full match	Full match	Full match	3.47721e+06	3.36157e+06	1.79014e+06	4.50677e+06	1.09245e+07	7.3957e+06	1.25367e+06	7.06071e+06	8.44177e+06	1.50333e+07	5.98735e+06	1.37561e+06	1.28043e+06	970123	678075	530883	816180	815879	900664	774845	865123	827173	784697	654322	3.27067e+06	3.1336e+06	3.54984e+06
Com_12420_pos	Glycerophospho-N-palmitoyl ethanolamine	C21 H44 N O7 P	453.284	9.229	454.292	Full match	Full match	Full match	7.01395e+06	4.01648e+06	8.60224e+06	9.88735e+06	6.26178e+06	1.24831e+07	4.72513e+06	1.00436e+07	5.91788e+06	6.83764e+06	5.02521e+06	4.92547e+06	4.97231e+06	5.58358e+06	2.90986e+06	3.40467e+06	5.97754e+06	7.46354e+06	5.0129e+06	5.74126e+06	6.68745e+06	5.93705e+06	9.26765e+06	5.48162e+06	6.7855e+06	8.07443e+06	7.70391e+06
Com_14169_pos	2-(2,4-dihydroxyphenyl)-3,5,7-trihydroxy-4H-chromen-4-one	C15 H10 O7	302.042	5.236	303.049	Full match	Full match	Full match	2.37884e+06	5.83561e+06	2.0015e+06	1.54109e+06	923305	2.9228e+06	2.35591e+06	530011	1.65921e+06	2.4059e+06	1.31082e+06	7.98986e+06	1.3553e+07	1.25767e+07	4.03165e+06	6.53145e+06	6.2251e+06	5.74844e+06	5.25633e+06	4.39753e+06	5.15869e+06	5.4784e+06	7.37034e+06	704640	2.87521e+06	3.6628e+06	4.23352e+06
Com_16549_pos	2'-O-Methyladenosine	C11 H15 N5 O4	281.111	4.775	282.118	Full match	Full match	Full match	1.02804e+06	1.11121e+06	1.71727e+06	1.01003e+06	542217	605142	433599	737199	1.38919e+06	813121	1.08216e+06	739106	2.97758e+06	3.2071e+06	2.82681e+06	2.04139e+06	3.18005e+06	3.04244e+06	5.49237e+06	8.59358e+06	4.14397e+06	4.02849e+06	3.88136e+06	3.18922e+06	3.18552e+06	1.69883e+06	1.92348e+06
Com_18516_pos	Piperine	C17 H19 N O3	285.135	6.646	286.143	Full match	Full match	Full match	671990	778233	926705	840703	647682	1.22086e+06	611439	646921	921220	711495	561302	451609	6.92022e+06	8.82007e+06	2.04639e+06	2.19685e+06	2.1918e+06	2.97878e+06	1.59049e+06	5.6931e+06	1.55081e+06	1.02436e+06	1.54826e+06	1.12358e+06	696406	655030	657019
Com_20991_pos	4-Methylumbelliferone hydrate	C10 H8 O3	176.047	6.248	177.054	Full match	Full match	Full match	2.36714e+06	2.67782e+06	3.29517e+06	3.56527e+06	3.0659e+06	4.01517e+06	1.98136e+06	2.68695e+06	3.67619e+06	2.1607e+06	3.47673e+06	2.53762e+06	2.50862e+06	3.0834e+06	1.82834e+06	1.47175e+06	2.13276e+06	2.3367e+06	2.11123e+06	1.68304e+06	1.86711e+06	2.31091e+06	2.3977e+06	1.39478e+06	2.63641e+06	2.73471e+06	2.34388e+06
Com_23318_pos	Hypoxanthine	C5 H4 N4 O	136.038	3.905	137.046	Full match	Full match	Full match	65764.5	67226.5	101839	88210.6	73486.4	75610.2	50734.5	74264.3	62841.8	82852.4	50653.8	58348.2	478274	396756	324468	251747	438861	444718	702490	2.96128e+06	3.4237e+06	1.95949e+06	1.03064e+06	3.19577e+06	532902	460114	463582
Com_38_pos	DL-Tryptophan	C11 H12 N2 O2	204.089	5.119	205.097	Full match	Full match	Full match	3837597153	4342480552	1547750029	2980242851	6759764716	6537052329	9.68741e+08	4481258272	5671285955	6195466288	4931649672	4478169098	8.9523e+08	8.50873e+08	1040692157	1078709991	1293210067	1303278484	4.52378e+08	8.3323e+08	3.24945e+08	9.50136e+08	2.86601e+08	2.74086e+08	2862885784	3324905459	3230645180
Com_39_pos	(-)-Epigallocatechin	C15 H14 O7	306.073	4.795	307.08	Full match	Full match	Full match	2922321449	3855605933	7670741852	4354007920	1609375311	1613535360	1613655290	1501356643	1236777805	1653503462	2336141071	2163081118	2739262450	2483129094	2500330005	2422564855	3095225769	3038486270	2265683437	9.42201e+08	1850557015	1710302917	1307865891	1032283173	2358452180	2452741527	2539016310
Com_117_pos	L-Glutathione (reduced)	C10 H17 N3 O6 S	307.083	1.898	308.09	Full match	Full match	Full match	2103085344	2106636527	1806400330	1564256194	2341188528	1973393332	3008443006	1615231855	1270318066	1549147642	1589246882	2713684270	3.02796e+06	2.52745e+06	1.58357e+06	1.34615e+06	1.50833e+06	1.40471e+06	2.87366e+06	1.58119e+06	1.39857e+06	1.7389e+06	2.04131e+06	1.46049e+06	1105230582	1051543169	1040274266
Com_161_pos	L-Glutamic acid	C5 H9 N O4	147.053	1.296	148.06	Full match	Full match	Full match	1186560437	9.50096e+08	6.57356e+08	6.77988e+08	8.04199e+08	2542491417	9.03105e+08	6.92347e+08	9.61988e+08	1640750758	6.03334e+08	1072392841	774008761	7.80525e+08	6.93383e+08	719147588	7.24192e+08	7.4451e+08	1096545477	1000515626	1122798661	9.41023e+08	1230565290	974952149	1475264966	1387479674	1465952121
Com_164_pos	DL-Arginine	C6 H14 N4 O2	174.111	1.399	175.118	Full match	Full match	Full match	4.96127e+07	2236620802	8.8956e+07	6.8472e+07	2029213586	7.72378e+07	7.66359e+08	4.16265e+06	6.37564e+07	2.30013e+08	2152296636	2058772222	1.13947e+08	1.09645e+08	3.86169e+07	3.74931e+07	1.09773e+08	1.1031e+08	9.15979e+07	1.1692e+08	5.72629e+07	1.71373e+08	9.48608e+07	6.59819e+07	6.75832e+08	4.93359e+08	5.14774e+08
Com_292_pos	Adenosine	C10 H13 N5 O4	267.096	3.029	268.103	Full match	Full match	Full match	1308000568	7.9497e+08	1850856128	1063582771	5.77918e+08	6.36028e+08	4.57032e+08	5.58533e+08	4.11638e+08	8.75684e+07	5.74295e+08	8.22902e+08	3.13782e+08	5.29848e+08	3.38866e+08	3.95721e+08	5.22424e+08	518039645	1.52101e+08	4.79429e+08	5.17633e+08	5.14263e+08	2.04981e+08	5.06958e+08	4.42468e+08	4.91791e+08	5.15896e+08
Com_351_pos	Pantothenic acid	C9 H17 N O5	219.11	4.996	220.117	Full match	Full match	Full match	3.3483e+08	1250513396	4.91517e+08	4.43442e+08	5.02809e+08	6.03708e+08	8.9312e+08	5.42239e+08	3.89561e+08	5.49969e+08	6.27767e+08	6.77248e+08	9.24555e+08	9.17261e+08	7.75991e+08	7.60731e+08	7.14757e+08	6.75333e+08	4.51419e+08	4.37532e+08	3.63845e+08	4.91698e+08	5.56149e+08	3.89034e+08	4.81145e+08	5.95128e+08	5.31318e+08
Com_887_pos	Asparagine	C4 H8 N2 O3	132.053	1.267	133.06	Full match	Full match	Full match	2.74745e+08	1.38207e+08	1.11954e+08	1.83269e+08	1.35331e+08	4.43055e+08	1.02065e+08	2.90209e+08	4.97358e+08	2.9029e+08	1.13786e+08	1.09677e+08	1.54779e+08	1.50021e+08	2.43295e+08	2.34838e+08	2.83342e+08	2.60569e+08	3.24661e+08	4.498e+08	1.76669e+08	2.35663e+08	2.04326e+08	2.00539e+08	2.33274e+08	2.25523e+08	2.32345e+08
Com_1080_pos	Isorhamnetin	C16 H12 O7	316.058	5.556	317.065	Full match	Full match	Full match	1.2012e+08	1.08938e+08	9.98479e+07	1.75324e+08	4.10504e+08	196820177	8.94425e+07	2.07352e+08	1.67597e+08	1.36534e+08	6.36954e+07	6.78954e+07	2.6851e+07	2.64788e+07	1.35753e+07	1.35308e+07	1.14908e+07	1.16215e+07	1.62477e+07	8.30188e+06	2.12127e+07	2.57148e+07	1.69542e+07	9.31324e+06	1.07197e+08	102728467	1.03834e+08
Com_1205_pos	4-Coumaric acid	C9 H8 O3	164.047	5.089	165.054	Full match	Full match	Full match	7.63304e+07	1.16899e+08	1.4719e+08	1.30354e+08	1.36849e+08	7.45829e+07	1.27118e+08	1.16798e+08	9.93266e+07	1.33368e+08	2.01346e+08	131333380	4.60999e+08	342281214	2.911e+08	3.19754e+08	3.79146e+08	2.65229e+08	2.52532e+08	1.44031e+08	2.26571e+08	3.4869e+08	3.44369e+08	1.90546e+08	1.41875e+08	1.48799e+08	146235291
Com_1241_pos	Naringenin	C15 H12 O5	272.068	5.368	273.075	Full match	Full match	Full match	1.89295e+07	3.8719e+07	7.21943e+07	4.48325e+07	4.8712e+07	3.98203e+07	7.05968e+07	4.28021e+07	5.50214e+07	8.11244e+07	5.52948e+07	5.63262e+07	2.08687e+08	2.31462e+08	1.81257e+08	186947154	134038320	1.34585e+08	8.20204e+07	9.5426e+07	2.10891e+08	1.78194e+08	4.63735e+08	1.15203e+08	7.38714e+07	6.51041e+07	7.05516e+07
Com_1926_pos	Isoferulic acid	C10 H10 O4	194.057	5.121	195.065	Full match	Full match	Full match	1.02059e+08	8.11463e+07	1.29706e+08	8.91061e+07	8.03202e+07	6.29334e+07	1.88779e+08	7.84264e+07	7.10507e+07	1.0939e+08	1.15284e+08	9.25606e+07	9.61992e+07	1.02276e+08	6.83384e+07	7.34581e+07	7.61113e+07	6.95515e+07	3.25816e+07	4.54291e+07	2.31524e+07	2.08526e+07	7.95183e+07	9.3027e+07	8.19934e+07	6.95018e+07	8.30317e+07
Com_3144_pos	18-汕-Glycyrrhetinic acid	C30 H46 O4	470.339	7.205	471.346	Full match	Full match	Full match	700020	927324	911957	847232	787467	806800	979365	1.18528e+06	1.02758e+06	808156	1.34344e+06	1.09764e+06	1.26648e+08	138133772	9.53099e+07	9.20256e+07	1.05123e+08	118700389	1.10491e+08	1.20345e+08	1.23072e+08	8.64562e+07	1.29966e+08	8.47684e+07	4.70606e+07	4.3578e+07	4.06416e+07
Com_3467_pos	Phloretin	C15 H14 O5	274.083	5.528	275.09	Full match	Full match	Full match	2.17607e+07	5.15976e+07	8.98031e+07	7.5423e+07	6.82061e+07	2.61088e+07	8.68275e+07	4.73921e+07	4.10427e+07	5.48876e+07	2.18967e+07	4.67643e+07	3.91798e+07	43033710	2.96558e+07	2.90352e+07	3.99962e+07	4.0351e+07	3.75326e+07	7.16504e+07	4.60647e+07	3.13165e+07	4.23278e+07	2.2811e+07	4.75329e+07	4.63206e+07	3.22636e+07
Com_3747_pos	L-Aspartic acid	C4 H7 N O4	133.037	1.302	134.045	Full match	Full match	Full match	4.69381e+07	7.91711e+07	3.11237e+07	3.52913e+07	5.54006e+07	3.53098e+07	2.57301e+06	5.23459e+07	7.49488e+07	9.32177e+07	3.14397e+07	4.45741e+07	1.05463e+07	1.30195e+07	1.3691e+07	1.10302e+07	2.24147e+07	1.34924e+07	2.27933e+07	3.47981e+07	2.00677e+07	1.32974e+07	2.8241e+07	1.52881e+07	3.44086e+07	4.98798e+07	3.30371e+07
Com_4173_pos	Monobutyl phthalate	C12 H14 O4	222.088	7.411	223.095	Full match	Full match	Full match	4.00484e+07	4.1013e+07	4.99796e+07	6.34204e+07	3.37449e+07	7.19841e+07	8.28377e+06	2.83619e+07	3.41431e+07	2.5957e+07	4.22463e+07	2.31507e+07	1.20123e+06	1.53519e+06	1.47638e+06	1.0667e+06	1.2833e+06	1.29057e+06	1.44056e+06	1.62333e+06	1.98039e+06	1.55024e+06	1.33138e+06	3.25729e+06	2.21915e+07	2.28689e+07	2.42013e+07
Com_4525_pos	Caffeic acid	C9 H8 O4	180.042	4.795	181.049	Full match	Full match	Full match	3.14986e+07	3.78696e+07	7.52373e+07	4.60306e+07	1.62205e+07	1.64385e+07	1.94685e+07	1.71874e+07	1.3025e+07	1.64959e+07	2.57857e+07	2.28199e+07	2.84857e+07	3.13961e+07	2.66155e+07	2.60329e+07	3.1965e+07	3.10377e+07	2.59992e+07	1.04877e+07	2.4624e+07	2.11781e+07	1.8218e+07	1.57637e+07	1.50923e+07	2.30322e+07	2.70283e+07
Com_8888_pos	Indole-3-acetic acid	C10 H9 N O2	175.063	5.335	176.07	Full match	Full match	Full match	5.28442e+06	4.27388e+06	4.85307e+06	5.6972e+06	1.17499e+07	1.70064e+07	6.76138e+06	1.20248e+07	1.32423e+07	1.11179e+07	4.17572e+06	5.77909e+06	3.30182e+07	3.61147e+07	1.44063e+07	1.52266e+07	2.26582e+07	2.35762e+07	1.89896e+07	2.39006e+07	2.35288e+07	2.61769e+07	2.56895e+07	1.73139e+07	1.06932e+07	9.9815e+06	1.19358e+07
Com_5_pos	TriacetonaMine	C9 H17 N O	155.13	2.597	156.138	No results	No results	Full match	16178191540	7168982006	4490336293	4.65786e+08	2187812825	205873149	28767296048	1265513035	1362455716	1851955890	8400100278	21354956232	25354032325	26344047725	12970914732	12452503394	19230553424	19719086353	25148701737	10422049340	10250521724	34655446523	19901275709	17426536938	15011360235	13897554872	14359593502
Com_12_pos	11-Deoxy prostaglandin F1汕	C20 H36 O4	322.25	7.6	323.257	Invalid mass	No results	No results	3602756742	5829758208	3366721412	4013896578	6443024907	4932370409	4687569701	5413463237	6735164813	5622678137	4228661911	4060357186	7814856618	7643341097	5112686250	4923977599	5765407675	5938539730	7899344926	8876582122	21311374052	9443016643	12668226310	9990242602	7170661271	6814467813	7101763402
Com_15_pos	2-oxopiperidine-3-carbohydrazide	C6 H11 N3 O2	157.084	1.279	158.092	Full match	No results	No results	2.35802e+08	12618880838	4.18543e+08	2.83747e+08	14283587184	9.16215e+08	4175799849	6.7205e+07	7.65478e+08	3252029600	13782115912	12934875489	1261440604	1215685614	6.7392e+08	172089585	1382422602	1459494303	1808009075	2180246286	1292093257	2760862350	1760316427	1326374880	4468912392	5316704828	5749877657
Com_23_pos	Octyl hydrogen phthalate	C16 H22 O4	278.151	7.407	279.158	Full match	No results	No results	5600983961	6244820469	7161140284	9373944087	5121402338	10213051120	6.77921e+08	4017976434	5176207642	4800500681	5216963108	1287283924	1.07945e+08	1.11046e+08	9.62524e+07	8.9215e+07	7.35591e+07	7.69293e+07	9.94688e+07	1.18928e+08	1.51601e+08	1.46041e+08	8.50526e+07	3.23667e+07	3703796982	3621838635	2708604500
Com_28_pos	汕-Cortolone	C21 H34 O5	348.229	7.222	349.236	Invalid mass	No results	No results	2884150437	3892369876	4007491025	2993416043	2728446460	3117441315	4930498144	5992692977	4093833753	3714090575	7969016292	5041448601	2816460629	2857102399	3113868063	3061599297	3125456489	3068866611	3551255003	3994420035	3867121843	4933311149	3013060884	3217382773	3896849388	3840891594	4000457157
Com_37_pos	Indole-3-acrylic acid	C11 H9 N O2	187.063	5.122	188.07	Full match	No results	Full match	3885031814	4371522410	1562529618	3021760251	6852354096	6631560787	980065469	4540127202	5749326731	6283843597	4998749392	4536041202	9.05012e+08	8.60426e+08	1054883125	1084630843	1309662521	1319434189	4.5656e+08	8.43627e+08	3.27242e+08	9.61872e+08	2.88692e+08	2.76886e+08	2900840241	3368654863	3276426148
Com_40_pos	Progesterone	C21 H30 O2	314.224	7.856	315.231	Full match	No results	No results	4197516371	3031365785	4205626670	4720677526	3996636181	4863889375	3186758259	5502331773	5050186111	3869579089	5538922053	3420790283	1567385929	1510442593	1601022139	1543994870	1550705627	1942638241	2261413235	2357978443	1876448111	4034918724	2260787340	1706568738	3103716748	3589420756	3413210636
Com_47_pos	Tetranor-12(S)-HETE	C16 H26 O3	288.17	7.35	289.177	Invalid mass	No results	No results	3.06832e+06	1.72062e+07	6.83224e+06	1.04832e+07	1.23685e+07	1.72376e+08	1.27124e+07	3.43743e+07	6.92964e+07	4.32017e+07	2.43985e+07	2.97947e+07	1.29191e+08	1.36337e+08	3236259026	3332457480	6273166403	6148137097	3.92602e+06	5.25929e+08	2136590550	3.21638e+08	7.04614e+08	2.15091e+08	8.76875e+08	9.06147e+08	8.47074e+08
Com_63_pos	D-threo-Isocitric acid	C6 H8 O7	192.026	1.611	193.034	No results	No results	Full match	3326076647	4618388335	3569180908	3616053612	3578692907	1891353671	3846463297	2498012020	1547861362	1514737260	3368288509	4288652667	1061094439	1046883582	6.50318e+08	638127466	7.45502e+08	7.62098e+08	1066355584	1058868662	4.29196e+08	5.73031e+08	8.49495e+08	5.36545e+08	2681187768	2682174564	2573029654
Com_64_pos	Paraxanthine	C7 H8 N4 O2	180.063	1.28	181.07	Invalid mass	No results	No match	4711219496	1681522595	2893225363	3072333755	3255798682	3768717318	2689378459	5178239733	4111544181	3911284267	2593953633	3246901204	1003846190	8.85194e+08	5.48215e+08	5.89509e+08	5.68833e+08	5.95048e+08	8.59585e+08	6.93851e+08	8.37173e+08	777038183	9.5937e+08	5.07704e+08	1458720285	2492985685	2307294630
Com_89_pos	8-iso Prostaglandin A2	C20 H30 O4	356.196	6.812	357.203	Invalid mass	No results	No results	2069760631	2496546248	2786075581	1216748618	2481336579	1854362002	1477729327	2586688786	2464443044	3057825528	3709603262	2259273451	2319865463	2388297074	1449381383	1431326005	1519714725	2030363772	744264890	1352417655	1447683554	6.84031e+08	580479589	1572270592	1521304619	1700839613	1736324727
Com_140_pos	Heroin-d3	C21 H20 [2]H3 N O5	372.175	5.746	355.172	Full match	No results	No results	7.77104e+08	9.25944e+08	9.14986e+08	1123804579	7.18644e+08	7.66859e+08	6.9507e+08	9.24287e+08	6.35755e+08	6.10443e+08	5.89988e+08	2310497795	6.93919e+08	7.29769e+08	6.37458e+08	6.18323e+08	4.15983e+08	447368231	3.14578e+08	2.26318e+08	2.5634e+08	3.79744e+08	3.80622e+08	1.99633e+08	4.19931e+08	4.12039e+08	412655377
Com_150_pos	N-Feruloylagmatine	C15 H21 N4 O3	305.162	6.058	306.169	No results	No results	Full match	4.45176e+06	599219	2.51438e+06	2.25225e+06	615534	795817	1.04279e+06	2.40127e+06	648319	4.11625e+06	1.61898e+06	453198	1.84687e+07	2.08839e+07	1.09485e+07	1.29162e+07	7.97701e+06	1.93531e+07	1014754251	3261295735	1.21816e+08	2.14712e+08	5.46835e+07	1.37421e+08	2.19779e+08	2.13948e+08	2.15412e+08
Com_189_pos	Fragransin A2	C20 H24 O5	344.162	5.473	345.169	No results	No results	Full match	1016872004	9.22832e+08	2467170322	1603373074	1326877263	1137869882	9.83721e+08	6.79235e+08	6.75523e+08	1137017490	2008335223	1488226391	3.58218e+08	210051893	7.1702e+08	8.01192e+08	3.36149e+08	3.69885e+08	7.37171e+08	4.54119e+08	2.24793e+08	243106788	4.37347e+08	4.80016e+08	7.47046e+08	8.27627e+08	7.09402e+08
Com_214_pos	(9cis)-Retinal	C20 H28 O	284.213	7.544	285.221	Full match	No results	No results	8.26447e+08	1328070024	7.97256e+08	833537938	8.45535e+08	7.9619e+08	1870948635	1642813281	1311660529	1128929741	1084079918	1078473765	6.92245e+08	6.12536e+08	5.92564e+08	5.92552e+08	5.79229e+08	5.69208e+08	5.63517e+08	5.54212e+08	2.42505e+08	613610239	1168842086	5.21515e+08	9.53869e+08	9.87957e+08	8.95255e+08
Com_245_pos	Shikimic Acid	C7 H10 O5	174.052	1.395	175.06	No results	No results	Full match	1565346683	8.80259e+08	1901835598	1869135815	1423751574	1445932620	869910571	8.84312e+08	1602965767	611609456	1681525494	7.74531e+08	1.21102e+08	9.2103e+07	3.60963e+07	5.3433e+07	7.55839e+07	5.34182e+07	3.04216e+07	4.96424e+07	3.27739e+07	5.51825e+07	5.75036e+07	3.54564e+07	9.17023e+08	1174096520	9.88475e+08
Com_274_pos	(3beta,9xi)-3-(beta-D-Glucopyranosyloxy)-14-hydroxycard-20(22)-enolide	C29 H44 O9	536.295	8.477	537.302	Invalid mass	No results	No results	1214713206	1045492503	1718201095	1752129664	1726468681	1657895887	892475771	9.58564e+08	9.66395e+08	1073926257	5.56227e+08	5.44505e+08	1.37736e+08	150469756	1.1611e+08	1.29782e+08	1.3923e+08	1.41433e+08	1.35227e+08	7.03805e+07	1.71765e+08	8.95112e+07	9.28895e+07	5.64338e+07	760809008	7.35123e+08	7.40553e+08
Com_283_pos	2-Methoxybenzaldehyde	C8 H8 O2	136.052	5.45	137.059	Full match	No results	Full match	1016081064	8.03748e+08	9.27319e+08	9.64312e+08	7.6422e+08	8.09175e+08	841156923	7.77552e+08	8.48158e+08	892064968	747634085	7.60279e+08	2492939654	2402463011	1309464143	1260502471	1543082643	1432619159	1345031778	1750183668	1128247476	2079110649	1203610380	1039033548	9.67483e+08	1003986573	9.6812e+08
Com_289_pos	3-hydroxy-3,4-bis[(4-hydroxy-3-methoxyphenyl)methyl]oxolan-2-one	C20 H22 O7	374.136	5.455	375.143	Full match	No results	Full match	9.10063e+07	1.62578e+08	7.7103e+07	1.11223e+08	1.23606e+08	1.75488e+08	2.52312e+07	1.36964e+08	1.37914e+08	5.48969e+07	8.52857e+07	128156328	2523046785	2573748035	1131098657	1025352706	1348675331	1048166681	8.93427e+08	1766775752	9.88146e+08	1995751373	9.9901e+08	7.55551e+08	4.19053e+08	4.1466e+08	4.05669e+08
Com_299_pos	alpha-Ionone	C13 H20 O	192.151	5.713	193.158	No results	No results	Full match	5.8557e+08	7.01272e+08	1023875807	1270839495	6.24867e+08	9.05286e+08	3.29777e+08	1516871197	1515315769	1209404027	6.74202e+08	5.06172e+08	8.58962e+06	1.13142e+07	1.30041e+07	1.16126e+07	1.40211e+07	1.35455e+07	1.42899e+07	1.32567e+07	2.78971e+07	1.33352e+07	2.29594e+07	1.08147e+07	5.91744e+08	6.15605e+08	608140395
Com_304_pos	2-Methylpentanedioic acid	C6 H10 O4	146.058	1.371	147.065	No results	No results	Full match	9.58021e+08	7.05488e+08	1770485940	1530892890	6.32841e+08	7.55841e+08	1158309377	9.5402e+08	9.83072e+08	1323572221	1250329541	5.96629e+08	1.0792e+08	1.07441e+08	4.73672e+07	6.65732e+07	4.27762e+07	5.61645e+07	2.85421e+08	7.04793e+07	2.42115e+08	7.59237e+07	5.52448e+07	4.14889e+07	8.60561e+08	819351662	8.8487e+08
Com_308_pos	Procyanidin B1	C30 H26 O12	578.142	4.915	579.149	No results	Full match	Full match	2.52111e+08	1087006094	2.85945e+08	3.51962e+08	5.89215e+08	6.20158e+08	275329797	3.82732e+08	5.4576e+08	1056423885	3.81797e+08	4.72002e+08	1929148617	2128409590	1355542773	1463831118	1443406033	1367349893	1061270151	789968854	1268680464	1927913574	1920326994	8.64454e+08	9.59425e+08	7.33016e+08	7.79249e+08
Com_353_pos	1,2-Benzenedicarboxylic acid	C8 H6 O4	166.026	7.406	167.033	No results	No results	Full match	6.04528e+08	726775181	8.36447e+08	1111247993	5.47862e+08	1313870824	1.42374e+08	4.45646e+08	6.26908e+08	4.96332e+08	6.78854e+08	4.02117e+08	2.06889e+07	2.31534e+07	1.53189e+07	1.56311e+07	1.45707e+07	5.25027e+06	6.48941e+06	2.01527e+07	1.86299e+07	12268762	2.06758e+07	2.25989e+07	4.16998e+08	4.18813e+08	4.08781e+08
Com_370_pos	13-HPODE	C18 H32 O4	312.229	7.224	313.236	No results	No results	Full match	2.2488e+08	3.55237e+08	3.3091e+08	288643203	3.37072e+08	3.77279e+08	3.84704e+08	7.08373e+08	444994230	3.53241e+08	9.06513e+08	7.19588e+08	5.29044e+08	537864074	8.32977e+08	836707789	9.95836e+08	9.71756e+08	1093340707	1303416665	8.81543e+08	1636424165	7.96061e+08	1134029271	678919139	655874869	6.25814e+08
Com_391_pos	Cyanidin-3-O-glucoside chloride		205.072	5.526	449.107	No results	Invalid mass	No results	1228485890	7.23778e+08	6.50502e+08	8.53489e+08	1233213998	1016044882	7.70902e+08	1075706323	1015763675	1069303934	7.66542e+08	7.48911e+08	2.3972e+07	1.40346e+07	2.70939e+06	1.08028e+07	1.4339e+07	16308797	6.58758e+06	8.6617e+06	1.44306e+07	1.78344e+06	8.85373e+06	8.00812e+06	6.34662e+08	5.91711e+08	5.85877e+08
Com_395_pos	Olivetol	C11 H16 O2	180.114	6.798	181.122	No results	No results	Full match	1.80681e+07	1.57058e+06	8.8079e+06	1.92257e+07	8.7859e+06	1.34904e+07	1.19971e+07	1.23463e+07	1.07156e+07	1.58749e+07	1.36005e+07	1.83777e+07	6.53398e+07	6.15913e+07	1239015946	1272581532	1111175501	1064709065	3.52518e+08	2.15938e+08	3.26044e+08	2.61861e+08	3.31536e+08	8.87143e+07	1.89053e+08	1.94947e+08	2.09287e+08
Com_407_pos	Dihydrojasmone	C11 H18 O	166.136	7.562	167.143	No results	No results	Full match	564378050	9.08414e+08	5.42712e+08	5.55961e+08	6.56912e+08	6.34442e+08	1044083896	1094859254	9.33909e+08	6.1121e+08	6.65453e+08	6.59387e+08	4.91904e+08	4.95851e+08	416616660	4.42042e+08	442950798	4.29384e+08	3.70927e+08	4.25668e+08	8.20453e+08	4.646e+08	9.00109e+08	4.89706e+08	6.6455e+08	6.55805e+08	6.83828e+08
Com_416_pos	Perillartine	C10 H15 N O	165.115	5.719	166.122	Full match	No results	Full match	1.94387e+06	1.27778e+06	1.17987e+06	1.26346e+06	1.17145e+06	1.579e+06	625866	1.14136e+06	1.3066e+06	1.13431e+06	1.09203e+06	887054	1.91251e+06	1.58016e+06	726543	616553	830689	797021	8.2747e+06	7.33375e+08	1447237929	2.2531e+07	6.51436e+06	5.98681e+07	5.92328e+07	6.1967e+07	4.1554e+07
Com_429_pos	beta-Caryophyllene	C15 H24	204.187	8.506	205.195	No results	No results	Full match	3.31667e+08	5.31953e+08	4.64486e+08	3.70671e+08	6.50366e+08	3.28816e+08	9.95205e+08	2.9074e+08	4.78351e+08	1.90454e+08	259139901	3.07001e+08	222940518	2.69979e+08	1.68473e+08	1.79128e+08	9.75006e+07	4.17908e+07	7.59307e+07	6.50356e+07	1.02984e+07	1.95112e+08	8.1363e+07	1.40954e+08	3.68493e+08	3.26151e+08	2.18588e+08
Com_458_pos	Ribulose-5-phosphate	C5 H11 O8 P	230.018	1.35	231.026	No results	No results	Full match	6.04689e+08	4.33985e+08	1082882341	1073002801	4.96583e+08	4.25401e+08	1.80542e+08	8.94314e+08	7.30648e+08	7.4517e+08	8.98633e+08	2.24442e+08	3.83404e+06	3.48519e+06	1.07758e+06	1.46408e+06	1.69921e+06	1.69693e+06	1.07052e+06	1.16315e+06	845310	881778	1.49104e+06	672103	3.55096e+08	2.08091e+08	1.87292e+08
Com_478_pos	2-{2-oxo-2H,8H,9H-furo[2,3-h]chromen-8-yl}propan-2-yl acetate	C16 H16 O5	288.099	6.538	289.106	Full match	No results	Full match	388630	1.51831e+06	320227	260764	435944	273366	187094	543007	347855	265133	390667	1.15736e+06	149656886	1.64848e+08	8.16066e+08	8.45164e+08	4.87652e+08	5.18983e+08	9.69119e+08	5.0541e+08	5.06467e+08	6.35704e+08	1307167950	5.58561e+08	2.59373e+08	2.66701e+08	2.61048e+08
Com_485_pos	gamma-Glutamylleucine	C11 H20 N2 O5	243.11	5.281	244.117	No results	Invalid mass	No results	1.19791e+07	9.03755e+06	5.45323e+06	1.22136e+07	7.45706e+06	1.13992e+07	8.03697e+06	9.42059e+06	1.03102e+07	5.77908e+06	8.99381e+06	4.60745e+06	4.74094e+08	4.72861e+08	3.57699e+08	3.86848e+08	4.34885e+08	3.51231e+08	4.13175e+08	375940008	4.07109e+08	425428595	3.71255e+08	1013975336	1.19067e+08	151518620	1.33504e+08
Com_518_pos	7-(3,4-dihydroxyphenyl)-5-hydroxy-1-(4-hydroxyphenyl)heptan-3-one	C19 H22 O5	312.135	5.398	313.142	Invalid mass	No results	No results	3.63477e+08	114821735	1.37918e+08	1.37251e+08	1.22193e+08	2.55336e+08	8.23325e+08	1.37062e+08	1.14626e+08	1.56865e+08	1.73327e+08	3.16024e+08	1.58877e+08	1.68645e+08	1.98136e+08	195324555	2.06041e+08	2.01885e+08	2.54883e+08	1.43107e+08	1.74856e+08	2.10044e+08	1.76645e+08	2.0979e+08	1.22584e+08	1.22833e+08	105386593
Com_536_pos	Quinone	C6 H4 O2	108.021	1.305	109.028	No results	No results	Full match	5.71635e+08	2.58861e+08	4.47021e+08	7.58718e+08	4.71828e+08	8.45011e+08	3.32257e+08	5.0202e+08	6.27522e+08	7.88334e+08	3.96099e+08	3.02558e+08	3.72303e+08	3.52422e+08	3.09978e+08	3.22196e+08	2.3825e+08	2.2664e+08	2.83927e+08	3.42899e+08	2.79141e+08	2.60291e+08	4.23525e+08	3.95327e+08	4.58037e+08	4.38756e+08	4.6863e+08
Com_550_pos	6-benzyl-4-oxo-1,4-dihydropyridine-3-carboxamide	C13 H12 N2 O2	266.048	1.23	249.045	Invalid mass	No results	No results	293538042	2.87266e+08	1.59014e+08	3.02692e+08	2.59827e+08	7.75892e+08	1.37015e+08	4.76319e+08	837284207	389732091	1.89574e+08	1.53227e+08	7.68221e+07	5.6583e+07	7.0065e+07	5.8677e+07	7.03108e+07	2.8121e+07	7.15708e+07	6.23679e+07	9.19538e+07	7.14453e+07	9.04963e+07	6.15921e+07	3.02491e+08	2.69835e+08	2.80564e+08
Com_566_pos	Methyl cinnamate	C10 H10 O2	162.068	5.253	163.075	Full match	No results	Full match	7.15045e+08	6.52128e+08	6.67497e+08	7.2449e+08	7.94263e+08	5.16177e+08	7.32567e+08	5.98851e+08	6.17953e+08	5.81371e+08	4.79052e+08	6.18404e+08	5.21457e+08	5.24235e+08	5.56864e+08	5.4989e+08	587696255	5.55222e+08	4.89307e+08	3.9426e+07	3.64471e+08	5.42454e+08	4.97662e+08	3.59196e+08	5.84104e+08	5.39978e+08	5.95364e+08
Com_567_pos	SQH	C14 H22 N6 O6	370.16	5.638	371.167	Full match	No results	No results	2.75266e+08	477597465	8.70109e+08	7.66153e+08	2.14406e+08	3.31457e+08	3.386e+08	2.88481e+08	2.13493e+08	2.78659e+08	2.47182e+08	6.48535e+08	2.54139e+08	2.57698e+08	156462563	1.65725e+08	172274653	1.49913e+08	8.32753e+07	1.39537e+08	9.23013e+07	1.35935e+08	1.39928e+08	7.94555e+07	3.13311e+08	3.65987e+08	3.24133e+08
Com_585_pos	Norephedrine	C9 H13 N O	151.099	5.717	152.107	Full match	No results	No results	4.93448e+07	5.09447e+07	4.23174e+07	6.06113e+07	4.27475e+07	6.69827e+07	1.57866e+07	4.26243e+07	4.02619e+07	3.88279e+07	3.15873e+07	3.54546e+07	1.59524e+07	1.61772e+07	4.63115e+06	1.31073e+07	1.27946e+07	1.24499e+07	1.88946e+07	5.23355e+08	1004236364	2.3014e+07	1.63673e+07	5.9868e+07	6.80283e+07	7.67541e+07	6.08135e+07
Com_586_pos	Jasmone	C11 H16 O	164.12	7.528	165.127	Full match	No results	No results	271166024	4.4722e+08	2.76795e+08	283117788	241094939	3.51455e+08	7.11891e+08	6.28839e+08	3.87124e+08	4.42676e+08	3.96675e+08	4.42045e+08	168843040	1.80141e+08	161421011	1.97673e+08	1.58636e+08	2.1017e+08	1.3786e+08	1.4157e+08	2.79588e+08	1.78685e+08	3.64606e+08	1.15249e+08	2.6032e+08	3.45288e+08	3.67125e+08
Com_605_pos	Gardenin B	C19 H18 O7	358.104	7.308	359.112	No results	Full match	No results	6.78893e+07	1.16377e+08	8.64273e+07	2.38721e+08	4.12248e+08	5.73643e+08	1.86795e+08	195343438	7.69867e+08	247478765	4.03297e+08	1.46448e+08	3.64877e+06	1.76335e+06	1.41117e+06	1.13118e+06	1.38868e+06	1.314e+06	1.60874e+06	8.65208e+06	2.21491e+07	6.05491e+06	1.00338e+06	4.16154e+06	1.72498e+08	1.63719e+08	1.80756e+08
Com_624_pos	Androsterone	C19 H30 O2	272.213	7.297	273.221	Invalid mass	No results	No results	7.37e+07	1.0773e+08	9.25861e+07	6.98138e+07	9.80706e+07	1.37682e+08	216116956	2.14351e+08	1.31769e+08	1.00741e+08	1.15502e+08	1.26598e+08	9.84065e+07	9.51186e+07	1.79458e+08	1.50521e+08	1.48732e+08	1.47174e+08	1.30203e+08	2.957e+08	266259385	7.26649e+07	1.73321e+08	7.85863e+08	1.59821e+08	178594441	1.69409e+08
Com_625_pos	(5Z)-3-aminonon-5-enoic acid	C9 H17 N O2	171.126	2.592	172.133	Full match	No results	No results	4.39027e+08	1.31474e+08	4.85882e+08	1.80151e+08	1.94558e+08	2.01518e+07	2.58698e+08	7.30365e+07	4.04955e+07	7.26212e+07	1.94021e+08	5.96187e+08	1.24502e+08	8.80252e+07	4.99286e+07	5.19323e+07	5.06329e+07	5.05453e+07	1.09651e+08	8.85135e+07	5.51552e+07	7.69721e+07	7.78499e+07	4.14049e+07	1.0487e+08	1.77821e+08	135320879
Com_642_pos	5-OxoETE	C20 H30 O3	318.216	7.788	319.223	Invalid mass	Invalid mass	No results	3.89338e+06	1.73365e+07	1.55716e+07	7.5001e+06	1.4336e+07	1.26071e+07	3.66225e+06	4.69782e+06	1.88e+07	7.36871e+06	3.05043e+06	1.49859e+07	9.29732e+07	2.72507e+08	3.87002e+08	4.2345e+08	4.5743e+08	1.30404e+08	9.07795e+07	8.57256e+08	5.87098e+08	4.05352e+08	5.49036e+08	5.31363e+08	229745779	1.16781e+08	2.28734e+08
Com_643_pos	(-)-Caryophyllene oxide	C15 H24 O	220.182	8.059	221.189	Full match	No results	No results	1.72021e+08	539548012	3.15752e+08	278227443	3.86349e+08	3.15149e+08	2.72281e+08	410257778	3.55855e+08	4.46839e+08	4.09639e+08	579423663	8.7351e+07	8.81936e+07	6.38995e+07	6.31451e+07	5.9237e+07	8.15085e+07	8.17952e+07	1.96974e+08	6.96524e+07	286452163	7.50966e+07	3.2291e+08	254423417	2.79825e+08	2.64222e+08
Com_654_pos	4-acetyl-4-(ethoxycarbonyl)heptanedioic acid	C12 H18 O7	274.102	4.627	275.11	Invalid mass	No results	No results	5.01685e+07	7.36703e+07	6.96138e+07	1.58588e+08	7.05459e+07	6.84457e+08	2.76234e+07	1.63994e+08	3.9663e+08	3.18081e+08	7.33188e+07	4.73875e+07	4.70829e+07	4.41274e+07	5.03639e+07	5.03588e+07	4.9671e+07	4.73015e+07	7.40724e+07	2.73818e+07	2.42982e+07	2.57154e+07	1.28604e+07	9.71822e+06	9.07996e+07	1.26045e+08	8.04185e+07
Com_661_pos	3-Carene	C10 H16	136.125	9.608	273.256	No results	No results	Full match	1.99581e+08	5.26515e+08	2.53711e+08	1.25073e+08	1.98854e+08	2.01847e+08	6.34075e+08	3.28231e+08	2.76349e+08	4.70727e+08	1.14607e+08	3.85093e+08	2.22443e+07	3.09463e+07	5.12824e+07	4.67696e+07	1.65337e+07	2.17182e+07	2.70288e+07	3.74064e+07	2.84476e+07	2.11474e+07	2.17434e+07	9.24912e+07	3.04669e+08	3.00248e+08	2.8765e+08
Com_662_pos	Wikstromol	C20 H22 O7	374.138	5.291	375.145	No results	No results	Full match	2.20365e+07	1.38806e+07	1.57693e+07	5.07344e+06	7.4145e+06	4.54625e+06	2.86547e+07	8.63979e+06	6.78963e+06	8.80946e+06	1.83086e+07	1.16776e+07	2.174e+06	2.42759e+06	7.35396e+08	1.80701e+06	3.40268e+06	3.56564e+06	3.6438e+06	6.51551e+06	3.40859e+06	2.7613e+06	1.89116e+06	3.25698e+06	9.61576e+06	9.10699e+06	8.11411e+06
Com_665_pos	Prolylleucine	C11 H20 N2 O3	228.147	1.957	229.154	Full match	No results	Full match	7.62859e+07	1.41436e+08	145161959	2.23749e+08	1.46887e+08	257575500	1.07802e+08	1.50071e+08	1.83541e+08	2.4684e+08	1.6292e+08	1.01644e+08	5.58055e+08	7.24058e+08	7.28371e+08	580635978	5.57786e+08	5.39193e+08	4.06498e+08	3.79197e+08	5.20931e+08	1.60652e+08	3.29336e+08	2.26269e+08	2.00057e+08	2.43237e+08	2.27946e+08
Com_700_pos	2,6-Di-tert-butyl-1,4-benzoquinone	C14 H20 O2	220.146	6.314	221.153	Full match	No results	No results	1.79716e+06	2.34482e+06	2.0004e+06	1.91366e+06	2.12259e+06	4.18654e+06	1.36397e+06	2.08672e+06	2.8709e+06	2.27661e+06	2.47818e+06	5.71152e+06	5.32894e+07	5.79183e+07	685186383	6.92829e+08	2.62412e+08	2.77549e+08	2.61745e+08	3.69743e+08	2.98616e+08	1.3173e+08	1.7256e+08	1.05647e+08	1.13566e+08	122676482	1.26869e+08
Com_718_pos	Geranylacetone	C13 H22 O	194.167	5.831	195.174	No results	No results	Full match	1.61731e+08	2.69004e+08	3.15455e+08	5.2045e+08	672616101	4.91632e+08	3.06684e+07	1.39956e+08	238666231	1.16053e+08	1.06783e+08	5.7867e+07	3.77308e+06	4.13259e+06	2.25714e+06	3.00811e+06	3.97433e+06	3.40841e+06	3.24368e+06	3.6248e+06	4.08767e+06	3.11145e+06	4.36508e+06	2.99793e+06	1.71103e+08	1.5636e+08	1.61529e+08
Com_720_pos	9-Oxo-10(E),12(E)-octadecadienoic acid	C18 H30 O3	294.219	7.842	295.226	Full match	No results	Full match	2.24286e+07	3.74365e+07	2.53317e+07	2.4703e+07	2.62362e+07	4.60838e+07	1.11122e+07	2.72718e+07	2.72209e+07	1.6536e+07	1.37611e+07	4.85114e+07	159936951	1.50676e+08	296286997	3.05192e+08	3.23503e+08	3.05908e+08	3.62143e+08	6.25368e+08	6.14255e+08	2.88519e+08	8.63619e+08	4.71646e+08	1.6639e+08	2.20128e+08	1.8425e+08
Com_746_pos	3-(4-hydroxy-3-methoxyphenyl)propanoic acid	C10 H12 O4	178.063	5.532	357.132	Invalid mass	No match	No match	8.02912e+07	172762936	8.48835e+07	134689061	4.96469e+07	1.31069e+08	5.74555e+07	115896218	1.34558e+08	3.89795e+07	5.48686e+07	6.64789e+07	8.04676e+08	9.19106e+08	494017416	3.65603e+08	5.40886e+08	4.44018e+08	4.92673e+08	686042931	4.30779e+08	7.65993e+08	4.46976e+08	3.70677e+08	2.38223e+08	2.04796e+08	2.39195e+08
Com_772_pos	Arachidonic acid	C20 H32 O2	286.229	7.773	287.236	Invalid mass	No results	No match	5.39124e+07	3.57259e+08	8.67012e+07	6.81139e+07	1.7632e+08	6.76616e+07	5.20649e+08	1.47022e+08	9.80926e+07	1.10991e+08	2.09773e+08	1.23984e+08	1.19046e+08	100743347	1.40425e+08	1.72403e+08	120739691	8.76498e+07	1.2475e+08	1.86864e+08	216564037	1.34671e+08	1.18609e+08	1.723e+08	126104373	152884193	140037619
Com_773_pos	Monolaurin	C15 H30 O4	296.195	7.844	297.203	Invalid mass	No results	No results	2.48781e+08	2.03802e+08	2.66431e+08	3.26452e+08	1.85516e+08	3.02952e+08	1.76709e+08	5.57404e+08	4.48862e+08	5.13504e+08	280272685	1.13446e+08	6.46581e+06	6.85231e+06	2.92518e+06	2.25928e+06	3.07836e+06	3.45609e+06	3.20571e+06	2.73483e+06	8.9152e+06	2.96408e+06	3.49549e+06	1.79242e+06	1.76809e+08	1.77961e+08	1.70945e+08
Com_798_pos	D-Phenylalanine	C9 H11 N O2	165.079	4.871	166.086	No results	No results	Full match	2.07705e+08	2.77071e+08	3.35002e+08	2.55162e+08	2.70343e+08	5.44713e+08	2.33205e+08	9.30535e+07	1.48635e+08	1.64111e+08	1.69175e+08	2.07372e+08	489960852	4.71828e+08	365590824	3.70384e+08	529834641	5.30998e+08	370688122	5.10819e+08	4.85786e+08	495787666	4.40291e+08	4.53284e+08	2.88657e+08	317154939	3.18898e+08
Com_799_pos	Adenine	C5 H5 N5	135.054	1.665	136.062	Full match	No results	Full match	5.66822e+08	2.0606e+08	1.69233e+08	1.67572e+08	1.31342e+08	1.14542e+08	2.86255e+08	1.47524e+08	8.8599e+07	1.41246e+08	2.84662e+08	6.35458e+07	8.16823e+07	8.06561e+07	4.13394e+07	4.21919e+07	9.1977e+07	6.70691e+07	2.27344e+08	2.62145e+08	1.66606e+08	1.47555e+08	1.22919e+08	1.37658e+08	247041477	2.32893e+08	2.08832e+08
Com_801_pos	Eicosapentaenoic acid ethyl ester	C22 H34 O2	330.253	8.341	331.26	Invalid mass	No results	No results	6.03384e+07	5.13261e+08	3.59532e+07	2.71997e+07	2.95163e+07	5.04436e+07	1.54523e+08	1.51465e+08	148700605	1.67699e+08	1.39132e+08	288712468	2.7706e+07	2.13952e+07	2.36928e+07	9.33001e+06	1.38155e+07	1.51217e+07	1.66683e+07	3.54511e+07	3.74124e+07	1.66602e+07	1.60164e+07	4.01883e+07	9.90572e+07	9.40743e+07	8.76472e+07
Com_803_pos	Hematoxylin	C16 H14 O6	302.085	1.278	303.092	No results	Invalid mass	No results	4.57966e+08	2.20475e+08	4.49642e+08	501152825	2.62833e+08	5.4015e+08	5.29343e+07	4.37144e+08	4.06875e+07	3.51142e+07	360156416	300049458	3.72264e+07	1.35052e+06	3.57264e+07	3.82564e+07	2.98755e+07	3.01205e+07	6.13893e+07	4.42906e+07	2.55763e+07	3.75707e+07	3.57597e+07	4.38277e+07	3.27088e+08	2.84336e+08	2.61922e+08
Com_817_pos	THC	C21 H30 O2	314.224	8.688	315.231	Full match	No results	No results	6.34934e+07	4.91887e+07	8.44928e+07	7.43002e+07	7.2635e+07	7.2753e+07	6.86842e+07	9.06118e+07	8.69205e+07	71508026	1.464e+08	9.31451e+07	4.18759e+08	4.35085e+08	4.10994e+08	409304837	4.28106e+08	4.1265e+08	5.81267e+08	614885874	4.93385e+08	6.93603e+08	392561009	5.27562e+08	2.26916e+08	2.12122e+08	2.27829e+08
Com_824_pos	1-(3,4-dimethoxyphenyl)ethan-1-one oxime	C10 H13 N O3	195.089	4.99	196.096	Full match	No results	No results	1.03104e+06	934222	1.0093e+06	1.14759e+06	1.02882e+06	1.37153e+06	871879	1.00756e+06	1.28053e+06	1.22921e+06	780866	732110	1.93973e+06	2.13392e+06	1.07664e+06	939071	1.41603e+06	1.32198e+06	7.75225e+06	3.56825e+07	6.95998e+08	2.87537e+06	1.93096e+07	7.67869e+06	2.14307e+07	2.28084e+07	2.33254e+07
Com_825_pos	Targinine	C7 H16 N4 O2	171.1	1.294	172.107	No results	Invalid mass	No results	2.11401e+07	4.79113e+08	2.16809e+07	2.30985e+07	5.72122e+08	2.89572e+07	1.5527e+08	3.58369e+06	3.96211e+07	1.74195e+08	377221762	3.5816e+08	6.62425e+07	6.66521e+07	2.94927e+07	3.29662e+07	8.04777e+07	8.15457e+07	8.36449e+07	7.23758e+07	4.17369e+07	9.37004e+07	6.11921e+07	3.81137e+07	1.82143e+08	2.02316e+08	2.43734e+08
Com_908_pos	Cuminaldehyde	C10 H12 O	148.089	6.683	149.096	Full match	No results	No results	1.06681e+08	9.38354e+07	8.88422e+07	1.22445e+08	9.28231e+07	1.12296e+08	1.01413e+08	7.64427e+07	1.40744e+08	9.44103e+07	155151507	3.3676e+08	1.52969e+08	1.43818e+08	1.0539e+08	1.16861e+08	1.20522e+08	1.22907e+08	2.06209e+08	186610766	1.27792e+08	1.72835e+08	9.6624e+07	5.11386e+08	1.51017e+08	1.59688e+08	1.59461e+08
Com_913_pos	Lagochilin	C20 H36 O5	356.255	5.887	357.263	Full match	No results	No results	104298614	7.60675e+07	8.90541e+07	1.18065e+08	114884344	4.6719e+08	7.16549e+07	2.71636e+08	1.88101e+08	148665321	1.00148e+08	6.72207e+07	1.43292e+07	1.32198e+07	1.06916e+07	1.02464e+07	1.40245e+07	4.17389e+06	1.09522e+07	9.21008e+06	1.96126e+07	1.13314e+07	2.90296e+07	1.53141e+07	1.06622e+08	1.04683e+08	100267510
Com_918_pos	Indole	C8 H7 N	135.068	5.122	136.075	Invalid mass	No results	No results	2.58362e+08	2.81171e+08	8.7979e+07	1.87434e+08	4.64775e+08	4.64944e+08	5.43551e+07	2.67261e+08	3.49804e+08	3.99138e+08	3.13742e+08	3.648e+07	4.79842e+07	4.3572e+07	3.16822e+07	6.3422e+07	7.54095e+07	7.24731e+07	2.47117e+07	4.81012e+07	1.5373e+07	5.79646e+07	5.17361e+06	1.38061e+07	1.87689e+08	1.9343e+08	2.10919e+08
Com_927_pos	3-(3,4-dimethoxyphenyl)-1-(2-hydroxy-4,6-dimethoxyphenyl)propan-1-one	C19 H22 O6	346.14	5.254	347.148	Full match	No results	Full match	2.42986e+08	293222315	3.26223e+08	2.16293e+08	3.99324e+08	2.81175e+08	429063520	3.53252e+08	1.85289e+08	3.1243e+08	2.9856e+08	2.62787e+08	3.39636e+08	364970290	2.2612e+08	2.06782e+08	6.57156e+07	2.91765e+08	1.96168e+08	1.67378e+08	2.54253e+08	2.06822e+08	5.82927e+07	5.03248e+07	1.90503e+08	300784072	2.08761e+08
Com_941_pos	Ambroxane	C16 H28 O	236.213	8.947	237.22	No results	No results	Full match	3.15575e+08	2.67827e+08	3.60157e+08	538018500	3.96303e+08	2.51251e+08	1.22773e+08	2.28315e+08	168790858	1.81837e+08	8.86865e+07	8.82104e+07	2.68385e+08	2.80166e+08	7.15197e+07	2.93953e+08	1.50033e+08	1.91082e+08	26895712	1.12786e+08	6.93058e+07	167336988	1.30643e+08	1.57239e+08	239199088	2.19321e+08	2.10398e+08
Com_955_pos	2-(2-oxo-2-{[2-(2-oxo-1-imidazolidinyl)ethyl]amino}ethoxy)acetic acid	C9 H15 N3 O5	245.102	6.023	246.109	Full match	No results	No results	267594	314972	241870	320841	303927	395731	158246	264054	290996	261956	194866	248597	1.09988e+06	1.02096e+06	274859	281619	520716	730296	8.38692e+06	5.34664e+08	1.04939e+08	8.20613e+07	1.50543e+07	5.02451e+07	3.24467e+07	3.85387e+07	3.10786e+07
Com_959_pos	4-Acetylbutyric acid	C6 H10 O3	130.068	5.228	131.075	No results	Invalid mass	No results	1.58627e+06	2.15849e+06	1.08707e+06	1.54047e+06	4.40177e+06	1.75578e+06	1.29375e+06	566600	3.4744e+06	4.5115e+06	2.65301e+06	2.00193e+06	214917825	2.2487e+08	109629890	2.36411e+07	8.49456e+07	3.42429e+08	1.65218e+08	6.8498e+07	158074227	1.78826e+08	1.17975e+08	4.73457e+08	4.86739e+07	5.97567e+07	5.78098e+07
Com_960_pos	4-decyl-3-hydroxy-5-oxooxolane-2,3-dicarboxylic acid	C16 H26 O7	352.149	6.117	353.156	Invalid mass	No results	No results	3.1458e+06	4.76412e+06	4.71386e+06	4.28543e+06	4.8756e+06	3.14393e+06	1.62633e+06	1.61118e+06	3.81538e+06	3.06224e+06	1.56013e+06	3.4354e+06	1.04486e+08	1.12119e+08	1.91541e+08	4.74617e+08	1.15199e+08	1.11663e+08	8.17806e+07	7.61996e+07	9.51301e+07	1.0611e+08	1.30751e+08	4.38207e+07	5.68705e+07	5.95152e+07	3.25348e+07
Com_997_pos	Palmitic Acid	C16 H32 O2	256.24	6.139	257.247	Full match	No results	Full match	4.29803e+08	249187593	3.78866e+08	3.10775e+08	3.18796e+08	2.95973e+08	6.20885e+07	2.46017e+08	3.13879e+08	3.17319e+08	2.82052e+08	1.82877e+08	2.15631e+08	2.2271e+08	1.33755e+08	132930593	1.58805e+08	1.59597e+08	1.76834e+08	1.31899e+08	1.23253e+08	129020872	2.15261e+08	105219234	2.18012e+08	2.19742e+08	220247835
Com_1013_pos	Prostaglandin B1	C20 H32 O4	336.229	6.035	337.236	Full match	No results	No results	2.05668e+07	2.22915e+07	1.58583e+07	2.05628e+07	1.80283e+07	3.06267e+07	1.24496e+07	2.01669e+07	2.47432e+07	1.93831e+07	1.64206e+07	1.68435e+07	2.15071e+08	1.64014e+08	8.68699e+07	6.39339e+07	1.51378e+08	1.4527e+08	1.84324e+08	1.6855e+08	3.87332e+08	1.18874e+08	5.64524e+08	2.59193e+08	107895037	1.04284e+08	1.07055e+08
Com_1019_pos	5汐-Dihydrotestosterone	C19 H30 O2	290.224	7.409	291.231	Full match	No results	No results	3.9269e+07	6.16557e+07	3.62579e+07	4.41684e+07	6.56275e+07	1.04368e+08	7.59517e+07	9.05075e+07	1.02073e+08	7.95886e+07	7.30504e+07	8.87272e+07	2.4064e+08	2.48189e+08	180635424	1.8715e+08	2.1247e+08	2.01697e+08	207136136	1.90318e+08	5.31007e+08	1.80389e+08	2.29797e+08	3.38847e+08	1.49368e+08	1.50983e+08	1.53287e+08
Com_1031_pos	15-deoxy-忖12,14-Prostaglandin J2-biotin	C35 H54 N4 O4 S	648.363	7.402	649.37	Invalid mass	No results	No results	7.53434e+07	4.94179e+07	1.57593e+08	9.98694e+07	9.2391e+07	1.54293e+08	3.93277e+07	1.6236e+08	2.17583e+08	1.29751e+08	3.64407e+08	8.79625e+07	5.74056e+06	5.31999e+06	5.73197e+06	4.79274e+06	5.99172e+06	6.92952e+06	1.28546e+07	1.48388e+07	1.00568e+07	1.69277e+07	7.83994e+06	4.21791e+07	123781083	1.15603e+08	1.21219e+08
Com_1071_pos	Schisandrin C	C22 H24 O6	384.156	5.353	385.164	No results	No results	Full match	9.64336e+07	117114461	9.25639e+07	1.12366e+08	1.06475e+08	6.45521e+07	1.24469e+08	5.96506e+07	1.137e+08	1.56701e+08	9.59508e+07	1.15234e+08	4.17844e+07	2.3286e+08	5.5077e+07	6.23952e+07	6.26019e+07	8.80751e+07	7.33581e+07	5.35921e+07	503530120	3.20474e+08	4.14176e+08	6.7211e+07	8.8075e+07	9.04504e+07	8.69776e+07
Com_1105_pos	2,4-dihydroxyheptadec-16-en-1-yl acetate	C19 H36 O4	350.242	8.946	351.25	Invalid mass	No results	No results	4.38372e+06	3.53123e+06	4.93569e+06	4.64332e+06	5.78768e+06	4.73564e+06	3.71523e+06	794066	4.65893e+06	5.16003e+06	3.13065e+06	3.17458e+06	579172034	6.02518e+08	8.68216e+06	1.32602e+08	2.43743e+08	2.25617e+08	1.77407e+08	4.60176e+07	1.35183e+08	9.27661e+07	146328434	7.77198e+07	7.60613e+07	7.28223e+07	7.70905e+07
Com_1156_pos	Syringetin-3-O-glucoside	C23 H24 O13	508.121	5.582	509.129	No results	Full match	Full match	1.862e+08	165350723	4.21764e+08	3.84339e+08	349584275	1.8232e+08	1.10244e+08	2.01943e+08	1.99982e+08	1.80258e+08	1.27246e+08	6.09792e+07	1.48872e+08	1.44582e+08	9.20083e+07	9.12545e+07	7.98949e+07	1.03107e+08	1.25747e+08	1.00595e+08	1.82881e+08	1.11646e+08	1.27119e+08	8.47231e+07	1.68492e+08	1.65653e+08	1.4952e+08
Com_1161_pos	GRH	C14 H24 N8 O4	368.196	6.884	369.203	Invalid mass	No results	No results	1.60552e+07	8.65059e+07	1.43985e+07	1.19899e+07	8.79601e+06	6.34163e+07	1.99111e+07	2.53921e+07	1.39656e+08	2.18659e+07	9.45271e+07	2.67778e+08	5.67708e+07	7.31321e+07	4.81687e+07	5.61796e+07	9.70493e+07	8.76268e+07	3.296e+08	1.90487e+08	9.12381e+07	124931091	5.14857e+07	3.88277e+08	159382526	1.17227e+08	1.1478e+08
Com_1203_pos	16(R)-HETE	C20 H32 O3	342.216	6.933	343.223	Invalid mass	No results	No results	5.99124e+07	8.37946e+07	7.99578e+07	6.40813e+07	5.66959e+07	6.8336e+07	5.86575e+07	4.44477e+07	6.45135e+07	5.71991e+07	1.09748e+08	1.20451e+08	168596000	3.91242e+08	6.85877e+07	1.04449e+08	1.09995e+08	1.42721e+08	1.0797e+08	1.80161e+08	1.58227e+08	8.7003e+07	9.09429e+07	3.73339e+08	1.25616e+08	1.42671e+08	1.06262e+08
Com_1249_pos	Xanthurenic acid	C10 H7 N O4	205.037	5.065	206.044	Full match	No results	Full match	3.36636e+07	6.84185e+07	6.36765e+06	6.58673e+06	2.37909e+07	3.32364e+08	2.53664e+07	8.15046e+06	1.94051e+07	7.53923e+06	6.05274e+07	1.38467e+08	1.79847e+07	2.05423e+07	6.39181e+06	7.49306e+06	8.20596e+06	9.40523e+06	1.07499e+07	8.61211e+06	2.95977e+06	1.53419e+07	5.21358e+06	1.00579e+07	3.90704e+07	4.68066e+07	4.91319e+07
Com_1266_pos	Trachelogenin	C21 H24 O7	388.151	5.18	389.158	No results	No results	Full match	113506956	2.39436e+08	1.64413e+08	2.24707e+07	3.54338e+08	6.60805e+07	1.00779e+07	1.8096e+08	316188666	1.57831e+08	1.61756e+08	6.7368e+07	1.27136e+07	2.69108e+06	6.96663e+06	8.05759e+06	1.23218e+07	4.33537e+06	8.54242e+06	6.96627e+06	3.73181e+06	6.34679e+06	8.56451e+06	6.58713e+06	2.24211e+08	211663363	1.34135e+08
Com_1285_pos	Testosterone acetate	C21 H30 O3	330.219	6.463	331.226	Full match	No results	No results	4.93461e+07	1.0817e+08	1.02968e+07	1.16429e+07	1.24241e+07	1.97029e+07	1.11591e+07	1.56322e+07	3.34298e+07	1.52736e+07	5.05332e+07	162500770	9.6628e+06	1.44061e+07	4.26969e+07	4.65626e+07	5.69078e+07	8.63295e+07	1.00859e+08	1.22538e+08	6.18152e+07	1.14676e+08	4.54383e+07	3.52359e+08	6.51041e+07	7.83762e+07	6.74067e+07
Com_1287_pos	Desloratadine	C19 H19 Cl N2	310.126	4.821	311.134	Invalid mass	No results	No results	1.77871e+07	8.60479e+07	1.6045e+07	2.03809e+07	8.60666e+07	2.31721e+08	2.21944e+07	2.39758e+07	3.34111e+08	2.32297e+07	2.87083e+07	1.07247e+08	2.30898e+07	2.24253e+07	8.11664e+06	7.32747e+06	4.70656e+06	6.93354e+06	2.39249e+07	1.93156e+07	5.40322e+06	4.6739e+06	1.63956e+07	4.56597e+06	4.14596e+07	2.89658e+07	3.96514e+07
Com_1299_pos	3-(3,4-dihydroxyphenyl)propanoic acid	C9 H10 O4	164.047	5.24	165.054	Invalid mass	No results	No match	3.22076e+08	2.46285e+08	3.0223e+08	3.04042e+08	2.94129e+08	1.89548e+08	2.98675e+08	2.13033e+08	2.3682e+08	2.57939e+08	2.79011e+08	2.27098e+08	5.46078e+07	7.89875e+07	6.70087e+07	6.97652e+07	6.41919e+07	5.60753e+07	6.87244e+07	4.07678e+07	4.53342e+07	4.81254e+07	5.66643e+07	4.92375e+07	1.98001e+08	2.01387e+08	2.10643e+08
Com_1322_pos	Tryptophol	C10 H11 N O	161.084	5.15	162.091	No results	No results	Full match	1.77501e+08	2.11912e+08	6.06721e+07	131244035	3.37037e+08	3.14805e+08	8.13041e+06	2.0377e+08	2.51393e+08	2.95501e+08	2.36754e+08	2.10667e+08	3.0617e+07	3.26097e+07	4.24145e+07	4.53612e+07	5.39114e+07	6.00105e+07	1.63825e+07	3.04358e+07	5.82449e+06	3.66968e+07	9.66779e+06	1.37666e+07	1.30545e+08	1.49676e+08	146359313
Com_1325_pos	(㊣)11(12)-DiHET	C20 H34 O4	320.234	6.78	321.242	Invalid mass	No results	No match	4.54325e+07	7.63608e+07	6.97347e+07	5.1802e+07	4.90536e+07	7.2035e+07	5.48666e+07	5.20486e+07	5.85107e+07	5.40057e+07	8.9358e+07	9.74848e+07	3.93361e+08	4.3728e+08	1.22326e+08	1.25291e+08	1.36859e+08	1.30973e+08	5.59916e+07	7.69151e+07	6.03275e+07	4.73498e+07	4.0122e+07	3.41498e+08	1.10626e+08	1.23564e+08	9.53933e+07
Com_1329_pos	4-(2,3-dihydro-1,4-benzodioxin-6-yl)butanoic acid	C12 H14 O4	204.078	6.639	205.085	Invalid mass	No results	No results	1.90685e+06	5.4461e+07	3.55279e+06	1.34101e+07	3.20187e+06	1.03168e+07	631668	909214	6.32234e+06	3.90196e+06	1.64175e+06	1.5244e+06	5.05263e+07	4.77802e+07	339555683	341385171	1.63987e+08	1.62933e+08	183423374	1.0235e+08	1.30928e+08	1.24231e+08	2.12517e+08	1.15774e+08	6.20131e+07	6.98021e+07	6.92804e+07
Com_1348_pos	trans-Citridic acid	C6 H6 O6	174.016	2.082	157.013	No results	No results	Full match	1.17246e+08	2.92871e+08	9.01369e+07	1.14216e+08	1.74276e+08	9.83214e+07	1.30507e+08	8.0164e+07	7.95065e+07	7.00479e+07	1.38853e+08	1.87678e+08	1.04081e+08	1.01272e+08	8.28819e+07	8.79592e+07	1.01462e+08	9.06612e+07	1.26233e+08	1.08114e+08	5.23343e+07	6.70073e+07	8.59147e+07	5.87164e+07	1.4668e+08	1.22336e+08	1.11487e+08
Com_1382_pos	Sophoricoside	C21 H20 O10	450.115	5.523	451.121	No results	Invalid mass	No match	1.03884e+08	1.55547e+08	5.58416e+07	5.70421e+07	7.42108e+07	2.99555e+08	9.62558e+07	2.13782e+08	2.35696e+08	2.17055e+08	6.27955e+07	8.05715e+07	1.42576e+07	1.36583e+07	8.19116e+06	6.35859e+06	8.48123e+06	8.02129e+06	5.14006e+06	7.00803e+06	9.23619e+06	9.62646e+06	1.21444e+07	6.22478e+06	110535334	8.91577e+07	9.68412e+07
Com_1384_pos	Mesterolone	C20 H32 O2	304.239	8.012	305.246	Full match	No results	Full match	5.72596e+07	2.83744e+08	3.81129e+07	3.37319e+07	7.36912e+07	1.01093e+08	1.35763e+08	1.05075e+08	9.9156e+07	114915182	1.02941e+08	7.09018e+07	3.33248e+07	3.31275e+07	2.11108e+07	2.17666e+07	2.5227e+07	2.37156e+07	3.65119e+07	3.55292e+07	4.89664e+07	3.59219e+07	4.60357e+07	3.97576e+07	6.90291e+07	6.96927e+07	6.95032e+07
Com_1409_pos	1-Monopalmitin	C19 H38 O4	330.276	8.972	331.283	No results	No results	Full match	1.11428e+08	5.81019e+07	1.326e+08	1.58354e+08	1.43284e+08	226388147	5.95541e+07	2.49296e+08	2.40579e+08	2.08248e+08	2.67056e+08	7.1708e+07	3.05144e+07	3.17515e+07	4.65252e+07	2.96561e+07	3.24006e+07	3.13054e+07	4.47534e+07	4.55233e+07	3.9356e+07	9.46677e+07	5.61962e+07	3.21992e+07	8.54851e+07	1.24771e+08	1.37797e+08
Com_1436_pos	MAG (18:2)	C21 H38 O4	354.276	8.472	355.283	No results	No results	Full match	4.68451e+07	7.2512e+07	7.44434e+07	5.16387e+07	1.56351e+08	5.43951e+07	4.53163e+07	38473745	5.60963e+07	4.61759e+07	6.19802e+07	6.06581e+07	2.12212e+08	2.23597e+08	1.65259e+08	1.65485e+08	3.01289e+08	3.18923e+08	1.88747e+08	2.36614e+08	3.10017e+08	1.71727e+08	1.69851e+08	1.87763e+08	1.22363e+08	1.26069e+08	1.2474e+08
Com_1462_pos	Phe-Pro	C14 H18 N2 O3	262.131	5.214	263.138	No results	No results	Full match	4.9573e+07	2.68312e+08	6.33977e+07	8.878e+07	1.92014e+08	1.28261e+08	3.62968e+07	7.61649e+06	5.65726e+07	8.58645e+07	2.03772e+08	2.70751e+07	4.03172e+06	7.45527e+06	1.51291e+07	1.58625e+07	1.64026e+07	1.75617e+07	7.29581e+06	1.42065e+07	6.36965e+06	1.46806e+07	5.11737e+06	7.73752e+06	1.03987e+08	7.40908e+07	8.00208e+07
Com_1475_pos	(2,6-dimethylmorpholino)(1-methyl-5-nitro-1H-pyrazol-4-yl)methanone	C11 H16 N4 O4	290.097	1.697	291.104	Invalid mass	No results	No results	5.77215e+07	2.63791e+07	6.00267e+07	1.21182e+08	6.26713e+07	2.77366e+08	1.07608e+07	4.88149e+07	2.16298e+08	1.11049e+08	3.74042e+07	2.56755e+07	2.83049e+06	2.18922e+06	1.98699e+06	1.68053e+06	2.15136e+06	1.92427e+06	3.02248e+06	1.86358e+06	2.54922e+06	2.40177e+06	1.3684e+06	1.60267e+06	7.35103e+07	5.58854e+07	4.85274e+07
Com_1491_pos	Epitestosterone	C19 H28 O2	288.208	6.913	289.215	Full match	No results	No results	7.28399e+06	1.26379e+07	7.97031e+06	5.44236e+06	6.52729e+06	1.03185e+07	9.85311e+06	1.19841e+07	1.94112e+07	1.0246e+07	1.90528e+07	3.02212e+07	3.54237e+07	3.24215e+07	3.45628e+07	2.96328e+07	5.49702e+07	5.24805e+07	5.73359e+07	9.92212e+07	7.6083e+07	3.49544e+07	2.62988e+07	2.97966e+08	4.03676e+07	3.79917e+07	4.01249e+07
Com_1498_pos	N-Desmethyl sildenafil	C21 H28 N6 O4 S	460.191	5.869	461.198	Full match	No results	No results	1.26086e+08	198784657	1.02072e+08	2.48541e+08	1.9184e+08	272548726	6.22658e+07	1.32257e+08	2.11548e+08	2.3359e+08	9.93796e+07	9.56331e+07	1.66005e+08	1.71517e+08	7.84004e+07	8.48801e+07	123973634	1.72338e+08	8.49528e+07	1.29158e+08	4.22152e+07	1.2707e+08	9.31215e+07	8.61054e+07	121511304	1.26006e+08	9.26637e+07
Com_1527_pos	4-Ethylphenol	C8 H10 O	122.073	7.432	123.08	No results	No results	Full match	9.63183e+07	5.34101e+07	9.77315e+07	9.90323e+07	1.1085e+08	1.2195e+08	2.49055e+08	241847533	1.68872e+08	1.97096e+08	1.40764e+08	1.49082e+08	6.44825e+07	8.50089e+07	1.48836e+07	1.77623e+07	4.42746e+07	5.085e+07	6.39353e+07	5.48206e+07	1.3299e+08	1.81368e+07	1.22157e+08	1.41442e+07	1.25402e+08	1.15949e+08	116799490
Com_1543_pos	13,14-Dihydro prostaglandin E1	C20 H36 O5	338.245	6.129	339.252	Invalid mass	No results	No match	3.53196e+07	3.84949e+07	3.5518e+07	3.21324e+07	1.39134e+08	7.60884e+07	2.45536e+08	7.85521e+07	2.49715e+08	1.84407e+08	2.94789e+07	2.69859e+07	1.04418e+08	1.50867e+08	5.94782e+07	6.04493e+07	7.94493e+07	7.77379e+07	3.52645e+07	2.99828e+08	7.79684e+07	4.44126e+07	3.02185e+08	6.73502e+07	6.00031e+07	6.42301e+07	6.88183e+07
Com_1595_pos	2-{(3S)-1-[4-(Trifluoromethyl)benzyl]-3-pyrrolidinyl}-1,3-benzoxazole	C19 H17 F3 N2 O	324.141	4.926	325.149	Invalid mass	No results	No results	1.00331e+08	1.61691e+08	2.08822e+08	3.02953e+08	2.715e+08	1.99594e+08	5.82618e+07	1.71544e+08	1.82275e+08	1.90962e+08	1.62992e+08	7.22906e+07	1.65988e+08	1.86595e+08	1.15518e+08	9.84373e+07	1.2324e+08	1.10412e+08	3.69333e+07	9.23381e+07	7.52768e+07	8.81485e+07	129841861	5.99101e+07	1.12482e+08	1.7695e+08	1.49321e+08
Com_1646_pos	Andrographolide	C20 H30 O5	350.208	6.079	351.216	Full match	No results	Full match	3.10295e+07	2.92923e+07	2.3556e+07	2.39873e+07	2.01678e+07	3.14035e+07	1.49396e+07	1.79202e+07	3.05562e+07	2.33705e+07	3.24846e+07	2.02328e+08	4.50078e+07	4.41748e+07	2.98546e+07	2.91442e+07	4.71624e+07	4.80512e+07	6.7861e+07	8.21397e+07	3.98303e+07	4.70084e+07	3.15576e+07	2.17434e+08	4.90774e+07	4.71957e+07	4.9169e+07
Com_1649_pos	RMH	C17 H30 N8 O4 S	442.219	6.072	443.226	Invalid mass	No results	No results	9.72749e+07	1.31206e+08	1.51712e+08	2.35269e+08	1.64915e+08	2.44201e+08	1.50001e+07	192084087	2.50419e+08	1.94956e+08	1.48389e+08	6.50481e+07	4.92698e+07	6.11582e+07	2.82581e+07	2.9388e+07	3.48456e+07	3.12355e+07	1.06238e+07	1.56871e+07	2.92858e+07	1.17442e+07	3.52438e+07	1.23149e+07	126939408	1.84836e+08	1.26238e+08
Com_1673_pos	Steviol-19-O-glucoside	C26 H40 O8	480.265	7.235	481.272	No results	Invalid mass	No results	1.07272e+07	7.57134e+07	3.62295e+06	5.45255e+06	1.07471e+07	9.36029e+06	3.59629e+07	9.36043e+06	6.06691e+06	5.43167e+06	8.9758e+06	1.98258e+08	4.81859e+06	3.2823e+06	1.08823e+06	1.33182e+06	4.70594e+06	5.91902e+06	1.15154e+07	6.88197e+06	8.52474e+06	5.1184e+06	1.58412e+07	5.2172e+06	2.01902e+07	1.51443e+07	2.16676e+07
Com_1774_pos	VNK	C15 H29 N5 O5	359.214	7.036	360.221	Invalid mass	No results	No results	1.57408e+07	1.39129e+07	2.12068e+07	1.39382e+07	1.22019e+07	2.28676e+07	1.48569e+07	2.62811e+07	2.60547e+07	2.31439e+07	2.49599e+07	4.02726e+07	3.09681e+07	3.49274e+07	2.89419e+07	3.14064e+07	5.73081e+07	5.29366e+07	1.10796e+08	124514080	1.23371e+08	3.65929e+07	2.99354e+07	241892600	6.04553e+07	6.59035e+07	7.21765e+07
Com_1788_pos	Methionine sulfoxide	C5 H11 N O3 S	165.046	1.3	166.053	No results	No results	Full match	153210947	9.49513e+06	2.28084e+08	1.83893e+08	1.05691e+08	1.63948e+08	1.96806e+07	220817097	8.26492e+07	9.07496e+07	8.43329e+07	4.26013e+07	1.062e+07	8.46475e+06	5.59882e+06	5.81268e+06	1.1229e+07	9.94078e+06	6.78929e+06	1.00612e+07	6.92618e+06	5.87143e+06	7.38621e+06	6.89846e+06	5.10627e+07	5.77342e+07	3.93519e+07
Com_1789_pos	(2E,4E)-N-(2-methylpropyl)dodeca-2,4-dienamide	C16 H29 N O	251.224	8.439	252.231	Full match	No results	No results	1.55875e+08	1.24917e+08	1.55953e+08	2.64295e+08	1.6142e+08	1.09527e+08	6.48602e+07	1.52758e+08	1.16561e+08	8.59856e+07	4.0952e+07	3.38257e+07	1.73036e+08	1.45003e+08	1.55049e+08	1.56269e+08	1.11384e+08	9.7979e+07	4.10665e+07	5.64681e+07	7.51146e+07	1.14517e+08	8.64199e+07	4.87614e+07	1.17555e+08	1.00011e+08	8.88161e+07
Com_1816_pos	Coumalic acid	C6 H4 O4	140.011	1.621	141.018	No results	No results	Full match	2.25871e+08	1.37783e+08	1.45173e+08	1.78945e+08	1.59533e+08	109869314	1.48592e+08	158386117	9.13863e+07	1.25955e+08	1.40314e+08	1.02327e+08	4.91943e+06	4.93501e+06	3.66403e+06	4.11983e+06	3.45793e+06	3.7645e+06	4.15238e+06	4.02902e+06	3.34509e+06	3.32724e+06	4.03187e+06	2.99956e+06	7.18986e+07	7.324e+07	5.72336e+07
Com_1821_pos	2-Methoxyresorcinol	C7 H8 O3	158.058	1.412	159.065	Invalid mass	No results	No results	1.40517e+08	5.94367e+07	1.34094e+08	1.7321e+08	1.4155e+08	2.16709e+08	5.88185e+07	9.24305e+07	6.93181e+07	129828099	7.29359e+07	8.79178e+07	9.30053e+07	9.44056e+07	1.006e+08	1.29032e+08	5.64811e+07	5.48361e+07	4.93404e+07	8.78144e+07	9.59164e+07	8.02071e+07	9.12437e+07	8.08997e+07	6.05704e+07	9.41093e+07	1.02846e+08
Com_1845_pos	3-n-Butylphathlide	C12 H14 O2	190.099	5.701	191.106	No results	Full match	Full match	5.31189e+06	4.8822e+07	5.32198e+06	5.18337e+06	7.54949e+06	8.15644e+06	3.72151e+06	5.2629e+06	5.6592e+06	4.47786e+06	4.77713e+06	9.43633e+07	3.41355e+08	3.24853e+08	163472920	1.59781e+08	1.35654e+08	108654791	8.44601e+07	9.57313e+07	1.00497e+08	1.24301e+08	1.22906e+08	8.17419e+07	3.88243e+07	3.82609e+07	4.03501e+07
Com_1859_pos	5,8-dihydroxy-10-methyl-5,8,9,10-tetrahydro-2H-oxecin-2-one	C10 H14 O4	180.078	5.134	181.085	Invalid mass	No match	No match	4.83244e+07	3.48485e+07	6.05644e+07	8.55861e+07	7.93366e+07	2.1066e+08	3.74038e+07	7.63787e+07	1.30248e+08	9.82646e+07	4.84612e+07	3.91515e+07	9.72784e+07	8.16372e+07	8.30197e+07	9.37737e+07	9.94686e+07	8.58591e+07	9.56175e+07	6.79901e+07	7.87963e+07	7.70613e+07	9.82685e+07	7.78203e+07	8.05087e+07	7.21391e+07	8.17254e+07
Com_1877_pos	Aminopurine	C5 H5 N5	135.054	3.032	136.062	No results	No results	Full match	9.27807e+07	1.10181e+08	2.44697e+08	1.27451e+08	6.52241e+07	6.95837e+07	5.50382e+07	4.74516e+07	3.62938e+07	5.80609e+07	5.98085e+07	9.28565e+07	5.40052e+07	4.3065e+07	4.5934e+07	4.05578e+07	4.29133e+07	4.82796e+07	3.18517e+07	3.73204e+07	4.87751e+07	6.882e+07	4.52442e+07	4.39709e+07	6.39448e+07	5.91577e+07	5.52938e+07
Com_1887_pos	all-cis-4,7,10,13,16-Docosapentaenoic acid	C22 H34 O2	312.242	9.619	313.249	Invalid mass	No results	No results	7.15399e+07	1.44635e+08	1.13774e+08	3.27897e+07	6.17961e+07	6.45407e+07	1.93193e+08	1.13382e+08	7.57271e+07	1.71939e+08	3.59102e+07	1.22387e+08	1.81556e+06	1.69372e+06	2.06182e+07	2.50441e+06	19262834	1.4608e+06	3.23681e+06	2.57333e+07	1.49829e+06	2.08719e+06	2.81129e+06	9.56061e+06	5.60638e+07	7.23143e+07	7.23531e+07
Com_1890_pos	Cortisone	C21 H28 O5	742.373	6.358	743.381	Invalid mass	No results	No results	1.60507e+07	2.4671e+07	2.39206e+07	3.84931e+07	1.65282e+07	2.95966e+07	8.33675e+06	9.81397e+06	2.61442e+07	19918237	1.39841e+07	1.89175e+07	9.1836e+07	1.05542e+08	6.57297e+07	6.97674e+07	6.49518e+07	6.25402e+07	122221114	1.03639e+08	8.79842e+07	5.29502e+07	2.69312e+07	2.24642e+08	1.65258e+07	1.71284e+07	1.02486e+07
Com_1897_pos	Tetrahydrocortisone	C21 H32 O5	768.441	6.435	769.449	Invalid mass	No results	No results	8.04e+06	1.95296e+08	190168	159870	282751	363752	1.81876e+06	1.04967e+06	513752	675505	2.60851e+06	1.30248e+07	200088	231811	253314	249679	300259	309300	240042	444294	264351	191052	185326	2.62394e+06	2.12269e+06	2.18702e+06	2.81758e+06
Com_1903_pos	Orsellinic acid	C8 H8 O4	168.04	1.367	337.088	No results	Invalid mass	No results	1.85355e+08	8.54569e+07	1.51187e+08	2.45979e+08	9.64162e+07	1.35062e+08	6.18505e+07	1.48917e+08	1.71841e+08	1.07889e+08	1.20732e+08	3.60781e+07	6.63014e+06	6.4211e+06	4.80926e+06	5.86385e+06	3.95569e+06	5.48589e+06	4.00946e+06	4.58532e+06	4.18159e+06	7.20219e+06	5.07186e+06	4.86481e+06	5.95242e+07	5.0114e+07	4.84712e+07
Com_1904_pos	Glabrolide	C30 H44 O4	468.323	6.292	469.33	No results	Full match	No results	4.58563e+06	4095141	3.21473e+06	3.37852e+06	6.54739e+06	3.85647e+06	2.46756e+06	5.0321e+06	4.062e+06	4.0899e+06	2.37804e+06	3.15303e+06	2.19948e+08	2.25442e+08	1.73712e+08	147712272	2.02021e+08	2.27762e+08	8.57806e+07	2.44775e+08	8.8105e+07	1.35021e+08	2.3551e+08	1.23998e+08	6.63165e+07	7.36693e+07	7.35889e+07
Com_1908_pos	N epsilon-(1-Carboxymethyl)-L-lysine	C8 H16 N2 O4	204.11	1.329	205.118	No results	No results	Full match	1.04809e+07	1.33488e+07	6.73918e+06	1.07349e+07	1.22881e+07	7.03761e+06	1.0469e+07	7.16722e+06	1.14448e+07	7.05974e+06	9.59428e+06	7.89241e+06	5.57662e+07	5.52912e+07	3.15994e+07	3.35136e+07	3.1213e+07	3.45237e+07	2.82244e+07	1.86332e+07	2.35242e+07	2.83404e+07	2.69207e+07	2.2221e+08	3.96233e+07	4.05011e+07	3.58848e+07
Com_1966_pos	PB-22 N-(4-Hydroxypentyl)-3-carboxyindole metabolite	C14 H17 N O3	225.136	6.146	226.143	Invalid mass	No results	No results	620200	585569	631083	673641	654398	895268	490492	619497	809727	696325	449226	465954	834433	871403	2.5182e+06	2.80659e+06	1.93159e+06	1.86449e+06	2.77646e+06	240011352	3.24054e+07	1.10185e+07	9.28093e+06	3.33421e+07	1.31014e+07	1.27484e+07	1.24018e+07
Com_2054_pos	3-Acetoxyurs-12-en-23-oic acid	C32 H50 O4	238.193	7.953	499.375	Invalid mass	No results	No results	326828	332323	293259	458850	510501	501965	381350	428153	531380	225573	411565	457301	1.83274e+08	1.58963e+08	1.31487e+08	1.29465e+08	2.05551e+08	2.04682e+08	1.69225e+08	1.95817e+08	2.24649e+08	1.42207e+08	1.95347e+08	131157752	6.16792e+07	6.32617e+07	6.40395e+07
Com_2065_pos	2-Hydroxy-6-Aminopurine	C5 H5 N5 O	151.05	1.371	152.057	No results	No results	Full match	1.91509e+08	5.93166e+07	9.1631e+07	9.62415e+07	2.29537e+07	3.7246e+07	1.12536e+08	4.60597e+07	6.63502e+07	8.5403e+07	6.31138e+07	5.70949e+07	2.85365e+07	2.47364e+07	1.45051e+07	1.60432e+07	1.92941e+07	1.7063e+07	2.18115e+07	9.33405e+06	9.49347e+06	1.72932e+07	1.23578e+07	9.02414e+06	5.17968e+07	5.10265e+07	5.81157e+07
Com_2080_pos	N-(6-methoxypyridin-3-yl)thiophene-2-carboxamide	C11 H10 N2 O2 S	234.049	1.233	235.056	Invalid mass	No results	No results	5.13891e+06	5.83819e+07	7.28251e+06	2.89385e+06	1.36457e+08	1.65282e+06	9.08017e+07	287439	1.02389e+06	1.28114e+07	1.02242e+08	150961696	2.04794e+07	1.88071e+07	6.58841e+06	1.09117e+07	1.61966e+07	1.62507e+07	1.92193e+07	2.22136e+07	1.78022e+07	2.40777e+07	2.08718e+07	4.77398e+06	2.62526e+07	2.50074e+07	2.78429e+07
Com_2094_pos	11汕-Hydroxyandrosterone	C19 H30 O3	306.219	6.094	307.226	Full match	No results	No results	4.49395e+07	5.71361e+07	4.17491e+07	5.36553e+07	5.96422e+07	7.82248e+07	1.68203e+08	9.82736e+07	6.76754e+07	7.80292e+07	4.37198e+07	3.36733e+07	3.17991e+07	3.21803e+07	4.02274e+07	2.05994e+07	2.80933e+07	2.68796e+07	2.51145e+07	3.33554e+07	4.52497e+07	2.32612e+07	8.22408e+07	4.26375e+07	4.94208e+07	5.26531e+07	3.41348e+07
Com_2095_pos	Phenylglyoxylic acid	C8 H6 O3	150.032	5.171	151.039	No results	No results	Full match	2.48139e+07	1.70922e+08	1.72524e+08	1.71527e+08	1.18452e+08	9.41893e+07	1.13995e+08	7.65995e+07	4.68787e+07	5.92524e+07	1.25281e+08	1.43317e+08	2.64239e+07	2.99002e+07	3.8297e+07	4.49822e+07	4.04636e+07	5.16614e+07	1.89684e+07	2.717e+07	1.8709e+07	2.91286e+07	3.26624e+07	1.7184e+07	8.83415e+07	8.41255e+07	9.1876e+07
Com_2107_pos	2,4-Dimethylbenzaldehyde	C9 H10 O	134.073	6.349	135.08	Full match	No results	No results	1.32403e+08	1.14342e+08	1.43482e+08	1.64811e+08	1.15438e+08	1.12916e+08	1.67157e+08	1.18829e+08	1.33657e+08	1.08016e+08	1.00244e+08	1.00529e+08	2.05716e+08	2.04941e+08	1.54397e+08	1.51466e+08	1.38828e+08	1.41054e+08	1.45617e+08	1.52686e+08	1.48735e+08	1.6723e+08	112697820	2.09503e+07	1.25541e+08	1.30215e+08	116677166
Com_2192_pos	trans-Aconitic acid	C6 H6 O6	174.016	1.646	175.023	Full match	No results	Full match	7.30575e+07	1.60109e+08	5.36257e+07	7.21521e+07	8.83628e+07	5.30701e+07	7.5092e+07	5.52399e+07	4.75538e+07	4.98186e+07	7.07043e+07	1.15677e+08	2.94965e+07	2.85717e+07	1.96362e+07	1.89455e+07	2.45585e+07	2.62225e+07	5.13972e+07	3.3569e+07	1.29917e+07	2.22482e+07	3.33385e+07	1.82812e+07	9.52044e+07	7.35063e+07	7.71058e+07
Com_2202_pos	5-Hydroxymethylfurfural	C6 H6 O3	126.032	4.857	127.039	No results	No results	Full match	1.15021e+08	1.3403e+08	1.23467e+08	1.42993e+08	109708212	1.6478e+08	7.88374e+07	1.02692e+08	1.07499e+08	200631256	1.12222e+08	9.32972e+07	7.73519e+07	7.06297e+07	4.94946e+07	4.88258e+07	5.26186e+07	4.99884e+07	4.95226e+07	4.32131e+07	5.38292e+07	5.72011e+07	6.03594e+07	4.22197e+07	1.09551e+08	9.99812e+07	1.02843e+08
Com_2214_pos	N-Acetylglucosamine	C8 H15 N O6	221.089	1.344	222.096	No results	No results	Full match	7.67304e+07	7.80694e+07	1.52199e+08	1.99686e+08	1.0543e+08	1.02225e+08	8.42093e+07	1.04879e+08	1.35921e+08	1.59684e+08	8.48631e+07	2.83765e+07	4.35581e+07	4.64803e+07	3.26225e+07	4.75057e+07	5.69247e+07	4.99701e+07	3.0426e+07	6.01619e+07	4.261e+07	4.41025e+07	3.29408e+07	2.82553e+07	9.44193e+07	1.00753e+08	1.10172e+08
Com_2264_pos	4-oxo-5-phenylpentanoic acid	C11 H12 O3	174.068	5.171	175.075	Invalid mass	No results	No match	1.11553e+07	9.0576e+06	1.0372e+07	1.38077e+07	1.03472e+07	1.61556e+08	1.34582e+07	1.19725e+07	1.25141e+07	1.06192e+07	9.27226e+06	1.0715e+07	6.3384e+07	6.864e+07	6.52558e+07	1.08735e+07	7.13483e+07	1.46095e+07	7.53723e+07	5.34335e+07	1.06985e+07	6.32269e+07	5.81822e+07	5.45757e+06	1.10331e+07	1.09397e+07	1.06663e+07
Com_2265_pos	N,N'-di[4-(2,6-dimethylmorpholino)phenyl]thiourea	C25 H34 N4 O2 S	476.223	5.559	477.231	Invalid mass	No results	No results	8.0022e+07	7.3164e+07	5.96726e+07	5.57543e+07	4.0394e+07	1.61521e+08	1.80285e+07	7.49291e+07	1.20672e+08	6.28933e+07	2.78331e+07	6.23172e+07	1.63625e+07	1.76594e+07	1.22488e+07	1.20162e+07	1.13103e+07	1.27185e+07	1.45366e+07	1.10697e+07	2.15383e+07	1.43944e+07	2.27133e+07	1.1697e+07	3.532e+07	3.94324e+07	4.54055e+07
Com_2266_pos	4-Guanidinobutanoic acid	C5 H11 N3 O2	145.085	1.362	146.092	No results	No results	Full match	4.93219e+06	3.71008e+07	4.33301e+06	5.62715e+06	3.03261e+07	1.10934e+07	5.38613e+06	6.08408e+06	5.87124e+06	1.06246e+07	8.63812e+06	9.04046e+06	2.80931e+07	2.52099e+07	1.10422e+07	1.07693e+07	1.81087e+07	1.89167e+07	3.14239e+07	4.22384e+07	2.1244e+08	2.29676e+07	8.18511e+07	3.91628e+07	3.53528e+07	3.38728e+07	3.18465e+07
Com_2274_pos	Rhynchophylline	C22 H28 N2 O4	384.206	6.974	385.213	No results	No results	Full match	2.57224e+07	4.10478e+07	1.58111e+07	1.18756e+07	1.01576e+07	1.46099e+07	3.47962e+07	4.85036e+07	3.56921e+07	2.61432e+07	6.17745e+07	4.45873e+07	8.78647e+07	8.83008e+07	1.45552e+08	1.39904e+08	148372389	1.43118e+08	1.60214e+08	1.74931e+08	1.71567e+08	208442600	1.33437e+08	1.27047e+08	7.60038e+07	7.87251e+07	7.38235e+07
Com_2298_pos	2-(2-thienyl)-4H-chromen-4-one	C13 H8 O2 S	228.024	4.763	229.031	Full match	No results	No results	4.1041e+07	1.07863e+08	1.28486e+08	1.48934e+08	6.76213e+07	6.38024e+07	1.10183e+08	1.00806e+08	5.82649e+07	8.13731e+07	1.43454e+08	9.4002e+07	1.76624e+08	1.78033e+08	137627920	6.71015e+07	1.25371e+08	1.18122e+08	9.43299e+07	8.20722e+07	6.60296e+07	6.77109e+07	8.5101e+07	3.54323e+07	5.97609e+07	1.03131e+08	9.58558e+07
Com_2300_pos	Oxymorphone	C17 H19 N O4	279.154	7.061	280.161	Invalid mass	No results	No results	1.39582e+07	7.99421e+06	4.27763e+06	3.89568e+07	1.78502e+07	1.4625e+07	2.50471e+06	3.00003e+06	561173	744248	3.02063e+06	2.18174e+06	7.89322e+07	7.48795e+07	100744506	9.83056e+07	7.14712e+07	6.88092e+07	1.88602e+08	1.00603e+08	127055721	1.46359e+08	1.66589e+08	3.76546e+07	5.90814e+07	6.1515e+07	5.56923e+07
Com_2313_pos	Isoeugenyl acetate	C12 H14 O3	224.104	6.195	207.101	Invalid mass	No results	No match	2.43009e+06	1.64708e+06	969827	1.56494e+06	1.80141e+06	1.79692e+06	3.01743e+06	1.57036e+06	2.50002e+06	1.38511e+06	1.31615e+06	1.39917e+06	3.3257e+07	3.81324e+07	3.3715e+07	2.99662e+07	3.22481e+07	2.50809e+07	2.81658e+07	3.0708e+07	4.3406e+07	2.68878e+07	5.52176e+07	170202985	1.7407e+07	2.00801e+07	1.83094e+07
Com_2333_pos	Fisetin	C15 H10 O6	286.044	1.518	287.052	Invalid mass	No results	No results	5.82333e+07	1.4644e+08	9.56581e+07	9.79285e+07	1.35631e+08	5.43008e+07	1.16802e+08	5.33036e+07	6.64792e+07	9.79449e+07	8.16611e+07	1.17845e+08	1.82975e+07	1.22554e+07	6.79702e+06	5.85514e+06	1.74591e+07	9.55833e+06	1.637e+07	1.07605e+07	7.78557e+06	6.35522e+06	7.04143e+06	3.34409e+06	6.15665e+07	6.83414e+07	5.67873e+07
Com_2355_pos	Caprolactam	C6 H11 N O	113.084	3.862	114.091	Full match	No results	No results	7.14886e+06	2.6352e+06	3.53853e+06	4.28705e+07	2.88418e+06	1.67747e+07	2.57511e+06	2.5994e+06	1.58008e+08	1.91805e+07	6.62815e+06	4.28747e+06	4.05849e+06	4.11498e+06	2.67545e+06	2.72653e+06	2.97147e+06	2.94432e+06	3.01419e+06	2.79165e+06	3.36155e+06	2.93809e+06	3.10084e+06	2.82407e+06	1.03436e+07	1.02142e+07	9.82639e+06
Com_2371_pos	gamma-Glutamylglutamine	C10 H17 N3 O6	275.11	1.345	276.118	No results	Full match	No results	2.73838e+07	6.22371e+07	7.22844e+07	3.2516e+07	9.05767e+07	1.02311e+08	2.74739e+07	1.31521e+08	1.26629e+08	1.80711e+08	5.05059e+07	1.43637e+07	5.78489e+07	6.20248e+07	5.33548e+07	4.29143e+07	3.89289e+07	3.92179e+07	9.24776e+07	1.45057e+08	8.47523e+07	9.93754e+07	9.13742e+07	6.04639e+07	9.87656e+07	8.49634e+07	1.10337e+08
Com_2414_pos	N-Acetyl-L-valine	C7 H13 N O3	159.089	1.326	160.096	No results	No results	Full match	5.1166e+07	2.91484e+07	5.36281e+07	1.1043e+08	7.82239e+07	6.34571e+07	1.20893e+08	5.69502e+07	8.14742e+07	7.00311e+07	4.57424e+07	4.26869e+07	1.88005e+08	1.57617e+08	1.50804e+08	1.39539e+08	1.63872e+08	1.60331e+08	1.56015e+08	6.64026e+07	1.06899e+08	9.69238e+07	1.3126e+08	1.00498e+08	1.1724e+08	1.26203e+08	9.5491e+07
Com_2419_pos	Dutasteride	C27 H30 F6 N2 O2	528.217	5.804	529.225	Invalid mass	No results	No results	4.77459e+07	3.73595e+07	5.56339e+07	3.5999e+07	5.89033e+07	5.09545e+07	1.37734e+08	2.18621e+07	2.32121e+07	2.64909e+07	1.81522e+07	3.01655e+07	2.6802e+07	2.0493e+07	9.00842e+06	7.77584e+06	1.40242e+07	1.18823e+07	7.2532e+06	1.17601e+07	7.75242e+06	1.44051e+07	9.9163e+06	5.4787e+06	2.59448e+07	2.97649e+07	3.4888e+07
Com_2426_pos	XLR11 N-(4-hydroxypentyl) metabolite-d5	C21 H23 [2]H5 F N O2	350.243	7.426	351.25	Full match	No results	No results	2.53548e+07	2.53258e+07	1.7456e+07	2.50324e+07	3.91962e+07	5.42535e+07	2.8141e+07	4.12087e+07	5.77905e+07	5.06107e+07	3.18076e+07	5.32551e+07	1.06475e+08	3.52064e+07	987042	1.23418e+07	1.16452e+08	7.55391e+07	1.03457e+08	8.25876e+07	2.34249e+06	113588126	4.83473e+07	1.59736e+08	8.68199e+07	8.07687e+07	8.21845e+07
Com_2451_pos	Testosterone	C19 H28 O2	288.208	6.067	289.216	Full match	No results	No results	4.18702e+07	5.15547e+07	3.89358e+07	5.21432e+07	5.35726e+07	6.65369e+07	1.35737e+08	7.85764e+07	5.66278e+07	6.36674e+07	4.12001e+07	34304102	7.09733e+07	6.76252e+07	4.57787e+07	3.5706e+07	5.26644e+07	5.10977e+07	4.61346e+07	3.70023e+07	5.6181e+07	3.71013e+07	1.11242e+08	8.072e+07	5.29774e+07	5.34645e+07	3.23829e+07
Com_2494_pos	Isomucronulatol	C17 H18 O5	302.114	5.428	303.122	No results	No results	Full match	1.27435e+08	7.84263e+07	9.8308e+07	1.05376e+08	5.99439e+07	9.28813e+07	1.33407e+08	7.82616e+07	1.0711e+08	9.86413e+07	8.82831e+07	8.80808e+07	6.44487e+07	6.23088e+07	6.57628e+07	6.6337e+07	7.65763e+07	7.20598e+07	6.0105e+07	5.69348e+07	5.48385e+07	7.07059e+07	6.26189e+07	6.86645e+07	9.57863e+07	8.88267e+07	8.88748e+07
Com_2502_pos	Limonin	C26 H30 O8	470.193	5.423	453.19	No results	No results	Full match	2.33771e+07	3.97105e+07	22155221	7.53933e+06	1.6348e+07	6.23876e+06	1.33101e+08	2.1386e+07	1.60535e+07	2.32717e+07	1.35033e+07	1.964e+07	6.47744e+06	8.68845e+06	7.1723e+06	4.4921e+06	7.34376e+06	7.08382e+06	8.68162e+06	4.6264e+06	7.39339e+06	1.14731e+07	1.07458e+07	5.092e+06	1.9336e+07	1.3791e+07	1.44892e+07
Com_2516_pos	Tetrahydrocorticosterone	C21 H34 O4	722.47	7.223	723.477	Invalid mass	No results	No results	587397	3.80728e+07	3.55528e+07	2.83129e+07	3.49611e+07	4.28134e+07	4.22204e+07	7.55342e+07	4.92199e+07	3.60512e+07	9.40853e+07	8.88394e+07	3.18249e+07	2.77906e+07	5.13906e+07	5.00702e+07	6.06241e+07	6.853e+07	1.47001e+08	1.30198e+08	9.17649e+07	184616395	8.54581e+07	8.62973e+07	7.81361e+07	5.19297e+07	6.24438e+07
Com_2526_pos	7-hydroxy-4-[(2-pyridylthio)methyl]-2H-chromen-2-one	C15 H11 N O3 S	285.045	1.538	286.052	Full match	No results	No results	3.68255e+07	2.6225e+07	5.08163e+07	9.62552e+07	3.77425e+06	5.09844e+07	6.67519e+07	5.34384e+07	3.22191e+07	7.00543e+06	8.00728e+07	1.17149e+08	1.46128e+07	1.6945e+07	3.62126e+06	3.6948e+06	1.16043e+07	1.48936e+07	2.47653e+07	1.09554e+07	5.96716e+06	1.17539e+07	1.01361e+07	5.47145e+06	7.18481e+07	6.35754e+07	5.81068e+07
Com_2528_pos	4-Pyridoxic acid	C8 H9 N O4	183.056	1.284	184.063	Invalid mass	No results	No results	2.04967e+07	5.82381e+06	1.33579e+07	1.94668e+07	1.80214e+07	2.2328e+07	6.25998e+06	5.03085e+07	2.5827e+07	4.0525e+07	1.32152e+07	1.27378e+07	2.93489e+07	2.58807e+07	4.58867e+07	4.69465e+07	4.35437e+07	3.56679e+07	7.14086e+07	1.73035e+08	1.16373e+08	4.42151e+07	5.10114e+07	1.30583e+08	6.54986e+07	6.21634e+07	5.55088e+07
Com_2557_pos	4-(3,4-dihydro-2H-1,5-benzodioxepin-7-yl)-4-oxobutanoic acid	C13 H14 O5	250.083	5.375	251.09	Full match	No results	No results	1.27517e+08	6.5538e+07	90897692	8.22668e+07	8.09207e+07	6.65959e+07	1.15766e+08	1.39797e+08	116192425	1.42454e+08	124023292	8.15187e+07	3.23217e+07	3.12421e+07	2.01022e+07	2.28055e+07	2.50368e+07	7.75594e+07	2.61975e+07	2.40525e+07	2.4857e+07	3.12445e+07	2.6343e+07	1.70546e+07	119998526	8.55757e+07	8.7935e+07
Com_2589_pos	N-Acetyl-D-lactosamine	C14 H25 N O11	383.141	1.362	384.148	Invalid mass	No results	No results	3.52809e+07	2.1351e+07	4.46172e+07	1.01127e+08	2.42242e+07	9.02831e+07	3.44503e+07	1.01459e+08	1.12177e+08	1.64335e+08	2.05612e+07	1.8786e+07	5.10535e+06	7.10286e+06	5.08612e+06	4.56495e+06	5.9734e+06	4.66239e+06	5.27168e+06	3.83336e+06	6.34414e+06	5.04814e+06	5.47806e+06	3.75563e+06	3.17666e+07	3.10433e+07	3.47675e+07
Com_2591_pos	4-Ethylbenzaldehyde	C9 H10 O	134.073	6.14	135.08	Full match	No results	No results	792675	837488	728531	1.64627e+08	809027	1.12696e+08	561960	1.05257e+06	1.25078e+06	1.09835e+06	856872	951209	1.98832e+06	2.07457e+06	2.32086e+06	2.13765e+06	2.66521e+06	2.16074e+06	3.03034e+06	3.26033e+06	3.60903e+06	4.93683e+06	3.22267e+06	1.96588e+07	1.73768e+06	1.92063e+06	1.81079e+06
Com_2638_pos	Dihydrothymine	C5 H8 N2 O2	128.058	1.313	129.066	No results	No results	Full match	2.70514e+06	1.80101e+07	3.73051e+06	3.16455e+06	1.14144e+07	9.30099e+06	3.35638e+07	5.96255e+06	7.74781e+06	9.26303e+06	2.45615e+07	4.2869e+07	1.2858e+08	1.30427e+08	1.34806e+08	1.47288e+08	1.29279e+08	1.38728e+08	1.18488e+08	7.08178e+07	1.06675e+08	148866445	9.75904e+07	8.13373e+07	7.03284e+07	8.18601e+07	7.31572e+07
Com_2647_pos	Schisantherin E	C30 H34 O9	538.22	5.49	539.226	No results	No results	Full match	1.40185e+08	9.05116e+07	1.12564e+08	1.2157e+08	7.60395e+07	1.02231e+08	1.04524e+08	1.01934e+08	1.22395e+08	1.18889e+08	7.57788e+07	8.12033e+07	7.4243e+07	8.27693e+07	8.13046e+07	1.01649e+08	9.20532e+07	9.04675e+07	8.38821e+07	7.96505e+07	6.22017e+07	9.10366e+07	8.15114e+07	7.7738e+07	9.99201e+07	9.76365e+07	1.05702e+08
Com_2650_pos	Pyrrole-2-carboxylic acid	C5 H5 N O2	111.032	1.315	112.039	No results	No results	Full match	1.99486e+06	1.73666e+07	3.14094e+06	1.9491e+06	1.04092e+07	8.57006e+06	3.30329e+07	4.68868e+06	5.93689e+06	8.33147e+06	2.37797e+07	4.21425e+07	1.27393e+08	1.29418e+08	1.34024e+08	1.46505e+08	1.28194e+08	138146532	1.17879e+08	7.00431e+07	1.0474e+08	1.47554e+08	9.65726e+07	8.0362e+07	6.93375e+07	8.13912e+07	7.25488e+07
Com_2683_pos	lactucopicrin	C23 H22 O7	410.139	1.283	411.146	No results	No results	Full match	1.37566e+08	2.43994e+07	1.27995e+08	9.3947e+07	9.38336e+07	6.88652e+07	6.78571e+07	6.34987e+07	7.16431e+07	5.5151e+07	7.89416e+07	7.07792e+07	1.02687e+07	9.10164e+06	3.84024e+06	4.04342e+06	3.74564e+06	2.62547e+06	7.89216e+06	3.46995e+06	2.02025e+06	1.60905e+06	4.39191e+06	2.10882e+06	5.19375e+07	4.40981e+07	3.52293e+07
Com_2689_pos	Patchouli alcohol	C15 H26 O	222.198	8.019	223.205	No results	No results	Full match	1.79037e+07	3.32994e+07	7.14819e+07	5.21635e+07	6.98381e+07	1.14766e+07	1.02239e+08	131747002	51407035	5.91124e+07	1.66305e+07	1.28051e+07	2.2676e+06	2.28611e+06	2.17373e+06	3.22514e+06	1.40199e+06	1.40517e+06	1.21435e+06	2.11429e+06	994587	3.55626e+06	1.60939e+06	1.41705e+06	1.98402e+07	2.01716e+07	18873213
Com_2695_pos	Sedanolide	C12 H18 O2	194.13	7.059	195.138	Full match	No results	Full match	1.11092e+06	1.24257e+08	1.30394e+06	2.02001e+06	1.23134e+06	4.06933e+06	1.72573e+06	1.83241e+06	1.45182e+06	1.07456e+06	1.58538e+06	7.60581e+06	2.97231e+07	2.83319e+07	8.07498e+07	8.42002e+07	2.15029e+07	1.90205e+07	3.86802e+07	7.76723e+06	5.57474e+07	1.66634e+07	1.4718e+07	7.09849e+06	1.50791e+07	1.4904e+07	1.89807e+07
Com_2701_pos	D-Raffinose	C18 H32 O16	1052.3	1.376	527.158	Invalid mass	No results	No results	1.09971e+08	3.38057e+07	115494305	7.30692e+07	1.23834e+08	1.8731e+07	8.9413e+07	6.16053e+07	3.87844e+07	5.7892e+07	5.66039e+07	6.48528e+07	1.9224e+08	2.11689e+08	1.05105e+08	9.63954e+07	1.01742e+08	9.11045e+07	1.49365e+08	9.794e+07	122654231	1.28351e+08	1.53062e+08	8.77228e+07	7.64233e+07	6.92652e+07	7.65238e+07
Com_2704_pos	Phellamurin	C26 H30 O11	518.175	5.238	519.183	Invalid mass	No results	No results	2.50703e+07	4.36562e+07	5.61327e+07	5.54231e+07	9.00681e+06	4.03503e+07	1.42584e+07	1.76501e+07	2.34354e+07	2.56846e+07	7.29723e+07	6.9231e+07	1.20068e+08	1.19785e+08	5.7274e+07	5.62625e+07	1.44169e+08	1.32252e+08	1.50906e+08	1.00256e+08	1.2637e+08	1.3775e+08	1.39879e+08	9.93462e+07	5.34898e+07	6.29978e+07	5.78508e+07
Com_2716_pos	WMH	C22 H28 N6 O4 S	472.191	5.8	473.199	Full match	No results	No results	4.23646e+07	1.14132e+08	1.88024e+07	4.30006e+07	6.0641e+07	1.29585e+08	5.58343e+06	5.22136e+07	8.56279e+07	6.55779e+07	4.56271e+07	3.48439e+07	2.46234e+06	2.92473e+06	2.32142e+06	3.99098e+06	3.55557e+06	4.14142e+06	2.12523e+06	3.75031e+06	2.34261e+06	2.06312e+06	1.26857e+06	1.56724e+06	5.12114e+07	3.89671e+07	4.56317e+07
Com_2723_pos	5-Methyluridine	C10 H14 N2 O6	258.084	1.356	259.092	No results	No results	Full match	7.3426e+06	4.34736e+07	6.65369e+07	1.44058e+07	8.69825e+07	6.94886e+07	1.41209e+07	1.17356e+08	1.05338e+08	1.54358e+08	4.25927e+07	1.29153e+07	4.38902e+07	5.44977e+07	3.38019e+07	3.5637e+07	31546099	3.6666e+07	8.30866e+07	1.26375e+08	7.50375e+07	9.33774e+07	8.45008e+07	5.2639e+07	9.0487e+07	7.56037e+07	9.65974e+07
Com_2725_pos	1-(4-hydroxyphenyl)propane-1,2-diol	C9 H12 O3	150.068	5.413	151.075	Invalid mass	No results	No match	7.97196e+07	9.67308e+07	1.17631e+08	7.75543e+07	1.14299e+08	6.68228e+07	1.20109e+08	8.78575e+07	1.0152e+08	1.0493e+08	6.24223e+07	9.87334e+07	4.36996e+07	4.97937e+07	4.30539e+07	4.04867e+07	4.52717e+07	4.2258e+07	4.79954e+07	3.34002e+07	3.69062e+07	5.87783e+07	3.15306e+07	3.64711e+07	8.04825e+07	8.16793e+07	8.5015e+07
Com_2743_pos	MN-18 N-(5-hydroxypentyl) metabolite	C23 H23 N3 O2	373.172	5.316	374.179	Invalid mass	No results	No results	7.53052e+06	1.19378e+07	2.41143e+07	1.52255e+08	8.10165e+06	1.9011e+07	1.47502e+07	1.27781e+08	2.91384e+07	1.38321e+08	4.65388e+07	2.65348e+06	830570	667383	512877	504992	1.8775e+06	584724	1.17572e+06	794629	5.24363e+06	739424	821070	571348	7.93745e+06	1.04592e+07	6.50749e+06
Com_2746_pos	Lindenenol	C15 H18 O2	230.13	5.82	231.137	No results	No results	Full match	3.64742e+06	3.8972e+06	3.93949e+06	4.25578e+06	4.28571e+06	4.92114e+06	2.34432e+06	2.97945e+06	5.49197e+06	4.8817e+06	2.70597e+06	3.62746e+06	3.77592e+07	4.52882e+07	8.96382e+07	8.87405e+07	7.17641e+07	6.43576e+07	1.5268e+08	1.2536e+08	7.95143e+07	7.39254e+07	6.27636e+07	7.09271e+07	1.90628e+07	2.15242e+07	1.87823e+07
Com_2754_pos	Etiocholanolone	C19 H30 O2	272.213	7.146	273.221	Invalid mass	No results	No results	1.43195e+07	2.67251e+07	2.69388e+07	2.00945e+07	1.66202e+07	2.22193e+07	6.69733e+07	1.2725e+08	3.25722e+07	2.4967e+07	3.9979e+07	3.51619e+07	1.68669e+07	1.77627e+07	2.1023e+07	1.30941e+07	2.28183e+07	2.28605e+07	2.66578e+07	3.24274e+07	6.34587e+07	1.46742e+07	3.00046e+07	1.13347e+08	3.05671e+07	3.08485e+07	3.05992e+07
Com_2794_pos	N-Lauroylsarcosine	C15 H29 N O3	288.245	8.977	289.252	No results	Invalid mass	No results	2.34518e+06	3.79796e+07	2.70907e+06	1.91892e+06	1.74703e+06	1.19247e+07	1.24538e+07	5.26466e+06	5.87402e+06	6.76703e+06	6.66819e+07	5.76041e+07	2.89258e+06	2.8716e+06	3.81542e+06	3.23699e+06	3.23029e+06	3.21909e+06	6.48038e+06	1.01615e+07	5.86078e+06	3.23658e+06	5.79821e+06	1.35901e+08	2.13852e+07	1.46623e+07	1.45114e+07
Com_2829_pos	15-Deoxy-忖12,14-prostaglandin J2-2-glycerol ester	C23 H34 O5	390.238	7.105	391.244	Invalid mass	No results	No results	9.19423e+07	1.15001e+08	9.96351e+07	9.53846e+07	8.22453e+07	8.31062e+07	103473336	1.22501e+08	1.06089e+08	1.15958e+08	7.38875e+07	6.43754e+07	5.4802e+07	5.30573e+07	5.44496e+07	5.18467e+07	6.26179e+07	6.12651e+07	8.86152e+07	1.01045e+08	8.88301e+07	1.30487e+08	5.48956e+07	1.07433e+08	8.83939e+07	1.11316e+08	9.70722e+07
Com_2849_pos	methyl 3,4,5-trihydroxycyclohex-1-ene-1-carboxylate	C8 H12 O5	170.057	1.413	171.065	Invalid mass	No results	No results	7.96401e+07	4.9442e+07	7.03902e+07	7.63189e+07	9.40938e+07	7.95089e+07	6.5877e+07	6.59234e+07	6.5758e+07	9.07708e+07	1.10585e+08	3.78759e+07	1.45129e+07	1.55779e+07	1.03139e+07	8.51395e+06	9.92863e+06	8.58962e+06	8.78818e+06	8.67232e+06	1.10428e+07	1.07955e+07	9.84783e+06	8.89802e+06	3.72106e+07	4.96355e+07	4.7004e+07
Com_2874_pos	Leucylproline	C11 H20 N2 O3	228.147	5.057	229.154	Full match	No results	Full match	4.52089e+06	7.42459e+06	4.8324e+06	3.63472e+06	6.03219e+06	6.56972e+06	6.37734e+06	2.24004e+06	2.38519e+06	1.97461e+06	3.67303e+06	6.85378e+06	3.87259e+07	3.88736e+07	3.53396e+07	3.58941e+07	1.33171e+08	3.47001e+07	5.48888e+07	9.88209e+07	8.96134e+07	8.00268e+07	1.17538e+08	1.14346e+08	5.12623e+07	4.9194e+07	4.74029e+07
Com_2889_pos	Acipimox	C6 H6 N2 O3	154.035	1.236	155.043	Invalid mass	No results	No results	2.09742e+06	6.61649e+06	2.80948e+06	8.98763e+06	6.93525e+06	2.18905e+07	2.38378e+06	4.1879e+06	2.19459e+07	1.38489e+07	5.18005e+06	9.48235e+06	6.58028e+07	4.583e+07	5.0993e+07	4.92938e+07	6.88416e+07	6.16677e+07	7.16121e+07	1.46479e+08	4.6457e+07	6.55617e+07	4.62169e+07	4.11067e+07	1.36411e+07	1.49115e+07	1.43903e+07
Com_2898_pos	PC (16:2e/2:0)	C26 H50 N O7 P	519.332	8.957	520.339	No results	Full match	Full match	5.27736e+07	4.10047e+07	6.74483e+07	7.05876e+07	6.9319e+07	5.23003e+07	4.68935e+07	7.88583e+07	5.18419e+07	4.90338e+07	5.10217e+07	4.14229e+07	3.70496e+07	4.13586e+07	3.62081e+07	3.42508e+07	6.90068e+07	6.67547e+07	4.73107e+07	7.44287e+07	8.73242e+07	4.69838e+07	6.28417e+07	1.29612e+08	6.63321e+07	6.3242e+07	6.07825e+07
Com_2902_pos	L-arginino-succinate	C10 H17 N4 O6	289.115	1.358	272.111	No results	No results	Full match	2.18346e+07	3.1918e+07	2.86511e+07	2.81395e+07	2.57661e+07	2.2775e+07	1.07502e+07	1.73957e+07	2.4747e+07	2.00905e+07	1.6146e+07	4.20588e+07	1.29196e+08	1.67488e+08	7.81192e+07	1.09028e+08	1.18574e+08	9.91974e+07	8.59591e+07	5.24854e+07	1.17421e+08	8.5876e+07	1.64809e+08	8.12871e+07	7.797e+07	6.88349e+07	6.11968e+07
Com_2905_pos	3-Methoxycinnamic acid	C10 H10 O3	160.052	5.382	161.059	Invalid mass	No results	No match	7.14314e+07	5.85793e+07	6.96694e+07	5.73466e+07	2.53234e+07	4.12535e+07	4.83953e+07	1.95151e+07	4.52864e+07	4.12115e+07	4.16061e+07	4.47804e+07	2.19449e+07	4.2585e+07	4.78266e+07	5.00831e+07	5.4097e+07	2.55737e+07	4.79322e+07	1.45024e+08	1.45839e+08	3.83847e+07	4.16693e+07	4.61005e+07	5.56591e+07	5.16316e+07	5.69058e+07
Com_2926_pos	Propionylcarnitine	C10 H19 N O4	217.131	1.368	218.138	Full match	No results	No results	3.83746e+07	2.14395e+07	1.76593e+07	9.15051e+06	7.13118e+07	2.52239e+06	6.50153e+07	1.44324e+07	1.58676e+07	2.18508e+07	1.87132e+07	9.71901e+07	4.91278e+07	4.53128e+07	2.13571e+07	2.25208e+07	2.68225e+07	2.77751e+07	1.68243e+07	1.42773e+07	1.62311e+07	2.11698e+07	3.06943e+07	2.25353e+07	3.72878e+07	3.49493e+07	3.85382e+07
Com_2942_pos	1-(3-ethyl-2,4-dihydroxy-6-methoxyphenyl)butan-1-one	C13 H18 O4	220.109	5.603	221.117	Invalid mass	No results	No results	3.62642e+07	3.49268e+07	6.63652e+07	5.97228e+07	2.2063e+07	2.74301e+07	1.0883e+08	4.83926e+07	5.66421e+07	8.00285e+07	5.9492e+07	2.69221e+07	4.11919e+06	4.4896e+06	6.11303e+06	6.9582e+06	3.42205e+06	3.86807e+06	5.3067e+06	4.75284e+06	3.32729e+06	4.5232e+06	5.20845e+06	4.171e+06	2.26233e+07	3.56127e+07	3.86975e+07
Com_2972_pos	1-Palmitoylglycerol	C19 H38 O4	330.276	8.781	331.284	Full match	No results	Full match	7.87476e+07	6.66714e+07	7.6386e+07	6.74324e+07	99861572	1.152e+08	6.57514e+07	3.98974e+07	4.65111e+07	4.59871e+07	4.30312e+07	5.34763e+07	1.55548e+07	1.68536e+07	1.74668e+07	1.60617e+07	3.68165e+07	3.4828e+07	1.68987e+07	2.31563e+07	2.49332e+07	1.25093e+07	9.10403e+06	1.75605e+07	4.84244e+07	4.95583e+07	4.76082e+07
Com_2999_pos	Avocadyne 1-acetate	C19 H34 O4	348.227	7.729	349.234	Invalid mass	No results	No results	4.99461e+06	4.77624e+06	5.21923e+06	4.07133e+06	6.02335e+06	3.93572e+06	7.13861e+06	7.23223e+06	6.9409e+06	7.00898e+06	8.72317e+06	6.76135e+06	7.94565e+07	7.9954e+07	8.96734e+07	9.7652e+07	1.26465e+08	1.10454e+08	9.61558e+07	8.06196e+07	6.77862e+07	4.05338e+07	5.95171e+07	6.1057e+07	1.97485e+07	2.88626e+07	2.58133e+07
Com_3021_pos	3-Acetyl-11-keto-汕-boswellic acid	C32 H48 O5	512.348	7.219	513.355	Invalid mass	No results	No results	959909	1.91673e+06	877935	721765	1.08952e+06	1.2146e+06	1.20725e+06	1.36137e+06	1.74001e+06	1.2171e+06	1.36259e+06	1.97511e+06	1.08268e+08	1.11409e+08	8.02683e+07	7.98978e+07	1.23965e+08	1.25666e+08	7.37399e+07	1.10602e+08	8.23207e+07	6.2673e+07	7.78254e+07	6.46553e+07	3.01131e+07	2.74283e+07	3.25445e+07
Com_3065_pos	16,16-Dimethyl prostaglandin A1	C22 H36 O4	346.247	7.523	347.255	Invalid mass	No results	No results	5.5375e+06	3.46777e+07	5.14181e+06	3.42121e+06	3.86717e+06	1.48362e+07	8.70943e+06	1.25246e+07	1.59635e+07	1.28945e+07	7.74389e+07	5.92871e+07	9.20341e+07	8.99871e+07	4.93778e+07	5.16613e+07	5.49767e+07	6.49746e+07	5.61887e+07	6.92531e+07	4.71411e+07	9.88053e+07	3.67656e+07	1.2111e+08	3.86896e+07	3.81092e+07	3.99991e+07
Com_3084_pos	YNH	C19 H24 N6 O6	432.175	5.694	433.182	Full match	No results	No results	9.29161e+06	1.19979e+06	7.30409e+06	1.2961e+07	1.13901e+07	4.88949e+06	9.03713e+06	2.10336e+07	1.57568e+07	5.89997e+07	7.68811e+06	7.3774e+06	1.26411e+08	1.34019e+08	8.80561e+07	6.88513e+07	1.21568e+08	9.10956e+07	5.18321e+07	6.80623e+07	3.90059e+07	7.47529e+07	5.19972e+07	4.19146e+07	2.53985e+07	2.35002e+07	2.14621e+07
Com_3090_pos	Notopterol	C21 H22 O5	354.145	5.384	355.152	No results	Full match	Full match	1.14279e+08	3.76734e+07	6.10047e+07	5.10359e+07	3.37795e+07	3.98866e+07	5.70964e+07	4.30862e+07	5.06013e+07	4.39454e+07	3.28033e+07	3.74212e+07	6.2766e+07	8.34956e+07	2.50628e+07	2.78431e+07	2.57035e+07	2.77942e+07	4.78385e+07	1.41536e+07	1.97961e+07	3.84121e+07	4.63209e+07	3.33325e+07	3.69449e+07	4.02389e+07	3.76418e+07
Com_3094_pos	16,16-Dimethyl prostaglandin A2	C22 H34 O4	384.226	7.302	385.233	Invalid mass	No results	No results	6.94113e+06	6.0143e+07	7.02068e+06	7.66546e+06	2.77103e+07	4.20095e+07	2.68839e+07	1.09538e+08	6.25538e+07	7.31585e+07	9.6446e+07	5.23719e+07	5.33965e+06	5.87561e+06	6.95768e+06	6.99806e+06	5.94972e+06	5.25453e+06	1.04104e+07	1.05708e+07	7.1835e+06	1.0952e+07	6.89933e+06	1.22621e+07	4.3442e+07	4.4148e+07	5.40105e+07
Com_3106_pos	6,8-di(tert-butyl)-4-oxo-4H-chromene-2-carboxylic acid	C18 H22 O4	302.148	6.942	303.155	Invalid mass	No results	No results	924570	1.36927e+06	839528	915545	765001	9.11295e+06	401423	827967	1.44427e+06	948796	842149	777050	1.16913e+07	8.13479e+06	1.18079e+08	9.93908e+07	103287339	8.26737e+07	3.15715e+07	1.6111e+07	3.54162e+07	2.05186e+07	3.26335e+07	6.25562e+06	1.3018e+07	1.50738e+07	1.89861e+07
Com_3162_pos	Galangin	C15 H10 O5	116.048	5.243	117.055	Invalid mass	Invalid mass	No results	5.71587e+07	3.98539e+07	6.63221e+07	7.40148e+07	1.14859e+08	4.13717e+07	3.94923e+07	8.89174e+07	5.7663e+07	6.36379e+07	5.50134e+07	4.43311e+07	4.21703e+07	3.21854e+07	3.56602e+07	2.85808e+07	2.51124e+07	2.70024e+07	2.43792e+07	2.13505e+07	3.03449e+07	3.11425e+07	3.47048e+07	1.8531e+07	4.40488e+07	3.82545e+07	5.25637e+07
Com_3222_pos	nor-6汕-Oxycodol	C17 H21 N O4	303.152	7.118	304.159	Invalid mass	No results	No results	3.27159e+06	7.54123e+06	1.6244e+06	4.55484e+06	3.11235e+06	3.52777e+06	395267	850691	3.22751e+06	2.09159e+06	1.32355e+06	1.9534e+06	2.15e+07	2.25154e+07	4.85763e+07	5.31452e+07	4.11294e+07	3.28558e+07	1.23069e+08	4.21495e+07	5.85628e+07	4.40872e+07	7.25133e+07	3.46092e+07	2.40407e+07	2.25187e+07	2.11658e+07
Com_3229_pos	N-(1-benzyl-4-piperidinyl)-4-(1H-pyrazol-1-yl)benzamide	C22 H24 N4 O	398.154	5.494	399.161	Invalid mass	No results	No results	4.9102e+06	3.20852e+07	3.8649e+07	8.88647e+07	4.64909e+07	8.22492e+07	9.14353e+06	3.48235e+07	1.05919e+08	2.88049e+07	2.70587e+07	2.33952e+07	1.62e+07	1.95307e+07	9.61931e+06	9.44528e+06	1.0242e+07	1.15871e+07	1.03512e+07	8.68131e+06	1.37227e+07	1.07184e+07	1.29066e+07	7.59831e+06	3.50906e+07	3.81672e+07	3.60631e+07
Com_3230_pos	Glucosamine	C6 H13 N O5	179.08	5.338	180.086	No results	No results	Full match	1.29651e+07	2.57597e+07	7.18482e+07	3.98373e+07	3.8959e+07	9.60168e+07	2.90784e+07	2.94619e+07	3.30127e+07	1.22292e+08	2.41712e+07	4.94106e+07	2.14514e+07	2.02475e+07	6.20319e+06	1.37848e+06	6.43204e+06	1.47091e+07	1.34911e+06	3.08707e+06	4.95783e+06	1.88511e+06	6.97308e+06	1.20186e+06	4.5167e+07	3.0063e+07	2.578e+07
Com_3258_pos	Coenzyme Q2	C19 H26 O4	318.18	7.469	319.187	Invalid mass	No results	No results	9.5117e+06	4.02947e+07	2.70558e+07	3.49469e+07	2.04727e+07	4.3719e+07	1.97928e+07	1.0114e+08	6.57705e+07	5.83622e+07	3.42057e+07	6.10121e+07	2.91195e+07	3.14376e+07	1.99731e+07	1.88863e+07	1.53285e+07	2.04297e+07	1.57982e+07	2.65847e+07	1.2374e+07	2.996e+07	1.91779e+07	2.32215e+07	7.40041e+07	3.91933e+07	7.21065e+07
Com_3302_pos	1-Methyladenine	C6 H7 N5	149.07	1.367	316.173	No results	No results	Full match	7.56531e+06	7.76925e+06	5.14089e+07	2.26041e+07	6.90462e+07	3.28756e+06	1.77774e+06	4.96056e+06	8.33515e+06	6.67335e+06	9.06527e+06	8.20529e+07	2.85562e+06	2.97509e+06	1.09399e+06	1.37054e+06	3.8265e+06	4.13054e+06	2.15933e+06	2.48869e+06	1.05822e+06	2.00311e+06	1.31644e+06	897486	1.44932e+07	1.44629e+07	1.36949e+07
Com_3337_pos	1-benzyl-3-(2-methylphenyl)-3,7-dihydro-1H-purine-2,6-dione	C19 H16 N4 O2	332.124	5.74	333.132	Invalid mass	No results	No results	6.10533e+06	6.18491e+06	1.01895e+07	1.45021e+07	5.86614e+06	6.30628e+06	6.19231e+06	2.04896e+07	7.80616e+06	8.80529e+06	5.09555e+06	4.87464e+06	2.16368e+07	2.10355e+07	6.02238e+07	8.0363e+07	4.62881e+07	5.55623e+07	7.24242e+07	1.1959e+08	7.05956e+07	5.18517e+07	5.61872e+07	5.43464e+07	2.22061e+07	1.2184e+07	2.30164e+07
Com_3338_pos	15-OxoEDE	C20 H34 O3	322.25	6.22	323.257	Full match	No results	No results	8.75714e+06	1.0821e+07	5.40845e+06	6.98176e+06	8.69246e+06	3.13919e+07	5.12907e+06	1.67528e+07	4.59716e+07	1.8019e+07	1.25867e+07	1.45001e+07	9.82615e+06	1.25542e+07	5.4258e+06	5.3158e+06	8.95943e+06	8.47082e+06	4.93933e+07	3.94713e+07	2.89808e+07	1.68287e+07	2.97182e+07	106278985	2.53554e+07	3.03611e+07	2.91137e+07
Com_3366_pos	TQH	C15 H24 N6 O6	384.175	5.823	385.182	Full match	No results	No results	4.64651e+07	5.2816e+07	8.50232e+07	1.09584e+08	5.07439e+07	9.63468e+07	4.39154e+07	4.53593e+07	4.98029e+07	6.22719e+07	7.13477e+07	3.90798e+07	2.37673e+07	3.10409e+07	1.53086e+07	1.29071e+07	1.52865e+07	1.52668e+07	1.11652e+07	2.21154e+07	1.29467e+07	1.50893e+07	1.43622e+07	1.35829e+07	4.67073e+07	5.28588e+07	5.24386e+07
Com_3439_pos	Cortisol	C21 H30 O5	362.206	6.406	363.214	Invalid mass	No results	No results	2.31475e+06	5.57585e+06	2.75407e+06	2.08344e+06	2.64536e+06	9.43974e+06	3.01083e+06	3.67014e+06	6.59778e+06	3.29683e+06	5.96239e+06	1.00978e+07	3.07933e+06	2.89635e+06	3.36269e+06	3.75785e+06	1.108e+07	6.60472e+06	1.47681e+07	3.20452e+07	1.40558e+07	5.82565e+06	3.91837e+06	101825664	6.49646e+06	7.19584e+06	7.40143e+06
Com_3449_pos	Diacetoxyscirpenol	C19 H26 O7	326.17	6.115	327.177	Invalid mass	Invalid mass	No results	1.60807e+07	1.59636e+07	1.2819e+07	7.69224e+06	1.69449e+07	1.62888e+07	1.65802e+07	1.44415e+07	2.87607e+07	2.03721e+07	1.52161e+07	3.55999e+07	2.94531e+07	9.27657e+06	1.0142e+08	8.84843e+07	6.22572e+07	8.66896e+07	9.44485e+07	6.52158e+07	7.16599e+07	8.04414e+07	5.44903e+07	7.41416e+07	2.87701e+07	3.63181e+07	3.60443e+07
Com_3478_pos	(1E,4E)-1,5-bis(4-methoxyphenyl)penta-1,4-dien-3-one	C19 H18 O3	294.125	5.485	295.132	Full match	No results	Full match	4.4821e+07	3.66256e+07	109009765	7.64018e+07	1.63802e+07	5.34807e+07	5.33959e+07	3.00695e+07	3.11201e+07	4.89422e+07	5.81676e+07	5.5555e+07	2.1193e+07	1.41818e+07	4.13399e+07	3.95587e+07	1.89323e+07	2.00459e+07	4.04264e+07	1.50117e+07	1.63254e+07	1.83135e+07	2.52654e+07	2.2134e+07	4.25909e+07	4.01467e+07	4.51024e+07
Com_3479_pos	1,7-bis(3,4-dihydroxyphenyl)heptan-3-one	C19 H22 O5	330.143	6.46	331.151	Invalid mass	No results	No results	550589	1.02856e+06	618963	962918	120135	1.02722e+06	359771	153939	1.14053e+06	723803	533496	1.02695e+06	3.46393e+07	2.72836e+07	3.48725e+07	3.07978e+07	3.2584e+07	1.21404e+07	4.91034e+07	3.82831e+07	5.61994e+07	2.76276e+07	1.28622e+08	4.80839e+07	2.13582e+07	2.08603e+07	2.01665e+07
Com_3490_pos	gamma-Glutamylmethionine	C10 H18 N2 O5 S	261.067	4.825	262.074	No results	Invalid mass	No results	2.67363e+07	4.23555e+07	4.42406e+07	3.21381e+07	2.45315e+07	3.44307e+07	1.51543e+07	2.17035e+07	1.84615e+07	1.67169e+07	1.98118e+07	1.18951e+07	1.3293e+07	1.24427e+07	1.78769e+07	1.55592e+07	1.59768e+07	1.51853e+07	2.65953e+07	1.97501e+07	1.89862e+07	3.20575e+07	2.00196e+07	1.00282e+08	3.25715e+07	2.10559e+07	2.15407e+07
Com_3499_pos	2-(benzylamino)-6-methyl-5-(2-methyl-1,3-thiazol-4-yl)nicotinonitrile	C18 H16 N4 S	320.107	1.403	321.115	Invalid mass	No results	No results	6.27106e+07	1.53429e+07	5.02873e+07	5.27148e+07	8.10712e+07	4.50716e+07	2.49014e+07	7.35936e+07	9.50497e+07	7.84276e+07	5.60937e+07	2.51255e+07	9.08128e+06	8.80602e+06	3.65843e+06	3.50737e+06	1.95266e+06	4.05677e+06	2.27204e+06	2.57865e+06	4.7207e+06	501639	3.62814e+06	2.87764e+06	3.16073e+07	2.6074e+07	2.71203e+07
Com_3500_pos	GPH	C13 H19 N5 O4	291.131	2.049	292.138	Invalid mass	No results	No results	1.00676e+06	472214	420165	5.15759e+06	1.33158e+06	1.26375e+07	760894	1.5952e+06	9.49941e+07	3.72011e+06	1.2739e+06	5.072e+06	490090	477513	282316	267770	297493	307461	374798	327755	269041	383368	364017	290588	4.93033e+06	5.0451e+06	4.10273e+06
Com_3556_pos	3-Methoxy prostaglandin F1汐	C21 H38 O6	408.247	6.762	409.255	Invalid mass	No results	No results	2.533e+06	7.64496e+06	3.08302e+06	2.21017e+06	3.01958e+06	4.46317e+06	1.16681e+07	7.63846e+06	6.30102e+06	7.56714e+06	1.23014e+07	2.02486e+07	4.53793e+07	4.60316e+07	7.8848e+07	9.70903e+07	9.62116e+07	9.01371e+07	1.07938e+08	6.4735e+07	9.03668e+07	8.52593e+07	6.2692e+07	9.29106e+07	3.49579e+07	3.62127e+07	2.77713e+07
Com_3559_pos	4-methyl-5-oxo-2-pentyl-2,5-dihydrofuran-3-carboxylic acid	C11 H16 O4	212.104	5.061	213.112	Full match	No results	No results	4.29448e+07	1.88075e+06	4.73558e+07	1.07799e+08	3.88189e+07	6.27386e+07	2.08421e+06	1.54512e+06	4.17794e+06	1.98565e+06	9.61062e+06	2.08462e+07	2.15343e+06	3.14975e+06	1.67311e+06	1.42267e+06	1.62779e+06	1.5792e+06	1.58382e+06	1.42163e+06	1.9019e+06	1.81741e+06	1.99903e+06	1.41853e+06	1.95643e+07	1.90013e+07	1.81941e+07
Com_3584_pos	Kuromanin	C21 H20 O11	448.1	5.064	449.107	Full match	Not the top hit	Full match	5.74085e+06	5.99458e+07	1.45792e+07	7.91609e+06	9.61948e+07	1.57323e+07	1.14039e+06	5.86895e+07	5.00661e+07	2.19049e+06	2.98137e+07	5.59771e+07	3.30867e+06	1.58441e+06	1.79609e+06	894843	936821	1.00109e+06	867910	777118	886523	872059	1.08292e+06	874201	3.68399e+07	3.63796e+07	3.39341e+07
Com_3592_pos	R-Aminobutyrate	C4 H9 N O2	103.063	1.288	104.071	No results	No results	Full match	6.23323e+06	1.89536e+07	2.28522e+06	5.19367e+06	3.53244e+06	8.55134e+06	1.82863e+07	2.02038e+06	5.37852e+06	4.37104e+06	2.27999e+06	8.85434e+06	1.99619e+07	3.12666e+07	1.78235e+07	2.84038e+07	4.26953e+07	6.30004e+06	1.06181e+08	4.21248e+07	6.60116e+07	3.88513e+07	7.93522e+07	4.54059e+06	4.30135e+07	4.59336e+07	4.67882e+07
Com_3594_pos	Procyanidin A2	C30 H24 O12	269.085	4.939	577.132	No results	Invalid mass	No results	3.54217e+06	2.24599e+07	1.27856e+07	2.00042e+07	2.09148e+07	2.42519e+07	1.15236e+07	1.77104e+07	2.17383e+07	3.12087e+07	6.96712e+06	1.20485e+07	7.66271e+07	9.76807e+07	7.20674e+07	8.09961e+07	9.80241e+07	8.18833e+07	5.91721e+07	6.0182e+07	5.61786e+07	1.14516e+08	9.03037e+07	4.50365e+07	3.40949e+07	3.11931e+07	4.97485e+07
Com_3597_pos	3-methyl-5-oxo-5-(4-toluidino)pentanoic acid	C13 H17 N O3	257.101	1.298	258.109	Invalid mass	Invalid mass	No match	3.81223e+07	4.59281e+06	8.77306e+06	3.66403e+07	5.10904e+06	8.83985e+07	1.76243e+07	3.59736e+07	6.29886e+07	1.05755e+08	1.14428e+07	7.21949e+06	1.71196e+07	6.93407e+06	1.00674e+07	1.23195e+07	9.75203e+06	7.58705e+06	2.66416e+07	4.84848e+07	3.20349e+07	1.66013e+07	2.37272e+07	2.44954e+07	2.83139e+07	3.03911e+07	3.69655e+07
Com_3598_pos	NNK	C14 H26 N6 O6	356.18	6.007	357.187	Invalid mass	No results	No results	5.23265e+07	8.3895e+07	6.57677e+07	7.24504e+07	3.0392e+07	5.55725e+07	1.51138e+07	5.26223e+07	4.60561e+07	5.04321e+07	4.84276e+07	2.57032e+07	1.012e+06	663851	519396	673979	663778	635215	503227	1.34921e+07	1.59754e+06	719460	629133	500105	3.55177e+07	2.97585e+07	2.89276e+07
Com_3631_pos	2-(4-chlorophenyl)-3-phenylquinoxaline	C20 H13 Cl N2	294.094	1.705	295.101	Invalid mass	No results	No results	2.24047e+07	1.84081e+07	1.27775e+07	2.70475e+07	2.03217e+07	8.69962e+07	2.25706e+06	2.69096e+07	8.73444e+07	3.69182e+07	3.4438e+07	1.9464e+07	2.39913e+06	2.251e+06	1.32025e+06	1.1793e+06	1.55771e+06	1.4426e+06	1.98919e+06	1.62373e+06	2.17222e+06	1.71318e+06	1.47777e+06	1.62692e+06	2.37664e+07	2.54072e+07	2.46312e+07
Com_3680_pos	octadec-9-ynoic acid	C18 H32 O2	262.229	8.472	263.236	Invalid mass	No results	No results	1.57166e+07	2.36013e+07	2.65992e+07	1.74838e+07	5.34683e+07	1.35874e+07	1.58695e+07	1.12128e+07	1.56465e+07	1.49984e+07	2.15093e+07	1.60615e+07	5.90606e+07	6.33445e+07	4.97243e+07	4.85438e+07	9.36604e+07	9.49259e+07	4.45147e+07	5.83183e+07	7.53219e+07	3.6308e+07	2.99831e+07	4.57592e+07	3.64526e+07	3.64288e+07	3.59338e+07
Com_3713_pos	Phosphocholine	C5 H14 N O4 P	183.065	1.311	184.073	No results	Full match	No results	2.44274e+07	1.19777e+07	2.01259e+07	2.9193e+07	7.10889e+07	3.55435e+07	2.36283e+07	4.20449e+07	4.09047e+07	101121604	2.36741e+07	1.12642e+07	3.07086e+06	3.60218e+06	1.10935e+07	1.12836e+07	6.92021e+06	6.58802e+06	7.03497e+06	8.61877e+06	3.16033e+06	6.98624e+06	8.30825e+06	3.88845e+06	2.25477e+07	2.02465e+07	2.55267e+07
Com_3791_pos	Dihydroartemisinic acid	C15 H24 O2	236.177	5.613	237.184	No results	Full match	Full match	2.88123e+07	4.09338e+07	4.88696e+07	4.5971e+07	3.64823e+07	3.77114e+07	1.84151e+07	3.63054e+07	8.48758e+07	4.7205e+07	2.18234e+07	2.1475e+07	3.26267e+07	2.70429e+07	3.11622e+07	3.31148e+07	2.37419e+07	2.28432e+07	1.35881e+07	1.61524e+07	9.74102e+06	2.25239e+07	1.31734e+07	1.76471e+07	3.56495e+07	3.14236e+07	3.90476e+07
Com_3796_pos	Protocatechuic acid	C7 H6 O4	154.026	1.46	172.06	No results	No results	Full match	5.2321e+07	4.48118e+07	3.50261e+07	3.91353e+07	2.32361e+07	3.98542e+07	2.72642e+07	8.19928e+07	4.79026e+07	7.69688e+07	3.82743e+07	3.00778e+07	9.27659e+06	8.56727e+06	7.94425e+06	5.90016e+06	5.15401e+06	8.17437e+06	7.13086e+06	6.74626e+06	5.14461e+06	1.38834e+06	6.41788e+06	4.29854e+06	2.83563e+07	3.02203e+07	3.36947e+07
Com_3810_pos	Tetrahydroxyxanthone	C13 H8 O6	260.037	1.39	261.044	No results	Invalid mass	No results	35973481	6.8184e+07	2.16391e+07	9.7698e+07	6.29062e+07	5.7779e+07	1.36137e+07	5.37336e+07	5.25587e+07	4.08073e+07	1.31785e+07	1.54816e+07	1.1412e+07	1.06107e+07	5.30905e+06	3.09244e+06	5.78962e+06	5.80054e+06	1.73772e+06	2.82783e+06	1.66457e+06	4.43333e+06	1.37073e+06	1.20394e+06	1.97068e+07	3.57622e+07	2.11136e+07
Com_3818_pos	4-(2-chloro-6-fluorobenzyl)-3,5-dimethyl-4-prop-2-ynyl-4H-pyrazole	C15 H14 Cl F N2	276.081	1.313	277.088	Invalid mass	No results	No results	8.47106e+07	3.0032e+07	4.51581e+07	4.04847e+07	2.42867e+07	1.93823e+07	21624999	2.69422e+07	3.47347e+07	3.61482e+07	1.87395e+07	2.51055e+07	6.11618e+06	2.78071e+06	1.80939e+06	1.21322e+06	1.39833e+06	2.49105e+06	7.33459e+06	4.87322e+06	2.95694e+06	3.35482e+06	5.21657e+06	4.39537e+06	8.08772e+06	8.62112e+06	7.40697e+06
Com_3827_pos	Neocnidilide	C12 H18 O2	194.13	7.579	195.137	No results	No results	Full match	2.32743e+07	4.20874e+07	2.43954e+07	3.11098e+07	2.78625e+07	3.02326e+07	7.56243e+07	5.28309e+07	4.73901e+07	3.81376e+07	3.26533e+07	3.61792e+07	2.64666e+07	2.59565e+07	2.33204e+07	2.17827e+07	2.44172e+07	2.37635e+07	2.61987e+07	2.8193e+07	6.00467e+07	3.05476e+07	5.46851e+07	2.77231e+07	3.54151e+07	3.54541e+07	4.4235e+07
Com_3838_pos	N-Caffeoyl putrescine	C13 H18 N2 O3	250.132	5.495	251.138	No results	No results	Full match	6.41983e+07	3.85324e+07	5.65673e+07	7.48749e+07	5.44389e+07	8.08112e+07	5.97227e+07	4.51172e+07	7.4927e+07	7.2552e+07	3.57369e+07	3.25529e+07	4.0467e+07	3.69186e+07	4.32461e+07	6.30729e+07	4.73424e+07	5.10473e+07	5.32405e+07	5.01529e+07	3.41427e+07	4.82317e+07	36626636	4.15135e+07	4.50094e+07	4.47924e+07	4.88802e+07
Com_3858_pos	2-[(butylamino)(imino)methyl]-1-oxohydrazinium-1-olate	C5 H12 N4 O2	182.078	1.288	183.086	Invalid mass	No results	No match	8.96519e+06	3.85733e+06	1.18593e+07	1.57421e+07	1.18416e+07	1.26229e+07	2.19335e+06	9.28303e+06	1.57034e+07	1.63913e+07	9.55886e+06	3.61409e+06	2.87286e+07	2.61956e+07	3.34416e+07	3.32959e+07	3.34308e+07	3.38987e+07	3.66555e+07	5.43218e+07	1.05644e+08	2.36072e+07	6.4636e+07	5.37173e+07	2.02679e+07	1.72275e+07	1.41443e+07
Com_3868_pos	8-{[(3S)-3-(1H-Benzimidazol-2-yl)-1-pyrrolidinyl]sulfonyl}quinoline	C20 H18 N4 O2 S	378.112	1.291	379.119	Invalid mass	No results	No results	2.78924e+07	1.88453e+06	2.41127e+07	1.71584e+07	34510608	1.37696e+07	1.7919e+07	8.0053e+07	4.99387e+07	2.21983e+07	1.39291e+07	2.58334e+07	3.64824e+07	3.63856e+07	9.57574e+06	9.51499e+06	1.00015e+07	1.81171e+07	9.4634e+06	1.33599e+07	9.66837e+06	9.86853e+06	1.25366e+07	9.1599e+06	1.99942e+07	2.25405e+07	1.9345e+07
Com_3869_pos	6,6-dimethyl-4-piperidino-5,6-dihydro-2H-thiine-2-thione	C12 H19 N S2	241.094	4.942	242.101	Invalid mass	No results	No results	5.14514e+07	5.08815e+07	9.2335e+07	9.57764e+07	7.8519e+07	7.36364e+07	5.07539e+07	7.11518e+07	4.4104e+07	4.99832e+07	3.81528e+07	4.10731e+07	1.14167e+06	1.71584e+06	560669	663393	3.35902e+07	4.40669e+06	2.09906e+07	619478	1.84386e+07	6.39499e+06	1.5942e+06	955171	4.00324e+07	3.29302e+07	3.25777e+07
Com_3912_pos	1-(4-methoxyphenyl)propane-1,2-diol	C10 H14 O3	164.083	6.8	165.091	Invalid mass	No results	No match	7.97128e+06	8.48467e+06	7.59536e+06	8.58084e+06	4.63171e+06	6.72059e+06	6.13793e+06	1.08783e+07	9.64859e+06	7.41903e+06	1.0055e+07	1.39504e+07	1.0229e+07	1.06986e+07	8.15984e+07	8.61774e+07	8.58103e+07	7.85975e+07	3.24592e+07	2.88184e+07	2.82674e+07	3.56513e+07	3.26814e+07	4.69599e+07	2.30251e+07	2.35346e+07	2.30234e+07
Com_3923_pos	(㊣)8-HEPE	C20 H30 O3	300.208	9.693	301.215	Invalid mass	No results	No match	9.10315e+06	1.09987e+07	3.13395e+07	2.08621e+07	9.8125e+06	1.75949e+07	1.29475e+07	1.70775e+07	2.30977e+07	1.96455e+07	1.52493e+07	1.26079e+07	9.39201e+07	1.25667e+08	5.54932e+07	1.394e+07	5.31175e+07	8.4526e+07	7.02327e+07	5.6534e+07	5.83935e+07	5.07763e+07	5.26136e+07	8.56012e+07	3.56588e+07	3.92063e+07	3.63268e+07
Com_3931_pos	Echinocystic acid	C30 H48 O4	472.354	5.782	473.362	No results	Full match	Full match	9.33047e+06	8.68468e+06	4.25879e+06	5.61979e+06	1.21367e+07	6.10094e+06	3.67069e+06	7.44567e+06	7.25036e+06	1.0667e+07	4.01462e+06	4.45416e+06	5.46304e+07	5.16928e+07	4.07098e+07	3.83455e+07	4.6424e+07	8.71349e+07	4.49066e+07	3.88746e+07	5.10263e+07	3.8988e+07	5.86201e+07	3.55207e+07	1.78816e+07	1.60613e+07	1.40207e+07
Com_3932_pos	2-[5-(2-hydroxypropyl)oxolan-2-yl]propanoic acid	C10 H18 O4	184.11	5.449	185.117	Invalid mass	No results	No results	2.89246e+07	5.27916e+07	4.46756e+07	5.34241e+07	5.83857e+07	6.29228e+07	1.17993e+07	5.35655e+07	5.38517e+07	4.94452e+07	2.81937e+07	3.24771e+07	3.95664e+07	4.59328e+07	2.67966e+07	2.79179e+07	3.18058e+07	2.74945e+07	3.28573e+07	3.55766e+07	103308277	5.55993e+07	4.88132e+07	3.45228e+07	4.10741e+07	3.8455e+07	4.55482e+07
Com_3955_pos	8,8-dimethyl-2-phenyl-4H,8H-pyrano[2,3-h]chromen-4-one	C20 H16 O3	304.112	2.15	305.12	Invalid mass	No results	No results	2.22087e+07	1.02602e+07	1.24962e+07	3.88114e+07	2.1937e+07	7.79642e+07	4.68668e+06	3.19564e+07	7.11758e+07	4.44449e+07	1.31886e+07	9.40312e+06	1.14605e+06	1.08021e+06	596439	754271	665600	535753	845526	736484	766746	910726	776865	567486	2.31611e+07	1.40651e+07	1.65576e+07
Com_3957_pos	5-Hydroxyindole	C8 H7 N O	151.063	2.105	152.07	Invalid mass	Invalid mass	No match	6.05287e+07	7.39173e+07	8.7298e+07	5.62457e+07	7.76304e+07	6.25013e+07	2.83132e+07	3.77301e+07	4.52624e+07	5.80466e+07	5.02853e+07	1.83856e+07	2.00977e+07	2.09106e+07	2.11582e+07	2.01621e+07	2.48268e+07	2.56822e+07	1.886e+07	1.85621e+07	1.42202e+07	1.6128e+07	1.4434e+07	1.33022e+07	2.52221e+07	2.88742e+07	3.22531e+07
Com_3979_pos	5-[(E)-2-(3,5-dihydroxyphenyl)ethenyl]-2-methoxybenzene-1,3-diol	C15 H14 O5	274.083	6.093	275.091	Full match	No results	Full match	250479	292518	408051	315229	307727	410931	226464	363557	341339	279469	221501	282632	2.52107e+06	4.52873e+06	4.46789e+06	4.41171e+06	3.87088e+06	4.032e+06	5.78708e+07	1.37031e+07	2.33271e+07	1.15636e+07	3.12553e+07	8.37139e+07	8.79594e+06	9.30621e+06	5.42911e+06
Com_3987_pos	2-morpholinophenyl 1-methyl-1H-imidazole-4-sulfonate	C14 H17 N3 O4 S	323.097	5.116	324.104	Invalid mass	No results	No results	2.28074e+07	3.3286e+07	3.08245e+07	4.24506e+07	6.04747e+07	3.0314e+07	3.03893e+07	3.83937e+07	2.76354e+07	3.44783e+07	2.8056e+07	2.34389e+07	1.20701e+08	1.18969e+08	6.85836e+07	5.93734e+07	8.50446e+07	7.4886e+07	4.26316e+07	5.2804e+07	4.1559e+07	5.25499e+07	7.3504e+07	4.68985e+07	1.77564e+07	2.27134e+07	2.10436e+07
Com_3988_pos	4-methoxyphenyl 3,5-dimethyl-1-phenyl-1H-pyrazole-4-carboxylate	C19 H18 N2 O3	344.107	4.766	345.115	Invalid mass	No results	No results	2.47838e+07	2.53268e+07	2.98995e+07	6.25259e+07	4.86104e+07	6.01133e+07	8.55927e+06	6.12922e+07	7.94489e+07	6.92861e+07	3.20434e+07	2.13719e+07	1.80932e+07	2.02605e+07	1.53806e+07	1.49139e+07	2.02781e+07	1.53427e+07	1.23882e+07	1.15688e+07	1.00922e+07	1.6787e+07	9.86142e+06	6.0838e+06	2.75519e+07	3.51629e+07	3.4557e+07
Com_4022_pos	(+/-)5(6)-EET	C20 H32 O3	302.224	5.948	303.231	Invalid mass	No match	No match	5.80193e+07	3.14618e+07	3.5158e+07	4.29879e+07	4.23915e+07	6.131e+07	3.31293e+07	5.74665e+07	7.85637e+07	5.75465e+07	27836175	3.22863e+07	3.96467e+07	4.31172e+07	2.17133e+07	2.09394e+07	2.79478e+07	2.27333e+07	4.01469e+07	2.91799e+07	7.77463e+07	2.58014e+07	4.86998e+07	3.67511e+07	4.29489e+07	4.63156e+07	4.48212e+07
Com_4055_pos	Ginsenoside F1	C36 H62 O9	638.438	6.502	661.428	No results	No results	Full match	671459	775117	3.03515e+06	3.30475e+06	1.21457e+06	1.58202e+06	461722	1.08115e+06	889135	935270	808972	1.03287e+06	6.82162e+07	81971835	5.9367e+07	5.48127e+07	6.6568e+07	5.91541e+07	5.76914e+07	4.479e+07	9.86177e+07	4.56317e+07	8.55371e+07	4.85964e+07	2.42299e+07	2.52606e+07	2.19406e+07
Com_4091_pos	(㊣)5(6)-DiHET	C20 H34 O4	379.271	6.763	380.278	Invalid mass	No results	No results	7.6397e+07	3.56084e+07	3.62111e+07	4.89834e+07	3.28144e+07	2.20155e+07	52426553	2.6641e+07	2.59068e+07	3.67928e+07	4.55325e+07	6.13768e+07	6.03043e+06	1.77813e+07	2.27257e+06	1.2199e+06	2.42221e+06	2.9285e+06	6.29628e+06	4.27935e+06	3.05094e+06	2.49375e+06	1.4408e+06	1.14769e+07	2.10868e+07	2.49843e+07	3.21055e+07
Com_4143_pos	Antiarol	C9 H12 O4	184.073	5.154	167.07	No results	No results	Full match	1.92179e+07	6.902e+07	5.4002e+07	5.33255e+07	7.19191e+06	2.19364e+07	4.9236e+07	2.40796e+07	5.95508e+07	2.91198e+07	4.37231e+07	2.94199e+07	5.86686e+07	5.50149e+07	5.07255e+07	5.09254e+07	4.59673e+07	6.52847e+07	4.88329e+07	3.44712e+07	2.08805e+07	5.57694e+07	5.41835e+07	3.28199e+07	4.72431e+07	4.99565e+07	4.81863e+07
Com_4149_pos	Ala-gly	C5 H10 N2 O3	146.069	5.222	147.076	No results	No results	Full match	2.83892e+07	1.0121e+07	1.45519e+07	1.53388e+07	6.99952e+06	1.40541e+07	1.76929e+07	7.26527e+07	2.80775e+07	6.83292e+06	1.09212e+07	4.09451e+06	2.54339e+07	2.22083e+07	1.55813e+07	1.91981e+07	1.83904e+07	1.06461e+07	2.75495e+06	1.22749e+07	1.74508e+07	5.20701e+06	1.84382e+07	5.22483e+06	1.63927e+07	1.56832e+07	1.89376e+07
Com_4178_pos	N-汐-L-Acetyl-arginine	C8 H16 N4 O3	216.121	1.691	217.129	Full match	No results	Full match	4.78459e+07	6.81825e+07	3.34683e+07	4.08933e+07	5.35544e+07	5.15164e+07	1.47388e+07	1.17486e+07	1.32281e+07	9.79978e+06	2.85224e+07	3.92262e+07	1.02152e+06	843806	1.95343e+06	1.63781e+06	2.18733e+06	2.221e+06	2.55027e+06	2.07327e+06	1.69753e+06	1.46772e+06	1.1614e+06	1.15102e+06	1.91869e+07	1.52409e+07	1.21622e+07
Com_4240_pos	3alpha-Dihydrocadambine	C27 H34 N2 O10	546.22	5.116	547.227	No results	No results	Full match	2.50303e+06	1.85975e+07	817567	504270	1.00984e+07	3.6557e+06	2.05754e+06	3.17882e+06	4.55496e+06	770877	4.44279e+06	5.83645e+07	2.08422e+07	2.15872e+07	4.25451e+07	44773617	4.89546e+07	5.31018e+07	1.32602e+07	2.06004e+07	9.49416e+06	3.19159e+07	1.12411e+07	9.93923e+06	31795362	2.64408e+07	2.90579e+07
Com_4324_pos	Docosahexaenoic acid	C22 H32 O2	328.237	7.752	329.245	Invalid mass	No results	No results	6.67236e+07	2.45398e+07	6.33436e+07	5.64455e+07	4.94961e+07	8.39923e+06	5.56777e+07	6.85786e+07	9.50651e+06	6.0876e+07	2.15323e+07	8.5118e+06	3.22024e+07	3.24875e+07	2.44703e+07	2.43628e+07	2.96504e+07	2.64887e+07	2.85802e+07	3.54205e+07	4.24675e+07	3.42733e+07	2.93759e+07	3.1557e+07	2.1709e+07	1.97258e+07	2.06042e+07
Com_4342_pos	6-Demethoxytangeretin	C19 H18 O6	342.11	5.136	343.117	No results	Full match	Full match	1.18456e+06	1.12833e+06	1.54627e+06	2.01341e+06	3.3785e+06	419546	934205	1.41399e+06	1.16526e+06	1.55076e+06	581765	317754	1.54511e+07	1.09906e+08	9.56563e+06	6.59279e+06	6.45642e+06	7.31296e+06	3.65738e+06	5.10615e+06	5.41732e+06	6.32457e+06	5.29503e+06	2.8088e+06	1.68871e+06	2.05394e+06	1.981e+06
Com_4350_pos	LNK	C16 H31 N5 O5	373.23	6.983	374.237	Invalid mass	No results	No results	6.88652e+06	6.32486e+06	1.14197e+07	8.07907e+06	6.30761e+06	8.46116e+06	1.20533e+07	1.85836e+07	1.27743e+07	1.14909e+07	2.59559e+07	1.37879e+07	3.72825e+07	3.53781e+07	4.36238e+07	4.81419e+07	3.96224e+07	4.03794e+07	6.0998e+07	6.69086e+07	5.5404e+07	8.78187e+07	4.87564e+07	4.04955e+07	2.95131e+07	3.32805e+07	3.20789e+07
Com_4359_pos	8-Hydroxyguanosine	C10 H13 N5 O6	299.086	5.32	300.094	No results	No results	Full match	711327	651418	887771	4.50049e+07	2.46992e+07	6.16994e+07	786808	769032	779418	789763	7.42371e+06	6.14747e+06	1.07785e+08	7.96636e+06	738319	685685	438956	442253	636810	6.41695e+06	1.57024e+06	7.45158e+06	592114	690812	703476	703867	572999
Com_4363_pos	Griffonilide	C8 H8 O4	168.042	4.932	169.049	No results	No results	Full match	2.88175e+07	2.20252e+07	5.75831e+07	2.95031e+07	2.3011e+07	1.82743e+07	2.262e+07	2.80367e+07	1.47725e+07	2.47595e+07	3.17052e+07	1.87164e+07	8.61324e+07	9.57782e+07	3.3596e+07	4.43028e+07	7.44239e+07	4.68341e+07	4.51114e+07	4.04877e+07	5.25539e+07	3.67815e+07	5.9874e+07	4.42747e+07	3.19835e+07	2.62888e+07	2.38164e+07
Com_4393_pos	Ketoisophorone	C9 H12 O2	152.083	5.452	135.08	No results	No results	Full match	5.89238e+07	5.43571e+07	5.25459e+07	7.98806e+07	5.10376e+07	5.54873e+07	2.05922e+07	5.67019e+07	5.43844e+07	4.50926e+07	9.61867e+06	2.31304e+07	3.18401e+07	3.15518e+07	2.21834e+07	2.52945e+07	3.05808e+07	3.13545e+07	2.43609e+07	4.56447e+07	2.03972e+07	3.34375e+07	2.45311e+07	2.99797e+07	4.38423e+07	2.26954e+07	3.97207e+07
Com_4428_pos	Methyl 4-hydroxy-3-methoxycinnamate	C11 H12 O4	208.073	5.9	209.08	No results	Full match	Full match	1.44721e+06	1.59653e+06	2.64475e+06	2.06006e+06	1.76671e+06	2.19372e+06	1.42967e+06	1.54211e+06	1.17155e+06	1.20881e+06	1.54572e+06	1.44368e+06	8.17569e+07	7.75477e+07	8.76384e+06	4.97875e+07	7.29358e+07	6.40017e+07	2.16988e+07	1.786e+07	3.27884e+07	1.86418e+07	4.40292e+07	2.26325e+07	1.49088e+07	1.38037e+07	1.33903e+07
Com_4464_pos	2-Amino-1,3,4-octadecanetriol	C18 H39 N O3	317.292	6.122	318.299	Full match	No results	Full match	6.79598e+07	4.40852e+07	7.0017e+07	5.12324e+07	5.5241e+07	5.6219e+07	4.52467e+07	4.19988e+07	5.33373e+07	5.6759e+07	4.77418e+07	3.19418e+07	4.48538e+07	4.75418e+07	1.7312e+07	28615271	2.28664e+07	3.57401e+07	3.41895e+07	3.17115e+07	2.664e+07	2.84718e+07	4.81383e+07	2.78484e+07	4.27281e+07	4.03767e+07	3.83961e+07
Com_4519_pos	1-ethyl 4-(2-oxo-1,2-diphenylethyl) succinate	C20 H20 O5	161.06	5.459	323.127	Invalid mass	No results	No results	2.5356e+07	18269925	2.00274e+07	1.75872e+07	26411002	1.42981e+07	5.98474e+07	2.04226e+07	4.04553e+07	1.81167e+07	1.61569e+07	2.00887e+07	1.19872e+07	1.80016e+07	2.94817e+07	3.01175e+07	1.50644e+07	1.51776e+07	1.69535e+07	1.42369e+07	9.93756e+06	1.44775e+07	1.42897e+07	1.26307e+07	3.44941e+07	3.38266e+07	3.0062e+07
Com_4541_pos	Pterostilbene	C16 H16 O3	256.111	6.052	513.229	No results	No results	Full match	3.15116e+06	2.21144e+07	3.06195e+06	4.60799e+06	6.10188e+06	5.73342e+06	1.52884e+06	4.57857e+06	4.91251e+06	8.03578e+06	2.95273e+06	2.68372e+06	7.02654e+07	7.31668e+07	1.71209e+07	2.78579e+07	5.46155e+07	4.24904e+07	4.51643e+07	2.85592e+07	6.56358e+07	4.14206e+07	8.82308e+07	4.37557e+07	1.35072e+07	1.63053e+07	1.08895e+07
Com_4585_pos	4-(tert-butyl)phenyl 3,5-dimethylisoxazole-4-carboxylate	C16 H19 N O3	251.16	6.048	252.167	Invalid mass	No results	No results	811795	961785	1.50303e+06	1.09817e+06	1.00044e+06	1.62876e+06	563611	938653	1.09886e+06	980417	735193	1.41219e+06	6.38091e+06	6.84987e+06	6.75122e+07	6.51651e+07	6.14641e+07	5.38448e+07	2.98526e+07	4.32092e+06	5.16519e+07	9.44574e+06	1.28395e+07	7.99364e+06	9.89851e+06	8.64338e+06	8.31251e+06
Com_4596_pos	N-(8-methyl-8-azabicyclo[3.2.1]oct-3-yl)-4-nitrobenzamide	C15 H19 N3 O3	289.138	6.231	290.145	Invalid mass	No results	No results	1.71557e+07	2.71035e+07	5.21601e+06	5.34251e+06	1.36475e+07	6.19514e+07	849229	3.60588e+06	7.97233e+06	2.15428e+06	6.77389e+06	1.85208e+07	1.63523e+06	1.47784e+06	6.278e+06	8.05552e+06	5.32132e+06	5.88542e+06	4.2917e+06	5.57796e+06	3.58891e+06	3.19559e+06	2.46786e+06	7.66062e+06	1.23481e+07	1.07047e+07	1.04607e+07
Com_4610_pos	Methylnissolin-3-O-glucoside	C23 H26 O10	462.147	5.762	463.154	No results	Invalid mass	No results	4.03033e+06	9.94295e+06	3.03022e+06	3.38034e+06	620374	1.19404e+06	299293	590668	2.67295e+06	9.88982e+06	909443	4.38326e+06	3.28169e+07	5.18154e+07	2.74234e+07	3.29363e+07	3.35834e+07	3.05626e+07	3.44461e+07	7.55112e+07	4.26929e+07	4.59214e+07	5.34539e+07	3.13236e+07	1.2329e+07	1.14426e+07	1.32261e+07
Com_4630_pos	Monensin	C36 H62 O11	692.41	6.074	693.417	Invalid mass	No results	No results	2.32022e+07	1.30773e+07	1.15162e+07	1.26803e+07	2.60289e+07	1.1339e+07	4.68364e+06	1.39606e+07	1.45127e+07	7.94044e+06	1.03359e+07	2.50377e+06	8.9852e+07	9.95616e+07	4.32096e+07	4.43479e+07	1.78211e+07	2.58908e+06	3.5579e+07	3.22915e+07	7.02992e+07	2.98651e+07	6.87586e+07	3.18991e+07	2.23757e+07	2.11081e+07	1.23635e+07
Com_4759_pos	Flavokawain B	C17 H16 O4	284.104	5.02	285.111	No results	No results	Full match	1.5141e+07	1.02552e+07	1.31225e+07	3.39874e+07	6.40326e+07	2.93064e+07	1.35059e+07	2.68028e+07	3.4186e+07	2.37195e+07	1.09464e+07	1.62594e+07	2.861e+06	3.20264e+06	2.34074e+06	2.01727e+06	1.82342e+06	2.42976e+06	1.26857e+06	1.10265e+06	1.62897e+06	1.47235e+06	1.73819e+06	1.45291e+06	1.54453e+07	1.40067e+07	2.02924e+07
Com_4762_pos	Meperidine-d5	C15 H16 [2]H5 N O2	252.187	7.77	253.194	Invalid mass	No results	No results	7.74764e+06	8.90803e+06	3.22152e+06	3.65897e+06	5.26841e+06	2.62724e+06	2.40756e+06	6.4574e+06	3.95576e+06	2.27787e+06	6.89788e+06	1.73328e+07	1.22435e+07	1.16728e+07	1.08802e+07	1.14727e+07	1.3796e+07	1.43491e+07	2.24703e+07	2.9938e+07	2.05905e+07	2.23966e+07	1.26008e+07	6.42614e+07	9.57777e+06	1.05306e+07	1.13613e+07
Com_4771_pos	5-Hydroxyindole-3-acetic acid	C10 H9 N O3	191.057	4.756	192.065	No results	No results	Full match	9.78332e+06	5.59666e+07	5.55839e+06	5.58186e+06	3.1382e+07	7.25387e+06	9.01997e+06	3.36377e+06	6.0896e+06	9.54627e+06	2.42634e+07	3.39779e+07	3.78062e+06	4.58937e+06	2.9475e+06	2.875e+06	3.06063e+06	3.33689e+06	3.69911e+06	3.44376e+06	3.73778e+06	3.64405e+06	2.60559e+06	3.95273e+06	1.34552e+07	1.34145e+07	9.03673e+06
Com_4806_pos	SKK	C15 H31 N5 O5	343.218	6.827	344.226	Invalid mass	No results	No results	305475	403013	272433	109409	223418	435046	310709	286161	469508	330699	607114	764535	9.34676e+07	4.60595e+06	2.86975e+06	2.41796e+06	2.67416e+06	2.38223e+06	1.82948e+06	2.423e+06	2.16933e+06	1.50802e+06	1.64631e+06	5.33258e+06	1.57179e+06	1.28571e+06	1.48898e+06
Com_4810_pos	6-Pentyl-2H-pyran-2-one	C10 H14 O2	166.099	5.809	167.106	Full match	No results	Full match	1.6297e+07	1.1389e+07	2.305e+07	1.92084e+07	1.83504e+07	2.59263e+07	5.7632e+06	1.0757e+07	2.08003e+07	1.63137e+07	1.19455e+07	1.64829e+07	6.04343e+07	6.32368e+07	3.98042e+07	4.05204e+07	4.99305e+07	5.56024e+07	6.9976e+07	5.20355e+07	5.53076e+07	6.93077e+07	5.12221e+07	4.71423e+07	2.69161e+07	2.73452e+07	2.71858e+07
Com_4825_pos	(5E)-7-methylidene-10-oxo-4-(propan-2-yl)undec-5-enoic acid	C15 H24 O3	274.154	7.299	275.161	Invalid mass	No results	No results	1.16675e+07	2.38379e+07	1.03862e+07	1.0654e+07	2.71704e+06	6.5424e+06	4.29541e+06	1.75604e+07	1.64329e+07	1.43135e+07	1.48129e+07	4.82049e+07	5.42484e+06	6.22989e+06	9.95848e+06	6.85348e+06	6.4408e+06	6.94126e+06	5.24448e+06	7.54426e+06	8.28172e+06	8.17778e+06	3.7851e+06	2.24757e+07	1.02765e+07	1.10151e+07	9.48294e+06
Com_4834_pos	WLH	C23 H30 N6 O4	908.473	8.45	909.48	Invalid mass	No results	No results	8.64093e+06	2.59759e+07	1.92561e+07	2.00966e+07	1.85425e+07	5.80497e+07	6.31036e+06	1.15507e+07	2.41906e+07	1.28798e+07	9.96685e+06	7.78746e+06	371984	415976	342287	347820	659358	500122	325599	434625	368886	295756	240446	619397	1.53833e+07	8.43236e+06	1.40644e+07
Com_4911_pos	1,4-dihydroxy-1,4-dimethyl-7-(propan-2-ylidene)-decahydroazulen-6-one	C15 H24 O3	252.172	7.292	253.179	Full match	No results	No results	1.1456e+07	2.44607e+07	1.00568e+07	9.60573e+06	2.17425e+06	5.88163e+06	3.16217e+06	1.73861e+07	1.35977e+07	1.24675e+07	2.73509e+07	4.66505e+07	2.2754e+06	1.95204e+06	2.95627e+06	3.17756e+06	4.61284e+06	4.11013e+06	2.90113e+06	4.39545e+06	3.08941e+06	3.38963e+06	1.42281e+06	2.06205e+07	9.46626e+06	9.40288e+06	8.83525e+06
Com_4916_pos	Pregnenolone	C21 H32 O2	316.24	8.438	317.247	Full match	No results	No results	4.7032e+06	7.89595e+06	6.94029e+06	7.36558e+06	1.20987e+07	1.06972e+07	1.72304e+07	1.52566e+07	1.15847e+07	6.08553e+06	1.2272e+07	1.52972e+07	2.06604e+07	2.74275e+07	1.96847e+07	1.87494e+07	1.98038e+07	1.51863e+07	2.92754e+07	3.09484e+07	7.39833e+07	3.19151e+07	3.4267e+07	2.70685e+07	2.0406e+07	1.81377e+07	1.64594e+07
Com_4922_pos	L-2-Aminoadipic acid	C6 H11 N O4	161.068	1.372	162.076	Full match	No results	Full match	4.21656e+07	4.73694e+07	2.30307e+07	1.13262e+07	2.30187e+07	5.02561e+07	3.01897e+07	2.88789e+06	5.20383e+06	4.09378e+06	5.82591e+06	4.64448e+07	1.10437e+07	1.03218e+07	1.21239e+07	1.3216e+07	1.36434e+07	1.37682e+07	11844443	8.20853e+06	1.07644e+07	456724	8.41229e+06	1.20299e+07	1.70546e+07	1.71703e+07	2.57317e+07
Com_4932_pos	Chlorogenic acid	C16 H18 O9	336.083	4.852	337.089	Invalid mass	No results	No results	2.34992e+07	2.33302e+07	6.57396e+07	6.66313e+07	1.87038e+07	5.43837e+07	6.92381e+06	3.81416e+07	5.55229e+07	3.53309e+07	2.88588e+07	4.07651e+07	5.07187e+07	5.91297e+06	4.78573e+06	5.98575e+06	5.29895e+06	5.59517e+06	2.85001e+06	4.15311e+07	5.94239e+06	4.46553e+06	5.03271e+06	3.00091e+06	3.65968e+07	2.61745e+07	2.124e+07
Com_4949_pos	Muramic acid	C9 H17 N O7	251.099	1.356	252.106	No results	No results	Full match	4.59413e+07	2.5225e+07	4.55984e+07	6.66315e+07	2.25524e+07	3.59036e+07	3.1527e+07	2.76762e+07	4.43285e+07	3.57742e+07	2.47945e+07	1.71818e+07	2.25496e+07	1.91219e+07	1.56714e+07	1.81619e+07	1.43465e+07	1.22501e+07	1.57163e+07	1.0217e+07	1.8215e+07	8.26951e+06	14132575	1.00466e+07	2.77105e+07	2.31129e+07	1.96447e+07
Com_4953_pos	Praeruptorin C	C24 H28 O7	428.182	5.715	429.189	No results	No results	Full match	1.14649e+07	2.94871e+06	5.02249e+06	1.14082e+06	7.59812e+06	5.75994e+06	1.31173e+07	1.29627e+07	1.10698e+07	1.12898e+06	3.60147e+06	2.13724e+06	8.87965e+07	7.86886e+07	625283	570410	6.0376e+07	498005	434798	4.95418e+07	4.07071e+07	5.51272e+07	42833104	3.82356e+07	1.50877e+07	1.779e+07	1.6689e+07
Com_5076_pos	Betulin	C30 H50 O2	442.38	6.642	443.387	Full match	No results	No results	458586	651195	616397	714840	735522	777849	417129	614939	808951	721705	455857	528824	3.82862e+07	3.48148e+07	2.49558e+07	2.80134e+07	3.48407e+07	3.65623e+07	4.42229e+07	4.64222e+07	7.05389e+07	3.46693e+07	3.37508e+07	3.85434e+07	1.44964e+07	15405484	9.14731e+06
Com_5086_pos	(12Z)-9,10,11-trihydroxyoctadec-12-enoic acid	C18 H34 O5	352.224	6.221	353.231	Invalid mass	No match	No results	3.29369e+07	1.88056e+07	4.61303e+07	5.34842e+07	3.93916e+07	5.3507e+07	1.59232e+07	5.25378e+07	4.99768e+07	3.28128e+07	4.06068e+07	2.37724e+07	9.63649e+06	1.42881e+07	8.08553e+06	9.84587e+06	2.08997e+07	1.2331e+07	9.3351e+06	1.25142e+07	8.42839e+06	1.31902e+07	8.87997e+06	2.64724e+07	2.18306e+07	3.01533e+07	2.74305e+07
Com_5109_pos	汐-Lapachone	C15 H14 O3	242.094	4.925	243.101	Full match	No results	Full match	2.96578e+07	3.33799e+07	5.6714e+07	6.36937e+07	5.06408e+07	4.70117e+07	3.06185e+07	3.73104e+07	3.26992e+07	2.70003e+07	3.14778e+07	2.29033e+07	1.0758e+06	1.21047e+06	515425	576575	426744	3.00603e+06	1.05636e+06	610598	397994	962343	1.28296e+06	634179	3.08265e+07	3.552e+07	3.32073e+07
Com_5113_pos	5-Aminosalicylic Acid	C7 H7 N O3	153.042	5.304	154.05	No results	No results	Full match	2.05667e+07	2.048e+07	2.20128e+07	2.79455e+07	5.74186e+07	3.99484e+07	7.35698e+06	3.03373e+07	2.12285e+07	4.05809e+07	2.01123e+07	1.30876e+07	5.42023e+06	5.81742e+06	5.04948e+06	4.87874e+06	5.67031e+06	5.12612e+06	4.41551e+06	3.7245e+06	2.96227e+06	3.3439e+06	2.12949e+06	1.69752e+06	1.80496e+07	1.82761e+07	1.70474e+07
Com_5114_pos	NPH	C15 H22 N6 O5	348.154	6.107	349.161	Invalid mass	Invalid mass	No results	1.14214e+06	868634	956774	1.23127e+06	731252	859668	584925	746002	2.1008e+06	1.46828e+06	753762	3.14616e+06	1.63118e+07	1.71629e+07	5.76112e+07	4.79051e+07	1.06072e+07	7.03631e+06	1.81449e+07	1.05865e+07	7.86868e+06	1.249e+07	1.98515e+07	1.23533e+07	5.79447e+06	7.37653e+06	8.0759e+06
Com_5199_pos	Gallic acid	C7 H6 O5	170.021	1.619	171.028	No results	No results	Full match	1.99366e+07	4.9055e+07	1.81226e+07	2.10756e+07	3.05374e+07	1.58115e+07	2.11521e+07	1.59236e+07	1.5564e+07	1.2498e+07	2.08638e+07	3.53397e+07	8.26935e+06	8.51211e+06	6.16228e+06	6.13e+06	7.20944e+06	7.82371e+06	1.42851e+07	1.05508e+07	4.4501e+06	6.49914e+06	7.9368e+06	6.1326e+06	2.15158e+07	2.48537e+07	1.97417e+07
Com_5240_pos	2-(14,15-Epoxyeicosatrienoyl) glycerol	C23 H38 O5	376.26	7.811	377.267	Invalid mass	No results	No results	3.0883e+06	1.56517e+06	657756	2.51944e+06	1.00211e+06	779256	797224	2.86334e+06	367515	4.07815e+06	1.40983e+06	837063	1.9952e+07	2.08894e+07	1.51623e+07	1.31048e+07	1.65143e+07	1.82223e+07	4.71809e+07	2.68478e+07	6.71869e+07	3.102e+07	6.24773e+07	2.55954e+07	1.24449e+07	9.29726e+06	1.30728e+07
Com_5245_pos	(2R)-2-[(2R,5S)-5-[(2S)-2-hydroxybutyl]oxolan-2-yl]propanoic acid	C11 H20 O4	198.125	5.999	199.132	Invalid mass	No results	No results	2.05621e+07	1.22941e+07	2.59103e+07	3.70322e+07	3.20121e+07	5.09603e+07	1.11418e+07	1.94199e+07	1.78807e+07	2.76726e+07	1.11873e+07	2.11105e+07	1.26994e+07	1.05762e+07	9.80027e+06	9.35161e+06	8.71461e+06	7.40626e+06	1.07158e+07	1.50314e+07	1.16748e+07	1.48111e+07	9.78188e+06	7.73193e+06	1.88246e+07	1.70505e+07	2.05431e+07
Com_5282_pos	T-2 Triol	C20 H30 O7	360.214	5.845	361.221	Invalid mass	No results	No results	2.41186e+07	2.16304e+07	3.32058e+07	3.48431e+07	2.15427e+07	3.36866e+07	1.74791e+07	5.05719e+07	5.06448e+07	4.4475e+07	1.57023e+07	2.83619e+07	1.01309e+07	8.30005e+06	9.74485e+06	7.6186e+06	8.69934e+06	7.15686e+06	9.32654e+06	8.38127e+06	8.56925e+06	9.41398e+06	7.64993e+06	1.36595e+07	2.14e+07	1.38451e+07	2.10747e+07
Com_5286_pos	13,14-dihydro-15-keto-tetranor Prostaglandin E2	C16 H26 O5	320.158	6.579	321.165	Invalid mass	No results	No results	1.55165e+06	4.65349e+06	2.4686e+06	2.38461e+06	2.26345e+06	5.48222e+06	2.00992e+06	2.42573e+06	2.93074e+07	4.20858e+06	6.01652e+06	7.97213e+06	6.46041e+06	6.76605e+06	5.47055e+07	4.69986e+07	4.56887e+07	3.78383e+07	2.19002e+07	9.17924e+06	3.2979e+07	2.94672e+07	2.44856e+07	2.76027e+07	1.80327e+07	2.13447e+07	2.04131e+07
Com_5297_pos	Bisphenol G	C21 H28 O2	329.24	8.146	330.247	Invalid mass	No results	No results	2.61095e+06	2.31088e+06	2.74557e+06	2.93054e+06	3.6522e+06	6.36485e+06	2.41131e+06	3.41247e+06	4.11515e+06	3.03103e+06	6.98602e+06	3.79852e+06	2.16895e+07	6.47567e+07	9.91886e+06	7.21396e+06	1.09632e+07	2.23779e+07	6.02046e+07	1.01341e+07	1.27152e+07	9.83094e+06	7.61536e+06	1.24108e+07	7.75215e+06	5.32553e+06	9.37062e+06
Com_5344_pos	4-Hydroxyisoleucine	C6 H13 N O3	147.089	1.382	148.097	No results	Full match	Full match	2.28052e+07	14763782	1.1374e+07	4.08314e+07	3.30878e+07	4.96423e+07	1.63917e+07	3.01219e+07	4.44806e+07	4.44422e+07	2.03567e+07	1.39654e+07	2.53674e+07	2.21181e+07	3.32286e+07	2.91023e+07	2.45112e+07	2.71627e+07	2.13704e+07	2.59409e+07	2.38191e+07	2.40041e+07	2.81031e+07	2.69487e+07	3.0218e+07	3.75167e+07	3.62413e+07
Com_5377_pos	Histidine	C6 H9 N3 O2	155.069	1.285	156.076	No results	No results	Full match	1.3843e+07	2.24803e+07	4.9614e+06	5.71009e+06	1.89417e+07	3.46848e+07	2.04276e+07	7.48019e+06	1.94548e+07	3.73384e+07	4.48282e+07	2.30029e+07	2.00761e+06	2.40306e+06	3.23943e+06	2.446e+06	9.8065e+06	3.99406e+06	2.61191e+06	3.79406e+06	1.69339e+06	2.33898e+06	2.47971e+06	1.66222e+06	1.8279e+07	1.59764e+07	2.1329e+07
Com_5427_pos	HPK	C17 H28 N6 O4	380.216	7.937	381.223	Full match	No results	No results	2.3504e+07	5.42942e+06	5.71627e+07	5.12432e+07	2.44627e+07	6.36177e+06	4.04114e+07	7.64132e+06	6.26229e+06	1.00248e+07	2.09148e+07	8.60043e+06	207782	246804	222857	158530	233698	259612	549004	422426	266252	230466	195283	672818	1.17699e+07	1.0915e+07	1.07486e+07
Com_5469_pos	Riboflavin	C17 H20 N4 O6	376.133	4.969	377.14	Invalid mass	No results	No results	1.1523e+07	4.55807e+07	1.66786e+07	2.45216e+07	3.40684e+07	786104	3.85371e+06	1.95105e+07	1.80617e+07	1.7584e+07	2.11296e+07	1.71901e+07	3.55956e+06	4.62291e+06	2.44857e+06	3.08026e+06	2.97202e+06	2.16169e+06	2.55419e+06	2.29342e+06	4.18979e+06	2.05698e+06	5.83828e+06	2.82088e+06	2.24215e+07	2.55309e+07	3.30277e+07
Com_5592_pos	3-hydroxy-4-methoxy-9H-xanthen-9-one	C14 H10 O4	242.057	5.246	243.064	Full match	No results	No results	3.22107e+07	2.1083e+07	3.73933e+07	2.90961e+07	5.01928e+07	2.83534e+07	23899403	3.4918e+07	3.40348e+07	3.59156e+07	3.41226e+07	1.88136e+07	1.78908e+07	1.76246e+07	1.52623e+07	1.63729e+07	1.48052e+07	1.38686e+07	1.3899e+07	1.12302e+07	1.47961e+07	1.41195e+07	1.8427e+07	1.42451e+07	2.64074e+07	2.40173e+07	2.41844e+07
Com_5599_pos	1-O-(3,4,5-Trimethoxybenzoyl)-beta-L-galactopyranose	C16 H22 O10	396.102	4.986	397.11	Invalid mass	No results	No results	2.52572e+07	3.18802e+07	4.74847e+07	5.22122e+07	1.97335e+07	3.49209e+07	1.68635e+07	2.41276e+07	1.55619e+07	2.69389e+07	3.56996e+07	3.83554e+07	1.40402e+07	1.78391e+07	1.429e+07	1.53539e+07	1.63703e+07	1.58626e+07	6.71092e+06	8.89692e+06	9.68951e+06	1.08601e+07	1.43303e+07	9.36149e+06	2.59125e+07	2.74245e+07	2.60449e+07
Com_5634_pos	1,2-dihydroxyheptadec-16-yn-4-yl acetate	C19 H34 O4	364.198	7.668	365.206	Invalid mass	No results	No results	2.89248e+07	2.44001e+07	2.86938e+07	2.65893e+07	2.32542e+07	2.30202e+07	3.66525e+07	3.88181e+07	3.71626e+07	5.28857e+07	3.37619e+07	3.16895e+07	4.96163e+07	4.39364e+07	3.56201e+07	3.19199e+07	3.08808e+07	3.35261e+07	3.83551e+07	4.04084e+07	3.18133e+07	4.7616e+07	6.22554e+07	4.99141e+07	2.25859e+07	3.81701e+07	3.925e+07
Com_5709_pos	2-oxo-2-[4-(trifluoromethyl)phenyl]ethyl 4-oxopentanoate	C14 H13 F3 O4	302.076	4.729	303.084	Full match	No results	No results	1.48253e+07	2.41119e+07	4.48497e+07	5.37386e+07	3.16737e+07	3.61595e+07	3.35705e+06	3.31779e+07	2.81552e+07	2.7886e+07	2.39286e+07	1.01938e+07	719451	1.60717e+06	1.23331e+06	1.35404e+06	602027	853220	584913	388598	464569	593295	591079	377266	1.09027e+07	1.71452e+07	1.18411e+07
Com_5717_pos	Carbendazim	C9 H9 N3 O2	191.069	5.154	192.076	Full match	No results	No results	3.79338e+06	2.59225e+06	2.51648e+06	6.84159e+06	5.68511e+06	4.47366e+07	1.32212e+06	2.53755e+06	1.09752e+07	2.90675e+06	5.23913e+06	814414	1.872e+07	1.94137e+07	2.16844e+06	2.60282e+06	4.7997e+06	3.55133e+06	4.0559e+06	1.68347e+06	2.58773e+06	1.35272e+06	2.0221e+06	6.82524e+06	6.27089e+06	5.98104e+06	5.60015e+06
Com_5719_pos	Senkyunolide A	C12 H16 O2	192.115	6.949	193.122	No results	Full match	Full match	2.36826e+06	4.24223e+07	2.7565e+06	2.98734e+06	2.14151e+06	5.74001e+06	1.43109e+06	3.49059e+06	3.52595e+06	3.17657e+06	3.61731e+06	1.38726e+07	1.33599e+07	1.28491e+07	3.2815e+07	3.25781e+07	1.04689e+07	1.12158e+07	1.74261e+07	1.18907e+07	1.54452e+07	1.2696e+07	6.26548e+06	1.82031e+07	1.00245e+07	9.28615e+06	1.13679e+07
Com_5780_pos	Oleanolic acid	C30 H48 O3	478.342	8.535	479.349	Invalid mass	No results	No results	280698	198421	314104	275211	480893	412509	365643	331520	756771	487959	377136	592562	5.2751e+07	6.62488e+07	4.05747e+07	4.29888e+07	4.87369e+07	4.59065e+07	3.78119e+07	3.87305e+07	4.22508e+07	4.25513e+07	4.73997e+07	3.88374e+07	1.31331e+07	1.27804e+07	1.35031e+07
Com_5799_pos	Hydroxytyrosol	C8 H10 O3	154.064	5.095	331.116	No results	No results	Full match	1.31547e+06	1.04682e+06	814311	1.13868e+06	1.44043e+06	1.01819e+07	776334	879332	741915	553295	643702	621119	6.93329e+06	7.31061e+06	5.35554e+06	6.60709e+06	4.84801e+07	3.36223e+07	4.23515e+07	7.42054e+06	3.05061e+07	9.18235e+06	6.33372e+06	4.52451e+06	2.34563e+06	2.15686e+06	2.20384e+06
Com_5811_pos	16H-dinaphtho[2,1-d:1,2-g][1,3]dioxocine	C22 H16 O2	312.119	5.239	313.125	Invalid mass	No results	No results	8.85103e+06	1.35588e+07	14131839	1.48797e+07	7.72906e+06	2.07668e+07	1.76011e+07	1.08991e+07	2.17811e+07	8.43437e+06	8.42653e+06	1.14809e+07	7.12425e+06	7.20514e+06	4.4459e+06	4.75848e+07	4.89371e+06	4.27669e+06	4.91265e+06	4.6018e+06	5.64581e+06	4.73198e+06	5.71345e+06	4.06921e+06	6.426e+06	5.88282e+06	6.48765e+06
Com_5812_pos	5-(2,5-dihydroxyhexyl)oxolan-2-one	C10 H18 O4	184.109	5.249	185.117	Invalid mass	No results	No results	2.66469e+07	2.94367e+07	4.01226e+07	4.4143e+07	2.15023e+07	2.96003e+07	1.53677e+07	1.92483e+07	3.30463e+07	2.76579e+07	1.78229e+07	3.61055e+07	1.2755e+07	1.75706e+07	1.1041e+07	1.10894e+07	1.24212e+07	1.21562e+07	1.1398e+07	1.39579e+07	1.0978e+07	1.89014e+07	1.06914e+07	9.07247e+06	2.46415e+07	2.49588e+07	2.24857e+07
Com_5903_pos	S-Adenosyl-L-homocysteine	C14 H20 N6 O5 S	384.123	1.277	385.13	No results	No results	Full match	4.62344e+06	1.50439e+07	4.67357e+07	4.21252e+07	2.20362e+07	1.76485e+07	2.53483e+07	4.27018e+07	2.40475e+07	4.48643e+07	3.78739e+07	7.89259e+06	269685	313233	636216	331901	715398	677095	377502	829118	2.34517e+06	380511	1.12531e+06	933722	1.03319e+07	1.35375e+07	1.03477e+07
Com_5943_pos	ERH	C17 H28 N8 O6	440.217	7.455	441.225	Invalid mass	No results	No results	2.16771e+06	335779	7.42086e+06	258786	221781	267595	284162	1.4168e+06	4.3563e+07	2.80518e+06	6.46111e+06	206982	141044	202884	3.474e+06	3.03777e+06	182038	151924	221117	6.49644e+06	264857	168225	294282	2.63865e+06	3.00779e+06	2.83799e+06	2.77154e+06
Com_5953_pos	(11E,15Z)-9,10,13-trihydroxyoctadeca-11,15-dienoic acid	C18 H32 O5	350.206	6.699	351.213	Invalid mass	No results	No results	1.98145e+06	3.52656e+06	2.23212e+06	2.02844e+06	2.04928e+06	2.85711e+06	2.5699e+06	1.87795e+06	4.18994e+06	2.07867e+06	3.07543e+06	1.00146e+07	2.12711e+07	1.80063e+07	4.56138e+07	3.91481e+07	4.41061e+07	3.80261e+07	3.42144e+07	3.33401e+07	2.91537e+07	2.39827e+07	2.10565e+07	1.03746e+07	1.50784e+07	1.37416e+07	1.443e+07
Com_5971_pos	Wilforlide A	C30 H46 O3	454.344	5.725	455.351	No results	No results	Full match	3.90338e+06	2.10184e+06	1.10503e+06	2.09071e+06	5.40151e+06	1.66778e+06	5.1507e+06	1.96849e+06	2.62359e+06	5.90679e+06	1.17101e+06	2.02936e+06	2.43209e+07	1.0059e+07	4.54314e+07	6.87197e+06	9.58529e+06	3.69607e+07	7.82764e+06	7.807e+06	1.07875e+07	6.21553e+06	1.08768e+07	7.06341e+06	4.31404e+06	4.75914e+06	3.76939e+06
Com_5976_pos	Diosmetin-7-O-汕-D-glucopyranoside	C22 H22 O11	462.115	5.657	463.122	No results	Full match	Full match	2.4924e+07	2.24518e+07	7.32838e+06	1.63888e+07	4.18245e+07	3.73165e+07	1.36249e+07	3.9222e+07	4.32645e+07	3.25336e+07	1.61075e+07	1.32556e+07	4.34941e+06	2.67788e+06	2.40202e+06	3.20833e+06	1.02697e+07	9.40829e+06	1.3191e+06	1.97331e+06	1.96108e+06	5.47566e+06	2.67242e+06	792900	2.10335e+07	2.10937e+07	1.76923e+07
Com_5991_pos	Isophorone	C9 H14 O	138.104	9.674	139.112	Full match	No results	No results	6.90005e+06	9.56228e+06	1.72604e+07	1.37077e+07	2.08128e+07	1.16167e+07	1.17539e+07	1.15348e+07	2.94492e+06	1.38054e+07	1.00499e+07	5.25621e+06	6.0095e+07	5.57577e+07	4.51564e+07	3.81459e+07	3.57327e+07	3.14107e+07	2.92945e+07	3.44996e+07	5.18502e+07	3.77025e+07	4.21374e+07	3.51098e+07	2.37417e+07	2.24826e+07	2.26457e+07
Com_6027_pos	3-(phenethylethanimidoyl)tetrahydrofuran-2-one	C14 H17 N O2	231.125	5.89	232.133	Full match	No results	No results	3.73923e+06	1.14842e+06	2.51407e+06	1.84825e+07	1.74922e+06	4.11736e+07	1.48729e+06	3.93358e+06	3.3233e+07	1.0682e+07	3.5688e+06	2.93992e+06	1.24239e+06	1.20121e+06	836980	839162	863224	854383	1.18172e+06	1.89684e+06	1.15694e+06	1.18332e+06	1.12992e+06	837417	5.89872e+06	5.64533e+06	6.80919e+06
Com_6036_pos	PC (14:0e/2:0)	C24 H50 N O7 P	495.331	9.294	496.338	No results	Full match	Full match	3.3628e+07	2.37275e+07	3.55035e+07	4.7702e+07	4.34805e+07	4.11077e+07	2.85465e+07	3.46028e+07	2.7691e+07	2.74972e+07	2.52993e+07	2.22233e+07	2.98691e+06	3.4671e+06	2.60226e+06	2.65272e+06	4.79749e+06	5.42995e+06	5.46205e+06	4.74875e+06	8.48106e+06	3.98367e+06	9.95575e+06	1.01249e+07	2.76632e+07	2.54243e+07	2.22254e+07
Com_6072_pos	Valerophenone	C11 H14 O	162.104	6.783	145.101	Full match	No results	No results	1.35422e+07	1.52571e+07	6.47453e+06	8.40861e+06	5.34883e+06	6.11334e+06	8.96465e+06	6.77649e+06	6.02164e+06	8.00453e+06	1.11225e+07	2.02002e+07	1.20048e+07	9.57723e+06	3.00791e+07	4.43978e+07	3.47148e+07	2.7227e+07	1.86429e+07	1.41576e+07	1.98119e+07	9.83405e+06	1.24642e+07	8.85486e+06	1.0779e+07	1.33661e+07	1.53936e+07
Com_6078_pos	tert-Butyl N-[1-(aminocarbonyl)-3-methylbutyl]carbamate	C11 H22 N2 O3	230.162	5.163	231.17	Full match	No results	No results	1.41825e+06	1.36375e+06	1.16072e+06	920450	1.12627e+06	1.27172e+06	1.8235e+06	927550	642442	625870	1.13276e+06	1.6307e+06	2.05444e+07	1.93436e+07	2.10211e+07	2.02954e+07	2.01088e+07	1.85072e+07	2.39865e+07	4.9731e+07	4.1837e+07	4.3614e+07	3.73705e+07	4.16026e+07	1.05327e+07	1.10458e+07	1.00931e+07
Com_6094_pos	N1-(1H-indol-4-yl)cyclohexane-1-carboxamide	C15 H18 N2 O	280.098	4.837	281.106	Invalid mass	No results	No results	2.58897e+07	3.84341e+07	3.91778e+07	3.16539e+07	2.54428e+07	3.34675e+07	1.41826e+07	3.14942e+07	1.73285e+07	2.04455e+07	24687908	1.08436e+07	5.53317e+06	5.3744e+06	6.39624e+06	5.571e+06	5.56485e+06	2.50872e+06	1.23533e+07	5.3731e+06	6.93412e+06	6.36812e+06	3.14793e+06	3.94191e+06	2.51632e+07	1.44499e+07	1.65409e+07
Com_6095_pos	gamma,gamma-Dimethylallyl pyrophosphate	C5 H12 O7 P2	246.006	1.105	247.013	No results	No results	Full match	2.43387e+06	4.91906e+06	2.33852e+06	7.25596e+06	2.32586e+06	4.00516e+07	600084	9.74091e+06	4.19167e+07	1.72678e+07	2.42569e+06	1.36785e+06	4.19088e+07	3.55225e+07	3.38125e+07	3.07057e+07	3.05255e+07	2.2983e+07	3.30519e+07	2.53927e+07	3.18136e+07	2.67757e+07	3.34596e+07	2.95301e+07	4.8024e+06	7.62744e+06	6.9756e+06
Com_6129_pos	6-styryl-3-phenyl-2,5-dihydro-1,2,4-triazin-5-one	C17 H13 N3 O	275.105	4.618	276.112	Full match	No results	No results	4.96768e+06	6.50521e+06	7.5878e+06	1.12533e+07	6.65716e+06	4.02627e+07	2.5165e+06	1.06915e+07	2.39562e+07	2.22558e+07	5.53339e+06	4.18579e+06	4.89232e+06	4.87792e+06	5.67996e+06	6.45977e+06	5.16829e+06	6.0465e+06	8.30189e+06	3.16641e+06	2.98063e+06	2.5843e+06	1.42531e+06	1.1651e+06	5.67125e+06	7.9232e+06	6.59134e+06
Com_6192_pos	(2E)-6-hydroxy-2-methyl-6-(4-methylphenyl)hept-2-enoic acid	C15 H20 O3	270.122	6.061	271.129	Invalid mass	No results	No results	330773	378619	330187	385187	388928	502840	504773	364906	409643	367867	3.35949e+06	647130	1.02103e+07	1.14205e+07	5.56054e+06	5.46397e+06	1.03948e+07	9.56145e+06	1.94604e+07	4.85006e+07	1.96119e+07	1.8498e+07	1.55034e+07	1.17886e+07	4.77362e+06	6.17206e+06	4.88409e+06
Com_6230_pos	AL 8810 Methyl ester	C25 H33 F O4	438.222	6.535	439.229	Invalid mass	No results	No results	1.40935e+07	3.39807e+07	9.57261e+06	1.24081e+07	1.35517e+07	1.83483e+07	6.30637e+06	3.9296e+07	3.55179e+07	2.47407e+07	3.24814e+07	8.83028e+06	1.74986e+07	1.24491e+07	1.48112e+07	16602182	1.28991e+07	7.51328e+06	7.66871e+06	1.01067e+07	5.31538e+06	1.0409e+07	6.85066e+06	2.23939e+07	1.56577e+07	1.39219e+07	1.89341e+07
Com_6240_pos	Acetyl-trans-resveratrol	C20 H18 O6	354.11	5.353	355.117	No results	No results	Full match	1.60572e+07	1.37846e+07	1.06456e+07	1.20994e+07	2.94938e+07	1.2886e+07	6.08914e+06	1.63908e+07	1.00855e+07	1.56645e+07	1.18455e+07	1.05019e+07	2.6124e+07	2.88293e+07	4.24534e+07	2.70696e+06	2.9998e+06	3.70083e+07	1.61163e+07	4.66883e+06	351693	1.82621e+07	2.00834e+07	1.65353e+07	1.20733e+07	1.42443e+07	1.29267e+07
Com_6347_pos	1,2-di(3,4-dimethoxyphenyl)diaz-1-ene	C16 H18 N2 O4	319.147	6.068	320.154	Invalid mass	No results	No results	928406	1.09278e+06	913405	1.11315e+06	1.07189e+06	1.69703e+06	612751	996352	1.16957e+06	1.00444e+06	1.40759e+06	2.71694e+06	3.68458e+06	5.29098e+06	3.84201e+07	3.98665e+07	3.69025e+07	4.0316e+07	2.01878e+07	3.23631e+07	1.96721e+07	4.96712e+07	1.40213e+07	1.48234e+07	8.46205e+06	7.42745e+06	7.65704e+06
Com_6353_pos	16汐-Hydroxydehydroepiandrosterone	C19 H28 O3	321.235	8.272	322.243	Invalid mass	No results	No results	3.64533e+06	294361	3.39121e+06	3.56289e+06	4.03009e+06	1.91398e+07	480605	7.58802e+06	7.55733e+06	6.2078e+06	5.02903e+06	1.17241e+07	2.81598e+07	2.60343e+07	2.15852e+07	2.14921e+07	2.68025e+07	4.23409e+07	2.00131e+07	3.7303e+07	3.91843e+07	2.11075e+07	3.9149e+07	2.75053e+07	1.02603e+07	1.54122e+07	1.29908e+07
Com_6432_pos	Mevalonic acid	C6 H12 O4	148.073	1.363	149.081	No results	No results	Full match	1.50332e+07	7.85344e+06	1.12225e+07	3.42271e+07	1.26093e+07	3.74193e+07	5.95645e+06	2.27674e+07	3.61634e+07	3.34546e+07	9.16034e+06	5.8127e+06	3.41272e+07	3.21465e+07	1.08195e+07	2.27924e+07	1.96303e+07	2.95709e+07	8.28641e+06	8.23082e+06	2.98711e+07	9.83355e+06	1.35539e+07	1.0758e+07	1.76348e+07	1.72862e+07	2.09857e+07
Com_6436_pos	Albendazole-2-aminosulfone	C10 H13 N3 O2 S	217.094	5.487	218.102	Invalid mass	No results	No results	4.27373e+06	1.76614e+07	5.52812e+06	4.36433e+06	4.86897e+06	2.64979e+06	6.97207e+06	3.67196e+06	4.18317e+06	4.84218e+06	3.80057e+06	1.03334e+07	5.852e+07	6.0633e+07	3.33891e+07	3.03048e+07	3.68979e+07	3.6928e+07	3.6203e+07	4.08797e+07	4.52071e+07	4.35657e+07	32898072	2.01074e+07	9.76633e+06	1.12659e+07	1.02855e+07
Com_6462_pos	2-(1-adamantyl)-1-morpholinoethan-1-one	C16 H25 N O2	263.186	6.414	264.193	Invalid mass	No results	No results	3.59521e+07	2.17699e+07	2.56589e+07	4.44796e+07	1.856e+07	1.77355e+07	1.72672e+07	3.10146e+07	2.3436e+07	1.82623e+07	1.8445e+07	1.24219e+07	3.97037e+07	3.73321e+07	3.01585e+07	2.90362e+07	1.9958e+07	1.89036e+07	1.89385e+07	2.54745e+07	2.99082e+07	4.07359e+07	2.34208e+07	2.11941e+07	2.28908e+07	2.43886e+07	2.5266e+07
Com_6472_pos	2-Arachidonoyl glycerol	C23 H38 O4	356.292	9.782	357.299	Invalid mass	No results	No match	1.3844e+06	1.67112e+06	1.95088e+06	1.96867e+06	3.36334e+06	1.3557e+06	1.20127e+06	1.16355e+06	1.33259e+06	1.56772e+06	1.52775e+06	782336	2.4818e+07	2.59028e+07	2.21855e+07	2.19677e+07	2.11147e+07	2.09223e+07	2.79019e+07	2.49163e+07	4.87336e+07	7.93167e+06	4.32582e+07	2.03231e+07	1.47984e+07	1.26889e+07	1.32928e+07
Com_6473_pos	Tiglic acid	C5 H8 O2	118.063	1.367	119.07	Invalid mass	No results	No match	1.35991e+07	8.12732e+06	1.70423e+07	3.91793e+07	1.7261e+07	1.94775e+07	1.21602e+07	3.70724e+07	3.34203e+07	2.47156e+07	1.46107e+07	1.62449e+07	6.4657e+06	6.48032e+06	2.40811e+06	2.02397e+06	2.47633e+06	3.13076e+06	2.15484e+06	2.48916e+06	2.50422e+06	4.49912e+06	3.61023e+06	2.53346e+06	1.4545e+07	8.36517e+06	9.46878e+06
Com_6480_pos	Oleandomycin	C35 H61 N O12	687.418	7.614	688.425	No results	No results	Full match	3.84769e+07	3.10318e+07	2.85463e+06	8.53722e+06	1.65182e+06	681786	1.87568e+06	582395	565687	1.30322e+06	1.13487e+07	1.35823e+07	590563	634138	1.06324e+06	1.35219e+06	4.72897e+06	3.03567e+06	3.15029e+07	1.28736e+07	1.31552e+06	6.35584e+06	815372	2.54121e+07	7.6035e+06	8.93665e+06	5.19599e+06
Com_6521_pos	(1E)-5-hydroxy-1,7-diphenylhept-1-en-3-one	C19 H20 O2	302.126	5.666	303.133	Invalid mass	No results	No results	6.58375e+06	2.31813e+07	3.07832e+06	5.25718e+06	9.36471e+06	3.65779e+07	9.47725e+06	6.54698e+06	2.62508e+07	9.65806e+06	8.16562e+06	7.99104e+06	3.11962e+06	4.24261e+06	745204	734770	916265	941528	498920	839095	1.0517e+06	1.01238e+06	913985	222145	9.67708e+06	8.50766e+06	7.29635e+06
Com_6522_pos	Stiripentol	C14 H18 O3	216.114	5.676	217.122	Invalid mass	No results	No results	3.16883e+06	2.75003e+06	7.2427e+06	3.34375e+06	3.33973e+06	6.23033e+06	3.90184e+06	3.03183e+06	3.01396e+06	3.25594e+06	7.06465e+06	3.0326e+06	2.34706e+07	24959798	3.95365e+07	2.17449e+07	2.35321e+07	2.56801e+07	4.12403e+07	2.31141e+07	4.52193e+07	3.30199e+07	4.97549e+07	3.97572e+07	9.30114e+06	1.04608e+07	9.08569e+06
Com_6538_pos	5,7-dihydroxy-6,8-dimethoxy-2-(4-methoxyphenyl)-4H-chromen-4-one	C18 H16 O7	366.07	6.448	367.077	Invalid mass	No results	No results	4.97568e+06	4.34246e+06	4.35531e+06	6.82479e+06	9.62769e+06	5.72544e+06	3.39917e+07	6.22434e+06	8.6557e+06	1.42673e+07	6.8002e+06	1.15956e+06	276120	277270	240888	242669	294790	319142	294627	317574	265673	190104	206164	739177	4.124e+06	4.31037e+06	5.16966e+06
Com_6563_pos	N-Feruloyl putrescine	C14 H20 N2 O3	264.147	5.202	265.154	No results	No results	Full match	3.41631e+06	1.05916e+07	2.4754e+06	5.64597e+06	4.68226e+06	4.31336e+06	5.38501e+06	3.07919e+06	4.09981e+06	2.64809e+06	9.21104e+06	1.10316e+07	1.56345e+07	1.21353e+07	4.40039e+06	3.62818e+06	1.87448e+07	2.00087e+07	4.33728e+07	2.62134e+07	3.53935e+07	1.65805e+07	9.91939e+06	1.25975e+07	1.18849e+07	5.53196e+06	9.40624e+06
Com_6577_pos	Monoolein	C21 H40 O4	356.291	8.991	357.299	Full match	No results	Full match	2.59792e+06	1.88767e+06	1.7623e+06	1.11383e+06	2.00988e+06	964882	1.14002e+06	1.2341e+06	1.88086e+06	1.04869e+06	2.54989e+06	2.21487e+06	1.41703e+07	1.47071e+07	1.26702e+07	1.35571e+07	2.86491e+07	3.17426e+07	1.78808e+07	2.78218e+07	3.37653e+07	1.11154e+07	1.21465e+07	3.91873e+07	9.45527e+06	8.30554e+06	9.47009e+06
Com_6594_pos	Debromohymenialdisine	C11 H11 N5 O2	530.176	5.847	531.184	Invalid mass	No results	No results	8.08129e+06	9.63419e+06	1.05809e+07	1.00668e+07	1.27853e+07	3.22998e+06	5.46376e+06	5.97883e+06	3.55017e+06	3.90986e+06	3.53319e+06	4.79552e+06	5.55308e+07	5.43036e+07	2.83515e+07	2.75822e+07	2.76064e+07	2.65819e+07	3.98634e+07	4.39261e+07	3.43079e+07	39408706	4.13549e+07	2.53181e+07	2.80507e+07	2.72002e+07	2.50137e+07
Com_6668_pos	N-(9H-Purin-6-ylcarbamoyl)threonine	C10 H12 N6 O4	280.093	5.092	281.101	No results	No results	Full match	5.94015e+06	9.62652e+06	8.83268e+06	6.89094e+06	4.85253e+06	9.01858e+06	9.3009e+06	6.18504e+06	8.63293e+06	6.51168e+06	4.72597e+06	4.81112e+06	3.50538e+07	9.03437e+06	2.10886e+07	2.25327e+07	2.44195e+07	2.6282e+07	4.2216e+07	3.58492e+07	2.73528e+07	1.01379e+07	2.06217e+07	1.53419e+07	1.03174e+07	1.08376e+07	1.40843e+07
Com_6671_pos	Nicotinate ribonucleoside	C11 H13 N O6	255.073	1.487	256.08	No results	No results	Full match	8.48129e+06	9.6449e+06	8.48191e+06	1.5548e+07	9.26736e+06	1.77667e+07	3.94021e+06	1.47925e+07	3.64319e+07	1.25183e+07	8.29572e+06	5.64582e+06	1.42486e+07	1.29372e+07	1.2422e+07	1.38838e+07	9.58877e+06	1.09012e+07	1.52989e+07	9.6821e+06	1.87849e+07	1.6846e+07	1.61971e+07	9.31141e+06	1.95193e+07	1.89331e+07	1.99265e+07
Com_6685_pos	4-(anilinomethylidene)-3-methyl-4,5-dihydroisoxazol-5-one	C11 H10 N2 O2	202.073	3.744	203.081	Full match	No results	No results	8.36607e+06	7.71809e+06	3.43705e+06	8.80689e+06	2.65843e+07	2.85609e+07	807953	1.78277e+07	1.91931e+07	4.19935e+07	1.43133e+07	440060	472274	450256	335291	246236	376075	345956	373983	274773	304823	327593	344037	278927	8.24012e+06	7.50308e+06	6.35989e+06
Com_6718_pos	4-methoxy-6-(prop-2-en-1-yl)-2H-1,3-benzodioxole	C11 H12 O3	192.078	5.086	193.085	Full match	No results	Full match	1.20803e+07	6.62e+06	2.50452e+07	3.12073e+07	1.3098e+07	1.38795e+07	1.6163e+07	3.48786e+07	2.83685e+07	3.10068e+07	1.0863e+07	6.80875e+06	1.18635e+07	1.20414e+07	8.3224e+06	6.52589e+06	8.651e+06	8.46189e+06	8.29634e+06	8.38732e+06	6.7104e+06	7.06626e+06	8.16541e+06	9.73364e+06	1.44083e+07	1.40376e+07	1.47091e+07
Com_6742_pos	Vanillactic acid	C10 H12 O5	212.068	4.982	213.075	No results	No results	Full match	2.08394e+07	2.53222e+07	2.91601e+07	4.15063e+07	1.49519e+07	7.95269e+06	6.83753e+06	1.20622e+07	1.16371e+07	1.15289e+07	2.11925e+07	2.61981e+07	3.78508e+06	2.37139e+06	4.10863e+06	4.44941e+06	6.58625e+06	4.99367e+06	2.91235e+06	5.34441e+06	2.8267e+06	3.56307e+06	3.41629e+06	7.80772e+06	1.51751e+07	1.19813e+07	1.49276e+07
Com_6774_pos	Lactucin	C15 H16 O5	276.099	6.1	277.106	No results	No results	Full match	226745	248167	234243	281660	302338	351422	187282	292166	335362	274574	164979	223928	1.01588e+06	1.32679e+06	1.24789e+06	1.74642e+06	1.22875e+06	1.71904e+06	8.89064e+06	3.64921e+06	5.47944e+06	5.05186e+06	1.09423e+07	3.73395e+07	2.98177e+06	3.20549e+06	3.26754e+06
Com_6870_pos	Myristoleic Acid	C14 H26 O2	226.192	6.951	227.2	No results	No results	Full match	1.90157e+06	2.31255e+06	2.99655e+06	3.09384e+06	2.89594e+06	2.0773e+06	1.61907e+06	2.14702e+06	2.33504e+06	1.99086e+06	2.56251e+06	1.76761e+06	3.59931e+06	5.57147e+06	2.41197e+06	2.43944e+06	2.93278e+06	3.10869e+06	6.36628e+06	4.12587e+07	1.50498e+07	8.163e+06	5.93153e+06	1.66394e+06	4.75869e+06	5.12831e+06	5.1221e+06
Com_6913_pos	2-{4-[(2-pyridylthio)methyl]phenyl}-1,3-benzothiazole	C19 H14 N2 S2	312.084	1.707	313.091	Invalid mass	No results	No results	1.44511e+07	1.13372e+07	3.1182e+07	3.99948e+07	2.44887e+07	1.64876e+07	4.02639e+06	1.62939e+07	7.93954e+06	1.00535e+07	1.00361e+07	6.30439e+06	629837	681926	430666	479990	525939	421891	1.12095e+06	527337	428075	513628	505810	424889	5.0181e+06	5.14107e+06	5.86322e+06
Com_6966_pos	Eucalyptol	C10 H18 O	136.125	7.587	137.132	Invalid mass	No results	No match	1.09688e+07	1.33145e+07	1.11721e+07	9.78386e+06	1.13305e+07	1.02603e+07	1.00979e+07	1.69173e+07	1.41211e+07	1.41341e+07	1.42243e+07	2.73008e+07	9.97431e+06	1.19384e+07	8.88028e+06	9.12161e+06	9.8195e+06	9.14048e+06	9.90834e+06	1.06382e+07	1.94712e+07	1.07051e+07	1.45934e+07	1.15066e+07	1.36341e+07	1.36991e+07	1.34585e+07
Com_6976_pos	Capric acid	C10 H20 O2	172.146	5.9	173.153	No results	No results	Full match	1.43263e+07	1.53416e+07	1.05998e+07	1.80496e+07	3.56044e+07	9.38889e+06	1.53058e+06	1.15281e+07	1.45178e+07	1.0565e+07	1.21803e+07	1.35998e+07	3.31291e+06	3.35306e+06	2.28663e+06	2.32046e+06	2.46395e+06	2.27732e+06	1.2753e+07	2.65086e+07	4.13567e+06	3.66515e+06	3.15223e+06	2.30162e+06	9.64495e+06	8.7806e+06	1.09483e+07
Com_7042_pos	gamma-Glutamyltyrosine	C14 H18 N2 O6	310.115	4.905	311.123	No results	Full match	No results	373289	3.28492e+06	1.63776e+06	450852	752103	1.02536e+06	1.54395e+06	284554	464381	399166	2.64546e+06	1.83442e+06	1.08928e+07	1.30908e+07	1.35573e+07	1.36807e+07	1.58711e+07	1.50162e+07	3.58555e+07	2.25814e+07	1.83575e+07	1.77002e+07	2.18147e+07	3.51266e+07	7.45972e+06	6.43822e+06	5.17462e+06
Com_7060_pos	5-[(10Z)-14-(3,5-dihydroxyphenyl)tetradec-10-en-1-yl]benzene-1,3-diol	C26 H36 O4	412.259	7.312	413.265	Invalid mass	No results	No results	1.63082e+07	1.31234e+07	7.11515e+06	8.66605e+06	3.47933e+07	1.27611e+07	3.94315e+06	1.90442e+07	2.7365e+07	2.24242e+07	6.84367e+06	8.57863e+06	6.53405e+06	6.55335e+06	5.76404e+06	5.01353e+06	5.8535e+06	5.26782e+06	7.83669e+06	7.20027e+06	6.00079e+06	6.36214e+06	4.63296e+06	1.35376e+07	1.22376e+07	1.12185e+07	1.31789e+07
Com_7090_pos	6??-Hydroxytestosterone	C19 H28 O3	304.203	5.525	305.211	Full match	No results	No results	1.10182e+07	1.14499e+07	7.40331e+06	7.84959e+06	1.36275e+07	8.61234e+06	2.22089e+07	1.09766e+07	1.04362e+07	11009095	8.18538e+06	2.64433e+07	3.2391e+06	2.88449e+06	1.53966e+06	1.7638e+06	1.92395e+06	1.98126e+06	3.25538e+06	2.65022e+06	2.38225e+06	1.92679e+06	3.19862e+06	3.67697e+06	1.06723e+07	9.68555e+06	1.01309e+07
Com_7116_pos	Dehydrocholic acid	C24 H34 O5	402.237	6.833	403.245	Invalid mass	No results	No results	1.32206e+07	3.01433e+07	1.31207e+07	1.09399e+07	1.42641e+07	3.0455e+07	7.58715e+06	2.6604e+07	2.57088e+07	1.89443e+07	2.02133e+07	1.65104e+07	2.6822e+07	2.96127e+07	2.12132e+07	2.03641e+07	2.25871e+07	2.37291e+07	1.73093e+07	2.16328e+07	2.02829e+07	6.0404e+06	1.31518e+07	2.83406e+07	2.21767e+07	2.42276e+07	2.39893e+07
Com_7135_pos	Methyl Dihydrojasmonate	C13 H22 O3	226.156	6.309	227.163	No results	No results	Full match	1.79958e+07	1.12307e+07	8.55436e+06	7.48344e+06	6.49894e+06	9.3664e+06	8.48619e+06	9.41815e+06	1.06098e+07	9.38851e+06	6.20017e+06	1.26489e+07	1.13863e+07	1.13753e+07	1.00716e+07	1.00762e+07	8.594e+06	1.10249e+07	3.7382e+07	3.86542e+07	2.62623e+07	2.45669e+07	2.33659e+07	1.69624e+07	1.43142e+07	1.3839e+07	1.39034e+07
Com_7175_pos	Arecoline	C8 H13 N O2	155.094	5.069	173.128	Full match	No results	Full match	1.39374e+07	1.2825e+07	1.89457e+07	2.17029e+07	1.79247e+07	3.13515e+07	7.35566e+06	1.5921e+07	1.7857e+07	1.40549e+07	1.15149e+07	9.14796e+06	7.34478e+06	8.19261e+06	5.7703e+06	4.77367e+06	6.38818e+06	5.55434e+06	4.50483e+06	4.63814e+06	3.94101e+06	5.90086e+06	4.8179e+06	3.79786e+06	1.25812e+07	1.26952e+07	1.12956e+07
Com_7208_pos	Palmitoleic Acid	C16 H30 O2	276.208	6.949	277.215	Invalid mass	No results	No match	4.56609e+06	1.03487e+07	6.46158e+06	6.83386e+06	4.92557e+06	6.48695e+06	2.89422e+07	2.08487e+07	1.1711e+07	1.36825e+07	7.65883e+06	1.25669e+07	1.1049e+07	8.02826e+06	1.00347e+07	1.0118e+07	9.90475e+06	9.66589e+06	1.39236e+07	1.75558e+07	2.08305e+07	3.21519e+07	1.64772e+07	1.87068e+07	9.86624e+06	1.07985e+07	9.41342e+06
Com_7226_pos	Quillaic acid	C30 H46 O5	504.346	6.083	505.352	No results	Invalid mass	No results	5.88995e+06	1.01905e+07	3.16026e+06	3.35906e+06	1.26477e+07	5.95722e+06	3.27281e+06	8.55511e+06	3.86831e+06	4.47167e+06	2.54159e+06	3.11262e+06	3.00923e+07	3.28769e+07	2.7381e+07	2.82171e+07	3.3231e+07	3.42998e+07	2.84727e+07	2.91745e+07	2.48792e+07	5.30946e+06	4.06177e+07	2.14036e+07	1.51627e+07	1.34906e+07	1.24823e+07
Com_7237_pos	4,6,8-trihydroxy-7-methoxy-3-methyl-3,4-dihydro-1H-2-benzopyran-1-one	C11 H12 O6	240.062	1.353	241.07	Full match	No results	No results	8.97455e+06	3.41144e+06	1.18871e+07	3.56516e+07	7.49922e+06	1.1211e+07	2.36691e+06	1.08268e+07	3.18861e+07	1.16309e+07	7.96986e+06	4.24178e+06	7.57352e+06	6.60461e+06	6.31673e+06	5.49512e+06	5.86525e+06	7.28914e+06	5.88234e+06	4.8793e+06	7.02105e+06	6.81567e+06	7.98986e+06	4.9575e+06	4.59735e+06	4.57625e+06	3.73426e+06
Com_7295_pos	Dehydroepiandrosterone (DHEA)	C19 H28 O2	270.198	6.44	271.205	Invalid mass	No results	No results	2.31876e+06	5.39466e+06	2.31306e+06	1.94264e+06	1.74055e+06	2.7617e+06	1.15356e+07	4.34505e+06	4.92346e+06	3.28018e+06	5.6305e+06	1.20353e+07	2.86614e+06	3.31466e+06	3.23275e+06	2.72989e+06	6.70352e+06	6.62562e+06	1.26962e+07	1.54485e+07	1.20888e+07	5.18312e+06	4.94733e+06	3.31135e+07	7.83671e+06	8.55587e+06	8.24051e+06
Com_7343_pos	Amitriptyline-d3	C20 H20 [2]H3 N	280.2	7.827	281.208	Invalid mass	No results	No results	5.4188e+06	4.58022e+06	2.57838e+06	4.99647e+06	3.26428e+07	4.89423e+06	1.36016e+07	3.9262e+06	5.85886e+06	2.32885e+07	2.25358e+07	7.92503e+06	1.03743e+07	1.28292e+07	9.50985e+06	1.16225e+07	1.04857e+07	8.43092e+06	8.65162e+06	1.42333e+07	5.6547e+06	2.38128e+07	1.24966e+07	5.71545e+06	4.08717e+06	6.55725e+06	3.58651e+06
Com_7346_pos	4',7-Dimethoxyisoflavone	C17 H14 O4	282.088	5.257	283.095	No results	No results	Full match	1.44516e+07	8.26253e+06	1.16537e+07	3.61495e+07	1.13482e+07	1.11396e+07	1.02978e+07	1.32525e+07	1.65527e+07	1.12893e+07	1.07196e+07	7.88946e+06	5.24868e+06	5.98117e+06	5.6767e+06	5.36727e+06	6.29732e+06	7.74533e+06	5.35218e+06	4.73656e+06	5.35816e+06	3.92178e+06	5.13546e+06	5.72894e+06	7.93351e+06	8.58061e+06	8.99333e+06
Com_7355_pos	Linoleic acid	C18 H32 O2	280.239	6.045	281.247	No results	No results	Full match	9.51416e+06	1.28827e+07	8.95807e+06	1.54598e+07	1.50871e+07	3.01263e+07	5.08737e+06	1.4335e+07	1.95577e+07	1.33843e+07	9.64157e+06	6.983e+06	2.94167e+06	2.7168e+06	2.30125e+06	2.58862e+06	2.53529e+06	2.11355e+06	2.15848e+06	3.42861e+06	3.86912e+06	2.41445e+06	5.80763e+06	2.64843e+06	8.04396e+06	7.92925e+06	8.84497e+06
Com_7367_pos	Miltirone	C19 H22 O2	282.161	6.453	283.168	No results	No results	Full match	827304	750563	789787	525984	565679	864909	688478	572501	1.13597e+06	811048	836697	1.1406e+06	500904	644888	1.02405e+06	598665	1.94102e+06	1.73315e+06	6.9573e+06	2.24741e+06	648900	1.84087e+06	682106	3.26701e+07	2.51299e+06	2.67646e+06	2.41291e+06
Com_7385_pos	汐-Boswellic acid	C30 H48 O3	456.359	6.328	457.366	No results	Full match	Full match	3.77769e+06	2.20835e+06	4.66354e+06	5.67239e+06	3.99437e+06	1.65261e+06	1.27758e+06	2.4399e+06	2.48898e+06	2.23524e+06	1.81628e+06	2.51893e+06	2.95006e+07	2.85567e+07	2.46632e+07	2.34183e+07	3.31635e+07	3.00906e+07	2.4214e+07	2.95849e+07	3.29854e+07	2.24122e+07	3.48732e+07	3.04672e+07	1.00734e+07	1.26323e+07	1.14123e+07
Com_7448_pos	4-oxododecanedioic acid	C12 H20 O5	266.112	5.744	267.12	Invalid mass	No results	No results	4.3804e+06	2.20887e+06	3.66385e+06	2.88495e+06	3.04436e+06	3.12836e+06	1.01549e+07	2.14356e+06	3.19443e+06	3.40369e+06	3.05866e+06	3.76556e+06	1.83904e+07	2.16489e+07	1.4472e+07	1.24752e+07	1.53084e+07	1.57949e+07	3.54869e+07	3.12915e+07	1.42716e+07	2.08041e+07	2.08088e+07	3.0074e+07	6.63563e+06	5.01216e+06	4.73472e+06
Com_7483_pos	Furanodiene	C15 H20 O	216.151	5.808	217.158	No results	No results	Full match	1.36674e+07	2.17806e+07	1.87131e+07	2.5011e+07	1.45344e+07	2.41053e+07	1.19516e+07	1.81395e+07	3.03945e+07	2.2957e+07	1.57997e+07	1.47348e+07	2.47852e+07	2.7174e+07	1.74357e+07	2.0596e+07	2.70031e+07	2.8078e+07	2.60892e+07	1.80786e+07	6.45067e+06	2.58191e+07	1.18254e+07	2.50908e+07	1.92278e+07	1.83181e+07	1.88166e+07
Com_7495_pos	Ligustilide	C12 H14 O2	190.099	6.637	191.106	No results	Full match	Full match	346834	1.39132e+07	827759	881864	862394	2.38919e+06	258239	936019	1.74272e+06	794948	523158	6.79794e+06	3.52263e+06	9.33123e+06	3.17975e+07	3.14658e+07	1.86868e+07	1.67366e+07	8.19768e+06	4.27376e+06	1.03562e+07	4.67772e+06	7.07265e+06	7.13179e+06	5.92563e+06	5.5024e+06	3.9707e+06
Com_7514_pos	9-Oxo-ODE	C18 H30 O3	294.217	7.755	295.224	Invalid mass	No results	No results	5.18749e+06	4.91323e+06	6.70796e+06	7.19907e+06	7.16089e+06	1.03384e+07	4.5403e+06	5.70723e+06	7.52354e+06	5.63976e+06	4.72442e+06	9.34871e+06	1.80808e+07	1.98107e+07	2.09211e+07	2.23398e+07	2.83597e+07	2.62729e+07	2.36479e+07	2.96204e+07	3.8377e+07	2.2422e+07	2.42009e+07	3.04442e+07	1.52419e+07	1.32992e+07	1.3747e+07
Com_7523_pos	N-Acetylaspartate	C6 H9 N O5	175.047	1.972	176.055	No results	No results	Full match	6.4309e+06	2.76222e+07	4.80054e+06	5.33246e+06	6.14102e+06	3.48861e+06	4.94069e+06	4.10018e+06	4.61922e+06	4.56577e+06	3.56882e+06	9.6979e+06	7.73011e+06	9.48598e+06	6.40269e+06	6.24716e+06	5.75359e+06	7.25573e+06	8.8359e+06	6.77757e+06	5.80164e+06	6.06749e+06	6.19075e+06	3.69602e+06	8.42148e+06	8.32192e+06	8.32062e+06
Com_7553_pos	Lupenone	C30 H48 O	442.381	6.374	425.378	No results	Invalid mass	No results	1.01003e+06	1.16033e+06	1.16565e+06	1.12579e+06	985963	954216	854357	867957	1.11803e+06	1.19565e+06	803651	810018	2.49701e+07	3.07042e+07	3.0133e+07	2.88018e+07	3.20184e+07	3.57757e+06	2.17096e+07	2.30819e+07	3.7943e+07	2.30076e+07	3.30503e+07	1.64999e+07	7.85574e+06	9.30353e+06	1.02749e+07
Com_7581_pos	Maltotetraose	C24 H42 O21	688.202	1.338	689.209	Invalid mass	No results	No match	2.57043e+07	1.09272e+07	3.02244e+07	2.50197e+07	3.04311e+07	3.69556e+06	1.19558e+07	1.13097e+07	5.38228e+06	1.71264e+07	1.13139e+07	1.06802e+07	4.0872e+07	4.66211e+07	2.26249e+07	2.14007e+07	1.89671e+07	2.41871e+07	3.43336e+07	2.44379e+07	3.25937e+07	3.34147e+07	3.59734e+07	2.2191e+07	2.03155e+07	1.94362e+07	1.34633e+07
Com_7628_pos	Isorhamnetin-3-glucoside	C22 H22 O12	228.064	5.801	479.117	No results	Invalid mass	No results	9.22791e+06	6.86819e+06	6.20553e+06	1.33228e+07	1.7876e+07	2.71695e+07	6.20118e+06	1.42578e+07	2.94703e+07	1.57809e+07	6.55619e+06	1.28726e+07	2.43589e+06	2.35342e+06	1.19964e+06	1.57148e+06	1.323e+06	896606	1.40123e+06	2.10602e+06	751529	2.1567e+06	1.39911e+06	868259	1.19427e+07	9.51054e+06	1.03311e+07
Com_7681_pos	Apocynin	C9 H10 O3	166.062	5.235	167.07	Full match	No results	Full match	3.51222e+06	1.70547e+07	5.16581e+06	4.63137e+06	4.89072e+06	1.90197e+07	3.92956e+06	4.14258e+06	2.21954e+07	3.81485e+06	4.0524e+06	2.11796e+07	2.45812e+07	2.12168e+07	1.70294e+07	1.95726e+07	1.8533e+07	3.12527e+07	2.9041e+07	2.3533e+07	1.08736e+07	3.2557e+07	2.70811e+07	2.60281e+07	2.71089e+07	2.4792e+07	2.48956e+07
Com_7715_pos	2,4-dichloro-N-{2-[(2-furylmethyl)amino]-1-methyl-2-oxoethyl}benzamide	C15 H14 Cl2 N2 O3	362.017	1.233	385.005	Invalid mass	No results	No results	6.62393e+06	1.29249e+07	4.03241e+06	8.89819e+06	2.78979e+07	1.2455e+07	1.21073e+07	4.89828e+06	8.61017e+06	4.27474e+06	2.55008e+07	2.1618e+07	818745	1.38223e+06	1.06348e+06	562069	905606	937782	901751	843915	1.21089e+06	899976	1.20105e+06	797661	3.31041e+06	2.07672e+06	2.32853e+06
Com_7733_pos	Decursinol	C14 H14 O4	246.088	5.461	247.095	No results	Full match	Full match	1.64946e+07	1.78788e+07	2.2331e+07	1.72824e+07	1.4045e+07	4.21973e+06	2.60701e+07	1.73544e+07	1.60869e+07	2.128e+07	1.32851e+07	1.74301e+07	1.27738e+07	1.10996e+07	1.4083e+07	8.46147e+06	8.79398e+06	9.00609e+06	1.30826e+07	1.01652e+07	8.26909e+06	8.25836e+06	1.09723e+07	1.18054e+07	1.42304e+07	1.50602e+07	1.18208e+07
Com_7750_pos	6-(3-hydroxybutan-2-yl)-5-(hydroxymethyl)-4-methoxy-2H-pyran-2-one	C11 H16 O5	210.088	5.771	421.183	Invalid mass	No results	No results	2.61692e+06	2.91028e+06	2.57699e+06	5.15708e+06	3.51476e+06	4.61473e+06	1430833	3.60868e+06	5.64315e+06	3.10492e+06	1.89776e+06	2.37776e+06	2.30542e+07	2.37621e+07	2.71049e+07	2.07364e+07	2.18661e+07	2.07355e+07	2.52176e+07	1.98283e+07	3.10967e+07	1.251e+07	2.29579e+07	3.02468e+07	5.25967e+06	8.14088e+06	1.08001e+07
Com_7765_pos	3,4,10,11-tetramethoxy-7,8,12b,13-tetrahydro-5H-6-azatetraphene	C21 H25 N O4	355.184	6.247	356.191	Invalid mass	No results	No results	2.25627e+06	3.23662e+06	3.29892e+06	3.81077e+06	3.40136e+06	3.33397e+06	1.06973e+06	2.43977e+06	4.52596e+06	3.38557e+06	1.06156e+06	7.24939e+06	1.21898e+06	956432	3.06972e+06	3.13129e+06	3.41534e+06	3.2142e+06	7.43478e+06	1.7477e+07	3.32763e+06	5.215e+06	1.39061e+06	3.01673e+07	4.62394e+06	5.63816e+06	3.50027e+06
Com_7802_pos	Valylproline	C10 H18 N2 O3	214.131	4.768	215.138	Full match	No results	Full match	1.55404e+06	1.27056e+06	1.31841e+06	680183	1.14519e+06	881354	1.71604e+06	798545	763438	690061	632931	1.30133e+06	6.19354e+06	7.00462e+06	5.68238e+06	7.55554e+06	7.95222e+06	1.02394e+07	1.30302e+07	2.85029e+07	2.93958e+07	2.02966e+07	1.7818e+07	2.98803e+07	7.91022e+06	6.90577e+06	6.60669e+06
Com_7810_pos	B Liriopesides B	C39 H62 O12	722.421	8.972	723.428	No results	No results	Full match	6.18628e+06	1.23926e+07	1.59057e+07	1.44197e+07	1.42472e+07	2.74603e+07	3.64018e+06	7.52e+06	1.64376e+07	9.56795e+06	4.67294e+06	3.35273e+06	307347	339073	215078	213894	229883	241973	219700	250854	262423	217372	274497	301989	8.08521e+06	4.1893e+06	7.26481e+06
Com_7864_pos	17汐-Ethynylestradiol	C20 H24 O2	296.176	6.244	297.183	Invalid mass	No results	No results	1.62874e+07	1.29102e+07	2.23025e+07	2.17415e+07	1.65705e+07	1.78894e+07	1.03814e+07	1.49617e+07	1.59732e+07	1.03585e+07	1.57658e+07	1.64554e+07	1.99982e+07	2.11058e+07	5.09577e+06	4.19896e+06	1.20891e+07	9.88381e+06	1.38598e+07	1.85246e+07	8.97211e+06	1.22334e+07	7.14442e+06	2.95472e+07	1.5052e+07	1.78239e+07	1.60507e+07
Com_7868_pos	7汐-Hydroxytestosterone	C19 H28 O3	304.201	7.312	305.208	Invalid mass	No results	No results	9.06686e+06	1.31384e+07	2.78655e+07	3.09165e+07	5.77489e+06	1.07312e+07	1.21386e+07	1.66114e+07	1.34675e+07	8.43781e+06	2.47261e+07	1.60402e+07	1.05164e+07	3.94071e+06	7.38069e+06	6.33948e+06	1.49083e+07	3.89959e+06	4.64292e+06	1.36476e+07	6.27471e+06	2.41392e+07	6.52125e+06	1.05334e+07	1.23171e+07	8.44732e+06	1.00845e+07
Com_7959_pos	Orcinol glucoside	C13 H18 O7	286.104	5.335	287.112	No results	No results	Full match	445107	1.70512e+07	1.27867e+07	1.37284e+07	2.18807e+07	1.98737e+07	6.06451e+06	1.27131e+07	2.76059e+07	1.32564e+07	338335	9.63977e+06	373046	578971	318695	885997	232788	1.05063e+06	1.53304e+06	337837	848724	463558	317921	288560	8.33972e+06	9.69269e+06	9.2107e+06
Com_7965_pos	2-hydroxy-3,6-diphenylcyclohexyl acetate	C20 H22 O3	332.137	6.983	333.145	Invalid mass	No results	No results	463896	645039	345427	304978	298919	692199	432696	394077	1.47265e+06	513413	686723	659550	2.90414e+06	2.40564e+06	3.00793e+06	2.31468e+06	3.45882e+06	3.20108e+06	1.33987e+07	8.45259e+06	2.0534e+06	4.95688e+06	2.01807e+06	2.89778e+07	4.28188e+06	4.49254e+06	3.88731e+06
Com_8010_pos	3-Succinoylpyridine	C9 H9 N O3	179.058	4.72	180.066	Full match	No results	Full match	1.85994e+07	2.50001e+07	2.32208e+07	2.81459e+07	1.7981e+07	2.07945e+07	8.06987e+06	2.51611e+07	2.23201e+07	2.00464e+07	9.5847e+06	7.83392e+06	5.38257e+06	6.67961e+06	4.50133e+06	3.87391e+06	4.03921e+06	4.05566e+06	4.49817e+06	3.75846e+06	4.16115e+06	4.44128e+06	5.27508e+06	3.60662e+06	1.78075e+07	1.29245e+07	1.29363e+07
Com_8054_pos	3-Hydroxyhippuric Acid	C9 H9 N O4	195.053	5.078	196.06	No results	No results	Full match	3.27241e+06	1.71015e+06	1.80476e+06	3.14729e+06	4.06773e+06	2.61119e+07	2.81373e+06	1.91924e+06	3.46153e+06	1.88748e+06	6.37614e+06	1.06596e+07	3.31808e+06	3.54372e+06	1.35602e+06	1.39096e+06	1.70665e+06	2.32402e+06	2.13016e+06	2.01247e+06	1.36376e+06	2.39645e+06	1.75359e+06	1.28857e+06	4.21082e+06	5.74613e+06	5.13892e+06
Com_8081_pos	Methyl linoleate	C19 H34 O2	294.255	7.361	295.262	No results	No results	Full match	6.73466e+06	2.46325e+07	7.06763e+06	3.37834e+06	1.12863e+07	5.40692e+06	2.38313e+07	6.9105e+06	1.0111e+07	1.12724e+07	1.4265e+07	8.59095e+06	4.59978e+06	5.20768e+06	8.7417e+06	6.34785e+06	8.62759e+06	6.69001e+06	5.97672e+06	1.49589e+07	2.30347e+07	6.36024e+06	1.06093e+07	1.48258e+07	9.45819e+06	8.02007e+06	1.05129e+07
Com_8098_pos	Lysopg 18:1	C24 H47 O9 P	510.295	8.515	511.302	No results	No results	Full match	1.66923e+07	9.90387e+06	1.8894e+07	1.56766e+07	2.79798e+07	9.54185e+06	8.12979e+06	1.33698e+07	1.31077e+07	1.29648e+07	1.37383e+07	7.06298e+06	3.7876e+06	5.56474e+06	6.03588e+06	4.66221e+06	7.85873e+06	7.79977e+06	4.32112e+06	5.40577e+06	5.6301e+06	2.32761e+06	1.11976e+06	1.26656e+07	1.00077e+07	9.88892e+06	9.5448e+06
Com_8114_pos	N-phenyl-N'-{4-[3-(trifluoromethyl)-1H-pyrazol-1-yl]phenyl}urea	C17 H13 F3 N4 O	346.102	5.717	347.109	Invalid mass	No results	No results	1.57559e+06	1.77853e+06	1.64225e+06	1.75859e+06	1.63053e+06	2.19779e+06	684049	1.58864e+06	1.81864e+06	1.57884e+06	1.09349e+06	1.23468e+06	5.21011e+06	4.13798e+06	6.8757e+06	7.31043e+06	9.46139e+06	1.02658e+07	2.6106e+07	3.15493e+07	1.21983e+07	1.38299e+07	1.86508e+07	2.62744e+07	2.5625e+06	2.22449e+06	1.73823e+06
Com_8141_pos	Ingenol-3-angelate	C25 H34 O6	430.232	8.297	431.239	Invalid mass	No results	No results	607775	4.90468e+06	4.20308e+06	4.2505e+06	963952	1.2585e+06	3.00861e+06	2.56699e+07	1.76326e+07	8.06222e+06	9.45699e+06	5.07479e+06	1.8177e+06	1.86773e+06	2.28219e+06	2.08832e+06	1.72105e+06	1.86368e+06	1.74235e+06	2.40432e+06	1.5162e+06	2.79237e+06	970336	732509	4.89295e+06	5.14513e+06	4.96608e+06
Com_8144_pos	3-(tert-butyl)-1-methyl-N-(6-quinoxalinyl)-1H-pyrazole-5-carboxamide	C17 H19 N5 O	309.156	4.877	310.164	Invalid mass	No results	No results	1.98648e+07	5.55601e+06	7.3109e+06	5.29276e+06	2.29077e+07	1.39379e+06	1.07595e+07	2.37203e+06	1.93634e+06	6.01508e+06	1.00047e+07	2.12309e+07	2.73001e+06	2.41886e+06	792668	807975	894935	703193	1.55252e+06	986567	764489	1.32148e+06	715251	939824	9.44972e+06	6.52037e+06	6.86772e+06
Com_8215_pos	ethyl 5-methoxy-2-methyl-1-phenyl-1H-indole-3-carboxylate	C19 H19 N O3	309.139	5.187	310.146	Invalid mass	No results	No results	4.43938e+06	3.41549e+06	9.67124e+06	1.14942e+07	8.39499e+06	1.44456e+07	1.47596e+06	2.9423e+06	4.87202e+06	2.61567e+06	2.49926e+06	1.20979e+06	3.49504e+06	2.67209e+06	2.00837e+06	2.05875e+06	3.26157e+06	4.25268e+06	1.81668e+07	3.09179e+07	2.40135e+07	4.93501e+06	2.55957e+06	1.02962e+07	6.82161e+06	5.37856e+06	6.08717e+06
Com_8279_pos	2-hydroxy-6-[(8Z,11Z)-pentadeca-8,11,14-trien-1-yl]benzoic acid	C22 H30 O3	342.216	8.78	343.224	Invalid mass	No results	No results	1.48639e+06	1.24038e+07	1.9919e+06	1.78094e+06	1.12455e+06	3.76907e+06	2.27477e+06	1.94369e+06	2.4942e+06	2.10118e+06	1.97667e+07	2.06972e+07	2.8756e+06	3.35355e+06	2.2793e+06	1.68014e+06	2.12037e+06	2.51396e+06	3.07957e+06	3.46031e+06	3.65797e+06	3.68871e+06	3.36892e+06	1.11578e+07	5.65488e+06	6.13582e+06	5.00384e+06
Com_8334_pos	1-Naphthaleneacetic acid	C12 H10 O2	186.069	5.44	395.127	No results	No results	Full match	2.30969e+07	2.34697e+07	7.40273e+06	6.46494e+06	1.79064e+07	9.84506e+06	1.14903e+07	1.07407e+07	7.8989e+06	1.39346e+07	4.07302e+06	4.83765e+06	670682	674001	462002	443020	455926	479657	451027	528340	478861	562422	459210	383354	9.372e+06	7.65115e+06	7.12987e+06
Com_8355_pos	4-chloro-5-morpholino-2-quinoxalin-2-ylpyridazin-3(2H)-one	C16 H14 Cl N5 O2	343.082	1.366	344.089	Full match	No results	No results	1.64809e+07	8.93815e+06	1.93812e+07	1.19616e+07	1.82712e+07	4.77754e+06	1.08854e+07	1.37403e+07	1.06138e+07	1.17806e+07	7.06741e+06	6.3726e+06	3.87286e+07	3.99323e+07	1.74052e+07	2.42031e+06	1.86329e+07	1.90392e+07	2.36277e+07	7.05242e+06	2.46037e+07	1.58141e+07	2.51344e+07	1.18397e+07	1.01183e+07	1.47412e+07	1.39504e+07
Com_8372_pos	N-Acetylneuraminic acid	C11 H19 N O9	309.105	1.665	310.112	Full match	No results	Full match	1.91183e+06	1.04067e+07	4.22362e+06	4.09992e+06	6.73091e+06	1.69875e+07	5.39984e+06	3.9302e+06	5.39026e+06	7.14263e+06	807190	1.2099e+07	1.37141e+07	9.69678e+06	2.49015e+07	2.05761e+07	2.26751e+07	2.62638e+07	2.9375e+07	1.97899e+07	1.02781e+07	1.26884e+07	1.25964e+07	1.28648e+07	1.3856e+07	1.24714e+07	1.56245e+07
Com_8448_pos	Ergothioneine	C9 H15 N3 O2 S	229.088	1.378	230.095	No results	No results	Full match	2.5146e+07	1.91946e+07	1.6084e+07	1.46214e+07	1.48876e+07	2.37213e+07	9.56814e+06	9.89985e+06	1.16195e+07	8.43803e+06	8.28418e+06	1.23427e+07	3.38077e+06	3.20575e+06	3.68775e+06	3.41081e+06	3.23729e+06	3.74693e+06	3.58602e+06	2.83384e+06	3.55453e+06	3.62105e+06	4.66336e+06	3.12952e+06	9.8779e+06	1.18173e+07	1.06829e+07
Com_8473_pos	Agmatine	C5 H14 N4	130.122	1.292	131.129	No results	No results	Full match	4.82865e+06	1.45825e+07	3.79679e+06	4.86712e+06	1.67274e+07	4.30604e+06	7.52649e+06	3.99245e+06	4.28521e+06	8.43468e+06	2.18787e+07	1.37195e+07	2.72377e+06	2.94537e+06	2.04964e+06	1.95931e+06	2.28835e+06	2.33557e+06	4.14137e+06	4.64339e+06	2.33941e+06	3.25462e+06	3.70643e+06	2.54684e+06	6.67436e+06	7.62356e+06	8.47352e+06
Com_8496_pos	7-Methoxyflavone	C16 H12 O3	504.16	5.045	505.167	Invalid mass	No results	No results	1.56401e+07	1.26814e+07	1.89986e+07	2.46921e+07	1.82387e+07	1.42984e+07	1.36883e+07	2.39544e+07	2.20005e+07	2.14365e+07	1.41215e+07	1.32987e+07	1.55437e+07	1.26772e+07	1.39541e+07	1.42798e+07	1.14159e+07	1.59179e+07	7.61869e+06	9.68715e+06	6.56216e+06	6.70253e+06	1.24322e+07	8.86825e+06	1.43726e+07	1.34287e+07	14469960
Com_8505_pos	Dihydrotanshinone I	C18 H14 O3	278.099	5.826	279.106	No results	Invalid mass	No results	788373	1.04267e+06	827863	950879	908418	1.10627e+06	391546	723020	822022	815986	538606	650433	2.09398e+07	2.04514e+07	1.28825e+07	1.07719e+07	1.58305e+07	1.44093e+07	2.74257e+07	1.50514e+07	2.21621e+07	3.10347e+07	1.80465e+07	1.08063e+07	5.92469e+06	5.83543e+06	5.34901e+06
Com_8517_pos	7-hydroxy-3-(4-methoxyphenyl)-4H-chromen-4-one	C16 H12 O4	268.072	5.474	269.08	Full match	No results	Full match	1.24968e+06	1.14736e+06	1.33136e+06	1.40745e+06	1.3402e+06	1.14705e+06	1.27128e+06	1.31953e+06	1.33676e+06	1.54113e+06	1.07192e+06	941559	2.1706e+07	2.47717e+07	1.54701e+07	1.78461e+07	2.62483e+07	2.64561e+07	2.31597e+07	1.74671e+07	2.38433e+07	1.79581e+07	2.45643e+07	1.92409e+07	5.06201e+06	5.93057e+06	6.53622e+06
Com_8519_pos	2'-Hydroxygenistein	C15 H10 O6	286.047	5.072	287.054	No results	No results	Full match	9.8647e+06	8.53525e+06	20524968	1.11358e+07	2.03285e+07	5.96083e+06	4.56009e+06	1.14591e+07	1.09154e+07	9.30674e+06	6.90441e+06	7.22547e+06	9.07204e+06	1.1241e+07	6.99992e+06	8.09121e+06	2.63725e+07	7.24944e+06	6.21505e+06	5.12922e+06	6.44513e+06	6.33516e+06	9.64631e+06	5.18955e+06	7.32929e+06	9.33835e+06	8.16143e+06
Com_8521_pos	Epinephrine	C9 H13 N O3	183.089	4.996	184.096	Full match	No results	No results	9.58254e+06	2.26009e+07	8.75591e+06	1.05491e+07	1.0084e+07	1.63168e+07	1.43106e+07	1.19514e+07	1.23779e+07	11568959	1.09322e+07	1.30637e+07	1.5132e+07	1.58964e+07	1.37844e+07	1.26028e+07	1.17098e+07	1.15247e+07	1.04505e+07	1.02576e+07	7.17785e+06	9.75916e+06	1.03046e+07	7.77621e+06	1.01457e+07	1.34216e+07	1.17698e+07
Com_8572_pos	Heptadecanoic Acid	C17 H34 O2	292.239	7.507	293.246	Invalid mass	No match	No match	1.97992e+06	2.77921e+06	2.04608e+06	1.14735e+07	2.21534e+06	1.90163e+06	2.89804e+06	3.26471e+06	3.09482e+06	3.38615e+06	3.05327e+06	1.98038e+06	2.11596e+06	2.27013e+06	2.01012e+06	1.42439e+06	4.1962e+06	3.76727e+06	3.17552e+06	2.47492e+06	4.71201e+06	1.6568e+06	3.12872e+06	2.56722e+07	4.12028e+06	3.02778e+06	2.93708e+06
Com_8603_pos	PC (16:1e/2:0)	C26 H52 N O7 P	521.347	9.282	522.354	No results	Full match	Full match	3.12236e+06	1.42476e+06	3.3257e+06	5.87178e+06	3.27786e+06	2.87505e+06	4.17545e+06	2.83266e+06	3.04422e+06	3.59263e+06	3.22888e+06	3.04964e+06	5.97594e+06	7.83118e+06	8.38517e+06	6.78669e+06	1.01703e+07	1.0609e+07	5.2289e+06	1.12452e+07	1.25185e+07	4.22854e+06	1.12256e+07	2.54958e+07	1.66725e+07	1.31606e+07	1.23422e+07
Com_8656_pos	Atropine	C17 H23 N O3	289.166	5.911	290.174	Full match	No results	Full match	501146	477544	462807	552003	538901	629465	282117	513683	619602	584292	378262	398632	915491	830917	525253	546518	630994	588416	870783	2.83892e+07	6.08731e+06	479138	1.53187e+06	3.71222e+06	1.80546e+06	1.44009e+06	1.44846e+06
Com_8666_pos	UDP	C9 H14 N2 O12 P2	404.001	1.49	405.008	No results	No results	Full match	8.7914e+06	6.28988e+06	7.37666e+06	7.74891e+06	6.87754e+06	5.73833e+06	7.58391e+06	5.75721e+06	5.61058e+06	2.23249e+07	7.33187e+06	6.27479e+06	1.81073e+07	1.76087e+07	2.51681e+07	1.00056e+07	1.44962e+07	1.53366e+07	2.15765e+07	7.0422e+06	1.48612e+07	1.27574e+07	9.02603e+06	8.69416e+06	1.00463e+07	8.72263e+06	8.42383e+06
Com_8682_pos	Ciprostene	C22 H36 O4	346.25	8.574	347.257	Invalid mass	No results	No match	1.65511e+06	1.72504e+06	3.67902e+06	4.48013e+06	4.28748e+06	4.86857e+06	2.33688e+06	3.77618e+06	4.92613e+06	4.05921e+06	5.88869e+06	3.63354e+06	8.158e+06	1.03623e+07	2.5108e+07	8.14796e+06	1.72934e+07	8.6272e+06	1.68383e+07	2.4437e+07	2.55688e+07	9.30432e+06	2.82874e+07	1.35339e+07	1.00026e+07	9.76195e+06	9.43971e+06
Com_8732_pos	N-(2-Hydroxyethyl)iminodiacetic acid	C6 H11 N O5	177.063	1.377	178.07	No results	No results	Full match	4.09322e+06	9.59735e+06	8.78445e+06	8.06355e+06	2.47928e+07	8.61691e+06	1.04452e+07	4.31199e+06	9.8577e+06	1.26787e+07	1.41154e+07	1.52309e+06	1.03035e+07	1.15155e+07	8.24605e+06	6.38969e+06	8.60354e+06	9.22518e+06	5.91262e+06	5.45328e+06	6.68808e+06	6.58271e+06	7.08993e+06	4.97422e+06	7.93159e+06	7.07714e+06	8.11744e+06
Com_8755_pos	4-morpholinobenzoic acid	C11 H13 N O3	207.088	5.903	208.096	Invalid mass	No results	No results	512443	488309	473240	564446	544956	770042	319860	525262	633570	597464	386789	407618	936129	905102	630656	632300	645219	601680	8.48889e+06	2.79223e+07	3.45668e+06	1.73583e+06	890624	1.49247e+06	2.18628e+06	2.24096e+06	2.08309e+06
Com_8789_pos	Ganoderiol A	C30 H46 O2	438.349	6.323	439.357	No results	No results	Full match	2.82617e+06	1.33371e+06	3.24441e+06	4.22197e+06	2.41876e+06	1.12979e+06	774875	1.37841e+06	1.44499e+06	1.20542e+06	1.17623e+06	1.21025e+06	1.91272e+07	1.98367e+07	1.56617e+07	1.65578e+07	2.51271e+07	1.70772e+07	1.72441e+07	1.96514e+07	2.23553e+07	1.51756e+07	2.31572e+07	1.92565e+07	7.0952e+06	7.94794e+06	7.88141e+06
Com_8836_pos	5-Methoxyindole-3-acetic acid	C11 H11 N O3	205.073	5.522	206.081	No results	No results	Full match	3.84203e+06	5.01812e+06	3.55185e+06	3.6103e+06	5.74138e+06	5.35332e+06	3.75304e+06	3.73471e+06	4.93405e+06	4.8979e+06	3.89623e+06	4.03801e+06	3.33286e+07	3.62244e+07	1.96181e+07	2.02193e+07	2.44326e+07	2.3582e+07	1.93302e+07	2.23365e+07	2.69918e+07	2.53563e+07	3.11899e+07	1.26491e+07	8.34182e+06	8.29104e+06	7.89238e+06
Com_8847_pos	Ursolic acid	C30 H48 O3	456.359	5.595	457.367	No results	Full match	Full match	894792	1.05051e+06	969240	1.09306e+06	1.55217e+06	1.11949e+06	596652	950037	1.06805e+06	1.10149e+06	705511	663010	1.66901e+07	1.61337e+07	1.03833e+07	1.31116e+07	1.21558e+07	1.0111e+07	1.44153e+07	1.95171e+07	1.9839e+07	1.52747e+07	3.11561e+07	1.41165e+07	4.94417e+06	4.90043e+06	4.63536e+06
Com_8898_pos	L-Alanyl-L-proline	C8 H14 N2 O3	186.1	1.354	187.107	Full match	No results	No results	1.70796e+07	1.06198e+07	1.1343e+07	1.01679e+07	1.29818e+07	8.49692e+06	1.11382e+07	9.51558e+06	1.63798e+07	8.60187e+06	1.29526e+07	6.26967e+06	3.55588e+07	2.88466e+07	1.53955e+07	1.39568e+07	1.92267e+07	1.71394e+07	1.4242e+07	1.21902e+07	1.64037e+07	1.34919e+07	2.15814e+07	1.07385e+07	2.02158e+07	1.61428e+07	1.79739e+07
Com_8932_pos	Cytosine	C4 H5 N3 O	111.043	1.594	245.076	No results	No results	Full match	1.51298e+07	1.47651e+07	2.60137e+07	1.203e+07	1.2179e+07	5.9292e+06	1.21582e+07	9.29689e+06	9.09897e+06	6.53184e+06	1.41842e+07	1.57341e+07	1.34094e+07	1.47298e+07	1.29693e+07	1.25375e+07	1.24567e+07	1.32299e+07	1.43726e+07	1.27284e+07	1.66914e+07	1.99941e+07	1.71788e+07	1.63862e+07	2.17517e+07	2.32336e+07	2.25543e+07
Com_8941_pos	Geranylgeraniol	C20 H34 O	290.26	5.955	291.267	No results	No results	Full match	7.98105e+06	8.6751e+06	4.14945e+06	8.34843e+06	2.3873e+07	1.59941e+06	388102	3.61999e+06	7.90662e+06	7.24189e+06	5.76555e+06	3.75086e+06	720622	643661	502535	518754	591049	564213	661438	1.02468e+06	664610	634531	659511	441510	3.06086e+06	2.70177e+06	1.93217e+06
Com_8953_pos	DKK	C16 H31 N5 O6	389.224	6.224	390.232	Invalid mass	No results	No results	964757	2.14024e+06	1.44392e+06	546792	749917	1.59817e+06	741090	2.16262e+06	2.25667e+06	2.04871e+06	2.62595e+06	3.57181e+06	2.15871e+06	2.06351e+06	1.9665e+06	1.87892e+06	4.28817e+06	2.66986e+06	8.31572e+06	1.07838e+07	6.86778e+06	3.95836e+06	1.92785e+06	2.39624e+07	3.83899e+06	4.30016e+06	3.29867e+06
Com_8984_pos	RPH	C17 H28 N8 O4	408.224	8.596	409.231	Full match	No results	No results	148594	158006	470024	714392	1.14269e+06	648100	135644	207093	504694	556292	524666	582444	1.17855e+07	1.3947e+07	1.18145e+07	1.03721e+07	1.07471e+07	9.57694e+06	1.16455e+07	1.52411e+07	2.478e+07	9.95211e+06	3.04138e+07	9.33383e+06	5.55531e+06	5.77583e+06	6.07372e+06
Com_9088_pos	Reserpine	C33 H40 N2 O9	608.279	5.896	609.287	Invalid mass	No results	No results	1.05152e+07	2.0297e+07	6.65708e+06	9.62605e+06	8.37518e+06	1.36926e+07	1.58842e+06	6.43877e+06	1.41928e+07	1.19062e+07	9.52094e+06	6.49393e+06	1.00092e+06	1.06278e+06	674302	742408	700189	726620	952036	1.52817e+06	932078	953330	1.01143e+06	712872	5.03387e+06	6.8755e+06	5.24681e+06
Com_9093_pos	Cepharanthine	C37 H38 N2 O6	606.273	6.301	607.281	No results	No results	Full match	1.47262e+07	4.69435e+06	231592	250225	3.84687e+06	2.13694e+07	243230	136725	209836	269462	140553	760936	244413	382589	958920	978153	1.06688e+06	1.00672e+06	1.41623e+06	422164	504980	352146	1.33955e+06	314112	3.33636e+06	3.52105e+06	4.25438e+06
Com_9127_pos	Isoquinoline	C9 H7 N	129.058	5.342	130.065	Full match	No results	No results	5.56778e+06	6.53456e+06	5.90562e+06	5.07301e+06	1.04566e+07	1.22468e+07	4.61408e+06	1.02907e+07	6.07485e+06	1.12999e+07	4.55688e+06	7.10555e+06	3.39811e+07	3.25103e+07	1.59028e+07	1.58281e+07	2.23684e+07	2.00343e+07	1.92163e+07	2.17122e+07	2.33214e+07	2.27644e+07	2.53697e+07	1.63712e+07	1.14122e+07	1.0875e+07	10294851
Com_9194_pos	6 汕-Hydroxycortisol	C21 H30 O6	360.19	5.549	361.197	Invalid mass	Invalid mass	No results	1.28515e+07	7.40276e+06	5.17749e+06	3.4413e+06	4.03307e+06	5.78706e+06	9.22437e+06	4.03524e+06	3.91096e+06	6.93353e+06	8.05721e+06	1.73785e+07	1.79482e+06	2.21413e+06	1.11543e+06	1.24161e+06	1.08641e+06	1.37254e+06	1.22725e+06	1.54269e+06	1.06671e+06	1.40084e+06	1.49208e+06	5.66177e+06	6.55116e+06	4.36305e+06	4.53199e+06
Com_9258_pos	6-O-Isobutyryl-alpha-D-glucopyranosyl alpha-D-glucopyranoside	C16 H28 O12	434.139	4.953	435.146	Invalid mass	No results	No results	2.87742e+06	3.64401e+06	4.37761e+06	2.48636e+07	4.00306e+06	5.28398e+06	1.44649e+06	3.15531e+06	4.31238e+06	3.1705e+06	2.4767e+06	6.97478e+06	388776	383770	430980	268850	353368	452929	837594	771428	667944	1.34183e+06	391015	226046	5.32943e+06	4.71401e+06	4.42537e+06
Com_9261_pos	Tyrosol	C8 H10 O2	138.068	5.241	156.102	No results	No results	Full match	8.38513e+06	1.05604e+07	8.32219e+06	1.33339e+07	1.49082e+07	2.07384e+07	7.62244e+06	1.25638e+07	1.24297e+07	9.78167e+06	6.67222e+06	6.28982e+06	2.16204e+06	1.82865e+06	1.05122e+06	2.05374e+06	1.3361e+06	1.64377e+06	1.69333e+06	1.60506e+06	1.55938e+06	1.84955e+06	1.58945e+06	1.28664e+06	7.26924e+06	5.61483e+06	6.62754e+06
Com_9297_pos	Nitrazepam-d5	C15 H6 [2]H5 N3 O3	286.107	6.14	287.114	Invalid mass	No results	No results	391190	375021	365262	394593	381648	495219	263901	391565	490508	440125	280592	288888	6.07944e+06	6.07469e+06	2.23715e+07	2.14443e+07	1.29028e+07	1.0238e+07	7.44173e+06	1.97288e+07	4.91638e+06	1.54186e+07	1.04426e+07	7.97208e+06	3.54655e+06	2.87771e+06	4.2166e+06
Com_9306_pos	Zeatin-7-N-glucoside	C16 H23 N5 O6	381.162	4.856	382.169	Invalid mass	No results	No results	8.9895e+06	7.88877e+06	7.61365e+06	1.33461e+07	1.32945e+07	2.05464e+07	1.89638e+06	1.01068e+07	1.26058e+07	1.12325e+07	6.17673e+06	1.33017e+07	7.78087e+06	8.33225e+06	7.24807e+06	6.99327e+06	7.35618e+06	7.27878e+06	3.79049e+06	2.62964e+06	4.23739e+06	9.20088e+06	5.32152e+06	3.79957e+06	9.03147e+06	8.06774e+06	8.34168e+06
Com_9321_pos	Thymine	C5 H6 N2 O2	126.043	4.816	127.05	No results	No results	Full match	1.53404e+06	1.60394e+06	2.44416e+06	1.77715e+06	1.48689e+06	1.81291e+06	1.3179e+06	1.52577e+06	1.50646e+06	1.8256e+06	2.22776e+06	992707	1.17284e+07	1.00354e+07	5.44018e+06	5.31066e+06	9.98995e+06	1.36763e+07	9.58498e+06	2.07831e+07	1.96703e+07	1.6554e+07	2.11424e+07	2.22819e+07	5.94572e+06	4.5422e+06	5.83883e+06
Com_9324_pos	Veratrole	C8 H10 O2	138.068	2.344	139.075	Full match	No results	Full match	9.70189e+06	1.2259e+07	5.80767e+06	7.0649e+06	1.22149e+07	2.04931e+07	7.38084e+06	1.46382e+07	1.46047e+07	1.87811e+07	6.32537e+06	1.58479e+07	5.54017e+06	5.86643e+06	4.20786e+06	3.81302e+06	4.29498e+06	4.01618e+06	5.46705e+06	5.70483e+06	5.02413e+06	6.3074e+06	6.29079e+06	5.37883e+06	9.09241e+06	8.16436e+06	8.06455e+06
Com_9338_pos	Bis(3,5,5-trimethylhexyl) phthalate	C26 H42 O4	418.305	8.49	419.312	Invalid mass	No results	No results	145602	114096	157523	219894	221772	190944	127748	163469	144394	199406	260654	123691	5.59474e+06	5.26737e+06	9.13149e+06	9.94888e+06	1.31354e+07	1.36615e+07	5.03139e+06	2.50188e+07	945394	4.91197e+06	3.02941e+06	1.52303e+07	3.64045e+06	3.77548e+06	3.22052e+06
Com_9348_pos	Yuheinoside	C16 H24 O9	360.141	4.861	361.148	No results	No results	Full match	2.12563e+07	1.5647e+07	1.76183e+07	1.54305e+07	1.71697e+07	1.32329e+07	1.37189e+07	1.82221e+07	1.40674e+07	1.94133e+07	1.50507e+07	1.46714e+07	6.5404e+06	7.38017e+06	4.24235e+06	4.71784e+06	6.32253e+06	5.86033e+06	4.45844e+06	2.32737e+06	7.24578e+06	5.55566e+06	5.358e+06	3.76328e+06	1.34509e+07	1.3876e+07	1.25615e+07
Com_9359_pos	N6-Me-dA	C11 H15 N5 O3	265.115	1.328	266.122	Invalid mass	No results	No results	9.61631e+06	7.00087e+06	9.40058e+06	1.26586e+07	8.41661e+06	1.13162e+07	9.18789e+06	1.90976e+07	1.53365e+07	2.43687e+07	7.11292e+06	6.07914e+06	6.2633e+06	8.55677e+06	5.31814e+06	5.5753e+06	5.46495e+06	6.27607e+06	1.80783e+07	8.10237e+06	5.55328e+06	5.3663e+06	6.4555e+06	5.12016e+06	1.4529e+07	7.94251e+06	9.96948e+06
Com_9396_pos	Genistein	C15 H10 O5	270.052	5.546	271.059	No results	Full match	Full match	9.7671e+06	1.33411e+07	5.53362e+06	5.42796e+06	7.39511e+06	2.01927e+07	8.34254e+06	1.29081e+07	1.63488e+07	1.26967e+07	4.03162e+06	3.29744e+06	5.4446e+06	4.68514e+06	3.55371e+06	3.53927e+06	3.49921e+06	2.94268e+06	2.44388e+06	3.55726e+06	2.95551e+06	3.66949e+06	6.03126e+06	2.75521e+06	1.04036e+07	7.19349e+06	8.07305e+06
Com_9400_pos	N'-[6-(tert-butyl)thieno[3,2-d]pyrimidin-4-yl]-4-methylbenzohydrazide	C18 H20 N4 O S	162.081	4.679	363.125	Invalid mass	No results	No results	2.1318e+06	2.84148e+06	3.01314e+06	1.63658e+07	2.9157e+06	2.01827e+07	1.03821e+06	5.07226e+06	1.85148e+07	1.23215e+07	1.80932e+06	2.05892e+06	1.36465e+06	1.87041e+06	952134	949634	747098	1.04386e+06	835521	772281	589855	731331	729555	313211	4.73324e+06	4.40409e+06	3.57139e+06
Com_9409_pos	Celastrol	C29 H38 O4	450.274	8.622	451.281	Invalid mass	No results	No results	2.09823e+07	5.95712e+06	1.30983e+07	1.85254e+07	9.88795e+06	1.50739e+06	1.82572e+06	1.49831e+06	4.11543e+06	1.17501e+06	5.14214e+06	1.09396e+07	448696	325443	112150	647637	627865	630477	650459	820988	5.21807e+06	524147	5.3549e+06	1.48819e+06	4.52704e+06	3.53819e+06	5.12339e+06
Com_9413_pos	Bornyl acetate	C12 H20 O2	196.146	6.843	197.154	No results	No results	Full match	5.71066e+06	1.40081e+07	4.94056e+06	2.05487e+06	2.71525e+06	5.62907e+06	1.8788e+07	1.32567e+07	7.60098e+06	1.14401e+07	6.71914e+06	8.72021e+06	5.4242e+06	5.74255e+06	5.95283e+06	6.23556e+06	5.92188e+06	5.47956e+06	5.4632e+06	8.23143e+06	7.44e+06	7.10466e+06	6.03726e+06	5.85847e+06	6.41878e+06	7.03539e+06	7.52051e+06
Com_9536_pos	2-Aminoadipic acid	C6 H11 N O4	161.069	2.052	162.076	No results	No results	Full match	8.66279e+06	1.21609e+07	8.8157e+06	1.44051e+07	9.84991e+06	1.46237e+07	7.11267e+06	1.01109e+07	2.03656e+07	1.10977e+07	7.63837e+06	6.03646e+06	3.70085e+06	3.18599e+06	2.46046e+06	3.19412e+06	3.03441e+06	2.64769e+06	4.45463e+06	3.50136e+06	2.77702e+06	2.36398e+06	3.13516e+06	2.02003e+06	8.66863e+06	8.41557e+06	9.05201e+06
Com_9537_pos	VQH	C16 H26 N6 O5	382.196	6.078	383.203	Full match	No results	No results	1.78899e+07	1.44333e+07	1.58062e+07	1.50173e+07	1.08818e+07	7.99038e+06	6.4645e+06	1.97013e+07	1.41383e+07	1.59827e+07	5.91792e+06	7.31918e+06	2.46829e+06	2.54187e+06	1.45231e+06	1.24377e+06	1.89909e+06	1.32257e+06	1.86134e+06	410853	1.69968e+06	1.82967e+06	1.4363e+06	4.13526e+06	7.46198e+06	7.31308e+06	6.10462e+06
Com_9551_pos	Testosterone glucuronide	C25 H36 O8	464.238	6.167	465.245	Invalid mass	No results	No results	1.51151e+07	7.59963e+06	1.67386e+07	1.77448e+07	1.37813e+07	1.21813e+07	5.09368e+06	1.96631e+07	1.12146e+07	1.12559e+07	9.50701e+06	9.41119e+06	3.83882e+06	4.04525e+06	1.7609e+06	1755763	2.52351e+06	2.31063e+06	2.68527e+06	3.66729e+06	1.68623e+06	3.59952e+06	2.10793e+06	2.09455e+06	9.10046e+06	8.27853e+06	8.9857e+06
Com_9570_pos	Sarracenin	C11 H14 O5	226.085	5.596	227.091	No results	Full match	Full match	1.01518e+07	7.28461e+06	4.76875e+06	8.04779e+06	1.14517e+07	1.96017e+07	2.3229e+06	7.44855e+06	6.83789e+06	8.50936e+06	7.68203e+06	6.15634e+06	1.65767e+06	1.624e+06	874999	980601	1.10945e+06	987328	793403	2.00769e+06	1.17236e+06	2.04732e+06	1.31268e+06	1.76498e+06	7.46932e+06	6.70048e+06	8.22089e+06
Com_9577_pos	Enterodiol	C18 H22 O4	302.151	5.751	303.158	No results	No results	Full match	9.60706e+06	3.033e+06	6.4393e+06	5.7331e+06	5.81986e+06	5.05229e+06	2.3931e+06	3.40568e+06	4.67417e+06	7.01802e+06	7.12312e+06	3.38162e+06	1.89103e+07	1.97242e+07	1.18911e+07	1.20362e+07	1.34049e+07	1.28284e+07	1.16378e+07	1.32738e+07	1.50255e+07	1.68137e+07	2.71927e+07	2.0836e+07	7.06361e+06	6.26993e+06	6.23535e+06
Com_9600_pos	Didymin	C28 H34 O14	572.224	5.304	573.231	No results	Invalid mass	No results	1.49394e+07	1.00892e+07	1.1844e+07	1.02952e+07	7.96904e+06	5.60839e+06	1.68816e+07	1.10462e+07	9.83601e+06	9.36997e+06	7.38861e+06	1.1813e+07	1.12309e+07	1.25734e+07	2.11619e+07	1.67015e+07	1.26541e+07	1.14328e+07	8.96439e+06	8.2886e+06	9.73566e+06	7.55392e+06	8.77021e+06	1.42135e+07	8.38799e+06	8.66319e+06	7.58363e+06
Com_9654_pos	4-(2-methoxy-5-{[(4-nitrobenzoyl)oxy]ethanimidoyl}benzyl)morpholine	C21 H23 N3 O6	413.153	3.087	414.161	Invalid mass	No results	No results	3.17821e+06	2.63155e+06	2.23999e+06	3.00203e+06	7.32961e+06	1.93165e+07	4.29737e+06	5.12599e+06	4.27981e+06	4.596e+06	3.36511e+06	2.54211e+06	357278	397888	249739	245438	260117	490179	298372	283097	289237	352429	326323	255725	2.5113e+06	2.60363e+06	2.23995e+06
Com_9686_pos	N-Acetyl-L-leucine	C8 H15 N O3	173.105	1.38	174.112	No results	No results	Full match	5.88974e+06	4.20396e+06	6.06543e+06	1.06912e+07	7.82056e+06	1.51112e+07	8.71397e+06	6.85265e+06	1.98697e+07	1.17866e+07	5.29852e+06	7.3299e+06	9.95695e+06	8.36086e+06	6.1358e+06	6.98168e+06	6.61279e+06	6.99531e+06	7.06554e+06	7.33823e+06	6.2618e+06	9.22249e+06	9.17118e+06	4.11403e+06	7.99432e+06	9.55107e+06	8.54077e+06
Com_9738_pos	L-Saccharopine	C11 H20 N2 O6	276.131	1.367	277.138	No results	No results	Full match	1.17287e+07	7.5994e+06	1.69245e+07	2.27914e+07	1.45787e+07	1.88516e+07	8.64557e+06	1.03556e+07	1.21987e+07	1.33181e+07	9.46603e+06	6.94395e+06	2.0256e+06	2.38415e+06	1.54622e+06	1.2229e+06	1.95996e+06	1.62403e+06	3.16197e+06	1.80717e+06	1.5131e+06	1.63523e+06	2.04984e+06	1.15781e+06	7.15586e+06	5.61459e+06	6.38828e+06
Com_9789_pos	7-(2-hydroxypropan-2-yl)-1,4a-dimethyl-decahydronaphthalen-1-ol	C15 H28 O2	222.197	7.491	223.204	Invalid mass	No results	No match	2.6216e+06	8.10025e+06	2.24946e+06	3.68035e+06	2.53161e+06	6.03155e+06	4.62499e+06	5.57579e+06	1.77186e+07	9.18811e+06	1.71621e+07	1.09558e+07	4.08218e+06	4.29951e+06	1.0988e+06	1.14935e+06	1.42067e+06	1.50172e+06	1.76804e+06	1.8459e+06	1.56431e+06	2.13845e+06	2.13808e+06	6.31993e+06	5.91219e+06	5.37161e+06	4.83972e+06
Com_9811_pos	3-bromo-2,6-dimethoxybenzoic acid	C9 H9 Br O4	241.958	1.248	242.966	Invalid mass	No results	No results	1.60101e+07	1.32074e+07	2.2123e+07	2.06532e+07	1.42609e+07	8.50837e+06	5.01779e+06	1.14698e+07	7.22686e+06	7.08348e+06	7.30251e+06	3.13981e+06	197136	235716	194888	173172	175437	201707	300311	236052	227618	245762	251213	206685	1.6455e+06	2.55455e+06	1.97023e+06
Com_9818_pos	Nobiletin	C21 H22 O8	402.132	5.054	403.139	No results	No results	Full match	9.03522e+06	1.65115e+07	5.84414e+06	7.8787e+06	1.47313e+07	1.21794e+07	9.19288e+06	1.87891e+07	1.78234e+07	2.10841e+07	1.20366e+07	9.18263e+06	8.38922e+06	9.49716e+06	596485	1.02597e+06	1.20138e+06	7.20145e+06	4.94141e+06	1.2449e+06	1.18859e+06	661774	6.22479e+06	1.20343e+06	1.02341e+07	1.11366e+07	1.53071e+07
Com_9917_pos	Kinetin	C10 H9 N5 O	237.063	1.486	238.07	Invalid mass	No results	No results	5.14242e+06	4.81581e+06	3.07475e+06	8.08574e+06	6.55374e+06	4.99185e+06	2.29057e+06	9.71544e+06	1.91595e+07	1.3808e+07	3.7801e+06	2.37542e+06	7.34886e+06	6.51318e+06	5.95787e+06	7.167e+06	4.6286e+06	5.3889e+06	7.7915e+06	5.21053e+06	1.00705e+07	8.82112e+06	6.37877e+06	4.24076e+06	9.80349e+06	9.91814e+06	9.68117e+06
Com_9935_pos	汐-Aspartylphenylalanine	C13 H16 N2 O5	280.106	5.214	281.113	Full match	No results	Full match	242956	643264	1.18281e+06	415748	9.854e+06	535511	599433	6.61916e+06	1.41089e+07	1.14744e+07	3.73881e+06	1.00196e+07	763079	855774	7.5086e+06	6.52056e+06	9.2227e+06	441668	2.21308e+07	4.62731e+06	7.91893e+06	5.57299e+06	1.07943e+07	4.78301e+06	6.48193e+06	5.6054e+06	7.89514e+06
Com_9948_pos	Roburic acid	C30 H48 O2	440.364	9.311	441.372	No results	Full match	Full match	478104	228579	524375	619023	761110	755406	302069	596641	674805	404676	746518	342961	2.48571e+07	2.15689e+07	1.56235e+07	1.55969e+07	2.04021e+07	1.59316e+07	1.37847e+07	1.31663e+07	2.10431e+07	9.14953e+06	2.22512e+07	8.87928e+06	7.09899e+06	6.31695e+06	6.16616e+06
Com_9961_pos	Tacrolimus	C44 H69 N O12	803.478	9.294	804.486	Full match	No results	No results	133673	76018.8	124260	204550	248671	218768	97173.5	206489	135354	131431	208990	96965.1	146084	124655	77627.9	81172.8	84678.1	114738	1.93744e+06	94205.1	2.41804e+07	80956.3	1.45333e+07	5.51777e+06	1.68283e+06	2.11371e+06	2.12473e+06
Com_10008_pos	2-(methylthio)nicotinamide	C7 H8 N2 O S	190.014	1.139	191.022	Invalid mass	No results	No results	1.13479e+06	3.6666e+06	1.66479e+06	6.84707e+06	2.00244e+06	1.82556e+07	473541	3.11866e+06	1.43305e+07	5.4728e+06	2.79306e+06	1.16935e+06	8.28213e+06	1.34585e+07	1.17684e+07	1.03673e+07	5.44476e+06	1.01513e+07	8.01576e+06	7.66266e+06	1.19019e+07	1.91806e+07	9.66192e+06	9.7056e+06	4.40872e+06	4.64741e+06	4.97801e+06
Com_10058_pos	N-(4-chlorophenyl)-N'-(2-phenoxyphenyl)urea	C19 H15 Cl N2 O2	360.065	1.744	361.072	Invalid mass	No results	No results	6.65084e+06	7.26448e+06	8.31515e+06	7.17837e+06	5.09457e+06	5.83987e+06	7.19308e+06	1.17851e+07	6.38178e+06	8.95259e+06	6.20314e+06	7.98355e+06	2.89733e+07	2.78601e+07	1.53912e+07	1.05492e+07	1.83878e+07	1.74558e+07	1.30993e+07	8.68528e+06	1.3726e+07	1.17993e+07	1.14761e+07	3.7987e+06	1.01736e+07	9.19457e+06	6.8316e+06
Com_10063_pos	3-((5-Phenyloxazol-2-yl)amino)benzonitrile	C16 H11 N3 O	261.089	1.674	262.096	Full match	No results	No results	1.46538e+07	1.03796e+07	1.38121e+07	1.31792e+07	1.29096e+07	1.81061e+07	2.77964e+06	1.14172e+07	9.18547e+06	3.00636e+06	6.1354e+06	7.7093e+06	582839	555558	404496	345484	400807	390927	531480	488693	398091	476702	468067	358096	6.00628e+06	5.81495e+06	6.79248e+06
Com_10079_pos	N-(p-Coumaroyl) serotonin	C19 H18 N2 O3	644.264	5.808	645.271	Invalid mass	No results	No results	3.05497e+06	1.56162e+07	3.36365e+06	5.962e+06	8.27112e+06	8.55954e+06	1.47884e+06	1.72362e+06	5.24136e+06	3.93381e+06	2.71095e+06	1.49531e+07	775322	813154	555841	1.23969e+06	530375	537849	594501	642595	595295	666682	644193	492645	5.51755e+06	3.9267e+06	5.12513e+06
Com_10080_pos	D-Panthenol	C9 H19 N O4	227.115	5.061	228.122	Invalid mass	No results	No results	9.20273e+06	1.36037e+07	9.97672e+06	1.60153e+07	1.19023e+07	1.80597e+07	3.67777e+06	9.08919e+06	1.19089e+07	9.2222e+06	7.3469e+06	4.70337e+06	3.33772e+06	1.66217e+06	899005	834937	1.11184e+06	1.81704e+06	1.2661e+06	4.24612e+06	1.09827e+06	2.91686e+06	1.31404e+06	1.04088e+06	8.41305e+06	7.86359e+06	7.26593e+06
Com_10122_pos	Vitamin B1	C12 H17 Cl N4 O S	300.082	4.861	318.116	No results	No results	Full match	2.68621e+06	2.99006e+06	2.91254e+06	6.40705e+06	4.6479e+06	1.78933e+07	849358	7.94355e+06	1.25252e+07	5.39644e+06	2.37529e+06	2.1854e+06	432647	500877	523568	427077	337159	381610	402120	434264	437706	310895	1.93656e+06	335739	4.33277e+06	3.41279e+06	4.00311e+06
Com_10183_pos	Sauchinone	C20 H20 O6	356.125	5.948	357.132	No results	No results	Full match	801778	1.56707e+06	667454	744880	666355	1.11409e+07	598920	726424	1.26778e+06	690301	399152	1.11904e+06	3.19968e+06	2.9325e+06	1.0885e+07	8.38082e+06	8.76899e+06	1.12674e+07	5.51479e+06	1.74319e+07	6.61208e+06	4.72127e+06	4.95799e+06	1.92633e+07	6.69875e+06	4.11891e+06	6.01799e+06
Com_10378_pos	Pomolic acid beta-D-glucopyranosyl ester	C36 H58 O9	634.406	6.301	657.396	No results	No results	Full match	1.413e+06	1.60399e+06	1.48788e+06	1.52674e+06	1.97993e+06	1.26569e+06	1.07209e+06	1.21786e+06	1.39179e+06	1.29462e+06	977509	1.35298e+06	1.68575e+07	2.0487e+07	9.95231e+06	1.13687e+07	1.31247e+07	1.2784e+07	1.60093e+07	1.38496e+07	1.75818e+07	1.85744e+07	2.38355e+07	1.51141e+07	4.91781e+06	5.60309e+06	5.3588e+06
Com_10383_pos	5-(tert-butyl)-2-methyl-N-(4-nitrophenyl)-3-furamide	C16 H18 N2 O4	324.105	5.793	325.112	Invalid mass	No results	No results	686849	1.45786e+06	691788	899231	1.48941e+06	1.49093e+06	351407	590221	1.00326e+06	673464	483930	550211	2.2378e+07	9.47091e+06	9.28379e+06	1.07196e+07	1.27598e+07	1.00629e+07	1.6293e+07	7.29338e+06	1.43115e+07	2.22896e+07	1.28447e+07	7.75746e+06	3.38334e+06	4.44055e+06	3.41724e+06
Com_10395_pos	Nepodin	C13 H12 O3	216.078	4.876	217.085	No results	Full match	No results	1.78269e+07	5.61803e+06	1.0193e+07	1.21601e+07	1.34081e+07	7.60407e+06	3.64612e+06	6.31591e+06	7.85434e+06	6.3289e+06	1.31945e+07	6.22235e+06	3.48805e+06	2.75694e+06	2.81794e+06	2.8365e+06	4.27814e+06	4.72289e+06	3.05734e+06	1.95419e+06	1.89091e+06	2.63186e+06	2.4907e+06	2.2451e+06	8.42261e+06	5.03055e+06	6.0668e+06
Com_10399_pos	Isocryptotanshinone	C19 H20 O3	296.142	5.762	593.292	No results	No results	Full match	8.54778e+06	1.62298e+07	1.03209e+07	1.08805e+07	1.11077e+07	1.32515e+07	3.91258e+06	6.69234e+06	7.93696e+06	9.52347e+06	5.46483e+06	7.19119e+06	886553	1.78047e+06	652661	1.44413e+06	1.47021e+06	1.3986e+06	3.07535e+06	2.36859e+06	1.45856e+06	826340	2.69958e+06	1.74961e+06	8.23548e+06	5.99381e+06	6.00321e+06
Com_10401_pos	N'-(4-methoxybenzoyl)-2-[(1-naphthylmethyl)thio]acetohydrazide	C21 H20 N2 O3 S	358.138	5.154	381.128	Invalid mass	No results	No results	5.72847e+06	2.08969e+06	5.1553e+06	9.22859e+06	8.47983e+06	1.71106e+07	1.74611e+06	1.0032e+07	1.27102e+07	1.83741e+07	4.01903e+06	1.31977e+06	3.19349e+06	2.90185e+06	1.32659e+06	1.51393e+06	1.3442e+06	1.51255e+06	655515	2.5681e+06	1.93092e+06	1.51741e+06	2.05541e+06	1.21956e+06	6.16752e+06	7.54901e+06	6.89188e+06
Com_10464_pos	(+)-ar-Turmerone	C15 H20 O	216.151	6.51	217.158	Full match	No results	Full match	715506	1.22765e+06	363566	618097	516383	1.21779e+06	453347	742076	1.21878e+06	924674	1.15517e+06	2.57694e+06	3.3196e+06	3.80652e+06	1.8373e+07	1.79469e+07	1.25779e+07	1.1522e+07	1.04689e+07	4.79786e+06	1.97283e+07	6.88123e+06	6.82964e+06	6.82091e+06	4.15049e+06	3.95958e+06	4.63233e+06
Com_10505_pos	Spectinomycin	C14 H24 N2 O7	332.161	5.975	333.169	Invalid mass	No results	No results	1.5986e+07	7.6849e+06	1.13835e+07	8.20565e+06	1.16706e+07	9.3803e+06	8.26266e+06	8.1477e+06	1.20055e+07	1.93653e+07	9.07419e+06	1.39091e+07	2.01141e+06	2.71751e+06	4.86237e+06	1.79611e+06	5.69615e+06	4.20565e+06	5.886e+06	4.36616e+06	4.73692e+06	3.97481e+06	3.3796e+06	9.66302e+06	7.7219e+06	8.71858e+06	7.08894e+06
Com_10533_pos	Arachidonic acid methyl ester	C21 H34 O2	318.254	7.312	319.262	Full match	No results	Full match	3.65491e+06	8.04798e+06	3.13083e+06	2.53099e+06	2.6099e+06	3.96956e+06	4.22219e+06	4.15103e+06	6.02776e+06	4.31101e+06	6.27715e+06	3.63615e+06	5.61583e+06	7.88872e+06	3.73634e+06	3.5574e+06	6.10125e+06	4.64486e+06	7.9376e+06	1.43772e+07	2.20088e+07	1.14621e+07	8.19294e+06	1.68282e+07	7.00377e+06	5.55029e+06	7.8269e+06
Com_10562_pos	Eupatilin	C18 H16 O7	344.089	5.33	345.095	No results	No results	Full match	1.10799e+07	8.71113e+06	9.27384e+06	1.05293e+07	1.37738e+07	1.66703e+07	7.58485e+06	1.39081e+07	1.14913e+07	1.16173e+07	7.47608e+06	5.4095e+06	1.49861e+07	1.63409e+07	8.98569e+06	9.06257e+06	1.24755e+07	1.23698e+07	1.01114e+07	9.73977e+06	9.56577e+06	1.12206e+07	1.35638e+07	8.66509e+06	8.97868e+06	1.10003e+07	1.0233e+07
Com_10597_pos	Cinnamyl acetate	C11 H12 O2	176.083	5.938	177.09	No results	No results	Full match	1.95303e+06	2.87821e+06	3.03834e+06	3.52225e+06	2.91436e+06	4.0306e+06	1.62626e+06	3.32233e+06	3.9354e+06	3.45536e+06	1.59095e+06	2.38528e+06	9.53022e+06	1.0553e+07	1.61573e+07	1.49123e+07	1.8322e+07	1.4076e+07	1.11553e+07	8.19436e+06	1.41541e+07	1.07212e+07	1.24152e+07	7.99744e+06	5.11827e+06	4.50086e+06	5.0278e+06
Com_10616_pos	Ginsenoside-Ro	C48 H76 O19	956.494	6.074	957.501	No results	No results	Full match	4.17919e+06	3.20272e+06	5.16858e+06	5.88047e+06	4.37868e+06	5.91451e+06	1.53915e+07	1.15237e+07	7.23797e+06	7.20132e+06	4.64553e+06	1.38567e+06	917827	878366	927475	442299	1.02628e+06	627278	683046	455934	523552	529041	755248	342810	3.75625e+06	2.63825e+06	2.93722e+06
Com_10697_pos	ANH	C13 H20 N6 O5	340.149	6.081	341.156	Full match	No results	No results	5.14183e+06	1.47309e+07	4.4962e+06	4.987e+06	6.38528e+06	5.96642e+06	2.30308e+06	3.43715e+06	6.8611e+06	3.80071e+06	2.44458e+06	9.24898e+06	9.40931e+06	9.98792e+06	4.82197e+06	4.15443e+06	6.55702e+06	5.01026e+06	8.78126e+06	2.70046e+06	1.58526e+07	1.0259e+07	2.26328e+07	5.87773e+06	3.06986e+06	3.4619e+06	5.7737e+06
Com_10749_pos	8,8-dimethyl-2H,8H-pyrano[3,2-g]chromen-2-one	C14 H12 O3	228.078	5.459	229.085	Full match	No results	Full match	8.38561e+06	9.6823e+06	1.16458e+07	1.02658e+07	8.53298e+06	2.35725e+06	1.42435e+07	9.61431e+06	1.67073e+07	1.19142e+07	9.00011e+06	9.73376e+06	8.4543e+06	6.79364e+06	8.49692e+06	5.43043e+06	7.94457e+06	7.91827e+06	1.14551e+07	7.25756e+06	1.02301e+07	4.21384e+06	7.81657e+06	5.46502e+06	9.09401e+06	8.62161e+06	5.69855e+06
Com_10756_pos	3-(5,7-dimethoxy-4-oxo-4H-chromen-2-yl)propanoic acid	C14 H14 O6	278.076	5.213	279.083	Invalid mass	No results	No results	3.16895e+06	2.08372e+06	8.77817e+06	1.10976e+07	1.03155e+07	1.6126e+07	8.78509e+06	8.47898e+06	1.35908e+07	1.12436e+07	4.81736e+06	2.70234e+06	692982	1.94166e+06	1.35156e+06	1.24793e+06	1.46214e+06	1.82769e+06	3.77505e+06	1.44105e+06	1.12279e+06	1.334e+06	2.72263e+06	307884	7.85806e+06	9.55862e+06	9.23824e+06
Com_10770_pos	Myristic acid	C14 H28 O2	228.208	5.824	229.215	No results	No results	Full match	1.19183e+07	7.65716e+06	1.34308e+07	1.9262e+07	9.69203e+06	1.21362e+07	7.98767e+06	1.35271e+07	1.65617e+07	1.38364e+07	8.28395e+06	5.94564e+06	8.71251e+06	9.79393e+06	6.7489e+06	6.04844e+06	6.61583e+06	5.93038e+06	9.48993e+06	6.74122e+06	7.23289e+06	5.51273e+06	8.56318e+06	4.49599e+06	7.70098e+06	9.04508e+06	9.07655e+06
Com_10776_pos	1-[4-hydroxy-3-(3-methylbut-2-en-1-yl)phenyl]ethan-1-one	C13 H16 O2	204.114	5.814	205.122	Full match	No results	No results	8.58612e+06	4.1103e+06	3.43469e+06	3.8895e+06	3.43155e+06	4.81105e+06	6.8567e+06	6.00564e+06	5.05104e+06	5.37145e+06	4.45633e+06	4.51857e+06	2.56944e+07	2.12217e+07	1.57748e+07	1.67535e+07	1.40697e+07	1.50765e+07	15731796	1.14743e+07	9.17971e+06	1.15761e+07	1.52804e+07	1.12229e+07	6.65641e+06	5.10508e+06	7.61389e+06
Com_10780_pos	1-(5H-dibenzo[b,f]azepin-5-yl)ethan-1-one	C16 H13 N O	257.078	3.051	258.085	Invalid mass	No results	No results	2.76136e+06	4.80376e+06	7.46238e+06	1.6719e+06	3.56672e+06	453592	1.49913e+07	770099	947047	2.61948e+06	4.8706e+06	9.1844e+06	1.11483e+07	9.92652e+06	1.44953e+07	1.28911e+07	8.83151e+06	1.01657e+07	1.00641e+07	6.34546e+06	7.82541e+06	1.47408e+07	1.85721e+07	1.27551e+07	6.41457e+06	6.09775e+06	6.84461e+06
Com_10817_pos	4-(cyclohexylmethyl)-6-(2-thienyl)-2,3-dihydropyridazin-3-one hydrate	C15 H18 N2 O S	296.092	4.923	297.099	Invalid mass	No results	No results	1.14669e+07	1.1992e+07	1.87697e+07	1.56087e+07	8.83958e+06	1.03331e+07	8.61099e+06	7.15207e+06	8.13391e+06	9.91121e+06	7.61958e+06	9.05238e+06	1.19742e+07	1.30644e+07	7.60808e+06	7.11871e+06	1.25305e+07	1.10377e+07	1.54547e+07	7.09956e+06	1.46913e+07	1.16997e+07	1.85311e+07	9.921e+06	9.44178e+06	1.0746e+07	1.0173e+07
Com_10896_pos	16-Heptadecyne-1,2,4-triol	C17 H32 O3	306.216	8.122	307.223	Invalid mass	No results	No results	3.53355e+06	3.19566e+06	1.64039e+06	4.43468e+06	4.58395e+06	4.53578e+06	2.75795e+06	2.94706e+06	3.12533e+06	3.99777e+06	3.05412e+06	2.7574e+06	1.68754e+07	1.46002e+07	1.37958e+07	9.37741e+06	1.74326e+07	1.18905e+07	1.04959e+07	8.29466e+06	9.74782e+06	5.65908e+06	9.17137e+06	9.83e+06	6.65937e+06	5.27531e+06	5.23714e+06
Com_10944_pos	N-(4-butyl-2-methylphenyl)-N'-[4-(4-methylpiperazino)phenyl]urea	C23 H32 N4 O	380.253	6.2	381.26	Invalid mass	No results	No results	5.36622e+06	1.04229e+07	9.8588e+06	1.07003e+07	9.53064e+06	1.56425e+07	3.46158e+06	7.79011e+06	5.66898e+06	5.47458e+06	7.32935e+06	5.56809e+06	762078	787083	3.13807e+06	3.29588e+06	1.60656e+06	1.62561e+06	1.46013e+06	1.5779e+06	1.48633e+06	1.19594e+06	1.54384e+06	1.24447e+06	3.83767e+06	4.23326e+06	3.00572e+06
Com_10954_pos	Methyl myristate	C15 H30 O2	242.224	7.094	243.231	No results	No results	Full match	9.56439e+06	4.88835e+06	4.53069e+06	4.99307e+06	7.47935e+06	2.51014e+06	4.01405e+06	8.27238e+06	8.63546e+06	5.46392e+06	1.42185e+07	4.14421e+06	1.6079e+06	1.27501e+06	1.00999e+06	1.13797e+06	1.248e+06	957175	1.31017e+06	1.61351e+06	1.82228e+06	2.55484e+06	1.26295e+06	2.52691e+06	3.90819e+06	3.39828e+06	4.29386e+06
Com_10969_pos	1-adamantyl(piperidino)methanone	C16 H25 N O	247.19	7.975	248.197	Invalid mass	No results	No results	8.9468e+06	5.81725e+06	6.7521e+06	9.41045e+06	1.67774e+07	4.50763e+06	9.14176e+06	5.70413e+06	5.31081e+06	1.15546e+07	3.38005e+06	5.8341e+06	7.46231e+06	8.25555e+06	1.69254e+07	6.35568e+06	1.11542e+07	4.82705e+06	7.03296e+06	2.86831e+06	4.30431e+06	6.51205e+06	1.06309e+07	7.50005e+06	4.32781e+06	4.35159e+06	4.34876e+06
Com_10981_pos	Podophyllotoxin	C22 H22 O8	414.13	5.301	415.137	No results	No results	Full match	5.94987e+06	1.02992e+07	9.6834e+06	1.00083e+07	8.67471e+06	1.21425e+07	8.33079e+06	1.20555e+07	1.60987e+07	1.46133e+07	6.31828e+06	7.13372e+06	3.23833e+06	2.13327e+06	1.73226e+06	2.8921e+06	2.25066e+06	1.79994e+06	2.82072e+06	2.20586e+06	3.1138e+06	2.37845e+06	1.95194e+06	1.12525e+06	7.44051e+06	7.20457e+06	6.09536e+06
Com_10996_pos	Agarotetrol	C17 H18 O6	318.109	5.723	319.117	No results	No results	Full match	1.52495e+06	1.6817e+06	1.58947e+06	1.70207e+06	1.57813e+06	1.73388e+06	831551	1.70637e+06	2.58578e+06	1.07299e+06	1.05834e+06	1.6812e+06	8.50836e+06	8.61586e+06	4.7253e+06	8.24402e+06	1.08404e+07	1.09922e+07	1.06655e+07	1.89716e+07	9.04489e+06	1.43805e+07	1.48898e+07	1.53572e+07	2.09817e+06	2.14717e+06	3.11453e+06
Com_11038_pos	Tyramine	C8 H11 N O	137.084	4.808	138.091	No results	No results	Full match	7.73686e+06	8.81855e+06	4.27679e+06	3.9886e+06	5.36097e+06	1.54053e+07	5.14755e+06	5.49341e+06	4.99176e+06	6.48735e+06	2.15607e+06	3.47308e+06	886550	960560	657003	654243	698241	694842	672373	878245	701462	750221	753428	3.48491e+06	3.88909e+06	4.67861e+06	3.39951e+06
Com_11056_pos	Methyl arachidonate	C21 H34 O2	318.255	7.772	319.262	No results	No results	Full match	3.01296e+06	1.06247e+07	3.00393e+06	1.88432e+06	4.55273e+06	2.53782e+06	1.43139e+07	2.62691e+06	2.81543e+06	2.28311e+06	7.29625e+06	3.56517e+06	4.08409e+06	3.85942e+06	5.23982e+06	6.22898e+06	4.0458e+06	3.26281e+06	4.36377e+06	3.97133e+06	7.19637e+06	5.48954e+06	4.29327e+06	6.11211e+06	4.63551e+06	3.97568e+06	4.95558e+06
Com_11061_pos	汐-Hydroxyalprazolam	C17 H13 Cl N4 O	302.099	3.918	325.088	Invalid mass	No results	No results	7.38224e+06	7.39293e+06	1.10731e+07	1.16516e+07	7.1469e+06	9.16752e+06	1.23316e+07	1.53386e+07	7.63598e+06	1.28223e+07	1.00617e+07	5.05931e+06	9.48679e+06	9.76145e+06	5.4821e+06	4.74841e+06	6.08447e+06	5.85522e+06	3.70239e+06	3.91394e+06	6.29551e+06	5.77244e+06	1.02393e+07	4403161	8.70901e+06	7.00293e+06	6.92632e+06
Com_11131_pos	DL-m-Tyrosine	C9 H11 N O3	181.073	5.301	182.081	No results	No results	Full match	8.4327e+06	1.11218e+07	9.07997e+06	1.21976e+07	1.29285e+07	1.51517e+07	6.65886e+06	1.14781e+07	1.15644e+07	1.19286e+07	8.66475e+06	6.72819e+06	2.82862e+06	2.81436e+06	2.35646e+06	1.77308e+06	1.47994e+06	1.70952e+06	2.03934e+06	2.28018e+06	2.11577e+06	2.14902e+06	1.97058e+06	1.61036e+06	9.19006e+06	8.5989e+06	8.72463e+06
Com_11157_pos	Linoleoyl ethanolamide	C20 H37 N O2	323.281	9.098	324.289	Full match	No results	No results	1.1073e+06	1.42038e+06	1.47856e+06	1.18855e+06	1.52211e+06	2.19557e+06	1.10942e+06	969433	1.01374e+06	987559	894699	961410	8.72158e+06	1.41271e+07	1.61718e+07	1.62473e+07	1.55869e+07	1.67312e+07	1.52796e+07	1.1391e+07	1.29071e+07	5.79435e+06	1.09895e+07	9.81933e+06	5.39227e+06	5.26458e+06	5.33355e+06
Com_11185_pos	KPH	C17 H28 N6 O4	362.206	6.683	363.214	Invalid mass	No results	No results	1.19147e+06	3.04715e+06	1.38721e+06	1.55407e+06	1.01417e+06	2.04316e+06	682930	465661	3.01667e+06	1.41369e+06	3.81631e+06	1.14396e+07	8.93119e+06	6.68957e+06	5.1412e+06	5.83105e+06	7.02948e+06	3.27766e+06	8.79874e+06	8.63407e+06	5.922e+06	5.90298e+06	2.39034e+06	1.63346e+07	4.2451e+06	4.05608e+06	4.92747e+06
Com_11218_pos	Auraptene	C19 H22 O3	298.156	7.246	299.163	No results	No results	Full match	7.63104e+06	3.46725e+06	7.7754e+06	1.14452e+07	5.75887e+06	5.08447e+06	3.37882e+06	4.91876e+06	4.10951e+06	549328	4.35808e+06	4.08975e+06	953380	683076	1.62519e+07	1.9148e+06	2.40072e+06	2.21839e+06	1.7253e+06	548546	1.42249e+06	1.42757e+06	1.63871e+06	2.29896e+06	3.65251e+06	3.88977e+06	3.64212e+06
Com_11236_pos	1-(2,4-diphenyl-2,3-dihydro-1H-1,5-benzodiazepin-1-yl)propan-1-one	C24 H22 N2 O	376.149	6.267	377.156	Invalid mass	No results	No results	169159	1.41676e+07	136256	194824	234456	330865	98112.6	133159	351362	131071	127298	2.03423e+06	553624	803425	1.20734e+06	1.15357e+06	1.16177e+06	1.27696e+06	511988	618667	1.11934e+06	769368	575473	484173	1.2451e+06	893106	1.15511e+06
Com_11242_pos	WNH	C21 H25 N7 O5	477.169	2.348	478.177	Invalid mass	No results	No results	1.04471e+06	1.41568e+07	340954	272981	1.1569e+07	252929	1.56838e+06	234399	238510	286324	1.04662e+06	1.31634e+06	816994	829414	475651	452858	425093	425078	657825	397523	422538	735992	664855	474720	1.37935e+06	1.41204e+06	1.30944e+06
Com_11257_pos	ethyl 4-({[(3-morpholinopropyl)amino]carbothioyl}amino)benzoate	C17 H25 N3 O3 S	373.136	5.115	374.144	Invalid mass	No results	No results	5.10702e+06	4.59043e+06	7.54273e+06	9.41471e+06	5.4005e+06	6.50654e+06	4.01665e+06	4.31049e+06	1.54015e+07	7.04616e+06	4.81016e+06	4.80645e+06	4.27021e+06	4.796e+06	4.51883e+06	3.75741e+06	3.7682e+06	3.19037e+06	1.7243e+06	3.28701e+06	2.31753e+06	3.53701e+06	4.20059e+06	3.76418e+06	4.95783e+06	4.79113e+06	6.03203e+06
Com_11273_pos	Danshenol C	C21 H20 O4	336.135	5.449	337.142	No results	No results	Full match	1.02058e+07	1.67775e+06	7.95575e+06	2.54065e+06	1.19015e+06	2.66087e+06	3.30878e+06	5.29807e+06	2.36969e+06	1.70406e+06	2.82992e+06	2.48951e+06	7.05383e+06	7.86985e+06	953846	7.70949e+06	1.69278e+06	1.64882e+07	5.5505e+06	731908	5.27332e+06	4.95853e+06	1.33401e+07	9.26693e+06	1.62655e+06	2.13617e+06	2.20164e+06
Com_11288_pos	Demethylnobiletin	C20 H20 O8	388.115	4.946	389.123	No results	No results	Full match	4.5996e+06	2.13093e+06	4.34674e+06	8.31807e+06	3.58208e+06	5.9899e+06	2.01841e+06	4.39357e+06	1.53487e+07	6.70223e+06	266823	3.04537e+06	2.59343e+06	1.92357e+06	997947	1.26266e+06	1.86342e+06	1.37462e+06	1.0506e+06	1.9956e+06	743215	1.82129e+06	1.43579e+06	881674	3.8739e+06	4.69839e+06	3.92456e+06
Com_11355_pos	Pristimerin	C30 H40 O4	464.292	6.011	465.3	No results	No results	Full match	2.88471e+06	1.40815e+06	1.31004e+06	2.44661e+06	1.57151e+06	2.7618e+06	825696	1.95964e+06	5.83596e+06	2.78071e+06	1.26062e+06	1.17546e+06	1.2657e+07	1.21251e+07	1.26648e+07	8.0264e+06	1.06752e+07	1.62887e+07	7.93726e+06	1.1316e+07	2.63859e+06	5.09961e+06	5.91741e+06	5.69239e+06	2.05641e+06	2.77045e+06	2.12211e+06
Com_11381_pos	5-[4-(phenylsulfonyl)phenyl]-1H-pyrazole	C15 H12 N2 O2 S	306.039	4.14	307.046	Invalid mass	No results	No results	1.67539e+06	3.49511e+06	2.03915e+06	3.42459e+06	5.50808e+06	1.4623e+07	1.84375e+06	3.78375e+06	6.18805e+06	9.42549e+06	2.471e+06	3.34095e+06	2.25164e+06	2.72794e+06	2.81708e+06	2.70138e+06	2.57672e+06	2.47483e+06	3.00728e+06	1.32695e+06	771088	1.18957e+06	663861	533081	2.9142e+06	4.0328e+06	3.12215e+06
Com_11412_pos	Carbaprostacyclin	C21 H34 O4	332.234	8.852	333.241	Invalid mass	No results	No results	7.7237e+06	4.84545e+06	8.82092e+06	8.68753e+06	7.19592e+06	4.58412e+06	6.70048e+06	1.03437e+07	1.18054e+07	8.56446e+06	1.20984e+07	7.10917e+06	1.39312e+07	1.247e+07	1.15569e+07	1.22013e+07	1.18421e+07	1.19598e+07	1.67035e+07	1.67927e+07	1.5997e+07	1.87578e+07	1.55884e+07	1.58222e+07	1.19461e+07	1.32804e+07	1.31676e+07
Com_11417_pos	(2R,3S,4S,5R,6R)-2-(hydroxymethyl)-6-(2-phenylethoxy)oxane-3,4,5-triol	C14 H20 O6	266.114	5.444	267.121	Invalid mass	No results	No results	1.21823e+07	1.37952e+07	1.66976e+07	1.3723e+07	6.95594e+06	3.95181e+06	1.26043e+07	1.18139e+07	1.49938e+07	1.2677e+07	6.94723e+06	7.77394e+06	6.45346e+06	5.93254e+06	4.27161e+06	4.85541e+06	6.51654e+06	7.47777e+06	9.24478e+06	7.13483e+06	8.97779e+06	6.63649e+06	7.31926e+06	6.73255e+06	1.1183e+07	1.23916e+07	1.13947e+07
Com_11449_pos	(2E)-3-(3,4-dimethoxyphenyl)prop-2-enoic acid	C11 H12 O4	226.083	5.128	227.09	Invalid mass	Invalid mass	No match	9.75635e+06	7.84094e+06	1.4488e+07	1.07747e+07	7.91063e+06	7.31843e+06	1.34946e+07	9.08783e+06	1.02479e+07	1.06693e+07	1.10151e+07	7.00502e+06	9.09169e+06	8.91613e+06	7.50894e+06	4.97705e+06	7.27205e+06	7.05347e+06	4.32254e+06	5.59028e+06	4.197e+06	3.79014e+06	8.04061e+06	8.31113e+06	7.96103e+06	7.09463e+06	6.62346e+06
Com_11461_pos	Pro-Leu	C11 H20 N2 O3	228.148	7.227	229.155	No results	No results	Full match	242228	320882	315565	278524	272487	279177	338890	410142	355574	279646	464873	379817	1.76466e+07	1.72159e+07	1.56561e+06	1.7709e+06	6.47214e+06	7.27451e+06	393359	1.76453e+07	448883	3.53054e+06	355083	482482	1.95262e+06	2.08919e+06	1.63607e+06
Com_11474_pos	Ala-Ile	C9 H18 N2 O3	202.131	5.025	203.138	No results	Full match	Full match	750091	926493	768684	652308	655246	774875	978914	584594	539878	582954	576208	714721	6.3899e+06	6.30792e+06	7.34229e+06	6.59153e+06	7.46174e+06	7.3326e+06	1.08877e+07	1.5889e+07	1.55914e+07	1.86391e+07	1.3297e+07	1.56562e+07	4.24969e+06	3.93329e+06	3.87365e+06
Com_11515_pos	N-Sinapoylputrescine	C15 H22 N2 O4	294.157	5.051	295.164	No results	No results	Full match	3.76246e+06	5.6639e+06	5.55694e+06	8.12407e+06	5.73645e+06	7.59299e+06	2.65248e+06	5.68493e+06	6.9919e+06	5.20887e+06	4.32583e+06	2.78075e+06	8.31989e+06	6.90686e+06	5.60027e+06	6.52222e+06	5.66279e+06	6.31475e+06	5.85671e+06	1.74882e+07	1.6592e+07	1.39209e+07	9.37754e+06	1.42295e+07	6.27583e+06	7.51948e+06	7.49214e+06
Com_11553_pos	Baohuoside II	C26 H28 O10	500.166	5.914	501.173	No results	No results	Full match	1.33276e+06	1.92622e+06	1.62283e+06	1.53326e+06	1.4386e+06	1.38433e+06	724910	1.6657e+06	1.16649e+06	1.63481e+06	1.03986e+06	1.12364e+06	1.25578e+07	1.52291e+07	7.52483e+06	9.56926e+06	7.78491e+06	1.57454e+07	6.99983e+06	9.74452e+06	4.18704e+06	1.19332e+07	8.70664e+06	7.34791e+06	3.69078e+06	5.4011e+06	4.96003e+06
Com_11557_pos	Rhapontigenin	C15 H14 O4	258.088	4.965	259.095	No results	Invalid mass	No results	2.27939e+06	941309	2.07003e+06	4.04781e+06	1.82617e+06	7.98774e+06	2.224e+06	4.38233e+06	1.46658e+07	3.56994e+06	2.71997e+06	1.82984e+06	844597	1.0691e+06	465227	592619	1.42288e+06	1.13475e+06	794024	538212	1.66685e+06	708400	757397	843248	1.56436e+06	1.77065e+06	2.08439e+06
Com_11569_pos	P-Aminohippuric Acid	C9 H10 N2 O3	194.069	4.917	427.102	No results	No results	Full match	2.27514e+06	7.53653e+06	3.40164e+06	2.75912e+06	3.31255e+06	3.35417e+06	2.03337e+06	2.05178e+06	4.28162e+06	6.56315e+06	1.83714e+06	3.98725e+06	1.55996e+07	1.33489e+07	1.20415e+07	1.14552e+07	1.39883e+07	1.20577e+07	1.15866e+07	8039812	9.98363e+06	1.83773e+07	1.60262e+07	8.61417e+06	7.59302e+06	6.16624e+06	5.98496e+06
Com_11621_pos	Diosgenin	C27 H42 O3	396.299	9.295	397.307	Invalid mass	No results	No results	2.39908e+06	6.89741e+06	1.60629e+07	1.12411e+07	1.34178e+07	1.40243e+07	2.39772e+06	3.27684e+06	5.13276e+06	9.24154e+06	4.01196e+06	2.05961e+06	941463	1.52648e+06	411298	528710	397936	507652	1.63741e+06	1.35933e+06	968692	467197	817161	601683	5.69577e+06	5.90754e+06	5.90647e+06
Com_11680_pos	Eurycomalactone	C19 H24 O6	348.154	5.438	349.161	No results	Invalid mass	No results	1.44631e+07	9.69796e+06	9.56935e+06	5.82791e+06	7.18533e+06	8.06362e+06	1.19434e+06	783219	1.18571e+07	992700	6.23993e+06	8.32216e+06	4.69915e+06	3.63282e+06	4.74174e+06	6.57803e+06	5.5396e+06	6.64649e+06	5.1276e+06	7.36486e+06	4.98375e+06	3.7307e+06	3.12193e+06	5.3592e+06	9.3716e+06	5.83894e+06	7.26103e+06
Com_11684_pos	Arachidonoyl serinol	C23 H39 N O3	377.291	7.091	378.299	Full match	No results	No results	3.15542e+06	1.52805e+06	3.2222e+06	4.25423e+06	2.72489e+06	1.38774e+07	4.39239e+06	8.92665e+06	7.34741e+06	6.04743e+06	1.15404e+07	4.25919e+06	988402	731320	587116	743452	919425	1.1355e+06	1.2157e+06	1.08796e+06	1.39874e+06	1.10978e+06	740438	1.99603e+06	4.38171e+06	4.02818e+06	4.10039e+06
Com_11742_pos	Biochanin A	C16 H12 O5	284.07	6.555	285.077	Invalid mass	No results	No results	143899	138771	124123	110745	146974	178736	71140.3	155148	125352	103264	152569	209318	3.88103e+06	2.63042e+06	1.70418e+06	1.34047e+06	2.01611e+06	4.53271e+06	7.387e+06	1.68241e+07	6.34605e+06	3.80156e+06	5.07834e+06	5.82196e+06	3.00711e+06	4.19849e+06	5.38453e+06
Com_11782_pos	Tramadol N-Oxide	C16 H25 N O3	257.198	7.619	258.205	Invalid mass	No results	No results	1.42414e+07	1.11159e+07	1.60121e+07	5.59335e+06	4.62037e+06	4.50963e+06	6.70013e+06	3.33837e+06	4.10402e+06	3.25338e+06	5.54259e+06	2.53338e+06	3.18086e+06	2.91348e+06	1.76977e+06	2.65459e+06	2.11839e+06	2.55584e+06	5.11755e+06	3.37802e+06	3.86455e+06	2.87545e+06	4.46107e+06	3.05114e+06	3.87887e+06	4.85265e+06	4.33056e+06
Com_11807_pos	Gomisin N	C23 H28 O6	400.187	5.728	401.194	No results	No results	Full match	4.32723e+06	4.78278e+06	4.35541e+06	6.05296e+06	5.44022e+06	1.36323e+07	1.50673e+06	4.28997e+06	7.16835e+06	6.39586e+06	3.68012e+06	2.61019e+06	8.28196e+06	9.59953e+06	1.102e+07	1.17742e+07	7.41092e+06	7.85855e+06	7.15908e+06	1.15038e+07	4.94519e+06	9.49078e+06	7.4452e+06	4.76714e+06	4.00344e+06	5.28839e+06	3.86039e+06
Com_11828_pos	Epigallocatechin	C15 H14 O7	612.149	2.31	307.081	No results	Invalid mass	No results	4.77032e+06	7.4823e+06	4.56954e+06	3.05995e+06	4.53181e+06	3.81886e+06	6.41821e+06	3.17478e+06	3.69182e+06	3.51736e+06	4.25224e+06	9.54744e+06	1.45399e+07	1.50449e+07	9.80717e+06	1.21184e+07	1.01217e+07	9.09163e+06	1.62975e+07	6.3618e+06	5.18009e+06	9.04934e+06	8.92438e+06	5.27719e+06	7.89696e+06	8.32557e+06	6.41932e+06
Com_11882_pos	Diosmetin	C16 H12 O6	300.062	5.991	301.07	Full match	No results	Full match	9.37573e+06	4.52106e+06	4.14287e+06	6.74056e+06	6.68929e+06	8.6186e+06	1.25971e+07	1.28157e+07	1.38332e+07	1.30127e+07	1.8488e+06	3.38466e+06	827219	889227	722118	745423	1.36051e+06	810745	1.08385e+06	2.2226e+06	1.07195e+06	924211	926780	2.24741e+06	4.47878e+06	5.26225e+06	4.98695e+06
Com_11951_pos	Peucedanol	C14 H16 O5	264.099	5.27	265.106	No results	Full match	No results	8.19348e+06	7.60044e+06	1.00217e+07	9.63437e+06	1.44295e+07	8.11166e+06	6.67227e+06	8.42395e+06	9.09704e+06	8.1566e+06	5.78543e+06	6.87825e+06	5.36819e+06	6.37201e+06	5.67019e+06	5.03881e+06	4.85622e+06	4.54689e+06	4.46822e+06	5.10271e+06	4.7914e+06	5.5235e+06	6.19918e+06	5.67213e+06	7.32194e+06	7.7558e+06	8.00245e+06
Com_11958_pos	Tricin 4'-O-(syringyl alcohol) ether	C26 H24 O10	496.137	5.956	497.144	No results	No results	Full match	604235	601299	535663	662301	627137	758950	337618	618502	747059	638876	394740	456081	2.1316e+07	2.12139e+07	1.24854e+07	1.24512e+07	5.33384e+06	4.92278e+06	2.92895e+06	4.99453e+06	1.29926e+07	6.9054e+06	9.7048e+06	3.82189e+06	1.97125e+06	2.52335e+06	2.17438e+06
Com_11964_pos	1-(4-methyl-2-morpholino-1,3-thiazol-5-yl)ethan-1-one	C10 H14 N2 O2 S	226.081	5.563	227.088	Invalid mass	No results	No results	354614	342086	368836	422997	388439	390447	223485	357692	403037	386550	260684	262268	1.2913e+07	1.14274e+07	1.44608e+07	1.37634e+07	1.18115e+07	1.28514e+07	1.13934e+07	5.38686e+06	1.25198e+07	9.32981e+06	8.06876e+06	1.32933e+07	2.1651e+06	2.08761e+06	1.82881e+06
Com_11983_pos	Tyrosylalanine	C12 H16 N2 O4	252.113	2.069	253.12	Invalid mass	No results	No results	1.47286e+06	1.10519e+07	686719	759571	1.43604e+07	876197	2.24047e+06	649276	572782	2.5348e+06	2.95732e+06	4.35247e+06	1.05187e+06	1.12369e+06	554634	539537	782338	974491	816460	773703	546900	953051	809620	573019	1.70364e+06	2.57003e+06	2.19275e+06
Com_12001_pos	Glycyl-L-valine	C7 H14 N2 O3	174.1	1.355	175.107	No results	No results	Full match	3.93418e+06	623235	3.92602e+06	2.4371e+06	821406	3.24071e+06	535242	2.93201e+06	2.79893e+06	2.70837e+06	584472	510399	1.42854e+07	1.55248e+07	6.43643e+06	5.48117e+06	8.58327e+06	8.83456e+06	1.5868e+07	1.55666e+07	1.48039e+07	1.63002e+07	1.45357e+07	9.97166e+06	8.82199e+06	7.98984e+06	7.29915e+06
Com_12107_pos	N6-Methyladenine	C6 H7 N5	149.07	5.227	150.077	Full match	No results	Full match	4.79313e+06	5.01349e+06	4.45736e+06	5.05534e+06	5.03293e+06	7.13425e+06	5.41189e+06	4.45618e+06	4.68344e+06	3.34034e+06	5.49257e+06	3.51069e+06	1.60219e+07	1.89812e+07	1.19404e+07	1.16138e+07	1.44568e+07	1.18252e+07	8.42158e+06	9.64123e+06	8.44166e+06	1.09007e+07	1.0331e+07	7.88257e+06	6.23666e+06	7.08247e+06	6.04198e+06
Com_12108_pos	4-Phenyl-3-buten-2-one	C10 H10 O	146.073	6.396	147.08	Full match	No results	No results	4.7296e+06	4.66113e+06	2.38398e+06	2.22488e+06	2.19686e+06	2.04473e+06	2.15664e+06	2.46173e+06	2.37021e+06	2.15143e+06	2.29624e+06	1.08136e+07	673788	776883	3.32863e+06	2.72121e+06	2.85617e+06	2.00441e+06	2.54112e+06	2.66831e+06	2.04904e+06	1.26166e+06	1.33791e+06	2.82163e+06	2.2625e+06	1.96822e+06	2.3732e+06
Com_12167_pos	5-Methylcytosine	C5 H7 N3 O	125.059	1.356	126.066	No results	No results	Full match	1.07156e+07	9.05587e+06	1.14378e+07	1.24197e+07	8.66511e+06	1.11741e+07	5.63373e+06	1.25252e+07	1.34006e+07	1.00728e+07	7.99014e+06	4.80341e+06	6.35176e+06	6.39638e+06	5.58245e+06	4.11741e+06	4.12356e+06	4.59867e+06	2.00393e+06	4.22558e+06	3.38578e+06	6.29973e+06	4.04187e+06	3.27008e+06	8.78816e+06	7.19604e+06	7.16663e+06
Com_12198_pos	5汐-Dihydrotestosterone glucuronide	C25 H38 O8	466.253	6.256	467.261	Invalid mass	No results	No results	1.0026e+07	1.0874e+07	1.25104e+07	1.54445e+07	6.59943e+06	9.82998e+06	2.21084e+06	1.04554e+07	1.10348e+07	4.65974e+06	3.74132e+06	3.39236e+06	1.71977e+06	1.43493e+06	3.17639e+06	3.03493e+06	3.0565e+06	3.35957e+06	1.58808e+06	2.28712e+06	1.59874e+06	1.77406e+06	1.56721e+06	2.14432e+06	4.24e+06	4.78187e+06	4.33728e+06
Com_12266_pos	Neodiosmin	C28 H32 O15	630.162	11.414	631.17	Invalid mass	No results	No results	272797	218687	262570	199312	1.02781e+07	227839	168295	120332	99608.8	1.52599e+07	9.12361e+06	180683	545079	393033	213665	117889	324870	216035	241698	8.43303e+06	294781	285958	368421	9.95397e+06	322932	524704	593783
Com_12315_pos	L-cysteine	C3 H7 N O2 S	121.02	4.918	122.027	No results	No results	Full match	516966	1.43433e+06	1.81753e+06	1.43391e+06	1.84833e+06	627758	972624	1.20797e+06	809773	1.34775e+06	1.11008e+06	1.39807e+06	3.67602e+06	4.07637e+06	2.02685e+06	2.32634e+06	1.40406e+07	2.24127e+06	2.16296e+06	2.24336e+06	7.47567e+06	2.23937e+06	7.97829e+06	1.74118e+06	1.25294e+06	1.97578e+06	1.34665e+06
Com_12349_pos	Naratriptan	C17 H25 N3 O2 S	357.141	2.297	358.148	Invalid mass	No results	No results	4.8211e+06	1.19754e+07	8.88214e+06	1.02582e+07	1.24422e+07	1.19158e+07	3.30144e+06	1.03041e+07	1.10133e+07	1.2576e+07	4.67942e+06	7.74661e+06	1.65743e+06	1.56592e+06	898022	854989	802570	842152	1.24197e+06	750518	797746	1.50665e+06	1.25524e+06	896264	5.10446e+06	4.69474e+06	4.35583e+06
Com_12385_pos	N6-Me-Adenosine	C11 H15 N5 O4	281.111	1.936	282.118	Invalid mass	Invalid mass	No results	3.83461e+06	1.19145e+07	2.15798e+06	2.80778e+06	4.71855e+06	4.25425e+06	5.94538e+06	2.4714e+06	3.52785e+06	3.80002e+06	4.89556e+06	5.64156e+06	1.97616e+06	1.29904e+06	1.15234e+06	939849	1.53467e+06	1.51877e+06	1.19382e+06	1.07252e+06	824420	1.34279e+06	1.03792e+06	635671	3.26476e+06	2.97978e+06	3.40548e+06
Com_12454_pos	1-methyl-3,5-di(1-naphthylmethylidene)piperidin-4-one	C28 H23 N O	367.198	5.988	368.205	Invalid mass	No results	No results	7.08237e+06	2.45554e+06	1.45682e+07	8.4447e+06	8.29692e+06	3.22551e+06	7.10673e+06	1.08079e+07	9.50121e+06	1.1461e+07	1.13169e+07	1.22747e+06	1.0241e+06	1.01905e+06	855024	915359	1.0927e+06	1.04568e+06	828406	2.51771e+06	989841	947830	1.03567e+06	810123	7.73986e+06	8.16761e+06	9.60529e+06
Com_12509_pos	2,3-dihydroxypropyl 12-methyltridecanoate	C17 H34 O4	284.234	8.706	285.241	Invalid mass	No results	No results	3.97428e+06	2.49888e+06	3.563e+06	4.5422e+06	1.3353e+07	5.50874e+06	1.48245e+06	4.70927e+06	4.63079e+06	5.43356e+06	2.74276e+06	1.91138e+06	2.76587e+06	2.57055e+06	1.63783e+06	1.159e+06	1.71354e+06	1.65157e+06	1.75932e+06	1.38113e+06	1.78987e+06	1.14154e+06	1.75982e+06	1.03299e+06	3.22284e+06	3.2126e+06	3.7819e+06
Com_12531_pos	Stachydrine	C7 H13 N O2	143.095	5.038	144.102	No results	No results	Full match	2.22477e+06	1.93065e+06	2.61417e+06	2.60923e+06	1.69751e+06	2.57861e+06	2.35136e+06	2.46222e+06	476581	2.54814e+06	1.23913e+06	2.10802e+06	3.1839e+06	3.47173e+06	1.86624e+06	2.04831e+06	2.25994e+06	2.82315e+06	4.51622e+06	1.50591e+07	2.87289e+06	3.90889e+06	3.41812e+06	3.73535e+06	2.88014e+06	2.99562e+06	2.46749e+06
Com_12573_pos	LQH	C17 H28 N6 O5	418.195	5.905	419.201	Invalid mass	No results	No results	8.66389e+06	4.86322e+06	7.23425e+06	5.66051e+06	4.71737e+06	4.92902e+06	7.7545e+06	6.72483e+06	3.46478e+06	1.30309e+07	1.00984e+07	4.75184e+06	5.98272e+06	6.81434e+06	4.11445e+06	7.13739e+06	2.27991e+06	1.35765e+07	1.99245e+06	3.745e+06	1.99102e+06	4.84695e+06	2.20545e+06	6.21916e+06	4.12981e+06	5.97943e+06	4.80413e+06
Com_12590_pos	Benzyl benzoate	C14 H12 O2	212.083	5.747	213.09	No results	Full match	No results	903248	925190	941466	1.00816e+06	934746	2.00589e+06	392150	910733	1.04258e+06	1.20646e+06	626872	707814	5.42126e+06	5.80782e+06	4.70583e+06	4.51362e+06	6.143e+06	5.61605e+06	7.73578e+06	1.04587e+07	6.85379e+06	8.53922e+06	1.56071e+07	13258333	2.13006e+06	2.62818e+06	1.78826e+06
Com_12680_pos	Tectoridin	C22 H22 O11	462.115	5.987	463.122	No results	Full match	Full match	2.33397e+06	4.69525e+06	1.87406e+06	3.34107e+06	4.96156e+06	3.972e+06	1.74003e+06	3.49353e+06	4.26017e+06	2.50929e+06	1.09263e+07	3.90087e+06	1.13057e+06	1.19151e+06	972373	1.02231e+06	1.17617e+06	1.12373e+06	949290	1.33485e+06	1.13624e+06	1.07154e+06	1.07558e+06	841340	2.83298e+06	2.36587e+06	2.12909e+06
Com_12736_pos	2-Phenylphenol	C12 H10 O	170.073	5.438	171.08	No results	No results	Full match	9.12653e+06	7.08048e+06	9.27351e+06	9.26187e+06	9.1157e+06	7.82508e+06	1.11183e+07	1.00179e+07	9.09631e+06	9.25677e+06	9.38354e+06	7.59957e+06	4.89619e+06	5.44805e+06	6.36816e+06	5.09358e+06	4.81065e+06	4.81423e+06	6.40695e+06	5.18015e+06	5.40243e+06	6.61152e+06	6.48331e+06	5.07029e+06	8.70815e+06	7.80245e+06	8.01355e+06
Com_12743_pos	Oleanic acid	C30 H48 O3	456.359	9.235	457.366	No results	No results	Full match	686095	425149	869345	1.01897e+06	912952	885748	380646	836845	833817	677067	890354	352995	1.38824e+07	1.67192e+07	1.03775e+07	1.05101e+07	1.31772e+07	1.10122e+07	1.33889e+07	8.3832e+06	1.18095e+07	8.6881e+06	1.44817e+07	8.27714e+06	4.61363e+06	5.75766e+06	3.88329e+06
Com_12755_pos	Deguelin	C23 H22 O6	394.141	6.067	395.148	No results	No results	Full match	1.24828e+06	4.17617e+06	444806	478006	460832	959915	691007	732068	1.08789e+06	435878	692014	9.8415e+06	751591	524205	877239	793481	959771	679916	564500	776872	516989	703240	964005	697992	1.64038e+06	1.31998e+06	1.4744e+06
Com_12758_pos	dUDP	C9 H14 N2 O11 P2	388.007	5.069	389.014	No results	No results	Full match	4.94223e+06	8.07706e+06	8.90222e+06	6.28552e+06	8.24278e+06	3.94774e+06	8.12497e+06	6.26953e+06	4.47268e+06	8.54409e+06	1.08181e+07	9.1452e+06	1.34302e+07	1.51775e+07	7.18618e+06	8.85733e+06	5.08556e+06	9.91648e+06	8.6023e+06	7.78597e+06	1.24959e+07	1.30235e+07	1.00372e+07	6.27601e+06	5.20089e+06	7.968e+06	7.9939e+06
Com_12828_pos	2'-Deoxyadenosine	C10 H13 N5 O3	251.1	3.333	252.108	Invalid mass	Invalid mass	No match	1.07719e+06	1.16813e+06	1.79851e+06	2.01204e+06	1.05911e+06	2.55234e+06	1.29161e+06	1.49303e+06	1.33181e+06	1.23768e+06	1.24525e+06	878567	7.90421e+06	1.18172e+07	8.75108e+06	7.19537e+06	1.0364e+07	1.00061e+07	8.20649e+06	7.87049e+06	1.27056e+07	1.26076e+07	1.56586e+07	1.2787e+07	5.90304e+06	5.60565e+06	3.12796e+06
Com_12843_pos	Bakuchiol	C18 H24 O	256.182	5.941	257.19	No results	No results	Full match	3.62378e+06	3.72746e+06	3.57662e+06	1.37234e+07	3.55157e+06	1.1741e+07	1.9436e+06	3.12438e+06	2.77189e+06	2.24385e+06	2.4752e+06	2.11565e+06	1.65041e+06	1.78266e+06	1.15094e+06	1.18808e+06	1.35366e+06	1.76961e+06	1.81054e+06	3.10186e+06	1.68623e+06	1.69569e+06	1.51094e+06	5.03513e+06	2.23818e+06	2.86918e+06	3.13044e+06
Com_12857_pos	2-(2,6-dimethoxyphenyl)-5,6-dimethoxy-4H-chromen-4-one	C19 H18 O6	182.042	1.279	183.049	Invalid mass	No results	No results	7.26077e+06	4.76844e+06	2.78171e+06	5.66394e+06	5.78799e+06	9.96165e+06	3.14936e+06	8.58466e+06	1.21064e+07	9.98148e+06	2.55084e+06	3.82744e+06	642294	1.06987e+06	667383	840910	503736	545173	677259	791093	1.03793e+06	1.23669e+06	932701	708898	4.95966e+06	2.59688e+06	3.06255e+06
Com_12885_pos	Kuwanon A	C25 H24 O6	420.157	5.327	421.164	No results	No results	Full match	9.44146e+06	7.32806e+06	6.274e+06	8.24035e+06	6.55853e+06	6.9746e+06	6.99523e+06	1.16633e+07	7.11999e+06	7.44503e+06	5.35805e+06	5.51234e+06	745097	433977	654579	409860	659606	567049	489444	406712	435107	1.28686e+06	393696	563651	5.32851e+06	4.99462e+06	3.13362e+06
Com_12897_pos	Saikosaponin C	C48 H78 O17	926.52	9.662	927.527	No results	No results	Full match	2.9253e+06	4.57944e+06	7.13119e+06	6.84854e+06	1.25754e+07	3.72521e+06	2.3266e+06	3.62023e+06	5.14006e+06	5.04108e+06	2.80571e+06	3.01115e+06	2.0688e+06	1.94721e+06	1.24305e+06	1.16891e+06	1.26228e+06	1.14571e+06	1.12425e+06	1.32448e+06	1.5882e+06	1.30574e+06	1.27819e+06	1.04947e+06	2.25512e+06	3.77057e+06	2.54967e+06
Com_12936_pos	5-methoxyflavone	C16 H12 O3	252.078	5.315	253.085	No results	No results	Full match	7.04839e+06	5.4242e+06	9.20704e+06	9.24091e+06	5.96792e+06	7.16585e+06	3.27349e+06	8.12963e+06	1.19458e+07	1.28005e+07	2.96129e+06	5.30672e+06	5.9786e+06	6.82197e+06	1.02439e+06	3.87167e+06	1.44353e+06	6.09536e+06	3.04828e+06	579544	3.85283e+06	3.67436e+06	6.69994e+06	4.81626e+06	6.55865e+06	7.71241e+06	7.41514e+06
Com_12940_pos	Tanshindiol C	C18 H16 O5	312.099	5.444	313.106	No results	No results	Full match	3.42747e+06	2.30978e+06	3.83835e+06	3.11815e+06	3.05794e+06	1.4733e+06	4.87679e+06	2.42409e+06	3.59382e+06	3.19246e+06	1.65742e+06	2.35168e+06	9.26842e+06	1.03482e+07	1.02081e+07	9.25623e+06	9.59183e+06	9.61103e+06	1.36064e+07	7.58117e+06	1.21936e+07	1.0213e+07	1.14487e+07	1.25469e+07	3.60483e+06	4.16957e+06	3.31757e+06
Com_12943_pos	7-methylguanine	C6 H7 N5 O	165.065	4.724	166.072	No results	No results	Full match	1.20161e+07	3.36813e+06	5.24931e+06	5.84923e+06	4.73095e+06	5.32324e+06	2.52532e+06	3.8091e+06	9.24925e+06	7.05611e+06	2.96355e+06	2.67828e+06	3.18039e+06	4.09311e+06	2.05372e+06	2.26287e+06	3.3599e+06	2.85301e+06	2.37664e+06	1.68415e+06	1.42055e+06	2.38632e+06	2.01087e+06	2.13799e+06	4.81411e+06	5.42486e+06	4.17097e+06
Com_12955_pos	2-(2-acetyl-3,5-dihydroxyphenyl)acetic acid	C10 H10 O5	192.041	5.359	193.049	Invalid mass	No match	No match	6.16302e+06	7.25207e+06	9.30097e+06	8.62542e+06	5.63787e+06	1.15221e+07	3.59139e+06	6.24549e+06	5.49524e+06	6.775e+06	4.12745e+06	4.3701e+06	8.34291e+06	9.01429e+06	4.33297e+06	4.884e+06	5.86691e+06	3.24384e+06	5.38222e+06	3.50918e+06	4.07559e+06	4.79656e+06	7.99555e+06	6.38037e+06	5.53535e+06	5.08063e+06	5.35956e+06
Com_12963_pos	Nardosinone	C15 H22 O3	250.158	5.943	501.324	No results	No results	Full match	312540	306729	283676	332139	334089	404308	147584	265856	333313	340343	205723	242964	3.32223e+06	415064	2.14719e+06	1.94941e+06	1.93687e+06	1.83224e+06	562783	1.86522e+06	428573	409176	1.59841e+07	1.21968e+06	351150	282814	300098
Com_12974_pos	trans-3-Hexenoic acid	C6 H10 O2	114.068	5.192	115.076	Full match	No results	Full match	4.07e+06	4.99087e+06	6.5145e+06	9.03924e+06	5.33764e+06	1.14899e+07	1.85437e+06	7.95234e+06	1.15197e+07	5.9439e+06	4.08015e+06	2.3373e+06	5.2453e+06	4.1016e+06	2.36461e+06	2.67075e+06	3.30885e+06	4.27625e+06	2.35514e+06	3.17497e+06	3.09535e+06	2.95988e+06	1.51732e+06	3.3791e+06	4.53149e+06	4.39979e+06	4.84521e+06
Com_13011_pos	1,4-dihydroxyheptadec-16-en-2-yl acetate	C19 H36 O4	310.25	5.941	311.257	Invalid mass	No results	No results	3.26031e+06	4.42719e+06	2.58719e+06	4.62697e+06	5.96329e+06	1.14331e+07	1.04675e+06	5.23186e+06	5.66936e+06	4.96139e+06	3.08381e+06	3.41915e+06	1.19864e+06	1.06005e+06	2.06397e+06	1.84757e+06	1.49616e+06	1.55677e+06	1.93385e+06	2.07163e+06	1.33772e+06	1.19105e+06	1.84203e+06	904008	3.50898e+06	3.23502e+06	3.72168e+06
Com_13073_pos	Isobavachalcone	C20 H20 O4	324.135	5.301	325.142	No results	No results	Full match	6.84647e+06	3.41449e+06	7.92501e+06	5.88232e+06	9.47393e+06	6.06065e+06	5.18833e+06	8.30149e+06	9.98277e+06	7.26821e+06	6.34073e+06	5.28159e+06	5.07503e+06	6.05695e+06	5.82713e+06	1.16683e+07	1.25337e+07	5.25451e+06	1.33637e+07	2.28718e+06	1.05798e+06	7.81298e+06	5.77955e+06	774666	5.16951e+06	6.16016e+06	6.03846e+06
Com_13078_pos	8-(1,2-dihydroxy-3-methylbut-3-en-1-yl)-7-methoxy-2H-chromen-2-one	C15 H16 O5	298.083	5.623	299.09	Invalid mass	No results	No match	2.07947e+06	5.49394e+06	5.66267e+06	4.87114e+06	1.22423e+07	5.70158e+06	2.88313e+06	3.00125e+06	3.9238e+06	5.23857e+06	4.06663e+06	3.14719e+06	5.46936e+06	4.87654e+06	6.01906e+06	6.9044e+06	6.88657e+06	6.05757e+06	6.58256e+06	4.6404e+06	5.58903e+06	6.1653e+06	6.6943e+06	4.14269e+06	5.14719e+06	5.06881e+06	5.81078e+06
Com_13150_pos	N-lactoyl-phenylalanine	C12 H15 N O4	237.099	5.16	238.106	No results	No results	Full match	5.32997e+06	7.14125e+06	5.24936e+06	6.97365e+06	1.00873e+07	6.79156e+06	9.03362e+06	8.62753e+06	1.15988e+07	8.90596e+06	7.76588e+06	6.28015e+06	5.96225e+06	5.62872e+06	2.97795e+06	3.65862e+06	4.48031e+06	4.24325e+06	2.70533e+06	3.06215e+06	3.7506e+06	3.74141e+06	2.45981e+06	2.96534e+06	6.93694e+06	4.9353e+06	7.6256e+06
Com_13202_pos	Kinsenoside	C10 H16 O8	264.083	1.351	265.091	No results	No results	Full match	7.81774e+06	8.40845e+06	7.78935e+06	9.89316e+06	8.99632e+06	8.42373e+06	9.23834e+06	7.91982e+06	9.88556e+06	1.06825e+07	5.58386e+06	9.2018e+06	1.4327e+07	1.66823e+07	7.15905e+06	7.56388e+06	9.24565e+06	9.70221e+06	9.35194e+06	7.76931e+06	1.14538e+07	1.01991e+07	1.16592e+07	8.29596e+06	1.09669e+07	1.16673e+07	1.04671e+07
Com_13252_pos	Eugenyl acetate	C12 H14 O3	206.093	5.047	207.101	No results	No results	Full match	8.18876e+06	5.91256e+06	7.45914e+06	1.19527e+07	6.19406e+06	9.46321e+06	5.13331e+06	8.6861e+06	1.14272e+07	7.67321e+06	3.71285e+06	3.66351e+06	3.20215e+06	4.70561e+06	2.14741e+06	2.75481e+06	2.61127e+06	3.18702e+06	3.48012e+06	3.84632e+06	3.51191e+06	2.76028e+06	2.52339e+06	3.46712e+06	6.12482e+06	6.55639e+06	6.35124e+06
Com_13305_pos	N-allyl-2-(2-methyl-1-benzofuran-3-yl)acetamide	C14 H15 N O2	229.11	5.86	230.117	Full match	No results	No results	1.33532e+06	304674	552880	7.20168e+06	383073	1.09491e+07	329763	1.02703e+06	9.2801e+06	2.83149e+06	958741	1.45881e+06	659045	692482	473103	467431	477390	459079	566556	759202	585812	567326	601899	447904	1.76001e+06	2.08753e+06	1.50194e+06
Com_13349_pos	Cianidanol	C15 H14 O6	290.077	7.129	291.084	No results	Invalid mass	No results	4.76389e+06	1.0337e+07	7.06033e+06	6.17616e+06	7.45086e+06	6.34262e+06	4.20795e+06	3.72738e+06	4.16385e+06	4.76598e+06	5.58887e+06	6.53403e+06	9.51353e+06	1.02875e+07	5.33714e+06	5.87111e+06	7.40326e+06	7.77948e+06	7.02065e+06	4.92997e+06	5.98317e+06	8.66257e+06	8.31213e+06	3.61541e+06	6.06687e+06	5.41932e+06	5.71227e+06
Com_13371_pos	Saxitoxin	C10 H17 N7 O4	321.12	4.715	322.127	Invalid mass	No results	No results	6.99473e+06	8.51104e+06	4.71679e+06	6.60472e+06	5.62502e+06	1.08686e+07	997017	5.99909e+06	5.90018e+06	5.55736e+06	2.3912e+06	3.27699e+06	378356	263291	213579	222929	232832	199097	218404	215509	311275	227103	264446	160270	5.72413e+06	3.57222e+06	3.38909e+06
Com_13490_pos	Ipriflavone	C18 H16 O3	280.109	5.36	281.116	No results	No results	Full match	4.44751e+06	3.70487e+06	5.07315e+06	1.18131e+07	4.16693e+06	2.67542e+06	9.55536e+06	4.43873e+06	4.28181e+06	1.27758e+07	4.48534e+06	3.38615e+06	1.79654e+06	1.05198e+06	2.71008e+06	4.12906e+06	3.43415e+06	5.49889e+06	5.00506e+06	806107	2.8583e+06	1.66149e+06	1.14033e+06	2.23376e+06	4.14718e+06	4.08929e+06	3.47982e+06
Com_13494_pos	5-Phenyl-2,4-pentadienoic acid	C11 H10 O2	174.068	6.467	175.075	No results	No results	Full match	594610	629560	1.26794e+06	1.05462e+06	904510	619249	462693	1.75943e+06	2.06974e+06	1.4377e+06	2.46375e+06	1.06174e+06	451416	383426	1.1598e+07	7.14783e+06	564191	542471	2.05426e+06	6.84283e+06	526754	385616	522561	707159	1.09303e+06	984968	771613
Com_13510_pos	Indole-3-Carboxaldehyde	C9 H7 N O	145.053	4.753	146.06	No results	No results	Full match	5.09091e+06	1.01052e+07	4.10765e+06	5.64781e+06	1.06464e+07	3.65246e+06	3.7979e+06	3.79269e+06	3.81908e+06	7.63052e+06	6.54151e+06	6.50354e+06	2.81085e+06	3.21066e+06	2.21037e+06	2.09921e+06	2.05859e+06	1.99266e+06	2.58665e+06	2.08995e+06	2.61214e+06	2.51768e+06	2.32396e+06	1.86154e+06	6.26623e+06	4.07991e+06	3.46096e+06
Com_13558_pos	Dehydrotumulosic acid	C31 H48 O4	484.353	6.679	485.36	No results	Full match	No results	478067	541427	516106	630494	608617	486534	392719	512931	581268	507160	398587	461888	8.57795e+06	1.06052e+07	8.70655e+06	8.92609e+06	1.11534e+07	1.17249e+07	3.08085e+06	5.83809e+06	1.04143e+06	3.1929e+06	1.33222e+06	3.19068e+06	2.22879e+06	2.25434e+06	1.66642e+06
Com_13755_pos	5-(6-hydroxy-6-methyloctyl)-2,5-dihydrofuran-2-one	C13 H22 O3	248.138	6.544	249.145	Invalid mass	Invalid mass	No results	2.85965e+06	6.55114e+06	5.58161e+06	5.39649e+06	2.18258e+06	2.30294e+06	7.01724e+06	1.02656e+07	7.7061e+06	6.65111e+06	6.65287e+06	7.3735e+06	2.96316e+06	2.07577e+06	558766	647963	1.39455e+06	509152	5.367e+06	5.16633e+06	581868	549090	760954	2.20885e+06	3.90609e+06	2.48659e+06	2.74521e+06
Com_13797_pos	Mezlocillin	C21 H25 N5 O8 S2	556.144	10.821	557.151	Invalid mass	No results	No results	170232	175409	227634	230330	7.38449e+06	302155	171781	153989	184953	1.21832e+07	7.22001e+06	131638	321015	386180	182107	134078	302157	138939	295621	6899215	245080	240539	250960	7.46332e+06	391016	577883	591459
Com_13818_pos	Sclareol Glycol	C16 H30 O2	254.223	7.328	255.23	No results	No results	Full match	1.92378e+06	2.75386e+06	1.9111e+06	2.50229e+06	1.09802e+07	3.00965e+06	1.72036e+06	5.15442e+06	3.4819e+06	3.13191e+06	2.01814e+06	1.84791e+06	1.17884e+06	1.16403e+06	1.32174e+06	1.18543e+06	1.60958e+06	1.57716e+06	1.15009e+06	1.3482e+06	1.41688e+06	1.08348e+06	1.13882e+06	938359	2.84982e+06	2.89027e+06	2.95974e+06
Com_13956_pos	Artemisinin	C15 H22 O5	282.145	7.229	283.153	No results	Invalid mass	No results	2.50325e+06	2.68354e+06	2.59428e+06	4.29217e+06	1.26902e+06	4.1489e+06	5.55052e+06	3.36337e+06	5.47468e+06	4.57316e+06	9.06757e+06	3.45606e+06	2.61184e+06	2.26932e+06	1.73673e+06	1.57612e+06	1.63679e+06	1.89625e+06	2.33246e+06	2.72685e+06	1.73619e+06	2.739e+06	1.80374e+06	1.04826e+06	2.51058e+06	3.09305e+06	2.93425e+06
Com_14005_pos	N,5-Bis(3-nitrophenyl)oxazol-2-amine	C15 H10 N4 O5	326.06	3.189	327.067	Invalid mass	No results	No results	4.05983e+06	7.05886e+06	4.36442e+06	6.62512e+06	1.06853e+07	7.27616e+06	3.07425e+06	5.32925e+06	5.67547e+06	3.73449e+06	4.78083e+06	5.67485e+06	1.41542e+06	1.50828e+06	356922	477967	785604	734069	510031	627255	1.62057e+06	1.25205e+06	2.04904e+06	994762	3.53833e+06	4.33457e+06	2.93688e+06
Com_14117_pos	Ethylparaben	C9 H10 O3	166.063	5.857	167.07	No results	Full match	Full match	1.31702e+06	1.13687e+06	1.1168e+06	1.4384e+06	1.31432e+06	2.07917e+06	904493	1.30753e+06	1.40937e+06	1.37314e+06	941364	1.2677e+06	4.75714e+06	3.06853e+06	2.70448e+06	2.81457e+06	2.88339e+06	2.39985e+06	3.98063e+06	5.07146e+06	1.27961e+07	4.58463e+06	6.26587e+06	6.53106e+06	1.43267e+06	2.02616e+06	1.91385e+06
Com_14118_pos	Ethyl sorbate	C8 H12 O2	140.084	5.077	141.091	Full match	No results	No results	1.79336e+06	1.38279e+06	2.47098e+06	3.79557e+06	1.87462e+06	2.92882e+06	1.06946e+06	2.27976e+06	3.10819e+06	2.41157e+06	1.47938e+06	1.29394e+06	966051	1.38644e+06	803639	639451	1.22885e+06	1.19317e+06	1.07547e+06	1.26818e+06	1.27913e+07	1.06877e+06	1.88629e+06	1.10529e+06	2.35782e+06	2.47781e+06	1.53325e+06
Com_14125_pos	Brevifolincarboxylic acid	C13 H8 O8	292.023	2.304	293.03	No results	Full match	No results	3.31273e+06	3.68873e+06	4.94149e+06	5.9053e+06	5.82893e+06	9.70974e+06	1.74542e+06	5.29102e+06	8.63581e+06	9.57038e+06	4.27586e+06	2.94401e+06	949884	897439	595870	542025	632971	585562	711778	430126	565226	817900	719384	513654	3.25818e+06	3.3975e+06	3.51242e+06
Com_14166_pos	Dipropylene glycol dimethyl ether	C8 H18 O3	162.125	5.63	163.133	Full match	No results	No results	3.268e+06	1.82199e+06	2.89449e+06	5.74019e+06	2.48395e+06	9.65596e+06	811894	4.02092e+06	6.82103e+06	2.94182e+06	1.09835e+06	791295	879484	1.0912e+06	615451	602609	727741	807925	888548	1.06366e+06	548751	900541	918450	1.24052e+06	3.3079e+06	2.0438e+06	2.44736e+06
Com_14185_pos	4-Demethylepipodophyllotoxin	C21 H20 O8	400.116	5.181	418.149	No results	No results	Full match	486745	583411	503639	627444	703811	990567	340183	901114	612208	2.05856e+06	622839	1.11619e+06	5.76237e+06	6.12729e+06	5.15478e+06	4.5742e+06	5.42585e+06	6.64752e+06	1.15402e+07	7.20574e+06	5.3381e+06	6.45407e+06	7.11648e+06	5.49014e+06	1.96231e+06	2.09376e+06	2.45288e+06
Com_14231_pos	Rauwolscine hydrochloride	C21 H27 Cl N2 O3	390.169	9.696	391.176	No results	No results	Full match	3.42004e+06	2.21221e+06	5.16163e+06	3.0213e+06	1.8877e+06	2.44064e+06	2.56543e+06	2.35113e+06	3.01611e+06	3.24739e+06	2.75868e+06	2.38496e+06	2.99837e+06	6.43344e+06	4.74097e+06	6.65543e+06	4.75271e+06	4.74298e+06	6.18172e+06	3.3235e+06	5.21093e+06	1.24263e+07	6.65795e+06	6.91982e+06	4.63946e+06	2.90046e+06	5.06008e+06
Com_14251_pos	6-oxo-6H-benzo[c]chromen-3-yl benzoate	C20 H12 O4	316.076	2.129	317.083	Invalid mass	No results	No results	2.37207e+06	3168428	3.80824e+06	7.02367e+06	6.8251e+06	1.57224e+06	555745	3.39307e+06	4.61481e+06	5.02885e+06	8.6741e+06	1.53383e+06	297243	294102	156325	270459	234095	253126	207857	218762	218215	233517	318992	268955	3.32967e+06	3.13759e+06	2.0614e+06
Com_14281_pos	Uridine 5'-monophosphate	C9 H13 N2 O9 P	324.035	1.264	325.043	No results	No results	Full match	2.8772e+06	2.90906e+06	1.11753e+07	6.58746e+06	3.93713e+06	2.51119e+06	891828	4.97016e+06	3.033e+06	3.32219e+06	3.27327e+06	3.47856e+06	1.34019e+06	1.63917e+06	3.45793e+06	1.11672e+06	2.57499e+06	1.11852e+06	1.63541e+06	1.43261e+06	467830	1.66151e+06	774693	866097	2.43531e+06	2.69545e+06	1.88243e+06
Com_14298_pos	1-(2-furyl)pentane-1,4-dione	C9 H10 O3	205.073	5.302	206.08	Invalid mass	No results	No match	5.08282e+06	6.91289e+06	6.23478e+06	7.50038e+06	8.52904e+06	9.4676e+06	4.26556e+06	7.29011e+06	8.29484e+06	7.56002e+06	5.99242e+06	4.78293e+06	1.76313e+06	1.60344e+06	2.79038e+06	1.41319e+06	1.75628e+06	3.00453e+06	3.14119e+06	1.6455e+06	3.00428e+06	1.48277e+06	1.92297e+06	1.76224e+06	4.82961e+06	5.54709e+06	5.33669e+06
Com_14349_pos	Liquiritin	C21 H22 O9	436.135	5.291	437.142	No results	Invalid mass	No match	4.44293e+06	4.84743e+06	3.57836e+06	3.92765e+06	3.41732e+06	2.75301e+06	3.35894e+06	3.13266e+06	4.29766e+06	4.32117e+06	2.75651e+06	2.46938e+06	3.51039e+06	3.9555e+06	2.05008e+06	2.32416e+06	3.63878e+06	2.93969e+06	1.12568e+07	8.14638e+06	2.79556e+06	4.50005e+06	4.05556e+06	3.82059e+06	3.30451e+06	3.32841e+06	2.99911e+06
Com_14460_pos	Solasonine	C45 H73 N O16	883.492	8.747	884.501	No results	No results	Full match	156279	160968	223901	198027	193299	249321	95492.1	104482	160468	158368	122676	120907	6.04196e+06	6.9274e+06	7.98416e+06	6.81583e+06	8.19933e+06	1.02801e+07	2.95989e+06	5.89918e+06	327954	2.00994e+06	1.61301e+06	2.76758e+06	1.52546e+06	2.01402e+06	1.66127e+06
Com_14517_pos	Vatalanib dihydrochloride	C20 H15 Cl N4	346.104	5.789	347.111	Invalid mass	No results	No match	992211	1.06373e+06	1.01297e+06	1.10314e+06	1.06657e+06	1.33279e+06	613117	864245	989716	880966	783442	764310	1.01559e+07	9.9252e+06	2.45711e+06	3.08371e+06	3.95231e+06	4.74712e+06	1.04616e+07	1.1256e+07	8.0451e+06	3.75446e+06	6.4064e+06	5.82613e+06	1.69412e+06	2.12844e+06	1.59808e+06
Com_14550_pos	Oryzalexin E	C20 H32 O2	304.239	6.679	305.247	No results	No results	Full match	3.08753e+06	2.45047e+06	1.64027e+06	3.38036e+06	2.633e+06	9.17223e+06	2.90712e+06	2.9302e+06	4.3317e+06	3.60373e+06	4.52553e+06	2.88113e+06	7.42205e+06	6.81898e+06	3.68833e+06	3.33221e+06	4.46352e+06	4.18126e+06	4.83876e+06	5.88347e+06	5.18672e+06	5.45676e+06	6.32148e+06	6.41028e+06	3.72023e+06	3.91361e+06	3.89009e+06
Com_14599_pos	(-)-3-(3,4-Dihydroxyphenyl)-2-methylalanine	C10 H13 N O4	211.084	5.31	212.091	No results	No results	Full match	5.24682e+06	4.76134e+06	1.86244e+06	6.39731e+06	3.69962e+06	4.36557e+06	6.23756e+06	5.27213e+06	5.05617e+06	4.75493e+06	8.28477e+06	5.43787e+06	1.88262e+06	1.68997e+06	1.99015e+06	1.98862e+06	2.24747e+06	2.29213e+06	1.64412e+06	2.49957e+06	2.08428e+06	2.00889e+06	2.67251e+06	2.17215e+06	5.15039e+06	3.91693e+06	3.73907e+06
Com_14618_pos	Urolithin A	C13 H8 O4	228.041	3.651	229.049	No results	No results	Full match	6.31781e+06	2.8231e+06	5.01566e+06	8.3392e+06	2.99951e+06	8.7446e+06	4.48838e+06	4.8649e+06	9.40123e+06	5.51567e+06	2.86785e+06	2.98363e+06	486259	585581	310046	243019	291751	313044	416089	296593	383729	343849	310892	385597	3.51898e+06	2.80051e+06	2.89568e+06
Com_14621_pos	ENH	C15 H22 N6 O7	398.159	7.079	399.166	Invalid mass	No results	No results	4.20688e+06	2.73452e+06	2.50142e+06	2.62391e+06	2.60869e+06	2.0822e+06	4.88715e+06	4.82934e+06	2.82167e+06	4.66508e+06	7.10932e+06	7.51986e+06	752129	1.01381e+06	1.19426e+06	974213	1.77045e+06	1.38321e+06	2.49585e+06	2.13366e+06	1.3884e+06	3.04524e+06	1.47739e+06	3.2294e+06	2.76299e+06	3.86748e+06	4.5039e+06
Com_14623_pos	LSD-d3	C20 H22 [2]H3 N3 O	326.221	10.235	327.228	Invalid mass	No results	No results	78865.8	159009	122183	101910	96761.5	96079.4	200500	135403	167135	108399	149518	168564	287796	310013	471265	459180	781753	709492	599571	1.65584e+06	676990	647587	342330	9.87028e+06	358515	741269	689972
Com_14640_pos	VMK	C16 H32 N4 O4 S	376.222	7.322	377.229	Invalid mass	No results	No results	1.05903e+06	2.03025e+06	1.43958e+06	1.49522e+06	1.18948e+06	1.96175e+06	1.00654e+06	1.90184e+06	2.6187e+06	1.6335e+06	7.68514e+06	6.11894e+06	2.52146e+06	2.96804e+06	4.51196e+06	5.94273e+06	4.43675e+06	4.07455e+06	4.22877e+06	5.69888e+06	6.32042e+06	3.28309e+06	3.13249e+06	9.83925e+06	2.88411e+06	2.59511e+06	2.36103e+06
Com_14670_pos	Threonyl carbamoyl adenosine	C15 H20 N6 O8	412.134	5.53	413.142	No results	No results	Full match	1.63108e+06	4.3643e+06	2.17168e+06	2.13856e+06	1.21996e+06	4.04794e+06	660797	1.26748e+06	1.69368e+06	6.98967e+06	1.03013e+06	3.9641e+06	3.94218e+06	2.1864e+06	9.07809e+06	9.84221e+06	6.40329e+06	6.20195e+06	3.08491e+06	2.43104e+06	3.78348e+06	6.96521e+06	5.12111e+06	3.98802e+06	1.86989e+06	1.9034e+06	1.86644e+06
Com_14696_pos	Celestolide	C17 H24 O	266.166	6.434	267.174	Invalid mass	No results	No results	532779	622572	271860	335587	592441	786146	265753	365349	1.10997e+06	367398	750824	1.84528e+06	625046	388104	386352	339671	923695	1.00221e+06	2.03605e+06	6.67523e+06	681347	962342	506956	9.78206e+06	1.06672e+06	1.29613e+06	1.86195e+06
Com_14697_pos	Nodularin	C41 H60 N8 O10	824.453	8.794	825.459	Invalid mass	No results	No results	2.28582e+06	2.94603e+06	5.43242e+06	5.22087e+06	3.86087e+06	8.99858e+06	1.24325e+06	2.51355e+06	4.90705e+06	3.07523e+06	1.55597e+06	1.05542e+06	532872	3.1474e+06	296175	317717	466785	666758	715286	444748	1.26463e+06	219882	1.30391e+06	266366	2.02958e+06	1.73839e+06	2.10403e+06
Com_14700_pos	Isohomovanillic acid	C9 H10 O4	200.068	5.205	201.075	Invalid mass	No results	No results	5.25683e+06	1.80698e+06	1.05835e+07	8.65618e+06	7.66029e+06	6.00476e+06	2.63903e+06	5.4828e+06	2.17354e+06	2.6711e+06	5.4884e+06	1.84026e+06	5.65772e+06	4.42152e+06	2.6942e+06	3.05009e+06	3.76094e+06	3.20551e+06	1.92769e+06	3.74203e+06	3.30829e+06	3.73815e+06	3.59658e+06	3.56383e+06	2.46371e+06	2.51891e+06	2.49091e+06
Com_14747_pos	Histamine	C5 H9 N3	111.08	1.353	245.148	No results	No results	Full match	2.82386e+06	2.01719e+06	8.72696e+06	1.07074e+07	5.69433e+06	3.9284e+06	3.51835e+06	6.2584e+06	6.79626e+06	6.07213e+06	6.50057e+06	4.68297e+06	1.89982e+06	1.32816e+06	1.2134e+06	1.12506e+06	1.573e+06	1.86189e+06	2.57614e+06	2.93996e+06	3.18909e+06	3.1809e+06	3.11539e+06	1.95852e+06	3.18535e+06	4.04591e+06	4.24968e+06
Com_14767_pos	S-(-)-Cotinine	C10 H12 N2 O	176.095	4.756	177.102	No results	No results	Full match	5.31012e+06	8.45419e+06	5.58352e+06	4.99624e+06	5.9791e+06	4.48595e+06	3.10794e+06	3.5592e+06	3.46937e+06	4.32666e+06	3.08553e+06	4.23165e+06	2.08214e+06	2.35663e+06	1.5989e+06	1.28954e+06	1.51947e+06	1.61521e+06	1.39302e+06	1.38633e+06	1.38423e+06	1.2799e+06	1.36877e+06	1.46527e+06	3.8511e+06	3.63578e+06	3.52538e+06
Com_14944_pos	p-Nitroaniline	C6 H6 N2 O2	138.043	1.371	139.05	No results	No results	Full match	849036	835456	1.0245e+07	8.09428e+06	1.17372e+06	8.68656e+06	717500	707771	680349	728903	829694	684198	8.67377e+06	1.09743e+07	3.5794e+06	3.0727e+06	4.88951e+06	4.36276e+06	3.27601e+06	1.58699e+06	2.96069e+06	2.83976e+06	1.46362e+06	4.99638e+06	721993	603850	594159
Com_14995_pos	Citronellyl acetate	C12 H22 O2	198.161	7.918	199.168	No results	No results	Full match	4.25034e+06	4.55006e+06	6.92205e+06	9.37833e+06	5.85461e+06	6.64103e+06	2.58212e+06	5.5341e+06	5.82665e+06	5.16109e+06	7.87115e+06	3.58026e+06	3.9112e+06	3.64557e+06	1.95258e+06	1.98789e+06	2.33331e+06	2.17728e+06	2.08662e+06	2.62916e+06	2.59813e+06	2.56523e+06	3.35217e+06	3.29708e+06	4.72361e+06	3.7692e+06	4.2789e+06
Com_15008_pos	5,6-dimethyl-4-oxo-4H-pyran-2-carboxylic acid	C8 H8 O4	168.042	5.606	169.049	Full match	No results	Full match	2.10236e+06	3.52443e+06	5.70366e+06	4.74067e+06	4.75716e+06	4.81222e+06	1.32989e+06	2.60886e+06	4.07926e+06	3.9517e+06	2.42697e+06	2.13012e+06	8.29934e+06	8.38065e+06	3.52953e+06	3.34117e+06	5.78568e+06	4.85101e+06	4.99418e+06	5.63392e+06	7.52383e+06	9.30929e+06	1.19945e+07	5.59736e+06	4.41895e+06	4.79017e+06	3.96315e+06
Com_15092_pos	6-Phosphogluconic acid	C6 H13 O10 P	276.024	1.283	277.031	No results	No results	Full match	3.30953e+06	1.24144e+06	2.85168e+06	4.35829e+06	1.43793e+06	2.01966e+06	1.54476e+06	3.1497e+06	2.67008e+06	1.02218e+07	1.47789e+06	1.03247e+06	761903	910922	351996	361074	566865	509467	451040	612299	524565	649814	750047	313827	2.08887e+06	1.99322e+06	2.26937e+06
Com_15260_pos	Obscurolide A1	C15 H17 N O5	323.136	4.865	324.143	Invalid mass	No results	No results	3.77734e+06	2.4931e+06	1.93852e+06	1.48351e+06	9.05723e+06	206432	628046	1.20416e+06	328010	1.33493e+06	568312	883794	477907	373190	209793	236174	289487	350301	418454	350860	231124	335537	328167	404734	2.11133e+06	1.30961e+06	1.2394e+06
Com_15300_pos	N-Methyl-a-aminoisobutyric acid	C5 H11 N O2	117.079	5.546	118.087	No results	No results	Full match	5.50064e+06	7.90422e+06	3.189e+06	3.08391e+06	1.69231e+06	3.87817e+06	2.93513e+06	5.61669e+06	3.44373e+06	2.29666e+06	2.4178e+06	2.84227e+06	688094	793595	504427	496389	452444	668754	701319	673379	676454	738945	681133	435997	2.5476e+06	2.8039e+06	2.48013e+06
Com_15630_pos	1,3-bis(4-methoxybenzyl)-2-phenylhexahydropyrimidine	C26 H30 N2 O2	380.256	8.064	381.263	Invalid mass	No results	No results	1.58591e+06	1.32208e+06	1.73361e+06	1.96645e+06	1.28256e+06	2.056e+06	1.47712e+06	3.57287e+06	2.75567e+06	3.19847e+06	7.23465e+06	2.65425e+06	1.23915e+06	968583	1.10253e+06	1.06082e+06	1.27975e+06	1.5509e+06	2.04916e+06	2.06327e+06	1.35193e+06	2.56187e+06	1.12911e+06	2.00208e+06	2.09985e+06	2.05445e+06	2.22419e+06
Com_15750_pos	Butanedioicacid	C28 H36 O10	532.228	5.71	533.235	No results	No results	Full match	8.16157e+06	1.42377e+06	4.85239e+06	8.36845e+06	1.30529e+06	1.7594e+06	1.81469e+06	1.27176e+06	1.45588e+06	1.26391e+06	2.98408e+06	988399	4.97192e+06	9.64777e+06	2.38467e+06	3.40629e+06	2.35417e+06	3.61167e+06	3.48645e+06	6.70092e+06	4.87798e+06	7.14804e+06	3.5231e+06	8.16068e+06	3.37489e+06	2.83804e+06	2.16982e+06
Com_15810_pos	3,4-dihydro-2H,6H-[1,3]thiazino[2,3-b]quinazolin-6-one	C11 H10 N2 O S	109.024	1.452	241.036	Invalid mass	No results	No results	3.84144e+06	2.00991e+06	3.76636e+06	4.97949e+06	4.34281e+06	5.93028e+06	3.10782e+06	7.78795e+06	4.63154e+06	5.21128e+06	2.93144e+06	1.39601e+06	1.94057e+06	2.90654e+06	1.25338e+06	1.7158e+06	1.59559e+06	1.47535e+06	1.99858e+06	1.61775e+06	1.90223e+06	1.62216e+06	2.2628e+06	1.55821e+06	2.65851e+06	2.41192e+06	2.60075e+06
Com_15991_pos	Kanamycin	C18 H36 N4 O11	484.243	7.719	485.25	Invalid mass	No results	No results	145745	195306	118658	139282	164337	199378	389616	356226	233116	255149	272205	271734	436593	534369	483902	432005	990497	876341	880232	7.12326e+06	9.97432e+06	766835	4.1445e+06	2.71536e+06	1.20245e+06	956633	1.194e+06
Com_15992_pos	6-Sialyllactose	C23 H39 N O19	633.21	1.338	634.218	No results	No results	Full match	1.87728e+06	1.90518e+06	1.72074e+06	1.57607e+06	1.30664e+06	974752	788844	1.00987e+06	812805	998441	858661	1.8579e+06	2.95689e+06	3.27741e+06	3.02728e+06	4.06115e+06	3.01343e+06	2.25157e+06	9.08182e+06	4.96735e+06	5.75084e+06	4.0761e+06	1.01356e+07	5.72554e+06	1.69729e+06	1.64357e+06	1.23364e+06
Com_16033_pos	S-Methyl-5'-thioadenosine	C11 H15 N5 O3 S	297.088	5.098	298.096	No results	No results	Full match	2.3915e+06	3.51607e+06	2.49468e+06	7.7001e+06	2.28811e+06	2.13532e+06	1.49095e+06	1.43893e+06	2.07033e+06	1.26257e+06	1.46726e+06	965142	9.01057e+06	9.51108e+06	6.41231e+06	7.05096e+06	7.86331e+06	8.3614e+06	3.27231e+06	3.61568e+06	5.62067e+06	6.77052e+06	5.82206e+06	5.21739e+06	3.81728e+06	2.84889e+06	2.65106e+06
Com_16047_pos	Kolavic acid	C20 H30 O4	334.216	5.809	707.394	No results	No results	Full match	2.05086e+06	2.78982e+06	1.22021e+06	1.46102e+06	2.92746e+06	2.38159e+06	758322	3.184e+06	3.00275e+06	3.58954e+06	1.03738e+06	2.69258e+06	4.81612e+06	8.62212e+06	5.59491e+06	5.15122e+06	5.95176e+06	8.34747e+06	3.04609e+06	5.01032e+06	5.65825e+06	1.89404e+06	8.18311e+06	4.311e+06	3.90633e+06	3.66198e+06	3.88799e+06
Com_16105_pos	Methylenesuccinic acid	C5 H6 O4	130.027	1.374	131.034	No results	No results	Full match	7.76501e+06	4.28885e+06	4.8751e+06	4.89306e+06	4.66262e+06	7.36228e+06	3.17544e+06	1.38587e+06	6.02306e+06	7.52149e+06	4.54912e+06	3.63245e+06	5.84515e+06	5.2917e+06	3.3737e+06	3.59545e+06	2.98641e+06	3.07034e+06	3.63588e+06	2.74823e+06	3.39829e+06	681874	3.75055e+06	3.12273e+06	4.62129e+06	4.96758e+06	5.40482e+06
Com_16195_pos	Ethyl Coumarin-3-carboxylate	C12 H10 O4	218.057	5.466	219.065	No results	No results	Full match	2.20273e+06	2.77959e+06	3.14416e+06	2.89912e+06	1.71834e+06	1.91209e+06	2.00137e+06	2.66971e+06	2.66019e+06	1.74923e+06	1.90788e+06	2.46027e+06	7.83712e+06	1.19631e+07	4.26968e+06	4.12639e+06	5.54801e+06	4.60739e+06	6.65864e+06	2.27748e+06	6.11025e+06	6.51448e+06	3.37738e+06	2.9285e+06	3.27441e+06	2.71256e+06	2.90842e+06
Com_16206_pos	Oxohongdenafil	C25 H32 N6 O4	480.254	5.348	481.261	Invalid mass	No results	No results	1.50909e+06	1.73101e+06	1.46498e+06	1.29014e+06	1.91798e+06	2.37428e+06	1.00328e+06	1.36266e+06	1.97796e+06	1.2171e+06	858899	642728	8.20651e+06	1.1947e+07	1.20235e+06	1.4008e+06	1.23083e+06	968717	1.08888e+06	1.10602e+06	2.28961e+06	1.57335e+06	2.66591e+06	1.84474e+06	1.61113e+06	1.1372e+06	1.23894e+06
Com_16242_pos	Mupirocin	C26 H44 O9	522.279	7.911	523.287	Invalid mass	No results	No results	2.77338e+06	1.87843e+06	3.63665e+06	4.36466e+06	4.13951e+06	7.33335e+06	1.52028e+06	2.261e+06	1.68187e+06	2.19827e+06	652136	511607	177777	256467	137704	153286	190604	186158	332798	289836	208119	243301	157392	463052	1.83828e+06	1.54416e+06	1.7405e+06
Com_16281_pos	Benzoylpaeoniflorin	C30 H32 O12	584.188	5.23	585.196	No results	No results	Full match	451518	385229	462539	479490	547001	524893	363769	421919	504583	473123	321606	352525	7.05589e+06	9.56648e+06	4.50392e+06	7.20826e+06	6.62618e+06	8.10724e+06	6.85261e+06	3.25684e+06	3.23012e+06	5.36425e+06	3.61467e+06	6.70423e+06	1.94092e+06	3.14879e+06	1.76191e+06
Com_16340_pos	RQH	C17 H29 N9 O5	878.463	9.087	879.47	Invalid mass	No results	No results	829870	1.99138e+06	2.04614e+06	2.44627e+06	1.04808e+06	7.24052e+06	950633	2.36589e+06	3.71318e+06	1.97317e+06	1.00615e+06	584232	74011.8	105311	74897.2	83586.1	71206	62496.5	240244	79425.7	215106	205121	84977.1	81718.1	1.3413e+06	1.31592e+06	1.22813e+06
Com_16377_pos	Phellodendrine	C20 H24 N O4	342.169	5.393	365.158	No results	No results	Full match	2.8606e+06	1.10366e+06	2.9444e+06	3.03631e+06	1.58198e+06	1.59263e+06	6.72663e+06	3.1335e+06	1.94918e+06	3.92544e+06	2.72573e+06	3.40932e+06	2.3802e+06	2.82197e+06	911868	1.37416e+06	3.82634e+06	776392	1.2829e+06	2.61676e+06	4.0444e+06	2.50666e+06	5.6499e+06	1.70558e+06	1.96114e+06	2.52113e+06	1.84116e+06
Com_16522_pos	Neoprzewaquinone A	C36 H28 O6	556.191	6.201	557.198	No results	No results	Full match	669565	828366	906268	1.31157e+06	4.3897e+06	7.05662e+06	107601	2.48373e+06	4.4226e+06	1.12169e+06	442783	379059	260993	284169	936924	1.03793e+06	504872	583830	505547	569531	388659	392882	532023	397006	1.33745e+06	1.77072e+06	1.7737e+06
Com_16545_pos	3,4',5-Trimethoxy-trans-stilbene	C17 H18 O3	270.124	5.294	271.131	No results	No results	Full match	6.76386e+06	3.93226e+06	7.7759e+06	4.03522e+06	4.09584e+06	2.87955e+06	4.09682e+06	6.92073e+06	5.76663e+06	4.19834e+06	6.40479e+06	4.92973e+06	1.24365e+06	1.36693e+06	1.13068e+06	1.30109e+06	1.95872e+06	1.74675e+06	1.22842e+06	950404	1.00621e+06	1.13416e+06	1.22876e+06	1.50767e+06	2.69928e+06	3.14879e+06	3.32165e+06
Com_16583_pos	gamma-Glutamylglutamic acid	C10 H16 N2 O7	276.095	1.356	277.102	No results	No results	Full match	5.22551e+06	4.7889e+06	5.70729e+06	6.114e+06	5.42769e+06	5.70248e+06	5.93749e+06	4.077e+06	5.84869e+06	5.90397e+06	4.97375e+06	2.53522e+06	8.06609e+06	3.89876e+06	7.45398e+06	2.71774e+06	5.75002e+06	3.15282e+06	7.77484e+06	8.56177e+06	7.57209e+06	7.79906e+06	6.77836e+06	5.22132e+06	6.32625e+06	6.37058e+06	5.9344e+06
Com_16584_pos	L-Ornithine	C5 H12 N2 O2	132.09	1.3	133.097	No results	No results	Full match	2.62456e+06	3.97299e+06	3.52523e+06	2.51136e+06	7.57045e+06	4.1939e+06	2.66769e+06	1.84173e+06	2.23296e+06	2.54323e+06	5.19179e+06	3.28584e+06	1.58652e+06	1.56972e+06	704439	877249	1.2594e+06	931141	1.47851e+06	1.14673e+06	1.13904e+06	967726	1.10657e+06	1.17973e+06	2.77003e+06	2.01028e+06	2.30431e+06
Com_16596_pos	2-benzyl-6-hydroxy-2-azabicyclo[2.2.2]octan-3-one	C14 H17 N O2	231.123	6.415	232.13	Invalid mass	No results	No results	7.26132e+06	3.9788e+06	5.8309e+06	8.37272e+06	3.622e+06	3.44893e+06	3.89466e+06	6.88731e+06	4.05384e+06	3.73129e+06	3.45594e+06	1.86953e+06	9.15177e+06	9.36503e+06	3.89997e+06	3.69339e+06	2.46164e+06	2.22972e+06	2.93687e+06	3.18142e+06	4.67961e+06	8.54995e+06	5.45462e+06	2.35603e+06	3.72122e+06	4.45207e+06	4.35907e+06
Com_16600_pos	Maltopentaose	C30 H52 O26	828.274	1.338	829.283	No results	No results	Full match	3.22737e+06	2.18978e+06	3.69208e+06	2.52581e+06	3.18919e+06	2.24008e+06	3.13524e+06	1.71839e+06	1.73707e+06	1.75253e+06	2.46656e+06	2.30785e+06	5.24558e+06	6.35483e+06	3.61019e+06	4.46877e+06	2.60308e+06	3.75398e+06	8.29671e+06	4.26217e+06	7.24986e+06	7.59609e+06	6.78472e+06	7.59461e+06	2.74728e+06	2.16176e+06	2.70352e+06
Com_16644_pos	18-Nor-4,15-dihydroxyabieta-8,11,13-trien-7-one	C19 H26 O3	302.187	5.571	303.195	No results	No results	Full match	4.75131e+06	4.06361e+06	2.67585e+06	3.22679e+06	2.47572e+06	3.20159e+06	1.89034e+06	2.17949e+06	3.0492e+06	3.08109e+06	2.80322e+06	5.74872e+06	1.37401e+06	1.27252e+06	1.48625e+06	1.48715e+06	1.52094e+06	1.31562e+06	1.77649e+06	2.31297e+06	1.27566e+06	1.52615e+06	1.97491e+06	4.21464e+06	3.22893e+06	2.23497e+06	3.77799e+06
Com_16695_pos	Oroxylin A	C16 H12 O5	284.068	5.051	285.075	No results	No results	Full match	1.13437e+06	1.17932e+06	1.14759e+06	1.63176e+06	1.38523e+06	692268	1.10112e+06	828298	801929	1.10791e+06	1.15569e+06	396778	7.96427e+06	8.67259e+06	6.49358e+06	6.84965e+06	6.53278e+06	7.66238e+06	8.04946e+06	4.29807e+06	4.12934e+06	5.75849e+06	6.06716e+06	5.79112e+06	2.7902e+06	2.43665e+06	2.97443e+06
Com_16797_pos	Angiotensin IV	C40 H54 N8 O8	774.415	7.488	775.422	Invalid mass	No results	No results	1.86927e+06	6.45939e+06	2.23936e+06	2.19592e+06	3.69037e+06	2.64498e+06	1.30271e+06	1.30246e+06	5.11807e+06	1.87173e+06	893823	1.78239e+06	609306	714649	614403	621070	557324	573378	581056	650362	972343	752985	1.06647e+06	678450	1.3448e+06	996071	899924
Com_16917_pos	Nitenpyram	C11 H15 Cl N4 O2	270.088	5.046	271.095	No results	No results	Full match	2.90732e+06	2.52575e+06	3.69343e+06	3.53587e+06	2.60909e+06	4.08309e+06	1.67743e+06	3.84578e+06	4.10457e+06	2.9226e+06	2.2848e+06	2.50931e+06	4.4858e+06	7.15775e+06	5.11498e+06	4.98746e+06	5.09447e+06	7.43949e+06	3.12298e+06	3.0175e+06	3.01073e+06	3.08297e+06	2.23644e+06	1.44993e+06	2.77216e+06	3.52382e+06	3.15524e+06
Com_16965_pos	N-(5-methyl-3-phenyl-4-isoxazolyl)-N'-(2-morpholinophenyl)urea	C21 H22 N4 O3	378.164	6.44	379.172	Invalid mass	No results	No results	202646	6.3289e+06	207985	213504	176505	393849	143057	203699	272803	213205	225081	274142	534978	753099	858253	737042	393748	341755	630201	364888	480861	401173	319447	1.06699e+06	1.06661e+06	954387	753756
Com_17044_pos	Melatonin	C13 H16 N2 O2	232.122	5.266	503.207	No results	No results	Full match	1.92939e+06	1.99607e+06	1.41312e+06	2.64697e+06	1.34667e+06	6.59737e+06	830365	2.21369e+06	1.89324e+06	1.1525e+06	1.29398e+06	1.04024e+06	7.44721e+06	7.23189e+06	5.12149e+06	4.89341e+06	6.2882e+06	5.40141e+06	2.95107e+06	2.8234e+06	2.89011e+06	6.24379e+06	4.45928e+06	4.15089e+06	3.08033e+06	3.09069e+06	2.28583e+06
Com_17158_pos	Homosildenafil	C23 H32 N6 O4 S	488.219	6.347	489.226	Full match	No results	No results	3.83469e+06	6.16388e+06	2.52453e+06	5.0289e+06	3.71241e+06	5.3038e+06	5.51573e+06	4.13871e+06	5.16754e+06	2.93807e+06	4.04908e+06	4.76199e+06	2.63267e+06	3.51525e+06	1.48014e+06	1.41684e+06	1.12757e+06	1.57188e+06	2.29989e+06	393863	2.30254e+06	3.94364e+06	1.50754e+06	1.50667e+06	2.26242e+06	3.05111e+06	4.05122e+06
Com_17175_pos	Thromboxane B2	C20 H34 O6	392.216	6.991	393.223	Invalid mass	No results	No results	287680	376141	198161	210434	176147	188903	280645	248553	773123	313593	520833	685777	153569	207860	1.09515e+06	991562	2.17868e+06	1.48757e+06	7.76702e+06	1.95185e+06	447764	1.25857e+06	286038	6.33469e+06	1.09096e+06	1.45521e+06	1.24399e+06
Com_17196_pos	Pterosin Z	C15 H20 O2	232.146	9.684	233.153	No results	No results	Full match	1.01437e+06	829716	1.91641e+06	1.27679e+06	1.63851e+06	862597	925591	1.3917e+06	1.2325e+06	1.75971e+06	1.16302e+06	863448	8.00817e+06	1.0484e+07	5.38159e+06	4.76182e+06	6.12765e+06	5.28966e+06	4.74392e+06	7.73758e+06	8.08701e+06	5.40942e+06	6.05775e+06	5.02689e+06	2.38352e+06	3.07351e+06	2.84463e+06
Com_17299_pos	N-p-Coumaroylagmatine	C14 H20 N4 O2	276.159	6.612	277.167	No results	No results	Full match	388774	2.76522e+06	7.50606e+06	5.9175e+06	1.49723e+06	1.51435e+06	878059	4.0121e+06	3.84996e+06	2.83757e+06	2.68506e+06	1.38346e+06	535030	777866	867200	679811	546995	586473	402501	375901	485769	443449	537122	561704	1.26936e+06	1.07038e+06	1.0328e+06
Com_17425_pos	Pachymic acid	C33 H52 O5	528.379	9.675	529.386	No results	Full match	No results	1.26441e+06	1.4164e+06	4.36625e+06	3.68384e+06	6.78679e+06	3.77108e+06	1.15629e+06	1.12503e+06	1.36961e+06	2.07359e+06	685705	760431	1.30637e+06	1.22959e+06	784940	738124	797085	655460	709921	836358	1.00289e+06	824526	807129	662702	2.65725e+06	3.28457e+06	3.32554e+06
Com_17507_pos	Methylbenzethonium chloride	C28 H43 N O2	404.349	10.298	405.356	Invalid mass	No results	No results	58482.2	656076	58209.6	55312.2	54367.5	54023.9	52863.2	48780.1	60141.7	55869	5.64588e+06	47582.4	85374.2	92387.8	58341.4	49530.7	51557.5	69431.6	55985.3	66139.5	81647.6	68360.4	76520.5	54904.1	58705.4	68871.4	82753.8
Com_17600_pos	1,7-bis(4-hydroxyphenyl)heptan-3-one	C19 H22 O3	320.138	7.114	321.145	Invalid mass	No results	No results	111705	122907	699839	817767	230481	415613	254880	214492	288736	144858	336513	550521	1.35885e+06	987446	2.52503e+06	2.91256e+06	1.49921e+06	700141	348132	1.88821e+06	728648	7.97159e+06	1.3937e+06	2.69139e+06	1.06621e+06	1.27208e+06	914055
Com_17650_pos	(㊣)13-HpODE	C18 H32 O4	294.216	9.083	295.224	Invalid mass	No results	No results	2.87981e+06	2.95156e+06	3.2419e+06	3.50875e+06	3.42963e+06	3.02319e+06	2.76165e+06	2.39018e+06	2.90336e+06	2.81038e+06	1.77389e+06	5.04938e+06	3.78078e+06	4.63769e+06	2.59864e+06	2.21295e+06	2.77707e+06	2.85059e+06	2.83968e+06	2.79639e+06	3.34421e+06	1.74075e+06	2.31894e+06	2.22118e+06	2.76163e+06	2.58282e+06	2.57701e+06
Com_17677_pos	N'-Formylkynurenine	C11 H12 N2 O4	236.079	3.654	237.086	No results	No results	Full match	920927	2.87237e+06	983142	1.94201e+06	6.57263e+06	5.05646e+06	1.09182e+06	1.65454e+06	3.6622e+06	4.81642e+06	2.82092e+06	2.61738e+06	506109	701760	366223	341149	560739	473851	507806	459452	419587	550746	288647	705795	1.74733e+06	1.67111e+06	1.19505e+06
Com_17735_pos	Oleic Acid	C18 H34 O2	282.255	6.077	283.262	No results	No results	Full match	2.93678e+06	2.5934e+06	2.49246e+06	4.44987e+06	4.62245e+06	6.03156e+06	1.53883e+06	3.07539e+06	3.40085e+06	3.56081e+06	2.0458e+06	2.41569e+06	2.17738e+06	2.2012e+06	1.61614e+06	1.52671e+06	1.35034e+06	1.97163e+06	1.87576e+06	2.13131e+06	2.10869e+06	2.15254e+06	2.3045e+06	2.08538e+06	2.29053e+06	2.47101e+06	2.70014e+06
Com_17789_pos	11-Deoxy prostaglandin F1汐	C20 H36 O4	362.242	8.831	363.249	Invalid mass	No results	No results	305914	198356	171065	192278	250780	200598	196520	201501	221492	165432	204696	247414	1.52165e+06	3.06437e+06	4.44365e+06	4.31362e+06	5.44965e+06	5.57933e+06	6.92435e+06	6.5246e+06	7.87526e+06	2.11924e+06	6.03336e+06	4.03382e+06	2.10565e+06	2.11579e+06	2.17471e+06
Com_17797_pos	Irganox 259	C40 H62 O6	676.415	7.154	677.423	Invalid mass	No results	No results	371444	346895	341932	286801	265564	245516	189672	222511	420089	284071	280533	440208	6.29232e+06	5.89427e+06	4.48012e+06	4.30053e+06	4.92803e+06	4.94256e+06	2.93063e+06	4.7534e+06	7.38194e+06	3.90062e+06	8.30888e+06	1.45745e+06	744864	1.10382e+06	865974
Com_17829_pos	Laricitrin	C16 H12 O8	332.054	1.226	333.062	No results	No results	Full match	302225	694661	220689	323177	5.86801e+06	307028	1.11322e+06	284238	342048	406226	1.70197e+06	4.93441e+06	4.23503e+06	313025	1.15565e+06	234417	2.85771e+06	1.75163e+06	1.05156e+06	2.0727e+06	1.34028e+06	5.46573e+06	5.24153e+06	247174	1.44131e+06	1.80064e+06	2.43723e+06
Com_17918_pos	Talatisamine	C24 H39 N O5	421.282	7.207	422.289	No results	No results	Full match	401932	636829	626469	863703	665494	567358	573909	826304	737424	626108	920431	1.02781e+06	3.89734e+06	4.02271e+06	2.89028e+06	5.27419e+06	5.03405e+06	4.92449e+06	7.04824e+06	6.61018e+06	6.5121e+06	4.26442e+06	5.69924e+06	3.41453e+06	2.43893e+06	2.58935e+06	1.68027e+06
Com_17925_pos	Fraxinellone	C14 H16 O3	232.109	7.136	233.117	No results	Full match	Full match	343139	420826	450341	397366	291953	301773	420690	433288	378966	325892	371576	1.14125e+06	582865	645020	967911	807769	1.03263e+06	1.05357e+06	1.80137e+06	1.04022e+06	1.39087e+06	1.13723e+06	2.09639e+06	6.38928e+06	1.12965e+06	1.02312e+06	793184
Com_17928_pos	Bergapten	C12 H8 O4	216.041	5.294	217.049	No results	No results	Full match	534809	461154	628473	646116	574737	495547	556999	544415	578362	573724	508467	373102	1.16721e+06	1.58018e+06	644221	513127	888618	758351	495232	1.52913e+06	7.72998e+06	533369	619644	776021	527228	539595	637992
Com_17971_pos	MNH	C15 H24 N6 O5 S	422.139	2.471	423.146	Invalid mass	No results	No results	2.67795e+06	1.7333e+06	4.95245e+06	2.50011e+06	3.26546e+06	5.84435e+06	923876	3.26216e+06	3.64869e+06	3.27811e+06	2.3762e+06	1.2681e+06	705583	708346	483459	461648	563202	584435	705164	565031	394249	1.21303e+06	630676	580490	2.41588e+06	2.58672e+06	1.56695e+06
Com_18030_pos	Acetaminophen	C8 H9 N O2	151.063	6.187	152.071	No results	No results	Full match	3.84413e+06	5.49891e+06	5.26547e+06	4.29315e+06	1.04882e+06	1.77152e+06	1.34278e+06	1.54982e+06	1.13787e+06	1.53237e+06	1.97172e+06	1.58048e+06	863684	608746	1.19385e+06	971047	530972	469259	472969	678001	515181	513258	606838	814928	1.68234e+06	1.66359e+06	1.57178e+06
Com_18096_pos	Dehydrodiisoeugenol	C20 H22 O4	326.151	6.2	327.158	No results	No results	Full match	1.26088e+06	1.5126e+06	1.15976e+06	1.28397e+06	1.09924e+06	1.60324e+06	1.38829e+06	1.34442e+06	2.25947e+06	1.06414e+06	1.44924e+06	2.03864e+06	1.4673e+06	495980	2.74316e+06	3.34438e+06	2.12782e+06	2.67626e+06	5.66958e+06	7.03938e+06	3.1749e+06	2.45675e+06	5.00029e+06	4.23268e+06	2.30331e+06	2.34071e+06	2.10037e+06
Com_18176_pos	7-alpha-carboxy-17-alpha-carboxyethylandrostan lactone phenyl ester	C28 H38 O5	454.27	6.521	455.277	Full match	No results	No results	4.52222e+06	3.69356e+06	2.44094e+06	3.4729e+06	2.74435e+06	5.68976e+06	752843	2.78674e+06	4.44693e+06	3.45071e+06	2.19494e+06	3.64804e+06	2.66474e+06	2.84604e+06	2.23329e+06	1.76326e+06	2.09024e+06	1.8254e+06	4.38992e+06	2.86309e+06	3.85877e+06	2.5265e+06	3.30166e+06	4.06318e+06	2.95014e+06	3.18483e+06	3.16555e+06
Com_18256_pos	Avobenzone	C20 H22 O3	310.16	4.89	311.167	Invalid mass	No results	No results	5.11757e+06	1.72047e+06	2.68411e+06	2.20946e+06	4.83991e+06	1.34322e+06	2.89392e+06	179274	2.30045e+06	2.34775e+06	2.36189e+06	4.66193e+06	1.33357e+06	615870	393137	427528	510513	502322	468717	379359	487099	534594	535199	398968	2.14081e+06	1.99763e+06	1.70598e+06
Com_18258_pos	Gly-Phe	C11 H14 N2 O3	222.1	4.953	223.107	No results	No results	Full match	819116	746774	826657	801932	684849	1.00529e+06	555769	600069	828426	608318	446773	706544	2.47031e+06	3.12666e+06	2.38535e+06	2.87975e+06	3.2946e+06	2.89121e+06	2.99156e+06	4.01389e+06	4.43564e+06	4.16204e+06	4.84667e+06	6.11968e+06	1.47322e+06	1.40695e+06	1.52516e+06
Com_18269_pos	Desthiobiotin	C10 H18 N2 O3	214.133	6.745	215.14	No results	No results	Full match	232682	177384	5.06692e+06	5.49797e+06	214086	1.85469e+06	1.24246e+06	5.09009e+06	5.81611e+06	4.70654e+06	1.74157e+06	288904	245098	202092	999787	871732	825266	1.11308e+06	311496	388796	313195	274264	321865	451944	1.12931e+06	913857	1.59436e+06
Com_18391_pos	D-beta-Homophenylalanine	C10 H13 N O2	179.094	5.164	180.101	No results	No results	Full match	1.21851e+06	2.56744e+06	2.93759e+06	3.60865e+06	3.24258e+06	4.84935e+06	2.2719e+06	1.06765e+06	5.72193e+06	2.69206e+06	1.75221e+06	2.03109e+06	2.78794e+06	2.2934e+06	1.70808e+06	1.9516e+06	2.03729e+06	2.42451e+06	1.76799e+06	1.95244e+06	3.5842e+06	3.04366e+06	2.01889e+06	1.55242e+06	2.55284e+06	2.5189e+06	2.97435e+06
Com_18440_pos	L-Mimosine	C8 H10 N2 O4	198.063	1.376	199.071	No results	No results	Full match	1.55898e+06	1.60776e+06	2.67027e+06	3.32983e+06	2.54441e+06	4.32334e+06	1.69064e+06	2.14146e+06	3.12628e+06	2.71029e+06	1.80152e+06	1.89051e+06	5.83342e+06	6.63206e+06	5.9611e+06	4.78083e+06	2.80104e+06	2.82322e+06	2.81885e+06	1.35253e+06	5.98113e+06	4.17891e+06	6.65135e+06	3.34739e+06	2.00832e+06	2.81015e+06	1.76428e+06
Com_18451_pos	FQH	C20 H26 N6 O5	860.401	7.832	861.409	Invalid mass	No results	No results	1.14377e+06	2.23978e+06	901439	738897	2.10492e+06	2.36548e+06	937074	511622	638066	422379	461212	1.28311e+06	420960	871018	1.24459e+06	1.12875e+06	2.08904e+06	2.52745e+06	6.57057e+06	6.50007e+06	3.77547e+06	4.1412e+06	1.20324e+06	2.40253e+06	1.57396e+06	2.11054e+06	1.96591e+06
Com_18715_pos	(2R,3S,4S,5R,6R)-2-(hydroxymethyl)-6-(propan-2-yloxy)oxane-3,4,5-triol	C9 H18 O6	100.064	1.282	223.117	Invalid mass	No results	No results	995195	944825	854830	2.93065e+06	2.80033e+06	1.04036e+06	735756	877726	1.2444e+06	1.56074e+06	1.03937e+06	1.00666e+06	4.88368e+06	3.91311e+06	746166	303051	2.47767e+06	1.89353e+06	6.36624e+06	886829	882428	1.18473e+06	4.20627e+06	2.25046e+06	849767	795754	1.06113e+06
Com_18749_pos	Succinic anhydride	C4 H4 O3	100.016	1.597	101.023	No results	No results	Full match	3.58477e+06	5.02561e+06	3.5171e+06	3.26596e+06	4.45983e+06	2.77126e+06	3.34881e+06	3.68854e+06	2.82537e+06	2.52804e+06	2.76007e+06	4.3002e+06	1.86494e+06	1.61834e+06	1.09714e+06	1.10866e+06	1.36439e+06	1.38622e+06	1.98281e+06	1.75767e+06	1.02458e+06	1.50805e+06	1.32942e+06	1.07002e+06	3.23122e+06	2.91058e+06	2.87909e+06
Com_18762_pos	Leonurine	C14 H21 N3 O5	311.147	5.065	312.154	No results	No results	Full match	4.05198e+06	4.44569e+06	2.45363e+06	2.01139e+06	3.83049e+06	1.52429e+06	4.93216e+06	1.90158e+06	2.17467e+06	1.93939e+06	3.22285e+06	2.98654e+06	2.62006e+06	2.99221e+06	2.3225e+06	2.58502e+06	2.45591e+06	2.45976e+06	3.39098e+06	4.14479e+06	4.04755e+06	4.64484e+06	4.96661e+06	4.89767e+06	3.62898e+06	2.80558e+06	2.36907e+06
Com_18813_pos	Lysopa 18:0	C21 H43 O7 P	438.276	7.393	439.283	No results	No results	Full match	485953	772130	622995	705113	461932	753372	957333	493811	553001	498869	567126	819267	7.88157e+06	8.51589e+06	3.4243e+06	4.7924e+06	4.78298e+06	4.28509e+06	3.52524e+06	4.0557e+06	5.78505e+06	4.43686e+06	4.86104e+06	1.46495e+06	1.94522e+06	1.48404e+06	1.65029e+06
Com_18830_pos	2-[({4-[3,5-di(tert-butyl)-1H-pyrazol-1-yl]phenyl}imino)methyl]phenol	C24 H29 N3 O	375.224	4.711	376.231	Invalid mass	No results	No results	5.45412e+06	151547	640786	139560	1.68869e+06	138780	1.08935e+06	298631	201869	243917	395472	1.52571e+06	184524	201058	124206	117373	142535	152037	131712	110188	113536	173424	140435	102853	705606	386696	712037
Com_18854_pos	Toddalolactone	C16 H20 O6	308.125	6.304	309.132	No results	No results	Full match	1.66612e+06	2.21758e+06	1.13003e+06	1.12356e+06	5.64762e+06	1.9969e+06	863949	953964	2.06715e+06	1.87264e+06	877384	1.25088e+06	2.72021e+06	1.76157e+06	3.05044e+06	3.11163e+06	3.39389e+06	3.20249e+06	1.82085e+06	2.88449e+06	2.74117e+06	4.3777e+06	3.64307e+06	4.3978e+06	2.17673e+06	2.26937e+06	2.35054e+06
Com_18872_pos	5-O-Demethylnobiletin	C20 H20 O8	388.115	7.18	389.122	No results	Full match	Full match	354390	474522	515544	867227	2.85168e+06	4.89578e+06	940553	839243	5.38786e+06	557238	822633	790405	268811	402287	412632	402894	490833	380381	317135	511457	620898	532265	383359	756097	889587	946063	792970
Com_18915_pos	Cinnamaldehyde	C9 H8 O	132.058	7.226	133.065	No results	Full match	Full match	1.60618e+06	2.17627e+06	2.31234e+06	1.98695e+06	1.8032e+06	1.60486e+06	3.31884e+06	2.63182e+06	2.63883e+06	1.22214e+06	4.71762e+06	3.67328e+06	2.04998e+06	1.30565e+06	2.46438e+06	1.56251e+06	1.71909e+06	2.11534e+06	2.85358e+06	2.57949e+06	2.52596e+06	3.16226e+06	1.86102e+06	3.65895e+06	2.27982e+06	2.34276e+06	2.05996e+06
Com_18951_pos	5-(tert-butyl)-N-[4-(trifluoromethyl)phenyl]thiophene-2-carboxamide	C16 H16 F3 N O S	327.088	2.464	328.095	Invalid mass	No results	No results	2.13143e+06	1.58981e+06	1.69409e+06	3.33113e+06	2.72813e+06	5.15787e+06	2.45747e+06	1.57731e+06	4.48584e+06	2.86315e+06	2.23439e+06	2.36468e+06	3.56829e+06	3.57464e+06	2.60791e+06	2.45332e+06	3.99699e+06	2.84254e+06	1.83341e+06	2.08818e+06	1.72714e+06	2.96387e+06	2.45453e+06	1.32163e+06	2.25595e+06	2.30867e+06	2.17187e+06
Com_19103_pos	Eugenol	C10 H12 O2	164.084	7.087	165.091	No results	No results	Full match	152777	225742	241374	563246	263046	380099	295439	261617	298276	454391	280411	361827	1.37588e+06	1.08356e+06	1.56728e+06	1.56756e+06	1.22774e+06	1.41915e+06	3.77124e+06	1.92014e+06	1.9562e+06	2.32696e+06	3.00437e+06	5.49272e+06	932548	683474	915610
Com_19146_pos	Methyl oleate	C19 H36 O2	296.271	5.894	297.277	No results	No results	Full match	2.23367e+06	2.97062e+06	1.51501e+06	2.86618e+06	5.44124e+06	1.94041e+06	811706	2.18159e+06	3.2237e+06	3.10069e+06	2.24777e+06	2.72022e+06	2.41906e+06	2.42338e+06	1.66101e+06	1.69286e+06	1.72051e+06	1.71438e+06	2.17086e+06	3.48457e+06	2.1925e+06	2.17381e+06	2.30629e+06	1.62551e+06	1.96409e+06	1.9487e+06	1.83578e+06
Com_19165_pos	(-)-Catechin Gallate	C22 H18 O10	442.09	5.708	443.096	No results	No results	Full match	803952	908027	841399	907171	841110	1.12265e+06	349001	819503	938146	814443	564076	636910	8.03224e+06	6.08816e+06	2.92025e+06	2.77867e+06	2.65884e+06	4.14606e+06	1.2785e+06	1.99096e+06	1.79193e+06	4.03098e+06	1.92622e+06	1.50083e+06	836820	652805	670517
Com_19234_pos	Linderalactone	C15 H16 O3	262.12	5.16	263.127	No results	Invalid mass	No results	2.04273e+06	1.30902e+06	1.93779e+06	3.33401e+06	1.28276e+06	2.4315e+06	1.21116e+06	3.34611e+06	2.6973e+06	1.76328e+06	1.76107e+06	783491	6.78382e+06	6.6751e+06	4.30749e+06	4.40432e+06	5.40898e+06	5.30023e+06	5.17247e+06	6.09877e+06	3.88112e+06	5.19009e+06	3.08924e+06	2.99828e+06	2.74797e+06	2.74967e+06	3.25488e+06
Com_19261_pos	Polygalaxanthone ｌ	C27 H32 O15	596.172	5.278	597.18	No results	No results	Full match	5.1811e+06	4.08454e+06	5.42228e+06	4.77048e+06	5.25216e+06	1.79947e+06	4.25353e+06	4.23624e+06	3.52172e+06	4.57285e+06	3.93614e+06	2.91597e+06	4.05756e+06	2.90253e+06	2.62713e+06	2.29527e+06	2.26356e+06	2.68414e+06	2.35862e+06	1.85382e+06	3.05825e+06	1.82653e+06	2.73498e+06	2.14448e+06	4.0033e+06	2.66706e+06	2.85638e+06
Com_19311_pos	3-hydroxy-3-methylpentanedioic acid	C6 H10 O5	184.034	9.759	185.041	Invalid mass	No results	No results	2.57533e+06	2.66879e+06	3.09946e+06	3.6781e+06	2.9114e+06	2.88922e+06	3.42626e+06	3.286e+06	5.11304e+06	4.89021e+06	3.94938e+06	3.22187e+06	5.83423e+06	5.21508e+06	3.48245e+06	3.37801e+06	3.26357e+06	3.34225e+06	3.29577e+06	3.43089e+06	3.8716e+06	3.73719e+06	4.06639e+06	3.49323e+06	2.70427e+06	3.62282e+06	2.96551e+06
Com_19345_pos	3-(3,4,5-trimethoxyphenyl)propanoic acid	C12 H16 O5	262.083	5.292	263.09	Invalid mass	No results	No results	2.07868e+06	2.69494e+06	3.35521e+06	3.11173e+06	2.65352e+06	3.5359e+06	2.13718e+06	3.08283e+06	3.16836e+06	2.74672e+06	2.61123e+06	2.92023e+06	5.24967e+06	5.66751e+06	4.44941e+06	4.11557e+06	5.44334e+06	4.72939e+06	4.63733e+06	4.13329e+06	3.49302e+06	3.54474e+06	6.13342e+06	4.37198e+06	3.53774e+06	4.27817e+06	3.13514e+06
Com_19589_pos	Phosphocreatine	C4 H10 N3 O5 P	211.036	1.342	212.044	No results	No results	Full match	2.90585e+06	1.93837e+06	3.60818e+06	2.49119e+06	2.54066e+06	2.94202e+06	1.68471e+06	4.78026e+06	3.50653e+06	4.17486e+06	1.44226e+06	2.59012e+06	856692	976808	401090	784761	574588	777643	509569	573533	386326	421564	549307	369006	1.80499e+06	1.59656e+06	2.19112e+06
Com_19609_pos	17beta-Trenbolone	C18 H22 O2	124.089	6.794	271.168	Invalid mass	No results	No results	643690	1.04539e+06	1.49767e+06	2.78126e+06	1.10735e+06	1.13231e+06	595141	1.60939e+06	2.03227e+06	1.30199e+06	1.94371e+06	589446	715973	1.3668e+06	2.19012e+06	2.24536e+06	2.21013e+06	336300	1.82388e+06	5.82467e+06	1.38651e+06	1.71201e+06	2.20882e+06	5.11403e+06	1.15092e+06	1.63338e+06	1.53634e+06
Com_19649_pos	3-Butylidenephthalide	C12 H12 O2	188.083	5.05	189.09	No results	No results	Full match	3.21965e+06	2.18237e+06	2.20075e+06	3.96527e+06	2.69194e+06	4.33564e+06	1.54375e+06	3.66085e+06	4.9028e+06	3.81853e+06	1.03178e+06	1.8085e+06	1.21739e+06	1.26947e+06	750149	784432	973425	949731	1.61728e+06	1.20034e+06	1.29742e+06	721954	852579	1.02975e+06	2.84525e+06	2.20671e+06	2.52686e+06
Com_19669_pos	6-(7-methyloctyl)-1H,3H,4H,6H-furo[3,4-c]furan-1-one	C15 H24 O3	252.169	6.834	253.176	Invalid mass	No results	No results	1.2353e+06	4.48441e+06	4.79132e+06	5.03609e+06	1.73402e+06	2.99107e+06	1.19598e+06	3.21914e+06	1.83634e+06	2.49147e+06	2.22909e+06	3.67861e+06	452434	452911	1.44958e+06	1.43788e+06	1.42045e+06	1.22885e+06	783789	661942	787216	692635	766994	528762	2.00251e+06	2.23106e+06	1.51572e+06
Com_19765_pos	N,N-Dimethylaniline	C8 H11 N	121.089	5.008	122.096	No results	No results	Full match	448636	271137	522226	992991	81077.7	2.50776e+06	283143	701519	1.22551e+06	527820	561862	135720	265585	106665	103740	171351	115931	138005	679391	2.27225e+06	787769	386579	1.0294e+06	5.07376e+06	741529	698094	407516
Com_19809_pos	Paeonol	C9 H10 O3	166.063	5.578	167.07	No results	Full match	Full match	1.7794e+06	2.33678e+06	1.79592e+06	2.71377e+06	1.83871e+06	2.76909e+06	1.54456e+06	2.3806e+06	3.25384e+06	2.68318e+06	1.89796e+06	2.03011e+06	2.52725e+06	2.85961e+06	2.42241e+06	2.05767e+06	2.04611e+06	2.13009e+06	2.67498e+06	5.67565e+06	2.45941e+06	2.34328e+06	2.72506e+06	2.00354e+06	2.58047e+06	2.2751e+06	2.05858e+06
Com_19875_pos	C-pentosyl-luteolin-C-hexoside	C26 H28 O15	580.145	1.453	581.152	No results	No results	Full match	2.71872e+06	3.2476e+06	5.42567e+06	5.04037e+06	2.79233e+06	3.11141e+06	2.80822e+06	2.66178e+06	2.93213e+06	1.16107e+06	2.62765e+06	1.2873e+06	373128	392516	263676	246354	264776	258492	374729	291506	302557	334563	311854	246907	1.5081e+06	2.57936e+06	1.69585e+06
Com_19903_pos	Thromboxane B2-biotin	C35 H60 N4 O7 S	702.396	9.04	703.403	Invalid mass	No results	No results	935551	3.70696e+06	3.10048e+06	1.04901e+06	28412.7	4.59671e+06	2.73704e+06	28009.3	578916	173761	27205.9	23818.9	41680.3	38128	30275.5	28370.7	35700.7	40537.6	44715.6	38375.1	44016.6	32831.6	38070.3	42750.4	30721	25101.1	28731.4
Com_19975_pos	Koumine	C20 H22 N2 O	306.173	4.787	307.181	No results	No results	Full match	3.77078e+06	265127	5.36085e+06	941586	212399	1.30111e+06	225652	151327	171438	1.23407e+06	1.32637e+06	177844	855521	294396	2.56048e+06	766388	768603	782478	2.63718e+06	165975	1.62533e+06	546848	227813	1.10961e+06	2.01608e+06	2.41155e+06	2.42853e+06
Com_19978_pos	汐-Linolenoyl ethanolamide	C20 H35 N O2	321.263	7.807	322.27	Invalid mass	No results	No results	4.27895e+06	2.89837e+06	4.07791e+06	5.45705e+06	2.89511e+06	2.93606e+06	1.42435e+06	2.92261e+06	2.4374e+06	1.88136e+06	1.40405e+06	923345	3.15312e+06	3.48234e+06	2.752e+06	965734	2.26616e+06	2.1016e+06	1.49044e+06	1.80381e+06	2.09262e+06	2.25198e+06	1.79872e+06	1.49001e+06	3.16587e+06	1.96269e+06	2.10543e+06
Com_20006_pos	JWH 250 N-pentanoic acid metabolite	C22 H23 N O4	365.157	4.805	366.165	Invalid mass	No results	No results	228083	271262	452130	316181	217314	193773	146415	154829	175405	200309	190732	181960	314397	301209	230145	227759	263083	266632	221936	175676	192506	241488	211350	4.93053e+06	242536	200009	210606
Com_20007_pos	Glycyrrhizin	C42 H62 O16	822.401	6.248	823.407	No results	No results	Full match	350136	1.12446e+06	1.40583e+06	3.0114e+06	2.99023e+06	4.53516e+06	115418	261948	324128	391630	249096	859473	275242	293841	1.73088e+06	1.65379e+06	1.06934e+06	1.8307e+06	734003	886941	569240	614482	825017	479992	788663	806378	940321
Com_20016_pos	10-Formyl-THF	C20 H23 N7 O7	473.165	4.956	474.173	No results	No results	Full match	2.0599e+06	2.83099e+06	1.63758e+06	1.11874e+06	1.29407e+06	920828	3.39691e+06	1.10476e+06	705846	1.52982e+06	1.81193e+06	1.28081e+06	6.03666e+06	7.3445e+06	4.74543e+06	4.39451e+06	4.27129e+06	3.31805e+06	4.42072e+06	5.16616e+06	3.29554e+06	4.89652e+06	5.72029e+06	3.06167e+06	2.35983e+06	1.98636e+06	2.34688e+06
Com_20318_pos	Levodopa	C9 H11 N O4	197.068	5.266	198.075	No results	No results	Full match	2.63582e+06	3.09149e+06	1.7804e+06	2.97726e+06	2.80166e+06	4.36246e+06	2.02275e+06	2.86203e+06	3.73386e+06	3.84594e+06	1.78392e+06	2.01821e+06	2.79577e+06	2.74015e+06	1.84395e+06	1.63187e+06	2.60684e+06	1.93048e+06	1.07684e+06	2.5252e+06	1.94434e+06	2.60444e+06	1.63321e+06	2.21215e+06	1.69005e+06	2.14273e+06	1.97759e+06
Com_20325_pos	Benzoyleneurea	C8 H6 N2 O2	162.043	1.097	163.05	No results	No results	Full match	226851	205725	294792	432534	250190	1.43274e+06	198863	570697	1.60863e+06	634531	174568	185116	6.96962e+06	3.99069e+06	3.89662e+06	1.53134e+06	2.08541e+06	2.9663e+06	2.95234e+06	2.68107e+06	1.85698e+06	1.7426e+06	3.06481e+06	1.46362e+06	619539	600021	606538
Com_20365_pos	Hypaconitine	C33 H45 N O10	615.303	5.439	616.311	No results	No results	Full match	1.82123e+06	1.85385e+06	2.51249e+06	3.11629e+06	2.02028e+06	2.87172e+06	2.35827e+06	2.32672e+06	2.91082e+06	1.87025e+06	2.0159e+06	1.71694e+06	4.23997e+06	3.16526e+06	3.75232e+06	3.54443e+06	4.14162e+06	4.80997e+06	5.16218e+06	1.9452e+06	1.99951e+06	3.66815e+06	2.09345e+06	3.18303e+06	2.05964e+06	3.50577e+06	2.53056e+06
Com_20389_pos	Asp-phe	C13 H16 N2 O5	280.107	5.484	578.248	No results	No results	Full match	2.85748e+06	1.00203e+06	2.63085e+06	3.02849e+06	3.03568e+06	4.32055e+06	725482	1.59015e+06	2.68253e+06	1.43965e+06	589520	627294	869003	873303	655171	559498	583286	569856	582867	684571	620461	728176	594999	496712	2.10562e+06	1.23593e+06	1.81601e+06
Com_20394_pos	N-p-Coumaroylspermidine	C16 H25 N3 O2	291.195	8.886	292.203	No results	No results	Full match	2.29986e+06	2.28475e+06	3.23057e+06	5.17366e+06	2.8712e+06	1.23234e+06	967665	1.97655e+06	1.08723e+06	777392	653676	459166	1.28933e+06	895741	635110	621830	479072	518168	171082	324165	390484	147465	496539	141451	1.06385e+06	511208	1.08297e+06
Com_20495_pos	(+)-Maackiain	C16 H12 O5	284.067	6.714	285.075	Full match	No results	Full match	341570	4.04812e+06	635621	1.54833e+06	434846	456209	280590	366480	415305	362356	1.14354e+06	2.55541e+06	541693	612689	678571	773813	781053	611881	509791	497143	508367	606434	565932	605281	449269	563863	562469
Com_20508_pos	(+)-Catechin	C15 H14 O6	290.078	1.625	291.085	No results	No results	Full match	2.3851e+06	2.99757e+06	2.83794e+06	4.27409e+06	3.01764e+06	3.48536e+06	541219	3.11969e+06	4.03297e+06	5.09457e+06	526327	575910	1.35488e+06	1.19587e+06	908184	871393	931808	920816	853151	773321	609732	822349	1.03302e+06	688501	2.02406e+06	2.27667e+06	2.31052e+06
Com_20563_pos	7-(2-thienyl)-5-(trifluoromethyl)[1,2,4]triazolo[1,5-a]pyrimidine	C10 H5 F3 N4 S	270.019	1.214	271.026	Full match	No results	No results	2.78467e+06	1.75267e+06	3.56886e+06	2.28043e+06	4.56735e+06	1.68763e+06	2.13201e+06	3.16464e+06	3.13295e+06	3.64827e+06	1.58191e+06	1.52265e+06	2.346e+06	1.63278e+06	1.56698e+06	744820	988404	724249	779964	328064	1.81578e+06	906295	1.15999e+06	886673	1.55855e+06	2.5211e+06	1.69036e+06
Com_20631_pos	4-Acetamidobutyric Acid	C6 H11 N O3	145.074	7.242	291.156	No results	No results	Full match	862752	2.83735e+06	1.10827e+06	1.66633e+06	858518	2.28621e+06	957240	4.19475e+06	3.6475e+06	3.59576e+06	3.71025e+06	2.23129e+06	5.04494e+06	947604	1.61492e+06	1.71164e+06	1.68272e+06	1.99137e+06	1.10704e+06	2.52761e+06	1.87937e+06	2.34258e+06	1.50476e+06	3.11727e+06	1.57922e+06	1.8235e+06	1.50144e+06
Com_20656_pos	Lapachol	C15 H14 O3	242.093	5.739	243.101	No results	No results	Full match	802282	821771	836228	895468	830259	1.06849e+06	521205	808931	926043	803937	556799	628694	3.00264e+06	2.40982e+06	2.72849e+06	3.27505e+06	2.49823e+06	2.51305e+06	3.97326e+06	5.11701e+06	2.33597e+06	2.96732e+06	1.03912e+06	4.25015e+06	990919	810751	1.03615e+06
Com_20661_pos	p-Hydroxybenzaldehyde	C7 H6 O2	139.063	5.634	140.07	No results	Invalid mass	No results	1.72965e+06	2.3901e+06	2.4913e+06	2.39346e+06	2.05504e+06	2.21592e+06	1.65308e+06	1.41118e+06	1.97559e+06	2.36548e+06	1.40414e+06	1.24489e+06	3.55522e+06	2.76728e+06	2.58265e+06	2.78477e+06	3.05484e+06	3.04851e+06	3.90779e+06	4.16271e+06	2.93405e+06	2.91516e+06	3.42116e+06	4.54613e+06	1.88137e+06	1.86274e+06	1.77698e+06
Com_20735_pos	PC (18:5e/2:0)	C28 H48 N O7 P	541.316	8.212	542.324	No results	Full match	No results	100920	111324	121789	120391	105513	173306	147285	173238	153193	136666	269344	291372	949831	1.16479e+06	935267	800408	901338	386499	710074	590496	1.16527e+06	621018	1.76018e+06	4.50531e+06	519573	718709	374170
Com_20795_pos	RNK	C16 H32 N8 O5	398.242	8.462	399.249	Invalid mass	No results	No results	1.24337e+06	589992	2.31947e+06	1.08192e+06	4.4448e+06	1.8294e+06	1.13212e+06	2.1275e+06	2.21954e+06	2.11717e+06	1.2088e+06	1.54671e+06	379847	312311	392355	440747	368387	448882	754839	757112	676787	590817	291523	1.53121e+06	1.53467e+06	1.7174e+06	1.59213e+06
Com_20813_pos	2-(2,6-difluorophenyl)-5-methyl-1,3-thiazol-4-ol	C10 H7 F2 N O S	227.022	3.934	228.029	Full match	No results	No results	1.01474e+06	3.88639e+06	2.81874e+06	2.71209e+06	1.55073e+06	1.26038e+06	1.12637e+06	831019	250581	1.98597e+06	1.16581e+06	736651	130447	38656.5	81417.2	117631	82222.8	15621.4	54468.4	71126.4	18590.7	21605.3	30808.1	15409.5	910051	1.1163e+06	653066
Com_20821_pos	Lysope 14:0	C19 H40 N O7 P	425.253	8.157	426.26	No results	No results	Full match	238383	205490	300037	258066	263700	323459	325444	389874	290566	235002	577729	399169	4.49633e+06	4.83335e+06	2.02866e+06	2.1729e+06	4.53034e+06	4.22455e+06	636020	636900	2.35207e+06	984532	2.731e+06	2.68631e+06	954370	884602	565689
Com_20823_pos	8-(2,3-dihydroxy-3-methylbutyl)-7-methoxy-2H-chromen-2-one	C15 H18 O5	316.068	1.238	317.075	Invalid mass	No results	No results	822289	1.03094e+06	757932	1.15695e+06	1.45229e+06	2.58098e+06	776296	1.94615e+06	3.34529e+06	4.06296e+06	1.2583e+06	1.29118e+06	1.43415e+06	1.68824e+06	1.98996e+06	2.10736e+06	1.96645e+06	1.92146e+06	3.17276e+06	5.00475e+06	2.74951e+06	5.30335e+06	2.09637e+06	3.00789e+06	1.97229e+06	2.29157e+06	1.34878e+06
Com_20828_pos	2-Hydroxy-4-methoxybenzaldehyde	C8 H8 O3	152.047	6.162	153.054	No results	Full match	Full match	1.28878e+06	1.36804e+06	1.7144e+06	1.87086e+06	1.47104e+06	1.48024e+06	1.07357e+06	1.79574e+06	1.8949e+06	1.90938e+06	1.07985e+06	1.29936e+06	2.47479e+06	2.15223e+06	3.70797e+06	2.92687e+06	2.45052e+06	2.55714e+06	3.93011e+06	3.29233e+06	2.48967e+06	3.84354e+06	5.68054e+06	3.30357e+06	1.81422e+06	1.79154e+06	1.45038e+06
Com_20874_pos	Vitamin B3	C6 H6 N2 O	122.048	0.572	123.055	No results	No results	Full match	1.34756e+06	923080	1.15838e+06	1.21119e+06	1.50019e+06	1.41032e+06	1.01051e+06	841213	1.41992e+06	399057	3.7049e+06	1.39908e+06	1.66907e+06	2.50936e+06	1.5789e+06	1.50171e+06	2.03023e+06	2.06285e+06	1.74428e+06	1.56499e+06	2.53371e+06	1.9487e+06	2.43633e+06	1.99767e+06	1.11867e+06	1.23627e+06	1.53168e+06
Com_21035_pos	Przewaquinone A	C19 H18 O4	310.119	7.162	311.127	No results	No results	Full match	197138	231518	244055	204061	152718	144437	155901	227662	212770	163956	170404	184022	178435	229070	447684	251352	269355	221888	758333	407707	279193	5.18737e+06	560701	441369	449215	469636	313026
Com_21047_pos	Erianin	C18 H22 O5	318.145	5.762	319.153	No results	No results	Full match	498905	727462	502493	901033	623053	980666	255251	474380	1.15184e+06	652698	356526	1.44871e+06	2.33474e+06	2.7062e+06	2.27022e+06	1.9086e+06	1.78412e+06	1.75695e+06	3.01061e+06	3.95815e+06	2.86014e+06	2.24688e+06	3.52684e+06	4.33377e+06	1.18923e+06	880024	1.02909e+06
Com_21120_pos	Capryloylglycine	C10 H19 N O3	201.136	3.917	202.143	Full match	No results	No results	596763	741014	450717	683443	2.97387e+06	227527	615321	402655	426123	678175	354930	3.04343e+06	2.57673e+06	3.46902e+06	4.28716e+06	3.35006e+06	4.30436e+06	3.4802e+06	2.8046e+06	1.21877e+06	1.74589e+06	2.82587e+06	3.47646e+06	3.46913e+06	1.57369e+06	1.74659e+06	1.7023e+06
Com_21127_pos	4-Methyl-5-thiazoleethanol	C6 H9 N O S	143.04	4.952	144.048	No results	No results	Full match	837367	1.39828e+06	1.02866e+06	2.31696e+06	1.67758e+06	3.94627e+06	488741	1.9831e+06	2.40016e+06	2.52706e+06	1.4964e+06	836937	2.82976e+06	2.98679e+06	1.96594e+06	2.10914e+06	2.25563e+06	2.7102e+06	1.6696e+06	1.60231e+06	1.22083e+06	1.86479e+06	1.84816e+06	914140	1.47208e+06	2.10545e+06	1.96572e+06
Com_21140_pos	Indole-3-carboxylic acid	C9 H7 N O2	161.048	5.126	162.055	No results	No results	Full match	2.55029e+06	2.7552e+06	1.3997e+06	3.08698e+06	4.12319e+06	3.93892e+06	1.19635e+06	2.41752e+06	4.01847e+06	4.15543e+06	3.17747e+06	2.55769e+06	1.33229e+06	1.22591e+06	981543	1.30037e+06	1.32001e+06	1.34765e+06	958735	857104	778595	1.14135e+06	1.09597e+06	691270	2.02617e+06	2.00396e+06	2.25621e+06
Com_21204_pos	PC (18:3e/2:0)	C28 H52 N O7 P	545.347	9.299	546.354	No results	Full match	No results	3.84011e+06	2.26499e+06	3.68094e+06	3.84714e+06	4.2293e+06	2.08906e+06	2.62128e+06	3.26332e+06	2.11702e+06	2.28804e+06	3.08558e+06	1.78476e+06	1.83275e+06	1.58535e+06	945992	1.20712e+06	1.68146e+06	2.10939e+06	1105492	1.44387e+06	1.68713e+06	813703	2.60919e+06	1.36217e+06	2.33144e+06	3.20842e+06	2.55181e+06
Com_21217_pos	Roseoside	C19 H30 O8	386.194	6.115	387.201	No results	No results	Full match	4.0651e+06	2.24069e+06	2.09365e+06	1.65123e+06	1.7631e+06	1.94437e+06	150648	1.44111e+06	2.55503e+06	2.40244e+06	1.87897e+06	98004.4	187237	187763	173742	160473	140377	1.44973e+06	145697	171528	163225	155093	534924	178295	1.57269e+06	1.70784e+06	1.47201e+06
Com_21329_pos	Daphnoretin	C19 H12 O7	352.057	5.005	353.064	No results	No results	Full match	1.58742e+06	3.3749e+06	1.83343e+06	2.06349e+06	2.79093e+06	484489	3.10564e+06	3.19041e+06	1.16186e+06	4.6117e+06	1.82065e+06	2.14989e+06	560677	238514	171137	440409	178023	187303	1.82679e+06	1.58903e+06	405279	2.27525e+06	413422	157589	2.14995e+06	2.85334e+06	2.56423e+06
Com_21405_pos	Salvianolic acid C	C26 H20 O10	492.108	1.24	493.115	No results	No results	Full match	255475	3.1244e+06	325140	404305	1.39107e+06	637430	272066	297083	852135	576982	3.47773e+06	949962	198523	231366	152231	169976	162245	148639	218918	231696	201177	216075	192896	176250	383780	333329	326377
Com_21477_pos	(+/-)11(12)-EET	C20 H32 O3	302.224	5.707	303.231	Invalid mass	No match	No match	2.30678e+06	1.65994e+06	1.52467e+06	2.18885e+06	1.92722e+06	2.80458e+06	1.43391e+06	2.35691e+06	2.68222e+06	2.85981e+06	2.20286e+06	1.2527e+06	2.87261e+06	3.30409e+06	2.24127e+06	1.93267e+06	2.49428e+06	4.1957e+06	2.28929e+06	2.63675e+06	3.11877e+06	2.20799e+06	3.27339e+06	2.20632e+06	2.11501e+06	1.98087e+06	2.63908e+06
Com_21521_pos	Ginsenoside Rg3	C42 H72 O13	806.478	6.949	807.485	Invalid mass	No results	No results	121664	198446	157809	124463	122105	160478	187870	287632	237217	185671	295906	206251	2.98233e+06	3.03505e+06	2.97839e+06	3.49247e+06	4.01919e+06	4.1703e+06	2.56125e+06	1.2957e+06	3.66015e+06	2.2114e+06	3.75432e+06	1.89423e+06	1.15125e+06	907709	1.25846e+06
Com_21609_pos	4-[(4-phenethyl-1,4-diazepan-1-yl)sulfonyl]-2,1,3-benzoxadiazole	C19 H22 N4 O3 S	386.133	6.402	387.14	Invalid mass	No results	No results	219866	275154	200036	228458	216044	222535	261192	223298	260291	253327	181067	457853	561451	410303	1.18198e+06	1.39247e+06	429360	540019	1.14203e+06	1.17376e+06	4.89027e+06	924254	1.28922e+06	586314	429737	348780	383648
Com_21639_pos	Lysopa 16:0	C19 H39 O7 P	410.242	7.513	411.25	No results	No results	Full match	1.84523e+06	2.60013e+06	1.38391e+06	1.74396e+06	1.50278e+06	2.44731e+06	2.81634e+06	3.17409e+06	2.37669e+06	2.4857e+06	3.36955e+06	3.05831e+06	1.26332e+06	1.848e+06	1.50963e+06	1.31391e+06	2.28729e+06	2.045e+06	2.60759e+06	3.01183e+06	1.87399e+06	2.97488e+06	2.0773e+06	3.72695e+06	2.75467e+06	1.81727e+06	1.92927e+06
Com_21673_pos	Octopine	C9 H18 N4 O4	246.136	5.215	247.143	No results	Invalid mass	No results	1.6754e+06	2.91656e+06	2.00508e+06	2.45685e+06	3.92239e+06	3.03446e+06	1.25934e+06	1.79083e+06	2.11502e+06	1.86007e+06	2.1821e+06	2.88651e+06	1.36553e+06	993678	474258	504973	1.69727e+06	1.58445e+06	4.41602e+06	1.05576e+06	3.55648e+06	1.25565e+06	668081	508161	2.44093e+06	1.91007e+06	1.84713e+06
Com_21682_pos	5,6-dimethoxy-2-(2-methoxyphenyl)-4H-chromen-4-one	C18 H16 O5	334.078	6.73	335.085	Invalid mass	No results	No results	1.04558e+06	784414	664917	885537	795232	665897	890513	889900	927669	822437	610382	557666	1.08064e+06	1.20035e+06	1.63567e+06	1.60799e+06	1.54982e+06	1.33459e+06	3.48387e+06	2.87573e+06	3.27752e+06	3.49422e+06	5.11378e+06	1.71736e+06	1.51411e+06	1.8285e+06	1.33961e+06
Com_21687_pos	Homocysteine	C4 H9 N O2 S	135.035	1.357	136.043	No results	No results	Full match	1.19369e+06	1.33753e+06	1.34462e+06	1.22179e+06	1.54904e+06	2.13401e+06	1.00938e+06	978016	957115	947465	2.28742e+06	2.94865e+06	1.42312e+06	757920	2.92058e+06	3.4414e+06	3.97412e+06	4.08258e+06	1.32389e+06	1.06504e+06	717397	1.02849e+06	1.2074e+06	683948	1.41696e+06	1.7098e+06	1.91196e+06
Com_21740_pos	LysoPC 16:1	C24 H48 N O7 P	493.316	8.484	494.324	No results	No results	Full match	377987	359635	496099	431043	589884	476274	331639	330600	374851	362672	266661	263824	4.32746e+06	2.38732e+06	2.70996e+06	1.51377e+06	2.4916e+06	4.04915e+06	1.98467e+06	2.94846e+06	1.66401e+06	1.5638e+06	2.13665e+06	3.25395e+06	2.47999e+06	1.70177e+06	2.18908e+06
Com_21788_pos	Flavanone	C15 H12 O2	224.083	5.443	225.09	No results	No results	Full match	3.78026e+06	1.42984e+06	1.97864e+06	1.13255e+06	632519	891418	1.7838e+06	1.2846e+06	622217	876901	1.08745e+06	818275	1.70401e+06	1.40441e+06	970304	1.06966e+06	1.23776e+06	413998	898092	593372	488378	740333	697862	879242	1.20303e+06	1.39138e+06	919092
Com_21859_pos	Indole-3-acetamide	C10 H10 N2 O	174.079	4.934	175.086	No results	No results	Full match	973008	1.78913e+06	1.28013e+06	886847	2.79494e+06	3.5959e+06	704355	2.20101e+06	1.49452e+06	1.58655e+06	1.17232e+06	1.43141e+06	1.41407e+06	1.28955e+06	920428	871773	1.06252e+06	1.01426e+06	815147	749030	1.09438e+06	1.12443e+06	1.07783e+06	781580	2.51073e+06	1.88142e+06	1.17794e+06
Com_21868_pos	p-Coumaric acid	C9 H8 O3	164.047	5.872	165.054	No results	Full match	Full match	2.57128e+06	1.47891e+06	1.52733e+06	2.31436e+06	2.42842e+06	1.69844e+06	1.91599e+06	2.28244e+06	2.71668e+06	1.94072e+06	1.58957e+06	1.54973e+06	3.00628e+06	2.8942e+06	2.20788e+06	1.70338e+06	3.16267e+06	2.08305e+06	3.419e+06	1.6982e+06	2.22632e+06	4.66765e+06	1.77749e+06	1.38243e+06	2.08681e+06	2.76917e+06	2.65222e+06
Com_21933_pos	p-Mulegone	C10 H18 O	154.135	5.95	155.143	No results	No results	Full match	1.21063e+06	1.39392e+06	898341	1.20131e+06	2.56219e+06	1.69845e+06	395581	3.55881e+06	2.04381e+06	1.06519e+06	827557	1.59051e+06	625190	590948	435984	450055	512776	489494	573844	1.13234e+06	576596	550500	695614	383041	694345	655229	595125
Com_22015_pos	2,5-bis(4-hydroxy-3-methoxyphenyl)-3,4-dimethyloxolan-3-ol	C20 H24 O6	342.149	1.25	343.157	Invalid mass	No results	No results	1.42767e+06	2.99318e+06	1.19816e+06	1.48103e+06	2.10915e+06	1.71388e+06	1.82822e+06	1.47516e+06	1.92492e+06	1.57665e+06	2.03334e+06	2.9148e+06	638663	627671	504725	460337	739493	629089	1.70409e+06	1.08815e+06	546412	1.73272e+06	870908	1.38959e+06	2.2269e+06	1.76228e+06	1.43027e+06
Com_22029_pos	Dl-3-Hydroxynorvaline	C5 H11 N O3	133.073	1.29	134.081	No results	No results	Full match	3.65831e+06	1.53428e+06	493110	1.04496e+06	884008	2.04e+06	2.77403e+06	1.51781e+06	2.24396e+06	2.38609e+06	599560	1.70885e+06	1.30445e+06	2.08588e+06	939731	1.08029e+06	1.79142e+06	1.22834e+06	1.42965e+06	1.16751e+06	1.81566e+06	889547	2.00083e+06	1.07042e+06	1.6364e+06	1.8527e+06	2.57284e+06
Com_22094_pos	Parishin A	C45 H56 O25	996.306	5.084	997.311	No results	No results	Full match	289799	520927	450938	350142	438446	336806	269464	307610	319462	313530	361551	400103	4.29085e+06	5.30196e+06	3.12575e+06	3.79317e+06	2.71392e+06	3.37807e+06	2.6667e+06	3.78759e+06	2.3663e+06	1.64345e+06	1.63152e+06	2.3789e+06	643640	470712	500545
Com_22140_pos	Muscone	C16 H30 O	238.229	8.78	239.236	No results	No results	Full match	2.075e+06	2.05254e+06	2.15203e+06	1.95049e+06	2.92208e+06	3.45592e+06	1.97378e+06	1.23995e+06	1.56791e+06	1.31821e+06	1.34384e+06	1.45918e+06	341787	489661	543772	536784	1.04182e+06	927620	706297	696321	788457	385214	393988	653884	1.48764e+06	1.5254e+06	1.43857e+06
Com_22182_pos	6-methyl-7-nitro-2,3-dihydro-1,4-benzodioxine	C9 H9 N O4	177.046	1.38	178.053	Invalid mass	No results	No match	1.87523e+06	1.4545e+06	2.21974e+06	2.14305e+06	2.01594e+06	2.39964e+06	1.19205e+06	2.10739e+06	3.5554e+06	2.7898e+06	1.28513e+06	1.11707e+06	917760	866250	751734	633765	700042	623817	979556	1.08387e+06	789791	828454	819256	646111	1.29455e+06	1.00323e+06	1.18506e+06
Com_22244_pos	Santacruzamate A	C15 H22 N2 O3	278.164	8.232	279.171	No results	No results	Full match	834796	509281	695068	2.04365e+06	1.47777e+06	792492	882780	1.49392e+06	855981	504126	1.66227e+06	908533	1.47846e+06	1.94706e+06	1.87099e+06	1.56698e+06	1.30543e+06	1.64229e+06	2.97616e+06	3.0052e+06	1.73559e+06	4.42592e+06	1.63036e+06	2.18871e+06	1.57127e+06	1.58457e+06	1.67897e+06
Com_22325_pos	LNH	C16 H26 N6 O5	382.196	7.488	383.203	Full match	No results	No results	2.59018e+06	1.52062e+06	2.31389e+06	2.59086e+06	2.7434e+06	1.64532e+06	897089	3.30877e+06	3.48223e+06	2.54463e+06	1.75327e+06	1.75105e+06	1.01743e+06	1.31327e+06	875092	817469	698355	590736	2.24862e+06	1.18578e+06	712396	672201	911045	2.90557e+06	2.11268e+06	2.12565e+06	1.09875e+06
Com_22397_pos	Corylifol A	C25 H26 O4	390.184	9.616	391.191	No results	No results	Full match	872650	1.84863e+06	571318	452885	433626	539348	3.1149e+06	1.07527e+06	634352	2.00932e+06	350105	1.05644e+06	923377	1.62872e+06	1.30241e+06	1.33225e+06	735922	621606	552920	892865	1.44939e+06	1.27711e+06	1.19662e+06	1.08617e+06	451913	446902	447685
Com_22402_pos	L-Leucyl-L-alanine Hydrate	C9 H18 N2 O3	202.131	3.685	203.138	No results	No results	Full match	171941	149125	181187	183039	178084	235829	161751	158365	171455	196603	141336	268190	1.31786e+06	1.33728e+06	1.68021e+06	1.29654e+06	1.51398e+06	1.61717e+06	1.96664e+06	3.86908e+06	3.09822e+06	2.86513e+06	2.81957e+06	3.62616e+06	1.16341e+06	1.27514e+06	770126
Com_22461_pos	LPE 18:1	C23 H46 N O7 P	479.3	9.43	480.309	No results	Full match	Full match	758816	480297	985735	1.01183e+06	765828	825036	579475	907972	792727	827593	645996	503845	1.32389e+06	1.98963e+06	1.15048e+06	1.15861e+06	1.76921e+06	1.37537e+06	1.33672e+06	1.89529e+06	3.57166e+06	2.1468e+06	4.59455e+06	2.00566e+06	2.33995e+06	1.51791e+06	1.67974e+06
Com_22565_pos	6-Hydroxynicotinic acid	C6 H5 N O3	139.027	3.377	140.034	No results	No results	Full match	1557747	1.63019e+06	1.30883e+06	1.78998e+06	1.60066e+06	2.22588e+06	1.38838e+06	1.8307e+06	3.37628e+06	2.5614e+06	1.3122e+06	1.33956e+06	1.57565e+06	1.50491e+06	1.433e+06	1.27048e+06	1.31955e+06	1.19091e+06	1.4894e+06	1.33973e+06	1.25809e+06	1.48589e+06	1.48645e+06	1.69683e+06	1.85016e+06	1.85711e+06	1.44021e+06
Com_22647_pos	Lawsone	C10 H6 O3	174.031	5.321	175.038	No results	Full match	Full match	1.99524e+06	2.00435e+06	2.55507e+06	2.16896e+06	3.41648e+06	2.59657e+06	1.94792e+06	2.39999e+06	2.71369e+06	2.03269e+06	2.14824e+06	1.52301e+06	4.45122e+06	4.88246e+06	2.44708e+06	3.51857e+06	3.30296e+06	2.29013e+06	2.50609e+06	2.44459e+06	3.8943e+06	2.92717e+06	4.28876e+06	2.50166e+06	3.00875e+06	3.34385e+06	2.00047e+06
Com_22669_pos	Synephrine	C9 H13 N O2	167.094	5.263	168.102	No results	No results	Full match	1.21867e+06	714435	1.27669e+06	1.47452e+06	1.13451e+06	1.22487e+06	1.37688e+06	1.26451e+06	2.05154e+06	1.26793e+06	1.25354e+06	1.19021e+06	1.72275e+06	1.93034e+06	1.32186e+06	882300	829125	1.11918e+06	1.55806e+06	1.71559e+06	4.23326e+06	1.64758e+06	1.36508e+06	1.04405e+06	1.23641e+06	1.26246e+06	1.39999e+06
Com_22776_pos	Hecogenin	C27 H42 O4	430.306	7.101	431.313	No results	No results	Full match	1.04605e+06	1.2478e+06	1.62323e+06	1.78982e+06	1.18238e+06	1.49153e+06	1.33132e+06	1.80645e+06	1.74151e+06	1.14144e+06	1.83809e+06	2.62504e+06	485777	977499	668325	715929	819409	1.03306e+06	1.22043e+06	1.33209e+06	1.33849e+06	883787	899392	1.60241e+06	1.31791e+06	1.22108e+06	1.28986e+06
Com_22820_pos	(+)-Tetrandrine	C38 H42 N2 O6	622.307	5.154	623.314	No results	No results	Full match	269744	295042	234482	257438	349873	372124	146762	289388	3.26209e+06	2.08725e+06	253164	879438	289995	324566	247681	251018	325114	240657	278258	194779	262000	168540	219997	218840	536655	495231	457036
Com_22832_pos	Bevirimat	C36 H56 O6	584.406	6.272	585.414	No results	No results	Full match	216713	241231	219994	255036	182405	309497	148990	154229	218082	151810	136124	135631	3.18273e+06	1.83144e+06	1.39838e+06	1.56541e+06	1.11921e+06	1.2093e+06	2.82889e+06	1.31742e+06	4.10652e+06	2.85405e+06	4.37056e+06	1.64329e+06	744566	959757	1.20541e+06
Com_22851_pos	Tubuloside A	C37 H48 O21	828.27	1.344	829.277	No results	No results	Full match	980675	826094	943532	893281	1.16596e+06	651252	759657	664950	621631	644165	794380	733649	1.49311e+06	2.13335e+06	1.20489e+06	1.77155e+06	821032	1.62578e+06	2.62263e+06	2.82889e+06	4.12592e+06	2.64466e+06	2.82215e+06	3.05928e+06	936437	656487	629069
Com_23016_pos	7-(1-pyrrolidinyl)pyrimido[4,5-d]pyrimidin-4-amine	C10 H12 N6	216.114	6.594	217.122	Invalid mass	No results	No results	445020	350434	486958	467966	445642	534992	277570	433679	292475	956144	451317	405513	1.04346e+06	1.39264e+06	2.71602e+06	3.35125e+06	2.34591e+06	2.17765e+06	1.6954e+06	1.90367e+06	1.20349e+06	1.60354e+06	1.41769e+06	1.63423e+06	829335	984411	838280
Com_23050_pos	Glycitin	C22 H22 O10	446.123	6.039	447.13	No results	Full match	Full match	185786	2.90365e+06	180926	227774	219559	296020	126824	197521	241155	195952	141200	1.17232e+06	209447	218206	181102	182852	214087	190643	188507	349334	230775	207031	263764	228046	202633	194303	185116
Com_23078_pos	Dinophysistoxin-2	C44 H68 O13	804.462	6.832	805.469	Invalid mass	No results	No results	99695.3	129605	129162	106124	100078	101044	75217.1	93483.3	115641	86713.3	107249	185219	3.72967e+06	2.63358e+06	2.57352e+06	1.23249e+06	2.85688e+06	2.19396e+06	1.67025e+06	1.07933e+06	3.37525e+06	2.46851e+06	4.23201e+06	1.54103e+06	1.07704e+06	1.03183e+06	961018
Com_23210_pos	N-[(4-hydroxy-3-methoxyphenyl)methyl]-8-methylnonanamide	C18 H29 N O3	285.229	8.526	286.236	Invalid mass	No results	No results	3.10845e+06	979308	1.93344e+06	1.26337e+06	843003	1.01896e+06	288256	273172	413883	474408	354580	291178	1.43345e+06	1.60269e+06	1.33578e+06	1.41523e+06	1.59863e+06	1.32393e+06	2.40841e+06	946338	2.89132e+06	982058	1.04696e+06	699009	847826	1.08735e+06	1.02779e+06
Com_23332_pos	N-Oleoyl Glycine	C20 H37 N O3	339.276	7.976	340.283	No results	No results	Full match	603175	626812	1.26786e+06	1.51255e+06	1.13942e+06	1.70342e+06	1.4873e+06	2.93555e+06	1.73968e+06	1.67148e+06	868931	1.52423e+06	2.52223e+06	3.39311e+06	1.38007e+06	1.28129e+06	1.09943e+06	1.33692e+06	940349	1.08122e+06	1.68904e+06	3.24031e+06	2.37676e+06	820192	1.40665e+06	1.3561e+06	1.34188e+06
Com_23518_pos	DHZROG	C21 H33 N5 O10	515.224	5.333	516.233	No results	No results	Full match	2.97614e+06	2.17706e+06	3.1724e+06	1.65129e+06	1.54909e+06	1.51041e+06	2.62922e+06	1.7492e+06	1.99251e+06	1.64976e+06	1.06239e+06	1.52569e+06	2.29831e+06	2.87202e+06	3.1159e+06	2.72208e+06	2.60095e+06	2.64346e+06	2.34143e+06	1.5103e+06	1.85464e+06	2.51418e+06	2.46124e+06	1.95321e+06	2.10962e+06	1.81279e+06	1.29164e+06
Com_23588_pos	HRH	C18 H28 N10 O4	896.472	8.531	897.478	Invalid mass	No results	No results	324048	1.53023e+06	401592	334872	278416	994543	471377	183971	283139	233590	156691	132707	1.78411e+06	1.86546e+06	3.08374e+06	1.46367e+06	2.65463e+06	3.07622e+06	802236	2.04313e+06	188347	707477	1.04763e+06	694300	488175	771876	722232
Com_23670_pos	4-chlorophenyl 5-methyl-2-phenyl-2H-1,2,3-triazole-4-carboxylate	C16 H12 Cl N3 O2	330.084	1.256	331.091	Invalid mass	No results	No results	800843	744385	705668	987686	1.09194e+06	1.66604e+06	583985	886056	1.45944e+06	1.43446e+06	1.23789e+06	793840	643239	812016	954231	725198	615398	519751	1.62938e+06	1.73526e+06	1.31203e+06	3.15641e+06	1.04995e+06	3.0562e+06	1.01362e+06	942753	1.30104e+06
Com_23679_pos	3-Acetyl-2,5-dimethylfuran	C8 H10 O2	138.068	5.977	139.075	Full match	No results	Full match	1.21521e+06	978656	1.32744e+06	1.80777e+06	1.21811e+06	1.65742e+06	733478	807839	2.29218e+06	1.28954e+06	1.14993e+06	1.10289e+06	1.95989e+06	1.12373e+06	1.54043e+06	933263	1.37285e+06	1.94185e+06	1.79439e+06	3.43189e+06	2.02282e+06	2.69918e+06	1.43668e+06	1.8052e+06	1.03956e+06	1.00314e+06	1.51012e+06
Com_23753_pos	L-Cystathionine	C7 H14 N2 O4 S	222.067	5.478	223.075	No results	No results	Full match	696911	586495	837510	678181	654082	541452	771756	630773	589524	952452	1.96879e+06	840339	1.6253e+06	1.56172e+06	1.1788e+06	1.61883e+06	3.07689e+06	1.80166e+06	2.03069e+06	1.09178e+06	1.49345e+06	1.3877e+06	1.93867e+06	1.29154e+06	921719	1.28067e+06	853304
Com_23883_pos	dAMP	C10 H14 N5 O6 P	331.068	1.263	332.076	No results	No results	Full match	946297	855040	722400	892954	921629	1.03335e+06	684847	939343	1.16059e+06	950602	869423	925659	1.46267e+06	1.43694e+06	1.65509e+06	2.3128e+06	1.31031e+06	911029	3.27269e+06	964557	1.23333e+06	2.15524e+06	1.9369e+06	1.80338e+06	921147	862597	785362
Com_24007_pos	Docosatrienoic acid	C22 H38 O2	334.283	9.072	335.29	Invalid mass	No results	No results	1.45293e+06	1.75785e+06	1.54583e+06	2.20274e+06	2.09031e+06	2.68186e+06	405186	932654	1.77043e+06	1.82677e+06	1.40501e+06	1.69134e+06	72076.5	129334	45361	54080.7	56713.6	67810.1	65795	113414	71689.1	124311	60882	142686	1.07613e+06	943099	954438
Com_24038_pos	Dihydrolycorine	C16 H19 N O4	267.154	6.986	268.161	No results	Invalid mass	No results	718762	974352	505715	430128	431206	451757	829674	811183	701769	815287	621516	1.1371e+06	359706	381034	1.61945e+06	1.78055e+06	2.82736e+06	2.9675e+06	915365	1.22519e+06	1.18888e+06	711467	715663	1.81376e+06	767310	771124	900685
Com_24184_pos	Miyabenol C	C42 H32 O9	680.207	5.268	681.214	No results	No results	Full match	836681	721452	979664	1.01081e+06	899147	775257	871397	851709	904818	897562	795470	583698	1.12301e+06	2.07609e+06	1.01761e+06	1.36471e+06	2.33302e+06	2.16157e+06	3.13545e+06	1.14966e+06	2.18459e+06	1.05966e+06	2.31097e+06	1.73759e+06	824821	708224	659568
Com_24240_pos	N1-isopropyl-2-(1H-2-pyrrolylcarbonyl)-1-hydrazinecarboxamide	C9 H14 N4 O2	232.094	5.702	233.101	Invalid mass	No results	No results	854253	964286	890398	953475	884042	1.1916e+06	370878	861332	986031	856015	592868	669420	4.15295e+06	3.54351e+06	1.61111e+06	1.9169e+06	972722	1.53324e+06	504335	659409	1.05656e+06	1.22739e+06	1.30249e+06	707057	762463	686126	704742
Com_24299_pos	Phe-Phe	C18 H20 N2 O3	312.148	6.616	313.155	No results	No results	Full match	614175	705635	3.02877e+06	2.29001e+06	259161	89359.8	563516	738904	530162	327388	554269	287307	193184	292736	520342	517185	416142	446176	306214	285977	369563	327244	408631	396897	245096	246772	239419
Com_24460_pos	3-Indoleacetonitrile	C10 H8 N2	156.069	5.142	157.076	No results	No results	Full match	1.43336e+06	1.01945e+06	638803	1.36174e+06	2.48865e+06	2.52108e+06	315243	1.24969e+06	2.18613e+06	2.59092e+06	1.17841e+06	997367	554907	471070	353741	583328	541012	365299	303753	278800	258742	532516	363780	292846	1.20328e+06	801044	1.6537e+06
Com_24551_pos	2,6-Diaminooimelic Acid	C7 H14 N2 O4	190.095	5.201	191.102	No results	No results	Full match	436972	388181	451456	478085	484318	529182	298799	434596	465541	412245	361255	348995	1.0821e+06	1.24589e+06	727545	744241	846485	794370	760590	2.03572e+06	3.26402e+06	861139	984634	748941	571727	538181	530048
Com_24569_pos	(R)-3-Hydroxy myristic acid	C14 H28 O3	244.203	5.772	245.21	Full match	No results	No results	1.00891e+06	1.07541e+06	1.11023e+06	2.08721e+06	1.30085e+06	1.59806e+06	516181	1.27196e+06	2.56097e+06	2.18239e+06	878372	739907	1.49504e+06	1.15329e+06	863104	909613	905558	962636	1.05447e+06	952045	1.14048e+06	1.10954e+06	1.09307e+06	839120	1.00363e+06	1.27851e+06	911158
Com_24592_pos	5-(hydroxymethyl)-4-methoxy-2,5-dihydrofuran-2-one	C6 H8 O4	184.036	1.292	185.043	Invalid mass	No results	No match	1.51378e+06	1.43717e+06	1.30028e+06	1.58251e+06	2.13254e+06	1.58249e+06	1.11915e+06	1.29294e+06	1.48934e+06	2.94827e+06	1.58097e+06	1.53122e+06	2.47473e+06	2.48249e+06	1.73715e+06	1.67783e+06	1.07689e+06	1.50994e+06	1.12506e+06	1.11049e+06	902382	1.6658e+06	1.32032e+06	805059	1.28519e+06	1.11037e+06	1.42716e+06
Com_24671_pos	7-(1H-pyrrol-1-yl)-5H-chromeno[2,3-b]pyridin-5-one	C16 H10 N2 O2	262.073	6.548	263.08	Full match	No results	Full match	2.28544e+06	1.50117e+06	1.72067e+06	1.94107e+06	1.50542e+06	1.07105e+06	1.52934e+06	935742	1.52479e+06	965191	1.52684e+06	1.56857e+06	2.77309e+06	2.32196e+06	2.51559e+06	2.42418e+06	2.53721e+06	2.69453e+06	1.8381e+06	2.04557e+06	1.62989e+06	1.20399e+06	1.80085e+06	1.72141e+06	1.45173e+06	1.68895e+06	1.40429e+06
Com_24875_pos	INK	C16 H31 N5 O5	188.115	3.898	189.122	Invalid mass	Invalid mass	No results	111863	168692	117241	116190	162872	204762	51591.6	95220.1	53112.3	58270.6	75662.7	178584	633420	663082	697459	656098	934212	713219	1.13994e+06	2.18304e+06	2.68358e+06	1.63885e+06	1.5792e+06	2.55711e+06	583695	492621	583256
Com_25041_pos	Ouabain	C29 H44 O12	566.269	6.521	567.277	Invalid mass	No results	No results	1.26974e+06	1.16435e+06	2.04986e+06	1.58909e+06	1.1829e+06	1.51485e+06	805495	1.62021e+06	2.37414e+06	1.89331e+06	1.67806e+06	1.34257e+06	1.62499e+06	1.65697e+06	1.82698e+06	394282	1.48722e+06	1.61578e+06	756795	1.07517e+06	893896	1.50989e+06	771468	900328	976375	1.5609e+06	1.39663e+06
Com_25118_pos	MAG (18:1)	C21 H40 O4	356.291	9.168	357.299	No results	No results	Full match	306659	260383	465516	428457	536231	364030	266746	428476	415336	334230	374886	226702	2.22844e+06	2.37822e+06	1.70903e+06	1.47386e+06	2.08146e+06	1.70009e+06	1.59945e+06	1.81697e+06	2.56502e+06	1.54356e+06	3.14781e+06	2.45485e+06	882560	1.13613e+06	1.12652e+06
Com_25193_pos	4-O-p-Coumaroylquinic acid	C16 H18 O8	338.1	4.868	715.164	No results	No results	Full match	120699	143597	225342	177095	129523	151772	84584	180840	129788	214747	100884	87714.6	2.89774e+06	1.99417e+06	645726	1.01814e+06	2.48249e+06	2.112e+06	627496	529541	698137	1.21662e+06	2.51571e+06	1.10048e+06	419699	497735	333271
Com_25392_pos	Stigmasterol	C29 H48 O	412.369	9.021	413.376	No results	No results	Full match	95189.1	83745.6	76371.1	80160.8	135936	119267	68376.3	78250.5	89988.7	78938.9	164842	134891	3.45156e+06	3.1876e+06	1.87484e+06	1.4841e+06	1.53087e+06	2.02326e+06	1.95619e+06	2.66109e+06	2.3636e+06	1.22118e+06	1.74135e+06	1.78305e+06	784986	440766	778573
Com_25512_pos	Poricoic acid A	C31 H46 O5	498.335	6.976	499.342	No results	No results	Full match	356076	530285	265142	234095	248333	266316	395654	350411	407259	442105	381741	622076	1.39034e+06	1.45357e+06	1.22591e+06	2.33235e+06	1.71718e+06	2.28665e+06	1.78765e+06	2.31784e+06	1.27859e+06	872805	1.66471e+06	1.64965e+06	799977	529242	905002
Com_25553_pos	Protopanaxadiol	C30 H52 O3	460.391	6.898	461.398	No results	No results	Full match	126909	175924	167733	150603	118644	135054	192145	259136	213913	142242	174125	161163	1.23655e+06	1.62528e+06	424970	850878	1.5598e+06	1.48098e+06	1.7642e+06	2.6013e+06	1.77107e+06	1.62903e+06	1.11744e+06	2.04887e+06	347053	392615	333639
Com_25597_pos	DL-2-(acetylamino)-3-phenylpropanoic acid	C11 H13 N O3	207.089	5.242	208.097	Full match	No results	Full match	913907	929122	1.11659e+06	1.72417e+06	1.42144e+06	1.6907e+06	584921	820847	2.1826e+06	1.16353e+06	1.21757e+06	974055	1.05923e+06	1.1171e+06	663599	754778	948797	928202	798009	947100	803269	903912	960943	837410	681495	1.0129e+06	854140
Com_25618_pos	Usnic acid	C18 H16 O7	344.086	5.708	345.093	No results	Invalid mass	No results	1.24185e+06	1.40181e+06	1.29439e+06	1.38609e+06	1.28515e+06	1.73226e+06	539155	1.25214e+06	1.43342e+06	1.24441e+06	861867	973152	1.0252e+06	948116	1.30769e+06	1.01377e+06	1.47762e+06	1.77763e+06	2.52005e+06	1.97094e+06	2.23742e+06	1.39761e+06	1.90684e+06	1.65747e+06	1.10841e+06	997439	1.0245e+06
Com_25676_pos	Phytanic acid	C20 H40 O2	312.302	8.344	313.309	No results	No results	Full match	868029	1.58181e+06	935254	855044	1.76206e+06	529130	419170	447227	704213	1.09251e+06	1.20921e+06	1.72756e+06	239806	211357	180361	180334	228661	301308	285626	270348	261131	218870	171709	534218	733139	601600	547382
Com_25765_pos	Brucine	C23 H26 N2 O4	394.188	5.622	789.383	No results	No results	Full match	782198	1.4973e+06	1.08973e+06	676278	1.91652e+06	914121	269416	2.06388e+06	1.09694e+06	945940	974623	921499	211444	214557	201452	207243	198879	196073	164777	156207	176830	193812	197698	148445	577315	488531	782745
Com_25799_pos	Ademetionine	C15 H22 N6 O5 S	398.136	5.942	399.143	No results	No results	Full match	294371	303472	303470	613089	314667	380805	139004	250401	313937	320558	247111	228840	437678	390935	2.1338e+06	2.23692e+06	358980	342681	1.03598e+06	2.15747e+06	403659	385390	383598	781459	330736	266374	282652
Com_25832_pos	Esculetin	C9 H6 O4	178.026	1.805	179.033	No results	No results	Full match	1.67139e+06	700103	2.4016e+06	1.58161e+06	875480	565683	1.01507e+06	786852	698041	768418	680888	719857	1.06774e+06	902281	556275	596219	622690	557686	657566	574990	686632	704058	591906	521902	627469	890450	1.08211e+06
Com_25848_pos	LysoPE 18:2 (2n isomer)	C23 H44 N O7 P	477.285	7.048	478.293	No results	No results	Full match	819968	1.02389e+06	573370	452718	477200	515410	1.03336e+06	1.01916e+06	816855	893732	832540	1.60453e+06	352235	356506	729254	816433	1.67236e+06	1.51011e+06	1.38649e+06	1.52461e+06	1.56138e+06	1.62297e+06	1.1166e+06	2.2145e+06	1.05705e+06	856655	1.09482e+06
Com_26192_pos	Myrislignan	C21 H26 O6	374.173	5.822	375.18	No results	No results	Full match	213448	688600	112788	125612	233395	296817	52869.5	160997	115653	112493	124854	147385	482237	225869	244912	265827	397289	149398	404556	709234	356823	2.50895e+06	493959	136842	138091	222648	163910
Com_26262_pos	N-(cyclopropylmethyl)-N'-phenylurea	C11 H14 N2 O	228.063	6.052	229.07	Invalid mass	No results	No results	691659	962375	1.16393e+06	1.51776e+06	1.08234e+06	1.90491e+06	455124	926412	1.23685e+06	686405	558932	536532	819949	1.01038e+06	599562	592709	691591	799657	597486	1.08479e+06	774853	649732	943898	722806	663194	746389	863348
Com_26612_pos	Phylloquinone	C31 H46 O2	450.348	7.724	451.355	No results	No results	Full match	116365	192879	117184	137551	122406	173849	303539	271030	230219	208144	268822	268357	710440	780611	1.39691e+06	1.60607e+06	1.99096e+06	1.87475e+06	409339	847520	354830	318641	335841	465893	265726	436340	316361
Com_26817_pos	Obacunoic acid	C26 H32 O8	472.21	5.716	473.217	Full match	No results	No results	541870	582567	1.0662e+06	604809	560766	721670	1.62114e+06	546361	625460	542988	376069	424627	296777	304518	266260	265035	239313	247244	229488	348847	453161	268053	419222	458448	483646	435224	447032
Com_26856_pos	4-(beta-D-Glucopyranosyloxy)-2-methylenebutanoic acid	C11 H18 O8	300.081	2.628	301.088	Invalid mass	No results	No match	134288	1.33038e+06	283785	320805	878747	1.72735e+06	676480	1.02014e+06	863417	214375	545484	653501	639911	561147	360049	333097	40111.2	503496	608724	498569	394518	77095.1	477123	35477.3	752866	747693	788532
Com_26874_pos	Hydroprotopine	C20 H20 N O5	354.133	8.338	355.14	No results	No results	Full match	149075	132719	191435	131780	241413	312308	228704	193868	192003	132209	183086	177674	232159	294311	1.81237e+06	1.87696e+06	1.0204e+06	1.1089e+06	346775	1.28856e+06	762503	838418	659336	410108	277257	298632	247568
Com_27238_pos	Resiniferatoxin	C37 H40 O9	644.243	5.115	645.249	Invalid mass	No results	No results	572894	1.16216e+06	637631	553833	1.75786e+06	1.43646e+06	351636	1.04639e+06	1.0285e+06	1.08669e+06	652936	623324	891805	883809	514656	581090	659538	551072	492709	451880	549720	693738	665397	364978	592397	806652	586634
Com_27252_pos	RKK	C18 H38 N8 O4	412.294	8.503	413.301	Invalid mass	No results	No results	926841	940631	1.34262e+06	855754	1.21463e+06	1.37654e+06	529903	957068	1.10476e+06	1.13103e+06	1.02676e+06	1.34248e+06	1.03633e+06	1.21321e+06	1.06081e+06	1.0331e+06	985847	877952	816179	1.05086e+06	983641	725752	836744	987196	973525	896056	1.27099e+06
Com_27341_pos	lupinine	C10 H19 N O	169.146	6.55	170.154	No results	No results	Full match	1.16233e+06	952871	1.17628e+06	1.03139e+06	799401	852860	704843	960896	1.01497e+06	739863	569016	538623	1.48894e+06	1.82825e+06	1.7329e+06	1.35528e+06	914253	983439	972763	1.04158e+06	1.6014e+06	1.47706e+06	1.67518e+06	1.46116e+06	864083	903316	1.05797e+06
Com_27462_pos	Coixol	C8 H7 N O3	165.042	1.248	353.074	No results	No results	Full match	393592	653404	364134	543721	705552	1.10558e+06	365883	523517	1.61067e+06	903722	962770	571906	419303	755015	585684	407610	452077	327903	807095	365611	925984	1.61621e+06	577994	891134	516119	612738	1.00001e+06
Com_27473_pos	D-Panthotenate	C9 H17 N O5	219.11	1.685	220.117	No results	No results	Full match	400408	789227	696446	723505	745149	785829	686753	744090	786768	733307	1.41307e+06	357784	599853	597571	319271	260060	448911	452085	361834	355411	255773	266943	424476	338776	450792	534740	568955
Com_27595_pos	Neotuberostemonine	C22 H33 N O4	375.24	8.431	376.248	No results	No results	Full match	338752	366462	507423	508654	534012	290979	142184	251514	346725	356239	150084	185291	407424	496893	446130	453342	1.50362e+06	1.6847e+06	424380	521662	404373	385482	313393	807310	395965	427078	317050
Com_27715_pos	Scutellarin	C21 H18 O12	462.079	1.284	463.087	No results	No results	Full match	698816	663446	600253	730540	984454	730531	1.36697e+06	1.11849e+06	1.22015e+06	1.56127e+06	729832	706866	1.3003e+06	2.40769e+06	1.052e+06	851497	770989	484998	1.16295e+06	608230	396597	852129	502139	826717	596698	635605	504971
Com_27791_pos	N-{4-[(nitromethyl)sulfonyl]phenyl}acetamide	C9 H10 N2 O5 S	295.982	11.974	296.99	Invalid mass	No results	No results	1.03719e+06	857257	1.19044e+06	1.29909e+06	1.13448e+06	978114	1.15325e+06	1.46598e+06	1.32961e+06	1.45599e+06	1.26729e+06	1.18049e+06	1.44923e+06	1.15579e+06	582222	566674	556405	633847	484539	592161	428391	526981	504994	333967	957178	1.47697e+06	1.00703e+06
Com_28117_pos	Anisic aldehyde	C8 H8 O2	136.053	7.678	137.06	No results	Full match	Full match	574185	812871	681591	673878	751121	942405	1.24698e+06	1.06148e+06	1.07278e+06	907563	1.21798e+06	1.13516e+06	756334	707105	615285	537789	808515	703355	1.10548e+06	870367	1.03475e+06	850464	991869	1.13807e+06	774245	720418	884497
Com_28178_pos	Corynoline	C21 H21 N O5	367.14	6.817	368.147	No results	No results	Full match	162836	160620	169344	167835	777643	145058	180055	179559	173540	164059	207535	325164	449515	449989	1.44022e+06	1.47655e+06	1.45338e+06	1.45258e+06	778732	657671	782137	688166	762045	569900	589997	556548	580966
Com_28391_pos	1-Aminocyclopropanecarboxylic acid	C4 H7 N O2	101.047	0.691	102.055	No results	No results	Full match	4711.48	70973.4	101815	116536	87688.1	84138.3	86891.1	5133.56	4998.03	87276.4	4460.59	77230	8856.88	143908	80722.3	90373	80013.9	65260.5	1.555e+06	76497	182965	6384.76	111202	5762.45	118987	67058.1	82493.1
Com_28456_pos	Lauric Acid	C12 H24 O2	200.177	6.001	201.184	No results	No results	Full match	624784	1.21452e+06	859365	1.29588e+06	679448	1.04624e+06	417713	771424	1.19207e+06	772748	456127	546716	784674	820943	656883	737054	877982	763591	596489	1.02704e+06	774593	771895	843432	659749	652621	661752	638546
Com_28542_pos	3-hydroxy-2-octylpentanedioic acid	C13 H24 O5	242.151	8.274	243.159	Invalid mass	No results	No results	702633	716637	767832	595914	503467	710133	271372	677336	532900	688323	1.10245e+06	1.0393e+06	464339	187106	337619	341607	436560	524526	440500	612880	386982	423086	318750	1.01695e+06	496682	674744	876296
Com_28588_pos	Dehydropachymic Acid	C33 H50 O5	526.365	7.42	527.372	No results	No results	Full match	79051.4	97532.3	115431	122150	94446	148156	48823.8	106588	106463	89486.7	122413	137784	1.98537e+06	810905	103279	81845.7	433693	180577	221183	121759	109622	83287.4	205059	270139	112416	87936.4	118011
Com_28671_pos	Theobromine	C7 H8 N4 O2	180.065	1.136	164.046	No results	No results	Full match	165835	173265	217122	458350	239825	493325	158719	208499	565944	393812	187602	130039	511332	401807	411063	413505	428066	672542	673163	589134	710278	415108	491057	1.32753e+06	334424	292613	213261
Com_28792_pos	Rhein 8-Glucoside	C21 H18 O11	446.084	4.873	447.091	No results	No results	Full match	297080	504878	561944	463799	318797	382387	217987	284015	319451	365192	255526	235126	1.17941e+06	1.17441e+06	434236	531282	520173	800469	583403	509430	753030	837451	1.65532e+06	708984	572331	605800	370248
Com_28823_pos	L-serine	C3 H7 N O3	105.043	1.389	106.05	No results	No results	Full match	190539	1.12283e+06	301524	224297	263405	169385	565702	158837	275514	163579	193792	146350	308609	273485	348387	133286	87369	274848	235369	127516	74296.2	93304	297695	141024	399674	376689	388233
Com_28896_pos	Dioscin	C45 H72 O16	868.479	7.927	869.487	No results	No results	Full match	146955	191791	171480	140342	194850	235818	266255	313439	214943	176553	414857	265234	717959	591100	1.26287e+06	836720	620629	905587	427524	623836	267357	325886	202191	594854	207182	229847	245458
Com_28923_pos	dG-C8-IQ	C21 H21 N9 O4	463.164	3.998	464.171	Invalid mass	No results	No results	145093	239617	184967	623325	452089	1.15731e+06	170489	152978	902301	182940	137639	292200	206449	212570	131946	143476	142358	141387	157896	168927	166839	182004	194305	137165	199306	151438	140854
Com_28966_pos	Shionone	C30 H50 O	426.385	8.579	427.393	No results	No results	Full match	33709.8	33740.7	42563.7	46311.5	43610	44213.4	44500.7	48478.3	46833.8	51427	43347.6	38272.2	1.631e+06	1.86074e+06	768035	803760	1.03972e+06	1.04883e+06	907495	1.22565e+06	1.21304e+06	896542	1.22161e+06	740503	415589	389748	360291
Com_29113_pos	beta-Alanine methyl ester hydrochloride	C4 H10 Cl N O2	139.04	5.13	140.047	No results	No results	Full match	384811	747302	1.07444e+06	1.02934e+06	744581	554988	1.03567e+06	396638	500873	468088	571038	908986	639260	633528	368913	377412	388460	395017	286290	323914	356993	372710	476966	708491	424639	348174	386322
Com_29150_pos	Osalmide	C13 H11 N O3	229.073	5.535	497.109	No results	No results	Full match	431033	376548	439447	484266	448589	449730	258854	409502	461415	442540	299059	300257	448236	778393	882141	1.11722e+06	378475	834790	933879	611918	810732	598155	529265	1.18953e+06	365723	325532	340580
Com_29273_pos	Coenzyme Q1	C14 H18 O4	250.119	5.017	251.126	Invalid mass	No results	No results	553526	489269	606950	573471	529678	878604	487832	513401	1.08888e+06	797711	330214	511643	670819	972378	541956	674885	949297	650135	736642	859435	679747	467578	571132	694638	751379	667230	571036
Com_29603_pos	Tetrahydropapaverine	C20 H25 N O4	343.177	6.78	366.166	No results	No results	Full match	218773	166780	155993	165373	139292	145463	174868	159087	175484	175023	194463	281633	260656	305340	1.01651e+06	1.04215e+06	1.0258e+06	1.04654e+06	530256	1.18091e+06	552034	469288	530166	427019	416421	392812	410047
Com_29812_pos	4-(5-propyl-2-pyridyl)benzonitrile	C15 H14 N2	244.093	3.917	245.1	Invalid mass	No results	No results	291385	252043	337981	601735	417936	909395	115878	325985	411243	733462	388317	139838	345162	330522	179401	220114	208929	213016	216492	234399	237408	327078	184425	163635	263153	279945	227157
Com_29950_pos	Alanyltyrosine	C12 H16 N2 O4	252.11	3.905	253.117	Full match	No results	No results	221479	561528	62463.9	61922.5	341015	65496.5	640751	125454	142113	130233	302662	469506	339173	438166	348643	434579	463263	466668	618040	867883	1.11136e+06	989714	588719	948017	336864	388100	460590
Com_30020_pos	5,6-dimethyl-3-[5-(trifluoromethyl)pyridin-2-yl]-1,2,4-triazine	C11 H9 F3 N4	254.078	4.995	255.085	Full match	No results	No results	562740	357245	620897	797912	669494	827702	400989	849807	804006	564865	221547	429503	479018	487330	91309.7	98949.3	617772	99934.9	177168	361758	271677	218295	119187	274908	546045	413806	269359
Com_30036_pos	Alisol B 23-acetate	C32 H50 O5	514.365	9.436	515.372	No results	No results	Full match	128200	155706	223457	420606	449538	845166	56919.1	188640	409533	238728	91732.7	86633.4	130919	120516	45476.2	94172.5	110377	149546	79976.2	144874	167345	74593.9	177662	122396	215397	231701	163884
Com_30298_pos	LPC(1-acyl 16:0)	C24 H50 N O7 P	495.332	8.957	496.34	No results	No results	Full match	62484.7	95574.1	71973.2	81589.2	83163.6	69438.2	45668.7	63735.4	72353.8	71839.6	69552.3	63335.7	184141	195112	128860	119672	185004	144487	131629	145466	553180	123188	149097	846458	90411.1	91995.9	100099
Com_30346_pos	1,2-dihydrotanshinquinone	C18 H14 O3	278.094	5.361	279.101	No results	No results	Full match	166389	156292	174291	194047	169881	197577	113535	185479	170392	161485	130963	120724	113515	205039	281988	838119	160067	148109	452644	171077	120509	146836	111557	267512	167404	132962	138019
Com_30424_pos	beta-Nicotyrine	C10 H10 N2	158.084	5.546	159.092	No results	No results	Full match	398298	380451	426897	470436	432003	436887	251461	397807	448238	429902	341420	291682	301919	296007	810236	622486	668032	681012	459847	243900	237033	363845	281666	190457	355279	316235	387420
Com_30498_pos	Eleutheroside E	C34 H46 O18	742.272	8.774	743.279	No results	No results	Full match	116084	172875	347880	213738	378466	124866	100703	167504	288642	246982	197946	179263	570192	1.17719e+06	498283	355913	671121	381817	357057	335959	582974	531455	481450	136377	375335	454105	304346
Com_30577_pos	4-Hydroxy-6-methylquinoline-3-carboxylic acid	C11 H9 N O3	203.057	5.424	204.065	No results	No results	Full match	472688	660651	556212	622698	412415	430625	435437	404632	433928	449736	532737	294990	598986	542675	350586	320711	595406	319309	581832	307719	928860	427415	682101	238151	717972	508285	714442
Com_30645_pos	Sepiapterin	C9 H11 N5 O3	237.086	1.351	492.205	No results	No results	Full match	493696	486476	537554	505711	613448	358172	417792	395680	382697	382643	446976	398400	321659	313710	614199	394591	245352	286235	505133	660942	296937	891083	305015	374722	420408	351614	345972
Com_30769_pos	LysoPC 20:4	C28 H50 N O7 P	543.331	8.8	544.339	No results	No results	Full match	494867	223496	637525	527164	700540	415902	509442	413309	209614	359818	345048	77001.4	158872	129919	114355	85986	169088	221172	129823	137654	117141	83660.6	92243.4	104563	177303	212818	99573.2
Com_30811_pos	alpha-Zearalanol	C18 H26 O5	322.177	5.667	323.184	No results	No results	Full match	228953	171230	261441	281885	143810	635327	131159	212051	613575	486463	184235	326222	238233	375214	247679	211149	208740	291208	322158	698098	290503	605609	382461	627402	176203	321463	360106
Com_30820_pos	Bisdemethoxycurcumin	C19 H16 O4	308.106	6.775	309.113	No results	No results	Full match	76143.6	137075	280098	390964	92853.3	67769	124399	633096	129019	148696	83498	120926	97275.7	100658	423693	398945	416745	449361	200007	177674	185844	157909	201499	183352	178506	168664	168263
Com_31168_pos	4-Pyridoxate	C8 H9 N O4	183.053	5.16	184.06	No results	No results	Full match	73615.6	82204.6	71564.3	79860.6	107725	97262.9	48104.5	78070	92973.3	90759.5	71480.4	74207.5	84701.7	218172	90937.1	58483.5	87332.3	78880.3	104437	138414	71101.7	55242.6	72108.8	553280	78265	65854.8	65030
Com_31451_pos	7,8-Dihydroxyflavone	C15 H10 O4	254.057	4.89	255.064	No results	No results	Full match	50892.6	57825.6	77909.1	68882.5	140788	116746	59424.8	67317.7	79880.6	162005	38138.9	37876.4	240405	125164	137852	74979.6	141873	90267.1	139436	115403	116540	118815	537241	130185	74253	82933.2	89363.1
Com_31489_pos	Psoralidin	C20 H16 O5	336.099	5.327	337.107	No results	No results	Full match	327544	304455	424775	412053	356254	334932	340327	367962	346602	377881	303302	252154	256886	246069	234685	268693	347678	312519	309811	191054	202751	296838	333824	269768	307665	279549	261793
Com_101_pos	9,17-Octadecadiene-12,14-diyne-1,11,16-triol	C18 H26 O3	290.187	6.939	291.195	No results	No results	Full match	1165640910	1697100841	1652511955	1283699810	1039397300	1000993968	2089385361	3456456450	1943064309	1962510746	3515387856	2173216054	1343228194	1363818187	1330490072	1330563816	1330545382	1318421214	2195699784	1862574284	1447807705	3703022259	1672853912	1136380875	1874872394	1936482027	1891426725
Com_111_pos	2-{1-[2-(1-benzothiophen-5-ylamino)-2-oxoethyl]cyclohexyl}acetic acid	C18 H21 N O3 S	331.126	2.129	332.133	Full match	No results	No match	973136888	2727279981	1800688423	2381707148	3620613589	2251378477	2.37223e+08	1986501778	1313476263	1645150118	1266137831	1258571910	3.54172e+07	4.40578e+07	2.45926e+07	3.26182e+07	5.05657e+07	4.06485e+07	2.03009e+07	3.79717e+07	1.90775e+07	4.10157e+07	2.35398e+07	2.02398e+07	1026273057	1027432963	9.25978e+08
Com_154_pos	Sequoyitol	C7 H14 O6	194.079	1.301	195.086	No results	No results	Full match	2261930878	1146771481	2495425159	2895163301	1515586488	2628623191	1312745499	1626109022	9.3576e+08	1644155958	1711171704	9.91957e+08	4.12283e+08	3.50965e+08	3.03514e+08	2.84658e+08	2.59308e+08	2.52531e+08	4.85213e+08	4.15908e+08	2.63713e+08	2.91856e+08	3.67581e+08	3.64598e+08	9.01047e+08	8.59603e+08	8.43593e+08
Com_187_pos	Denin	C33 H56 O14	676.366	8.004	677.374	No results	No results	Full match	1555613999	2082916656	1672968874	1451397229	2407455057	1882107141	1522190139	9.46249e+08	1018540317	9.89233e+08	931797394	8.09863e+08	6.07436e+08	5.99896e+08	7.4784e+08	738415191	1333023633	1359051156	8.4204e+08	7.13167e+08	1003380965	4.35144e+08	2.48903e+08	5.31248e+08	1187252622	1163318725	1111506726
Com_209_pos	3-[4-methyl-1-(2-methylpropanoyl)-3-oxocyclohexyl]butanoic acid	C15 H24 O4	290.149	5.978	291.156	Invalid mass	No results	No results	2.69855e+06	5.24214e+06	3.95449e+06	2.33938e+06	2.80824e+06	7.1739e+06	3.88868e+06	2.5871e+06	7.07536e+06	4.77801e+06	5.26181e+06	1.62916e+07	2.13544e+08	1.81836e+08	2176581058	2216062145	1512254720	1516123939	8.74576e+08	2.63843e+08	1777265051	2.11181e+08	3.81241e+08	3.54732e+08	3.14757e+08	3.37167e+08	340691421
Com_241_pos	4-Hydroxy-2,5-dimethyl-3(2H)furanone	C6 H8 O3	128.047	1.374	129.054	No results	No results	Full match	1541469707	9.08059e+08	2161929591	1941605472	1165970445	1101695252	1407126173	1156158112	1232801714	1299498602	1731012307	7.63947e+08	1.53541e+08	162420409	5.28212e+07	1.0002e+08	6.98121e+07	7.76917e+07	5.88318e+07	5.78184e+07	9.27132e+07	8.43743e+07	8.73216e+07	7.02689e+07	8.16649e+08	9.42568e+08	1120469620
Com_243_pos	17汐-Hydroxyprogesterone	C21 H30 O3	330.219	7.229	331.226	Full match	No results	No results	4.83909e+08	6.27987e+08	6.5054e+08	4.8996e+08	4.35948e+08	5.1458e+08	768028540	1105507898	7.72237e+08	6.18149e+08	1694629431	9.63862e+08	3.12339e+08	2.80592e+08	4.60326e+08	4.06103e+08	4.06786e+08	4.29578e+08	6.5575e+08	8.18515e+08	5.72465e+08	1034354365	5.01898e+08	4.80666e+08	6.34761e+08	6.8358e+08	6.13476e+08
Com_259_pos	Pterosin G	C14 H18 O3	234.125	6.223	235.132	No results	No results	Full match	1.58975e+06	2.65194e+06	526184	992473	2.60178e+06	2.24631e+06	972583	655982	1.05372e+06	2.39883e+06	1.04912e+06	977084	2.66348e+07	3.07078e+07	1897419518	1895660350	440411915	3.36326e+08	4.21094e+08	5.52716e+08	2.42831e+08	255251333	4.74032e+08	1.0606e+08	1.89585e+08	1.93874e+08	158087438
Com_266_pos	DGMG (18:2)	C33 H58 O14	678.382	8.472	679.388	No results	No results	Full match	3.50399e+08	4.7157e+08	5.95041e+08	3.65799e+08	1109314389	2.87397e+08	3.60873e+08	2.33375e+08	3.25301e+08	3.18735e+08	4.20413e+08	3.70653e+08	1207289474	1298849904	9.8506e+08	1034399278	1877737801	1836680727	9.21378e+08	1168199396	1634745403	7.71439e+08	6.29782e+08	9.9706e+08	7.68584e+08	7.59486e+08	7.55763e+08
Com_302_pos	Nicotianamine	C12 H21 N3 O6	303.142	1.333	287.123	No results	No results	Full match	9.49705e+08	5.21153e+08	1776202672	1701571360	8.33604e+08	8.2652e+08	2.45652e+08	5.71706e+08	8.03332e+08	7.55592e+08	4.02528e+08	2.63004e+08	1.28835e+08	1.3897e+08	1.05111e+08	7.67141e+07	7.98257e+07	8.85042e+07	4.33154e+07	5.16637e+07	4.70058e+07	8.16061e+07	9.88608e+07	3.86148e+07	4.27856e+08	4.19057e+08	4.27353e+08
Com_369_pos	Combretastatin A4	C18 H20 O5	316.131	5.217	317.138	No results	No results	Full match	1141894797	8.95245e+08	861735055	7.52381e+08	1010661552	6.27637e+08	1185163646	6.43439e+08	6.92557e+08	7.65302e+08	1.31086e+08	4.71469e+08	4.33141e+08	4.73352e+08	4.41365e+08	456787579	5.36443e+08	588129709	5.38016e+08	355935331	5.05885e+08	5.00044e+08	4.31677e+08	4.17091e+08	6.55466e+08	9.0403e+08	6.60391e+08
Com_387_pos	MGMG (18:2)	C27 H48 O9	516.329	8.783	539.318	No results	No results	Full match	2.4482e+08	3.17696e+08	5.44523e+08	4.52847e+08	9.82616e+08	2.41848e+08	2.29897e+08	187962592	349561111	3.48509e+08	2.46509e+08	3.34452e+08	1126198526	5.45111e+08	7.18991e+08	719777689	1326692290	1095185729	8.9913e+08	1040887276	1411800408	5.7005e+08	5.88609e+08	7.06886e+08	6.62153e+08	6.6433e+08	6.47275e+08
Com_412_pos	Praeruptorin B	C24 H26 O7	426.167	5.292	427.174	No results	No results	Full match	7.33259e+08	6.79878e+08	8.70685e+08	8.345e+08	8.25313e+08	5.3368e+08	1035110913	955304970	7.86709e+08	1097307563	922670839	7.33713e+08	4.97873e+08	5.6335e+08	5.72889e+08	5.50707e+08	5.25026e+08	4.69573e+08	7.2263e+08	3.80711e+08	4.21275e+08	5.07276e+08	5.64744e+08	507654088	7.08578e+08	7.49562e+08	7.09287e+08
Com_464_pos	Bicyclo prostaglandin E2	C20 H30 O4	334.211	7.102	335.219	Invalid mass	No results	No results	1.15326e+07	6.36358e+07	2.43472e+07	3.12661e+07	1.12246e+07	2.70508e+07	3.6295e+07	1.67786e+07	2.7325e+07	2.10429e+07	3.44674e+07	212423649	2.00482e+08	2.1526e+08	8.91568e+08	9.67889e+08	4.02267e+08	4.09932e+08	1156324119	4.08076e+08	5.66683e+08	4.11101e+08	2.78019e+08	8.28432e+08	2.60694e+08	2.69247e+08	2.3229e+08
Com_465_pos	Vitamin C	C6 H8 O6	176.032	1.616	177.039	No results	No results	Full match	1003701440	5.936e+08	7.12535e+08	8.58969e+08	8.46957e+08	5.39469e+08	7.46545e+08	8.03857e+08	5.08869e+08	6.18443e+08	6.48181e+08	4.26126e+08	1.40318e+07	1.40171e+07	6.7858e+06	6.65071e+06	7.87051e+06	8.9806e+06	7.85411e+06	7.0518e+06	7.58009e+06	7.91307e+06	1.59332e+07	6.31343e+06	4.62668e+08	3.35791e+08	2.87723e+08
Com_475_pos	Salicylic acid	C7 H6 O3	138.031	1.613	139.039	Full match	No results	Full match	865101783	5.84512e+08	8.35371e+08	9.53889e+08	9.35856e+08	6.84207e+08	6.17445e+08	5.88705e+08	7.82527e+08	8.93754e+08	863627911	5.82514e+08	3.71193e+07	3.35695e+07	1.88305e+07	1.87934e+07	1.9095e+07	1.95189e+07	1.83009e+07	1.53345e+07	1.50357e+07	1.96463e+07	1.74885e+07	1.39325e+07	4.29465e+08	3.75229e+08	4.14012e+08
Com_480_pos	Eupalinolide A	C24 H30 O9	462.188	5.303	463.196	No results	No results	Full match	5.43636e+08	3.68361e+08	5.0294e+08	5.34766e+08	4.72595e+08	2.57291e+08	8.77547e+08	5.12757e+08	4.63864e+08	5.17779e+08	5.19346e+08	4.46373e+08	3.60423e+07	4.05399e+07	7.84857e+07	8.64399e+07	8.1757e+07	7.85069e+07	5.35094e+07	3.60046e+07	3.57186e+07	7.2687e+07	5.7688e+07	7.57868e+07	4.21676e+08	3.8196e+08	3.73388e+08
Com_491_pos	3-Amino-4-methylpentanoic acid	C6 H13 N O2	131.095	2.99	132.102	No results	No results	Full match	176326165	462051638	1.90783e+08	1.21109e+08	4.17854e+08	6.59074e+08	3.36344e+08	1.466e+08	1.71443e+08	1.98353e+08	3.48064e+08	7.53074e+08	1.27935e+08	5.4287e+08	866206655	8.27084e+08	1028004055	1006509158	2.35435e+07	9.00267e+08	1045464270	8.85985e+08	6.87007e+08	5.87951e+08	5.38913e+08	6.97828e+08	7.61746e+08
Com_579_pos	1,2,3,6,7-Pentamethoxyxanthone	C18 H18 O7	346.104	5.084	347.112	No results	No results	Full match	5.15113e+07	4.0569e+07	2.40827e+07	4.64114e+07	4.91225e+07	3.17824e+07	7.27226e+07	6.53193e+07	1.69939e+07	7.12008e+07	5.05155e+07	3.18928e+07	1046616240	8.93972e+08	7.2968e+08	7.51828e+08	8.5178e+08	7.41047e+08	7.14432e+08	5.70452e+08	5.1219e+08	5.81125e+08	7.24908e+08	5.31366e+08	1.97037e+08	1.89646e+08	1.98947e+08
Com_598_pos	Thymol	C10 H14 O	150.104	8.035	151.112	No results	No results	Full match	2.3846e+07	1.51316e+07	3.41407e+07	3.76771e+07	1.97727e+07	4.69372e+07	1.70019e+07	3.02981e+07	4.27011e+07	2.74614e+07	6.30697e+07	1.3256e+08	2.61584e+08	2.74158e+08	4.07282e+08	3.97563e+08	5.13942e+07	5.09519e+07	8.83958e+07	9.05447e+07	4.00518e+08	293698575	3.71535e+08	8.14299e+08	5.85517e+07	6.71186e+07	6.4142e+07
Com_602_pos	Octanedioic acid	C8 H14 O4	174.089	5.801	175.096	No results	No results	Full match	2.2627e+08	4.38819e+08	7.57864e+08	1.01126e+07	1.3711e+08	2.79285e+08	3.20395e+08	2.62592e+08	1.47197e+07	2.2017e+08	2.14322e+08	6.19134e+08	2.1923e+08	2.09767e+08	1.4129e+08	1.44855e+08	1.53697e+08	1.41815e+08	1.32502e+07	1.08769e+08	1.34528e+07	1.01004e+08	122862592	1.5777e+07	2.69025e+08	319365471	2.79949e+08
Com_640_pos	m-Cresol	C7 H8 O	108.057	6.249	109.065	No results	No results	Full match	1.18979e+06	1.61526e+06	1.25256e+06	1.23708e+06	1.05729e+06	1.73111e+06	611949	1.07411e+06	1.89117e+06	1.47289e+06	1.16099e+06	1.68132e+06	1.62873e+07	1.66226e+07	7.62522e+08	7.47764e+08	2.07115e+08	1.9967e+08	2.05056e+08	2.34036e+08	9.86187e+07	124228470	2.19523e+08	6.2925e+07	5.01429e+07	5.57666e+07	5.5893e+07
Com_703_pos	Prohydrojasmon	C15 H26 O3	254.188	6.727	277.177	No results	No results	Full match	4.42843e+07	2.9897e+07	7.45401e+08	2.73483e+08	4.56169e+08	2.11889e+08	8.37902e+07	4.35657e+08	2.97986e+08	2.93882e+08	2.97223e+08	9.33646e+07	1.58278e+07	1.78507e+07	1.48007e+07	1.78157e+07	1.64702e+07	1.45755e+07	1.6784e+07	3.08319e+07	1.85346e+07	4.5733e+07	3.23614e+07	3.34797e+07	1.6084e+08	187843834	1.93895e+08
Com_721_pos	2-Deoxy-D-galactose	C6 H12 O5	164.068	1.371	165.075	No results	No results	Full match	3.62527e+08	2.80753e+08	7.28065e+08	6.57782e+08	3.08748e+08	4.12659e+08	5.04586e+08	4.14046e+08	5.90441e+08	7.15124e+08	5.65209e+08	227936297	5.2842e+07	4.12582e+07	3.7923e+07	3.60627e+07	3.74592e+07	3.94811e+07	2.69563e+07	4.57538e+07	8.29554e+07	2.48896e+07	4.62706e+07	3.64192e+07	374881391	2.58247e+08	4.01843e+08
Com_734_pos	7-demethylsuberosin	C14 H14 O3	230.095	5.424	461.198	No results	No results	Full match	4.33119e+08	2.58417e+08	4.5114e+08	4.54983e+08	3.48726e+08	4.69627e+08	559329661	4.21353e+08	478099155	3.21205e+08	3.29965e+08	3.1692e+08	1.39451e+08	1.59299e+08	2.08073e+08	2.46089e+07	1.946e+08	1.98917e+08	1.93923e+08	1.42547e+08	1.4851e+08	7.45441e+07	1.68779e+08	1.59529e+08	3.37771e+08	3.61826e+08	306949888
Com_754_pos	Taxifolin	C15 H12 O7	133.051	5.013	305.065	Invalid mass	Invalid mass	No results	6.03711e+08	1.4216e+08	5.1156e+08	5.62443e+08	1.32697e+08	151748778	225821248	2.19224e+08	158713282	2.28172e+08	1.68819e+08	1.13e+08	1.12952e+08	1.12167e+08	1.68075e+08	75018526	2.50144e+08	2.93078e+08	6.01257e+07	4.96089e+07	4.20965e+08	5.89923e+07	7.06729e+07	3.64123e+07	1.10103e+08	1.42744e+08	1.10815e+08
Com_867_pos	3-Methylcrotonylglycine	C7 H11 N O3	157.074	4.975	158.081	No results	No results	Full match	1.05634e+07	1.32749e+07	1.78971e+07	1.3118e+07	1.10821e+07	1.15949e+07	1.72302e+07	1.20781e+07	1.12817e+07	1.26276e+07	9.47186e+06	9.89121e+06	1.81536e+07	1.723e+07	1.43528e+07	1.45343e+07	1.08944e+07	1.52811e+07	5.95349e+08	2.83127e+08	1.51847e+08	1.05332e+08	8.15021e+07	5.02673e+07	4.10989e+07	6.52718e+07	5.81541e+07
Com_879_pos	Decursin	C19 H20 O5	328.13	5.445	329.138	No results	No results	Full match	336929155	2.19814e+08	1.41909e+08	236145146	1.71303e+08	136922010	4.10262e+08	2.51931e+08	2.14098e+08	2.38209e+08	1.88199e+08	2.48906e+08	6.29843e+08	6.72247e+08	3.95652e+08	3.51072e+08	4.70302e+08	5.02027e+08	4.65984e+08	4.61838e+08	354347103	6.31875e+08	4.01554e+08	3.3174e+08	3.30169e+08	2.92311e+08	310192231
Com_953_pos	Gibberellic acid	C19 H22 O6	346.141	5.436	347.148	No results	No results	Full match	2.85556e+08	2.32835e+08	1.17162e+08	2.2717e+08	1.52717e+08	1.03513e+08	4.08668e+08	2.72721e+08	2.07605e+08	2.54034e+08	2.0104e+08	2.48619e+08	462465717	5.20867e+08	3.01589e+08	2.83852e+08	3.25924e+08	3.65416e+08	3.56721e+08	3.85689e+08	2.82744e+08	5.1385e+08	3.07933e+08	245585312	2.66766e+08	2.54621e+08	2.60445e+08
Com_980_pos	Androsin	C15 H20 O8	328.116	4.904	695.195	No results	No results	Full match	1.54627e+06	146436	176446	156003	140406	153901	81768.6	114666	129689	158267	96402.7	98001.2	6.02965e+08	3.01966e+06	3.57504e+08	4.31073e+08	4.60287e+08	4.74657e+08	3.86505e+08	2.15898e+08	4.45495e+08	2.57374e+08	946181	4.41247e+08	1.43474e+08	1.3184e+08	1.36996e+08
Com_1140_pos	Triptophenolide	C20 H24 O3	312.172	6.372	313.179	No results	No results	Full match	6.89346e+06	2.6449e+07	1.53726e+06	6.079e+06	1.58035e+07	3.05318e+07	7.44513e+06	4.75142e+06	4.03293e+07	1.49879e+07	6.68861e+07	1.74516e+08	8.54572e+06	7.23706e+06	9.67746e+06	9.27839e+06	1.98137e+07	2.10088e+07	9.5367e+07	8.70845e+07	6.79979e+06	3.17763e+07	7.25304e+06	3.9534e+08	6.22035e+07	6.3213e+07	7.27621e+07
Com_1236_pos	Aminophylline	C16 H24 N10 O4	420.198	5.467	421.207	No results	No results	Full match	5.53321e+07	3.42968e+07	3.96237e+07	7.26612e+07	8.4051e+07	3.34498e+08	6.91003e+06	3.504e+07	1.27549e+08	9.0034e+07	7.73733e+06	2.43287e+07	2.00746e+07	1.75818e+07	1.5658e+07	8.4784e+06	7.53811e+06	1.19434e+07	1.1965e+07	3.05288e+07	1.09386e+07	3.10657e+06	7.76179e+06	5.28843e+06	5.19116e+07	5.37652e+07	4.80307e+07
Com_1274_pos	Cinnamic Acid	C9 H8 O2	148.052	5.246	149.06	No results	No results	Full match	3.28263e+08	2.79391e+08	3.08584e+08	2.80959e+08	3.52815e+08	258105981	3.04791e+08	2.41012e+08	2.71888e+08	2.48461e+08	2.02259e+08	2.61688e+08	2.42969e+08	2.52626e+08	2.76706e+08	2.79847e+08	2.97441e+08	2.82501e+08	2.18699e+08	1.65122e+08	188547215	2.60656e+08	2.46499e+08	1.6954e+08	258740984	2.535e+08	2.76861e+08
Com_1315_pos	(-)-secoisolariciresinol	C20 H26 O6	362.172	5.46	363.178	No results	No results	Full match	230491840	2.56353e+08	3.71889e+08	3.08262e+08	2.55354e+08	213841203	2.88202e+08	1.43257e+08	1.68856e+08	2.78667e+08	286898044	2.26163e+08	7.50723e+07	8.04373e+07	1.31106e+08	1.20635e+08	7.11814e+07	7.35497e+07	1.22882e+08	7.1539e+07	9.49317e+07	8.13421e+07	7.16245e+07	8.60127e+07	1.68555e+08	1.84257e+08	1.71184e+08
Com_1324_pos	D-(+)-Melezitose	C18 H32 O16	504.167	1.356	505.175	No results	No results	Full match	2.87666e+08	1.15588e+08	3.51784e+08	376836035	2.23564e+08	7.37041e+07	2.39327e+08	2.18508e+08	1.09426e+08	1.60276e+08	1.33311e+08	1.0058e+08	3.39311e+08	3.83297e+08	2.08118e+08	1.79649e+08	1.77447e+08	1.81983e+08	3.03734e+08	205356266	1.97117e+08	2.81289e+08	2.98559e+08	163649752	2.02969e+08	2.30559e+08	2.16229e+08
Com_1380_pos	Desoxycortone	C21 H30 O3	330.218	6.69	331.225	Full match	No results	No results	2.5119e+07	1.39154e+07	4.02877e+06	8.84816e+06	9.23707e+06	1.64128e+07	5.77213e+07	7.6674e+06	2.8203e+07	5.94245e+06	4.61395e+07	1.56915e+08	7.65648e+06	9.83341e+06	3.7101e+07	4.20093e+07	5.23171e+07	8.07786e+07	9.17598e+07	8.52294e+07	5.12433e+07	1.08002e+08	3.88607e+07	3.26887e+08	5.86547e+07	6.9457e+07	5.76684e+07
Com_1428_pos	Corticosterone	C21 H30 O4	346.211	6.505	347.218	Invalid mass	No results	No results	8.80689e+06	3.5961e+07	8.58145e+06	9.93417e+06	9.04786e+06	1.50524e+07	5.34847e+07	1.40808e+07	2.08679e+07	1.45068e+07	2.3464e+07	6.42842e+07	2.88369e+07	1.332e+07	2.27933e+07	2.0585e+07	5.60168e+07	3.07629e+07	5.96161e+07	7.53313e+07	5.00752e+07	2.76153e+07	2.30576e+07	3.14242e+08	4.97256e+07	5.50694e+07	5.81895e+07
Com_1706_pos	Valepotriate	C22 H30 O8	422.193	5.329	423.199	No results	No results	Full match	9.88042e+06	7.22693e+06	5.34775e+06	2.7934e+08	5.1019e+06	1.0096e+07	4.43529e+06	9.74403e+06	1.24719e+07	1.03619e+07	3.95522e+06	4.86855e+06	794707	851038	725500	785235	889649	642656	825635	685822	631803	632074	712545	1.08545e+06	5.81241e+06	4.30593e+06	5.70099e+06
Com_1800_pos	Polypodine B	C27 H44 O8	496.303	8.302	497.31	No results	No results	Full match	1.57268e+08	1.39996e+08	2.14712e+08	2.02362e+08	2.33343e+08	2.18967e+08	1.13944e+08	1.08214e+08	108452623	1.23169e+08	6.5424e+07	7.20586e+07	2.50426e+07	2.56985e+07	3.37847e+07	3.20424e+07	5.5343e+07	5.53696e+07	2.96103e+07	2.82994e+07	3.95591e+07	1.52262e+07	1.23791e+07	1.6026e+07	9.66001e+07	9.50209e+07	8.54058e+07
Com_1809_pos	Cimifugin	C16 H18 O6	306.109	5.778	307.117	No results	No results	Full match	8.81609e+06	2.13294e+06	1.17536e+07	1.72635e+07	1.50914e+07	8.83722e+06	5.23457e+06	1.08206e+07	5.12774e+06	7.18477e+06	7.18909e+06	5.25523e+06	1.21292e+08	2.90242e+08	157839282	2.94523e+07	3.13868e+07	3.65664e+07	4.85973e+07	4.40637e+07	3.28471e+07	2.83465e+08	1.2933e+08	3.98128e+07	8.10618e+07	1.0709e+08	7.40474e+07
Com_1837_pos	9-HpOTrE	C18 H30 O4	310.214	6.698	311.22	No results	No results	Full match	2.00597e+07	3.94351e+07	1.65602e+07	1.61501e+07	1.83956e+07	3.16563e+07	9.48276e+06	1.66141e+07	2.46176e+07	1.3089e+07	2.11038e+07	1.51507e+08	9.94084e+07	1.03494e+08	1.83642e+08	1.52315e+08	5.54548e+07	9.5127e+07	2.03416e+08	1.53598e+08	1.22232e+08	5.07052e+07	1.2575e+08	2.33338e+08	5.97758e+07	6.0671e+07	5.45398e+07
Com_1841_pos	Protosappanin B	C16 H16 O6	304.094	5.231	305.101	No results	No results	Full match	1.27988e+07	1.47275e+07	1.27183e+07	1.98302e+07	40250045	4.46217e+07	23427308	1.20269e+07	2.687e+07	2.20814e+07	2.33435e+07	3.92649e+07	2.75244e+08	3.23296e+08	8.32802e+07	8.42726e+07	114748690	1.0082e+08	1.5477e+08	1.22773e+08	8.96941e+07	2.77908e+08	1.25977e+08	8.69019e+07	5.69626e+07	5.21305e+07	5.90569e+07
Com_1864_pos	Medicagenic acid	C30 H46 O6	502.331	5.898	503.339	No results	Full match	No results	8.0748e+07	1.03238e+08	5.21778e+07	9.80211e+07	2.26886e+08	7.09122e+07	1.20036e+07	8.75709e+07	1.11794e+08	8.63723e+07	6.73346e+07	9.25333e+07	1.38064e+07	1.22783e+07	7.62541e+06	8.14018e+06	795492	1.70539e+07	9.76216e+06	7.83754e+06	8.02674e+06	1.01959e+07	1.38766e+07	809902	6.1727e+07	6.16114e+07	5.18171e+07
Com_2131_pos	Syringetin	C17 H14 O8	346.068	5.585	347.075	No results	No results	Full match	8.58571e+07	7.25655e+07	2.0649e+08	1.90929e+08	1.54593e+08	7.41609e+07	4.45792e+07	8.39483e+07	8.6328e+07	7.80926e+07	4.77058e+07	2.23573e+07	5.64614e+07	6.71154e+07	3.05794e+07	4.17386e+07	5.01546e+07	5.69967e+07	5.60228e+07	4.43097e+07	6.91341e+07	5.23e+07	5.33288e+07	3.24723e+07	7.57385e+07	7.25123e+07	7.48015e+07
Com_2253_pos	L-5-Hydroxytryptophan	C11 H12 N2 O3	220.084	2.547	221.092	Full match	No results	Full match	4.32431e+07	5.60689e+07	2.79951e+07	6.43498e+07	151457154	1.6328e+08	1.46927e+07	5.9587e+07	8.73625e+07	1.63458e+08	8.69632e+07	2.36903e+07	9.22483e+06	9.21952e+06	6.64227e+06	7.3385e+06	7.69584e+06	7.40841e+06	5.69047e+06	6.03043e+06	3.66158e+06	7.04186e+06	4.71538e+06	3.42285e+06	4.37184e+07	3.53825e+07	3.65785e+07
Com_2378_pos	Prostaglandin A3	C20 H28 O4	332.195	6.588	333.203	Invalid mass	Invalid mass	No results	6.66532e+06	3.61846e+06	8.13425e+06	5.19754e+06	5.82597e+06	1.46467e+07	8.84402e+06	8.85452e+06	2.30003e+07	9.5504e+06	6.36793e+06	6.09247e+07	4.6204e+07	1.47425e+07	3.95043e+07	6.01609e+07	3.53975e+07	1.02163e+08	1.8039e+08	8.42917e+07	1.02513e+08	6.15391e+07	1.26269e+08	9.53374e+07	8.77817e+07	5.27025e+07	5.25846e+07
Com_2482_pos	Wulignan A1	C20 H22 O5	342.146	5.296	343.153	No results	No results	Full match	1.49432e+08	2.14472e+07	1.2848e+08	1.20481e+08	8.26871e+07	7.22882e+07	1.31835e+08	7.83049e+07	4.82437e+07	9.89576e+07	7.36771e+07	6.15537e+07	4.3563e+07	6.82925e+07	3.74333e+07	7.3481e+07	5.7753e+07	8.30686e+07	2.74432e+07	2.24322e+07	1.52648e+07	7.97297e+07	6.50912e+07	3.89577e+07	8.22687e+07	1.02281e+08	8.25138e+07
Com_2585_pos	3-Methyladipic acid	C7 H12 O4	160.073	5.369	343.135	No results	No results	Full match	2.47653e+07	2.77973e+07	2.5764e+07	2.52089e+07	2.96956e+07	2.18961e+07	3.46963e+07	5.89638e+07	2.67259e+07	1.90139e+07	9.22856e+06	2.05126e+07	2.02735e+08	1.89536e+08	1.26046e+08	1.50041e+08	1.23077e+08	122764194	1.29611e+08	1.06115e+08	1.63885e+08	5.73291e+06	131915503	4.30013e+06	4.24903e+07	4.01033e+07	4.17185e+07
Com_2681_pos	Glutaric Acid	C5 H8 O4	132.042	1.386	133.049	No results	No results	Full match	7.6785e+07	6.70435e+07	7.92211e+07	9.76733e+07	5.63459e+07	9.97892e+07	5.70365e+07	113742164	1.36717e+08	1.05399e+08	6.95822e+07	1.43996e+07	8.57582e+07	9.18441e+07	5.81123e+07	5.20121e+07	4.76991e+07	5.95524e+07	5.8529e+07	4.9254e+07	1.57433e+07	5.71639e+07	7.01963e+07	4.54713e+07	6.84165e+07	4.50574e+07	8.7407e+07
Com_2775_pos	Poricoic acid B	C30 H44 O5	484.317	6.048	485.325	No results	No results	Full match	8.46045e+06	1.61545e+07	3.43301e+06	4.73245e+06	1.22542e+07	5.40467e+06	5.06739e+06	7.13704e+06	6.12162e+06	4.6385e+06	2.48031e+06	4.91445e+06	1.45656e+08	9.86135e+07	1.18968e+08	1.16179e+08	1.39579e+08	1.26452e+08	8.32022e+07	1.08177e+08	6.02951e+07	6.22801e+07	1.09395e+08	8.1113e+07	3.29982e+07	3.45427e+07	3.46702e+07
Com_2987_pos	Triptolide	C20 H24 O6	360.156	5.301	343.152	No results	No results	Full match	4.69953e+07	2.79584e+07	1.34921e+08	5.70162e+07	9.8539e+07	8.96486e+07	7.60218e+07	7.84661e+07	4.75738e+07	66374777	6.74811e+07	6.07525e+07	5.21953e+07	7.92061e+07	4.54984e+07	7.77709e+07	6.43659e+07	9.953e+07	3.31892e+07	2.88377e+07	2.10947e+07	1.00614e+08	7.82287e+07	5.34635e+07	5.70009e+07	5.46149e+07	9.05786e+07
Com_3039_pos	Gomisin D	C28 H34 O10	530.215	5.674	531.222	No results	No results	Full match	1.22846e+07	1.85954e+07	5.79761e+06	6.53177e+06	1.97152e+07	1.46557e+07	1.05058e+08	6.72739e+06	9.04251e+06	9.13338e+06	1.15936e+07	7.86453e+06	308921	1.26141e+06	1.25198e+06	1.44089e+06	1.76931e+06	1.6348e+06	247910	310314	1.54478e+06	1.4021e+06	320316	236963	8.98291e+06	8.63325e+06	7.96926e+06
Com_3058_pos	methyl oxo pentanoate	C6 H10 O3	130.063	1.369	131.07	No results	No results	Full match	8.16055e+07	4.08664e+07	5.38613e+07	7.25209e+07	5.25707e+07	1.11644e+08	5.88553e+07	6.51469e+07	1.06936e+08	5.72413e+07	4.38974e+07	3.42089e+07	4.74431e+07	1.5936e+07	3.58497e+07	3.29598e+07	2.71216e+07	2.82982e+07	4.78072e+07	2.00407e+07	2.81083e+07	2.60608e+07	4.24341e+07	2.14722e+07	5.79099e+07	6.68687e+07	4.24302e+07
Com_3059_pos	(+)-Dihydrojasmonic acid	C12 H20 O3	212.141	7.118	195.137	No results	No results	Full match	136536	1.05849e+08	314891	304911	238832	321601	101459	211000	225739	233736	291652	5.73921e+06	2.48647e+07	2.26964e+07	1.63023e+06	7.23746e+07	1.13202e+06	1.55538e+07	3.26789e+07	6.23952e+06	4.77333e+07	1.42232e+07	1.30705e+07	708382	1.20544e+07	1.1484e+07	1.62426e+07
Com_3201_pos	TBHQ	C10 H14 O2	166.099	6.684	167.106	No results	No results	Full match	1.03557e+08	7.79464e+07	8.40931e+07	1.18157e+08	7.88359e+07	8.23118e+07	9.69109e+07	7.28158e+07	8.94188e+07	6.64613e+07	7.13274e+07	8.04128e+07	1.47257e+08	1.38943e+08	8.23378e+07	8.95825e+07	6.23979e+07	8.30137e+07	1.42483e+07	9.31732e+07	9.58899e+07	1.26546e+08	9.22711e+07	7.0943e+07	1.00731e+08	1.01287e+08	9.76026e+07
Com_3320_pos	Sodium Houttuyfonate	C14 H27 Na O5 S	330.148	5.402	353.137	No results	No results	Full match	7.72896e+07	3.78669e+07	6.93204e+07	3.77252e+07	6.27971e+07	2.55185e+07	9.18381e+07	34165282	3.55728e+07	3.00182e+07	4.73733e+07	6.73071e+07	2.1301e+07	3.57631e+07	4.16567e+07	1.94841e+07	5.27869e+07	2.86235e+07	4.70543e+07	5.33595e+07	3.71883e+07	4.09116e+07	4.10327e+07	4.3071e+07	3.40584e+07	3.56433e+07	2.81681e+07
Com_3358_pos	Flavokawain A	C18 H18 O5	314.115	5.417	315.122	No results	No results	Full match	6.39142e+07	3.34745e+07	4.69094e+07	4.81443e+07	4.55348e+07	2.08253e+07	7.08688e+07	5.72628e+07	6.44537e+07	5.64006e+07	3.26804e+07	3.7603e+07	6.85567e+07	7.85466e+07	8.23274e+07	9.04059e+07	7.143e+07	1.0703e+08	5.62885e+07	4.92394e+07	4.19928e+07	6.38865e+07	4.45211e+07	5.85397e+07	47640676	4.6017e+07	5.31897e+07
Com_3424_pos	6-Gingerol	C17 H26 O4	294.182	6.128	295.188	No results	No results	Full match	5.6474e+06	8.05666e+06	7.04092e+06	6.79392e+06	6.37699e+06	1.08395e+07	5.26562e+06	6.4902e+06	1.34462e+07	7.1992e+06	1.18995e+07	2.99358e+07	9.162e+06	9.64865e+06	7.78985e+06	7.6388e+06	1.90779e+07	1.90515e+07	5.94938e+07	2.91175e+07	1.86445e+07	1.78953e+07	9.89743e+06	1.02638e+08	2.02754e+07	2.14133e+07	2.28195e+07
Com_3515_pos	Panaxatriol	C30 H52 O4	476.386	8.861	477.392	No results	No results	Full match	284665	254081	433729	345755	274567	289273	208967	263524	289992	463297	233626	250650	1.15343e+08	1.12001e+08	7.09647e+07	7.36121e+07	9.49479e+07	9.7468e+07	1.08349e+08	9.9793e+07	8.67116e+07	5.51936e+07	1.26784e+08	6.88936e+07	3.10821e+07	3.09522e+07	3.03865e+07
Com_3530_pos	Mulberroside A	C26 H32 O14	568.177	5.196	569.185	No results	Full match	No results	581453	1.46793e+06	647725	699051	728848	773763	433410	601199	686520	602779	733861	716525	1.13998e+08	1.07126e+08	7.37606e+07	7.10921e+07	9.61451e+07	6.91786e+07	7.07122e+07	6.71457e+07	7.89915e+07	7.11626e+07	1.194e+08	9.86446e+07	1.8268e+07	1.77771e+07	1.80943e+07
Com_3623_pos	LPE 18:2	C23 H44 N O7 P	477.285	8.713	478.292	No results	Full match	Full match	1.90565e+07	1.70263e+07	5.54399e+06	6.11386e+06	6.70516e+06	8.60902e+06	3.94595e+06	5.74528e+06	4.59162e+06	4.55492e+06	4.33214e+06	7.60526e+06	4.11263e+07	4.36953e+07	4.1268e+07	4.25288e+07	8.42731e+07	8.66185e+07	4.57922e+07	1.06831e+08	6.0444e+07	5.11948e+07	3.9026e+07	53530537	6.47269e+07	3.70806e+07	54817799
Com_3685_pos	LPE 16:1	C21 H42 N O7 P	451.269	8.391	452.276	No results	Full match	No results	412874	296357	143765	180224	215212	346636	276685	158518	246036	165761	250373	316656	1.20482e+08	115927632	6.68718e+07	6.18475e+07	9.46062e+07	9.45782e+07	2.42303e+07	3.3842e+07	6.14399e+07	3.2632e+07	7.65796e+07	6.06883e+07	2.68416e+07	2.80314e+07	2.56797e+07
Com_3698_pos	Estriol	C18 H24 O3	288.172	6.445	289.179	Full match	No results	No results	1.48786e+07	8.06885e+07	2.03295e+07	2.09315e+07	8.24124e+06	1.00527e+07	9.95284e+06	1.68656e+07	1.86107e+07	1.40607e+07	1.87872e+07	4.41999e+07	2.09208e+06	2.38511e+06	3.19831e+06	3.06776e+06	5.29359e+06	4.90149e+06	1.16231e+07	1.59946e+07	6.22747e+06	1.53825e+07	3.6373e+06	3.02492e+07	2.0699e+07	1.65192e+07	1.59414e+07
Com_3751_pos	2-Ethyl-3-hydroxy-4H-pyran-4-one	C7 H8 O3	140.047	1.562	141.054	No results	No results	Full match	4.56698e+07	1.48394e+07	4.52853e+07	6.38782e+07	5.30389e+07	8.33975e+07	2.11415e+07	2.42744e+07	1.97699e+07	3.9168e+07	3.22378e+07	3.57776e+07	2.88717e+07	2.20482e+07	2.84223e+07	3.04138e+07	1.55193e+07	1.3664e+07	3.78479e+07	2.8229e+07	2.05275e+07	1.80344e+07	2.61553e+07	2.62101e+07	4.34746e+07	3.60736e+07	3.12583e+07
Com_3780_pos	p-Anisaldehyde	C8 H8 O2	136.052	4.865	137.06	No results	No results	Full match	6.18721e+07	5.4542e+07	3.97654e+07	5.89536e+07	5.39754e+07	4.49947e+07	5.09688e+07	5.23487e+07	5.92941e+07	4.4511e+07	5.80327e+07	6.81738e+07	8.2421e+06	9.19486e+06	9.36036e+06	9.94906e+06	1.06866e+07	1.01056e+07	1.06075e+07	7.11325e+06	1.07494e+07	7.0416e+06	9.89491e+06	9.83979e+06	4.40038e+07	3.14587e+07	3.26913e+07
Com_3826_pos	Deoxyarbutin	C11 H14 O3	194.094	5.478	195.101	No results	No results	Full match	7.89193e+07	6.05123e+07	8.04338e+07	7.24771e+07	6.6884e+07	7.55385e+07	4.6741e+07	7.03223e+07	8.38715e+07	8.83645e+07	4.35142e+07	5.94082e+07	2.57944e+07	2.85275e+07	2.04959e+07	2.58044e+07	2.97911e+07	2.43756e+07	3.8103e+07	3.1825e+07	2.87586e+07	3.27005e+07	2.68221e+07	1.94689e+07	5.55671e+07	5.83285e+07	5.66022e+07
Com_3936_pos	N alpha-Acetyl-L-lysine	C8 H16 N2 O3	188.116	3.046	189.123	No results	No results	Full match	8.70964e+06	2.36324e+07	1.00452e+07	1.00491e+07	5.92464e+06	2.58934e+07	3.05649e+07	7.19661e+06	9.64636e+06	9.5427e+06	1.07705e+07	1.49774e+07	1.25401e+08	8.84297e+07	3.28198e+07	3.33803e+07	4.39259e+07	3.68929e+07	7.20027e+07	8.10599e+07	3.95257e+07	4.95924e+07	3.68068e+07	6.09954e+07	2.88299e+07	2.63158e+07	2.59372e+07
Com_3941_pos	Methyl Eugenol	C11 H14 O2	178.099	6.799	179.106	No results	No results	Full match	417594	804598	610701	629361	402469	635605	752546	694598	799254	708919	792611	845983	5.39758e+06	6.50484e+06	8.49803e+07	8.24334e+07	7.3209e+07	7.28208e+07	2.59096e+07	1.45964e+07	2.03834e+07	1.96287e+07	1.03511e+07	1.0384e+07	1.27122e+07	1.51012e+07	1.23922e+07
Com_4200_pos	Coniferin	C16 H22 O8	364.112	5.105	365.119	Invalid mass	No results	No results	1.19496e+06	8.81402e+06	2.39686e+06	881378	2.61976e+06	718008	7.66977e+06	1.09164e+06	1.57456e+06	928114	2.57805e+06	2.2619e+07	7.54509e+07	7.37354e+07	6.66771e+07	7.78775e+07	6.06836e+07	6.20997e+07	5.39887e+07	4.73824e+07	7.31154e+07	6.71668e+07	7.92918e+07	7.06115e+07	1.56468e+07	2.05501e+07	1.76885e+07
Com_4213_pos	4-Hydroxyphenylacetic acid	C8 H8 O3	152.047	1.418	153.054	No results	No results	Full match	4.79435e+07	3.5363e+07	5.39229e+07	5.25143e+07	7.35946e+07	5.78432e+07	4.89678e+07	4.45795e+07	4.92446e+07	6.40515e+07	6.47363e+07	2.70834e+07	1.06281e+07	1.18626e+07	7.20403e+06	6.34405e+06	7.55002e+06	6.29412e+06	6.95745e+06	6.07351e+06	6.81101e+06	8.33564e+06	7.55014e+06	6.65216e+06	2.23805e+07	3.47147e+07	3.65976e+07
Com_4217_pos	Forsythoside E	C20 H30 O12	462.17	5.367	463.177	No results	Invalid mass	No results	2.33123e+07	49525861	3.20664e+07	4.68484e+07	4.43486e+07	7.10515e+07	1.87371e+07	4.88648e+07	6.29384e+07	5.31895e+07	4.88301e+07	2.53478e+07	1.65577e+07	1.47761e+07	1.29477e+07	1.22192e+07	1.43355e+07	5.96169e+06	1.49716e+07	1.66907e+07	1.19429e+07	1.26196e+07	1.0635e+07	7.7042e+06	3.86477e+07	2.67348e+07	3.80219e+07
Com_4522_pos	Thymidine 5'-diphosphate	C10 H16 N2 O11 P2	402.023	1.619	403.031	No results	No results	Full match	2.64565e+07	6.07294e+07	3.97254e+07	1.95295e+07	4.3119e+07	3.6638e+07	1.19247e+07	3.64901e+07	4.30335e+07	6.94623e+07	1.25239e+07	2.45099e+07	2.62608e+06	5.85973e+06	3.73343e+06	3.45564e+06	4.88535e+06	4.60647e+06	7.97576e+06	6.2097e+06	1.91436e+06	3.88784e+06	3.1932e+06	3.00533e+06	2.57781e+07	1.78805e+07	1.32142e+07
Com_4671_pos	Gomisin O	C23 H28 O7	416.185	8.961	417.192	No results	No results	Full match	6.91057e+06	4.66788e+06	1.03042e+07	9.34005e+06	8.1612e+06	9.23805e+06	6.33764e+06	7.93844e+06	8.38521e+06	6.9286e+06	9.90606e+06	8.33117e+06	2.55855e+07	2.56171e+07	8.15575e+06	1.02107e+07	2.27991e+06	3.51994e+06	2.83113e+06	2.1172e+06	3.16326e+06	1.79721e+07	1.07985e+07	6.60328e+07	1.54679e+07	8.50217e+06	9.26471e+06
Com_4856_pos	Limocitrin O-hexoside	C23 H24 O13	508.119	5.686	509.127	No results	No results	Full match	2.77142e+07	2.32157e+07	6.77429e+07	4.86491e+07	4.54249e+07	3.23145e+07	1.41604e+07	3.04731e+07	2.66801e+07	2.17031e+07	8.80482e+06	6.52852e+06	2.19517e+07	1.67942e+07	1.2274e+07	7.88628e+06	1.02851e+07	7.32568e+06	4.42324e+06	1.1587e+07	1.39895e+07	13293012	1.69886e+07	9.74425e+06	1.49338e+07	2.16181e+07	2.24602e+07
Com_4877_pos	Swertiamarin	C16 H22 O10	374.119	4.973	375.126	No results	Invalid mass	No results	3.12997e+07	4.07579e+07	5.42121e+07	6.2942e+07	2.62984e+07	5.12128e+07	1.83039e+07	3.26804e+07	3.48344e+07	3.97915e+07	4.21704e+07	4.73125e+07	1.95255e+07	2.11111e+07	1.56992e+07	1.72725e+07	1.80745e+07	1.73054e+07	8.1221e+06	1.24179e+07	1.17445e+07	1.14327e+07	2.04384e+07	1.14147e+07	3.25486e+07	3.32871e+07	3.30752e+07
Com_4959_pos	4'-Hydroxypropiophenone	C9 H10 O2	150.069	5.475	323.127	No results	No results	Full match	2.13694e+07	1.58486e+07	1.62904e+07	1.39994e+07	1.77139e+07	6.36685e+06	5.17376e+07	1.68835e+07	3.80374e+07	1.41636e+07	1.24688e+07	1.82631e+07	7.84085e+06	1.12881e+07	2.68306e+07	2.77577e+07	8.62623e+06	7.4709e+06	9.24878e+06	8.69229e+06	9.50849e+06	9.07117e+06	1.01509e+07	8.5125e+06	3.20173e+07	3.13949e+07	2.72836e+07
Com_4984_pos	5-Aminolevulinic acid	C5 H9 N O3	131.058	1.362	132.066	No results	No results	Full match	6.43793e+06	4.02506e+07	1.18897e+07	6.29368e+06	5.94584e+07	8.63017e+06	1.02774e+07	3.51376e+06	6.02401e+06	6.23448e+06	6.56234e+06	8.97923e+06	4.53502e+06	5.2001e+06	4.14018e+06	3.57213e+06	5.74226e+06	4.69629e+06	3.19097e+06	4.93956e+06	4.45181e+06	3.78141e+06	3.81677e+06	6.08377e+06	1.24299e+07	9.70032e+06	1.00599e+07
Com_4999_pos	N-[(-)-Jasmonoyl]-(L)-Isoleucine	C18 H29 N O4	323.209	7.086	324.216	No results	No results	Full match	4.14441e+06	1.13935e+07	1.02047e+07	1.37019e+07	1.03681e+07	1.79333e+07	9.19262e+06	7.52656e+06	1.26537e+07	9.07186e+06	1.83314e+07	2.86575e+07	1.46643e+07	1.50624e+07	7.9235e+06	7.31612e+06	1.35194e+07	1.35383e+07	2.04364e+07	3.22594e+07	2.14501e+07	1.61633e+07	1.06751e+07	5.95219e+07	1.65404e+07	1.97041e+07	1.98825e+07
Com_5034_pos	Ginkgolic Acid	C22 H34 O3	346.25	8.948	347.257	No results	No results	Full match	234355	60003.6	101104	107546	553357	116335	392219	163900	584591	147922	694063	98441.6	8.09956e+07	8.80128e+07	1.69958e+07	1.85084e+07	4.29993e+07	4.52171e+07	2.74764e+07	7.61288e+06	1.88872e+07	1.71091e+07	1.61294e+07	5.83677e+06	9.79224e+06	9.64116e+06	1.05216e+07
Com_5050_pos	5-O-Caffeoylshikimic acid	C16 H16 O8	336.083	5.246	337.09	No results	No results	Full match	2.1475e+07	1.26176e+07	2.95262e+07	3.72871e+07	2.71421e+07	5.40555e+07	1.52228e+07	2.83481e+07	2.05782e+07	2.99076e+07	2.18472e+07	3.36721e+07	1.03096e+07	1.10597e+07	8.75385e+06	1.08127e+07	8.36263e+06	7.39245e+06	1.35919e+07	7.29525e+06	1.41777e+07	1.0375e+07	9.31598e+06	6.42909e+06	2.24215e+07	2.21623e+07	2.3235e+07
Com_5116_pos	Xanthurenic acid O-hexoside	C16 H17 N O9	367.089	4.591	368.096	No results	No results	Full match	1.62539e+07	3.96191e+07	2.6782e+07	2.93074e+07	3.4973e+07	53023254	7.58724e+06	2.94591e+07	2.80191e+07	2.83758e+07	1.54849e+07	3.26992e+06	2.50192e+06	2.75059e+06	1.47974e+06	1.19782e+06	1.79659e+06	1.66235e+06	1.00724e+06	1.03812e+06	1.26521e+06	1.29477e+06	1.17938e+06	676384	2.18927e+07	1.75305e+07	1.37388e+07
Com_5122_pos	Citrinin	C13 H14 O5	250.083	5.081	251.09	Full match	No results	No results	1.93064e+07	9.44735e+06	1.74841e+07	2.11728e+07	1.20636e+07	1.894e+07	1.57625e+07	1.4301e+07	1.51775e+07	1.56898e+07	1.23395e+07	5.16964e+06	3.96482e+07	3.95354e+07	2.85361e+07	4.97328e+07	4.61067e+07	5.23823e+07	6.34015e+07	5.41355e+07	3.06017e+07	2.47578e+07	2.17371e+07	4.04802e+07	1.83342e+07	1.94669e+07	2.71238e+07
Com_5174_pos	Levulinic acid	C5 H8 O3	116.047	1.334	117.054	No results	No results	Full match	4.05563e+07	2.11262e+07	2.30884e+07	3.97889e+07	3.33122e+07	3.76927e+07	2.41579e+07	4.56188e+07	5.40344e+07	5.36994e+07	2.94398e+07	2.48157e+07	3.37909e+07	3.57351e+07	2.42391e+07	2.31981e+07	2.49418e+07	4.56099e+07	2.85888e+07	3.3641e+07	3.44765e+07	3.39579e+07	4.64866e+07	2.70791e+07	4.20381e+07	3.28008e+07	2.87813e+07
Com_5318_pos	ladanein	C17 H14 O6	314.078	6.401	315.085	No results	No results	Full match	6.86241e+06	7.07019e+06	961093	3.71985e+06	3.31042e+06	2.36153e+07	1.43579e+07	6.15427e+06	3.3516e+06	6.27707e+06	1.19258e+07	4.08253e+06	5.65921e+06	5.5352e+06	1.05988e+07	1.00161e+07	1.41526e+06	1.67048e+06	820851	911719	6.56466e+07	1.02367e+07	720583	836102	6.41494e+06	8.5186e+06	8.1498e+06
Com_5372_pos	Gossypol	C30 H30 O8	518.196	5.844	519.203	No results	No results	Full match	2.01499e+07	3.49766e+07	8.08808e+06	1.28813e+07	2.43612e+07	3.35774e+07	4.4892e+06	4.9458e+07	1.91329e+07	4.30705e+06	2.1628e+07	1.3547e+07	1.60803e+06	1.6865e+06	2.15899e+06	1.4016e+06	1.3957e+06	1.11551e+06	1.34562e+06	5.2687e+06	1.41284e+06	1.38271e+06	1.45164e+06	1.08024e+06	1.31605e+07	1.43378e+07	1.28465e+07
Com_5476_pos	N6-Succinyl Adenosine	C14 H17 N5 O8	383.106	4.971	384.114	No results	No results	Full match	2.08623e+07	3.09303e+07	1.39248e+07	3.59956e+07	2.85006e+07	1.49769e+07	3.0345e+07	3.47959e+07	1.13936e+07	1.71702e+07	1.63324e+07	3.96688e+07	1.48028e+07	1.69269e+07	1.24407e+07	1.22877e+07	1.38178e+07	1.29738e+07	4.5096e+07	4.71611e+07	1.25902e+07	1.86381e+07	1.73355e+07	1.53048e+07	2.55406e+07	2.98286e+07	2.16562e+07
Com_5487_pos	O-methylnaringenin C-pentoside	C21 H22 O9	418.125	5.333	419.132	No results	No results	Full match	3.29021e+07	2.779e+07	5.62258e+07	1.64753e+07	2.01214e+07	1.29689e+07	3.09213e+07	3.07081e+07	7.86248e+06	1.37895e+07	2.0473e+07	2.04787e+07	4.2706e+06	3.03717e+06	2.27512e+06	2.10402e+06	2.48011e+06	2.92071e+06	3.67116e+06	2.66373e+06	1.801e+06	4.45755e+06	3.08184e+06	2.70023e+06	1.53667e+07	1.69096e+07	1.1894e+07
Com_5562_pos	Genipin	C11 H14 O5	226.083	5.287	227.091	No results	No results	Full match	2.84004e+07	1.68938e+07	2.05983e+07	2.27235e+07	3.15444e+07	2.27954e+07	2.16712e+07	2.97399e+07	4.8437e+07	2.88085e+07	2.10028e+07	2.19779e+07	2.24216e+07	2.36606e+07	1.70555e+07	1.24016e+07	1.75259e+07	1.44534e+07	2.00649e+07	2.05343e+07	1.72248e+07	1.99758e+07	1.70598e+07	2.29949e+07	2.45968e+07	2.5323e+07	2.05969e+07
Com_5653_pos	Stachyose	C24 H42 O21	666.22	1.344	667.226	No results	No results	Full match	3.66086e+07	19946798	5.36864e+07	5.31005e+07	4.47102e+07	1.65615e+07	2.60258e+07	2.4538e+07	2.31571e+07	2.72867e+07	2.07036e+07	1.98192e+07	3.58317e+07	3.82701e+07	2.94438e+07	2.98718e+07	2.65128e+07	2.21806e+07	3.99621e+07	2.68928e+07	3.3423e+07	3.07198e+07	3.65954e+07	2.417e+07	3.13832e+07	2.1278e+07	2.58566e+07
Com_5703_pos	Euphorbia factor L3	C31 H38 O7	522.261	8.119	523.267	No results	No results	Full match	724191	543210	757288	821989	608750	746586	602610	729071	691520	508973	1.10166e+06	793808	7.7839e+06	9.00597e+06	3.23667e+07	3.13981e+07	4.09943e+07	3.28161e+07	3.88167e+07	2.13403e+07	5.917e+07	2.43426e+07	5.47005e+07	2.28549e+07	8.67281e+06	9.36415e+06	9.25655e+06
Com_5729_pos	Kirenol	C20 H34 O4	338.244	7.076	339.25	No results	No results	Full match	3.29732e+06	6.52571e+06	5.03892e+06	4.52178e+06	4.30569e+06	6.6078e+06	1.10345e+07	9.87756e+06	8.08824e+06	7.44759e+06	4.2836e+06	1.07187e+07	1.84381e+07	2.01891e+07	2.57273e+07	2.71406e+07	3.35517e+07	3.11801e+07	3.42126e+07	5.02284e+07	3.61101e+07	3.26191e+07	2.19785e+07	4.85353e+07	1.87793e+07	2.03726e+07	1.97058e+07
Com_5765_pos	6-Paradol	C17 H26 O3	278.188	6.287	279.194	No results	No results	Full match	1.79909e+06	1.86579e+06	1.65817e+06	2.01016e+06	1.26747e+06	2.76587e+06	1.01882e+06	1.91561e+06	3.23386e+06	2.15274e+06	2.40455e+06	6.09391e+06	2.36333e+06	2.60686e+06	2.51454e+06	2.56497e+06	3.27703e+06	3.54456e+06	7.18386e+06	1.39223e+07	5.97777e+06	5.40992e+06	1.9333e+06	4.81154e+07	4.58235e+06	4.6864e+06	5.3488e+06
Com_5768_pos	Icariin	C33 H40 O15	676.25	5.292	677.258	Invalid mass	No results	No results	3.15956e+07	9.85281e+06	2.38125e+07	2.36237e+07	1.46349e+07	1.52647e+07	4.12675e+07	1.16286e+07	2.22894e+07	2.46614e+07	2.37615e+06	1.75877e+07	796444	751083	780814	738831	807008	669991	564025	534592	586351	603658	688249	572612	1.83249e+07	1.12202e+07	1.01669e+07
Com_5806_pos	Prunin	C21 H22 O10	434.12	5.502	435.128	Full match	No results	Full match	1.84335e+07	2.77511e+07	5.14312e+07	2.94539e+07	2.49987e+07	9.01182e+06	7.42466e+06	2.50548e+07	1.57898e+07	2.48175e+07	2.43598e+07	2.08434e+07	1.85394e+07	1.95059e+07	8.59508e+06	7.79246e+06	1.01393e+07	1.02107e+07	4.71929e+06	8.74269e+06	7.80275e+06	8.89613e+06	1.08649e+07	5.20727e+06	2.20326e+07	1.8275e+07	2.05336e+07
Com_5840_pos	Methylophiopogonanone A	C19 H18 O6	342.109	5.458	343.117	No results	No results	Full match	5.54303e+06	7.34213e+06	5.7667e+06	5.07895e+06	6.05394e+06	4.39202e+06	9.65532e+06	7.07057e+06	4.3511e+06	7.28486e+06	5.86844e+06	5.82441e+06	4.6356e+07	3.76301e+07	45528064	4.69297e+07	4.7881e+07	4.63069e+07	4.2246e+07	3.73744e+07	4.35246e+07	3.69021e+07	3.24003e+07	4.10435e+07	1.40405e+07	1.41936e+07	1.45287e+07
Com_5845_pos	Parthenolide	C15 H20 O3	248.14	6.12	249.147	No results	No results	Full match	852978	624399	716963	552233	550938	769974	725671	592783	787483	1.28934e+06	3.84144e+06	1.13933e+06	1.43731e+06	1.09757e+06	8.24787e+06	8.25786e+06	4.24755e+06	4.4647e+06	4.14851e+06	5.28472e+07	3.02094e+06	4.43299e+06	3.60724e+06	3.16217e+06	2.12196e+06	2.29252e+06	2.37876e+06
Com_5926_pos	(+)-epipinoresinol-4-O-beta-D-glucoside	C26 H32 O11	520.192	5.282	521.2	No results	No results	Full match	1.28195e+07	1.3871e+07	1.4288e+07	5.69648e+06	1.28462e+07	1.32821e+07	2.24369e+07	1.78682e+07	1.98529e+07	2.02032e+07	1.15784e+07	1.39647e+07	1.25504e+07	1.03483e+07	1.34281e+07	9.74363e+06	1.83543e+07	1.6841e+07	5.08084e+07	1.3802e+06	1.84467e+07	1.51479e+07	1.22327e+07	9.38342e+06	2.2656e+07	2.56953e+07	2.57697e+07
Com_6004_pos	Artemether	C16 H26 O5	298.177	6.526	299.185	No results	No results	Full match	351747	952018	684286	401692	608290	1.39666e+06	316244	616633	7.10597e+06	1.0486e+06	1.07341e+06	2.07507e+06	1.29027e+06	1.51015e+06	8.14891e+06	9.43947e+06	4.58505e+07	3.80081e+07	5.61801e+06	9.3908e+06	3.38408e+07	7.03683e+06	7.09208e+06	6.99242e+06	4.95699e+06	5.48319e+06	5.30037e+06
Com_6100_pos	Xylitol	C5 H12 O5	152.068	1.34	153.076	No results	No results	Full match	1.65592e+07	2.89993e+07	1.22758e+07	1.52901e+07	4.37684e+07	2.28729e+07	1.91933e+07	2.12099e+07	1.88702e+07	3.11497e+07	2.41228e+07	2.59906e+07	1.08271e+07	1.07263e+07	5.32561e+06	6.12284e+06	8.30665e+06	7.39519e+06	8.33182e+06	1.61129e+07	1.07661e+07	8.603e+06	1.04387e+07	7.42379e+06	1.88509e+07	1.68339e+07	1.75478e+07
Com_6197_pos	Myricetin	C15 H10 O8	318.036	5.343	319.044	No results	No results	Full match	1.0643e+07	1.50734e+07	3.07837e+07	2.74367e+07	2.63987e+07	1.12955e+07	1.69637e+07	3.4231e+07	2.53162e+07	2.22935e+07	3.6072e+07	1.48547e+07	9.44927e+06	1.06738e+07	3.45011e+06	3.88871e+06	3.17791e+06	3.36072e+06	4.11127e+06	3.59687e+06	4.04331e+06	5.89002e+06	4.80692e+06	2.29142e+06	1.84884e+07	1.76426e+07	1.79602e+07
Com_6382_pos	Oxypeucedanin	C16 H14 O5	286.083	5.195	287.09	No results	No results	Full match	3.03327e+06	3.28563e+06	3.55796e+06	3.5924e+06	4.58026e+06	4.25253e+06	2.5505e+06	2.87618e+06	3.69844e+06	4.67438e+06	1.7773e+06	4.1504e+06	5.2065e+07	5.72492e+07	3.67713e+07	3.14464e+07	4.20058e+07	4.02078e+07	3.42092e+07	11183232	3.98093e+07	4.24768e+07	5.2715e+07	3.60797e+07	1.34247e+07	1.37687e+07	1.22362e+07
Com_6479_pos	3,4,5-Trimethoxycinnamic acid	C12 H14 O5	238.083	5.459	239.09	No results	No results	Full match	2.11609e+07	2.12025e+07	2.33687e+07	2.76014e+07	2.12852e+07	1.4808e+07	2.21694e+07	2.33882e+07	2.78239e+07	2.30674e+07	1.57666e+07	1.43599e+07	14336232	5.98956e+07	1.08968e+07	1.13188e+07	3.45044e+07	1.54494e+07	2.98327e+07	1.02557e+07	1.27499e+07	8.62277e+06	4.71085e+06	1.43316e+07	2.19724e+07	1.67073e+07	1.7834e+07
Com_6578_pos	Carnosol	C20 H26 O4	330.182	8.254	331.189	No results	Full match	Full match	1.3145e+06	1.20199e+06	2.00278e+06	2.06369e+06	4.23921e+06	2.20088e+06	2.61694e+06	2.12981e+06	3.29112e+06	1.80138e+06	2.18682e+06	3.85815e+06	1.6131e+07	1.62495e+07	2.07993e+07	1.3385e+07	3.39914e+07	2.80022e+07	3.02332e+07	2.06414e+07	3.07096e+07	4.68445e+07	4.52579e+07	2.73657e+07	1.35104e+07	1.50246e+07	1.35193e+07
Com_6676_pos	Orotidine	C10 H12 N2 O8	288.06	1.292	289.068	No results	No results	Full match	1.39776e+07	9.62462e+06	1.05245e+07	1.33521e+07	2.55519e+07	1.11985e+07	1.81445e+06	3.52206e+07	1.06165e+07	2.45981e+07	7.74389e+06	9.64283e+06	662040	431801	298488	713182	897291	798862	440808	1.38031e+06	594938	520472	887129	398168	5.85581e+06	1.0425e+07	1.12855e+07
Com_6793_pos	Sugiol	C20 H28 O2	300.208	7.08	601.424	No results	No results	Full match	2.78326e+06	2.33522e+06	954134	956193	1.19894e+06	991919	2.38425e+06	2.34235e+06	1.92305e+06	1.73655e+06	6.89474e+06	2.83423e+07	171992	169301	255096	245833	224238	222188	1.44723e+06	1.27395e+06	278718	1.32087e+06	319966	2.02663e+07	2.15511e+06	2.62306e+06	2.1839e+06
Com_6848_pos	Iridin	C24 H26 O13	522.137	5.694	523.144	No results	Full match	No results	5.82837e+06	8.98054e+06	1.74273e+07	2.44592e+07	3.01571e+07	3.38918e+07	6.90558e+06	2.58656e+07	2.93133e+07	2.0301e+07	5.22797e+06	2.16671e+06	2.45421e+06	2.46792e+06	927722	900023	1.48256e+06	1.51611e+06	1.20878e+06	5.70822e+06	1.09753e+06	1.46084e+06	644828	726487	1.5107e+07	1.236e+07	1.24076e+07
Com_7113_pos	Ganoderic acid A	C30 H44 O7	516.308	5.927	499.305	No results	No results	Full match	2.50792e+07	1.49585e+07	1.34892e+07	2.01366e+07	1.96461e+07	2.1915e+07	1.11619e+07	1.62044e+07	3.28921e+07	2.57461e+07	1.03188e+07	1.30381e+07	9.40775e+06	9.89668e+06	4.61766e+06	2.76067e+06	8.01058e+06	6.73822e+06	9.1245e+06	8.28498e+06	2.28773e+07	8.37215e+06	3.69545e+07	8.23e+06	1.54429e+07	1.44884e+07	1.30924e+07
Com_7167_pos	Sinapyl Alcohol	C11 H14 O4	210.088	5.046	211.095	No results	No results	Full match	2.00671e+07	2.02714e+07	2.76921e+07	3.72099e+07	2.31058e+07	2.87993e+07	8.67042e+06	3.1406e+07	3.15685e+07	2.37026e+07	1.39265e+07	1.20068e+07	2.03066e+07	1.6876e+07	1.22129e+07	1.17537e+07	1.36692e+07	1.33758e+07	1.22431e+07	1.51606e+07	1.02164e+07	1.18495e+07	1.17933e+07	9.78771e+06	2.11003e+07	1.91631e+07	1.96963e+07
Com_7231_pos	Bruceine D	C20 H26 O9	410.158	5.553	411.165	No results	No results	Full match	1.24348e+07	2.27475e+07	1.43578e+07	3.69756e+07	1.97212e+07	1.12797e+07	6.8527e+06	8.26381e+06	2.03381e+07	8.9954e+06	1.62836e+07	6.4405e+06	1.79045e+07	1.94904e+07	1.67971e+07	1.78854e+07	1.16268e+07	1.1887e+07	7.45876e+06	6.86978e+06	8.21916e+06	9.82766e+06	1.07547e+07	5.64795e+06	2.64156e+07	2.47744e+07	2.41786e+07
Com_7445_pos	3-Dehydroshikimic acid	C7 H8 O5	172.036	1.357	173.044	No results	No results	Full match	2.44754e+07	1.05785e+07	2.79462e+07	3.27404e+07	2.28576e+07	2.96603e+07	1.80013e+07	2.71115e+07	2.83459e+07	3.45246e+07	2.19351e+07	1.07005e+07	1.69121e+07	1.60061e+07	1.35954e+07	1.50319e+07	7.14546e+06	1.04723e+07	9.27764e+06	9.47015e+06	6.81903e+06	8.45535e+06	1.12266e+07	8.25401e+06	1.24839e+07	1.5455e+07	1.21681e+07
Com_7729_pos	3'-Hydroxypterostilbene	C16 H16 O4	272.104	6.733	273.111	No results	No results	Full match	329786	448044	377182	427776	448971	304095	263603	304451	434016	503695	311210	409470	444533	1.56172e+06	5.06044e+06	5.3793e+06	697806	666934	2.20924e+07	3.41698e+07	12354678	1.45255e+07	2.13816e+07	2.25171e+07	4.83681e+06	4.19498e+06	4.4942e+06
Com_7785_pos	Leucosceptoside A	C30 H38 O15	638.218	5.669	639.225	No results	No results	Full match	588859	730430	629691	689216	648869	902616	282434	584443	632392	597080	419935	497271	9.73902e+06	9.76459e+06	2.24751e+07	2.32371e+07	1.3345e+07	1.2228e+07	3.30511e+07	1.75786e+07	3.15461e+07	2.12461e+07	3.45322e+07	2.28564e+07	5.25649e+06	5.3972e+06	3.7512e+06
Com_7826_pos	Procyanidin A3	C30 H24 O12	576.126	5.15	577.133	No results	No results	Full match	8.71103e+06	7.14929e+06	8.23133e+06	2.00336e+06	5.48645e+06	3.88196e+06	3.24469e+06	5.66379e+06	4.59531e+06	5.02648e+06	3.9042e+06	1.40296e+06	3.03693e+07	3.42775e+07	2.62806e+07	2.98169e+07	2.51115e+07	2.80219e+07	1.71548e+07	1.83949e+07	1.27474e+07	2.66504e+07	2.97334e+07	4.73129e+06	1.55915e+07	9.22515e+06	1.00976e+07
Com_7873_pos	Momordin Ic	C41 H64 O13	764.432	8.484	765.439	No results	No results	Full match	4.48146e+06	2.57318e+07	1.15772e+07	9.55992e+06	1.22307e+07	1.85214e+07	2.649e+06	3.93437e+06	7.81134e+06	4.30068e+06	2.51456e+06	2.45343e+06	328597	367458	302364	307251	433436	441789	280381	383932	325860	261260	212401	347068	4.91421e+06	5.04083e+06	6.2483e+06
Com_7979_pos	Glycyrrhetinic acid	C30 H46 O4	470.339	8.136	471.346	No results	No results	Full match	263552	181464	244823	282510	277961	319654	289284	349992	287572	233212	528851	381069	1.46348e+07	1.66636e+07	1.31281e+07	1.59283e+07	1.54509e+07	2.09678e+07	2.90994e+07	1.9802e+07	6.96082e+06	3.45536e+07	1.06432e+07	1.50986e+07	7.20165e+06	6.57178e+06	6.9933e+06
[truncated: 69 more rows]

## Sheet: meta_intensity_pos
ID	Name	Formula	Molecular Weight	RT [min]	m/z	mzCloud_Results	mzVault_Results	MassList_Results	pos_A1	pos_A2	pos_A3	pos_A4	pos_A5	pos_A6	pos_B1	pos_B2	pos_B3	pos_B4	pos_B5	pos_B6	pos_C1	pos_C4	pos_C2	pos_C5	pos_C3	pos_C6	pos_D1	pos_D2	pos_D3	pos_D4	pos_D5	pos_D6	pos_QC1	pos_QC2	pos_QC3
[truncated: 1,066 more rows]
