# Supplementary material for: Targeted and untargeted metabolomics reveals deep analysis of drought stress responses in needles and roots of Pinus taeda seedlings
Source: Front Plant Sci. 2023 Jan 31;13:1031466. doi: 10.3389/fpls.2022.1031466 (PMC9927248; doi:10.3389/fpls.2022.1031466)
Supplement: Supplementary Figure 1 — PLS-DA scores of experimental groups under negative ion mode. (A) needles (red) vs. roots (blue) of WW seedlings; (B) needles of WS (red) vs.WW (blue) pine seedlings; (C) needles (red) vs. roots (blue) of WS pine seedlings; (D) roots of WS (red) vs. WW (blue) pine seedlings. WW, well-watered; WS, water-stressed. [file DataSheet_1.zip › Supplementary Tables/Table S10.XLSX]

## Sheet: Diff_Heatmap_Name_neg
ID	Name	WW_L	WS_L	WW_R	WS_R	QC
Com_1_neg	D-(-)-Quinic acid	43134530312	44080571244	4804026555	2949018543	38646970697
Com_4_neg	alpha-Ketoglutaric acid	26499762557	25207679404	7394310259	7296748111	21491022464
Com_8_neg	11-Deoxy prostaglandin F2β	8939572223	14739457857	6064828671	7167796779	9062832860
Com_10_neg	α,α-Trehalose	1539689744	1513065646	18985970257	21293941034	2883569417
Com_13_neg	Catechin	7911767627	7171530003	8184375416	6165854275	7049142198
Com_14_neg	MAG (18:3)	6588549062	11791280134	5854771931	6861230552	7970835665
Com_19_neg	3,4,5-trihydroxycyclohex-1-ene-1-carboxylic acid	10560129516	9029143124	4.37583e+08	2.57503e+08	7922112051
Com_30_neg	Astringin	1.28833e+07	1.18852e+07	10586789366	9408504455	3954865074
Com_36_neg	Ophiopogonanone E	2.65816e+07	1.52587e+07	5733259481	4134111982	3385639566
Com_48_neg	Sweroside	1.3972e+07	1.42515e+07	5398419632	5233303579	2781240937
Com_56_neg	DL-Malic acid	2089531846	2435986134	4.718e+08	5.71911e+08	2036343302
Com_68_neg	Ascorbic acid	1778758377	1490805253	7.84654e+06	6.59551e+06	1003529753
Com_81_neg	D-(-)-Fructose	1271525418	1811837427	1959424018	3143606209	2339414221
Com_87_neg	Tretinoin	220871223	236560997	1345708148	1965608883	8.57758e+08
Com_111_neg	D-Xylulose	1073047342	1372279826	2.3285e+08	2.84402e+08	9.12999e+08
Com_113_neg	15-Deoxy-Δ12,14-prostaglandin D2	5.72408e+08	769309688	4.14949e+07	5.94221e+08	7.08341e+08
Com_114_neg	Gluconic acid	1036980139	1330658614	1.74118e+08	2.28318e+08	8.82872e+08
Com_117_neg	Skimmin	1326465560	1443684626	4.1555e+07	4.26023e+07	7.68099e+08
Com_132_neg	7-Methylxanthine	8.46105e+08	7.58444e+08	2.27146e+07	2.55019e+07	6.38257e+08
Com_134_neg	Procyanidin B2	5.85293e+08	6.5616e+08	1876127262	1697607775	9.85823e+08
Com_149_neg	cis-5,8,11,14,17-Eicosapentaenoic acid	8.06041e+08	6.76544e+08	1841523964	1737996785	1009838943
Com_151_neg	C-pentosyl-apigenin O-p-coumaroylhexoside	4.594e+06	2.64731e+06	1835663969	1584131049	6.64239e+08
Com_154_neg	O-p-Coumaroyl quinacyl quinic acid O-hexoside	5.47008e+06	3.36589e+06	1822703832	1574867791	6.6311e+08
Com_165_neg	Dihydroroseoside	1100682799	1150150045	7.96724e+07	5.96305e+07	8.42311e+08
Com_171_neg	Ferulic acid O-hexoside	8.24176e+08	1011011869	2.02063e+08	1.47854e+08	6.65412e+08
Com_175_neg	D-(+)-Mannose	5.46385e+08	3.69081e+08	1.49637e+08	1.72578e+08	2.53068e+08
Com_176_neg	2-(2-pyridyl)-2-{2-[4-(trifluoromethoxy)phenyl]hydrazono}acetonitrile	5.82631e+08	3.06274e+08	7.93687e+08	4.55338e+08	5.02251e+08
Com_193_neg	Gluconolactone	8.23272e+08	9.30233e+08	1.02244e+08	6.59552e+07	6.63746e+08
Com_205_neg	Prostaglandin H1	1.40114e+08	2.48338e+08	1.63887e+08	5.16832e+08	2.90457e+08
Com_226_neg	Apigenin C-pentoside	803909387	9.37962e+08	2.41823e+07	1.32948e+07	6.32922e+08
Com_232_neg	2,4-Dihydroxybenzoic acid	478684343	2.07387e+08	1.1491e+08	6.73258e+07	2.43923e+08
Com_240_neg	Sucrose	5.35702e+08	4.60146e+08	9.64354e+08	1039094293	5.90988e+08
Com_241_neg	Benzoic acid	5.08041e+07	5.80916e+07	7.36899e+08	8.28329e+08	2.22729e+08
Com_251_neg	2-Furoylglycine	4.88061e+07	3.93383e+07	665944582	1098111504	8.04237e+06
Com_280_neg	CUMYL-PICA N-pentanoic acid metabolite	6.23779e+08	4.93597e+08	1.75941e+08	1.58041e+08	4.2918e+08
Com_290_neg	Prostaglandin J2	9.2027e+06	2.25099e+07	4.63221e+07	2.75638e+08	8.97832e+07
Com_312_neg	columbianetin acetate	572971	841899	5.12266e+08	6.77721e+08	2.22321e+08
Com_316_neg	Astragalus polyphenols	2.0553e+07	1.7191e+07	4.34173e+08	4.41655e+08	6.66697e+07
Com_318_neg	Chlortetracycline	3.72491e+08	322279539	6.93091e+07	5.94744e+07	264471684
Com_321_neg	20-Hydroxy-(5Z,8Z,11Z,14Z)-eicosatetraenoic acid	7.26667e+07	1.83626e+08	4.50987e+08	5.4823e+08	2.66439e+08
Com_370_neg	Bilobalide	4.73039e+08	4.52393e+08	5.57668e+07	5.90959e+07	3.0559e+08
Com_376_neg	Prim-O-glucosylcimifugin	4.99926e+06	6.57517e+06	4.51277e+08	7.15187e+08	1.7119e+08
Com_390_neg	(+/-)9-HODE	8.72025e+06	2.30049e+07	2.69409e+08	4.66194e+08	1.46188e+08
Com_404_neg	Phytocassane E	1.67648e+07	4.66531e+07	4.73004e+07	2.36027e+08	1.02655e+08
Com_410_neg	Secoisolariciresinol diglucoside	2.54405e+08	3.71217e+08	3.30677e+07	3.36882e+07	1.99387e+08
Com_413_neg	Tricin O-malonylhexoside	1.70427e+07	1.62284e+07	4.63168e+08	608013418	1.83198e+08
Com_418_neg	myricetin 3-O-beta-D-galactopyranoside	1.89175e+08	3.08979e+08	3.99064e+07	4.2434e+07	1.74614e+08
Com_450_neg	4-(2,3-dihydrobenzo[b]furan-5-yl)pyrimidine-2-thiol	5.4624e+07	6.26935e+07	4.85735e+08	5.51646e+08	2.43444e+08
Com_454_neg	Dehydro-L-ascorbic acid	259154233	2.89474e+08	9.82002e+07	1.0985e+08	3.05301e+08
Com_457_neg	Sinapaldehyde glucoside	3.46261e+08	3.96973e+08	2.86541e+07	3.93448e+07	2.17345e+08
Com_460_neg	Scopolin	2.63284e+08	1.02272e+08	4.04329e+07	8.20185e+07	1.17566e+08
Com_465_neg	16-(Hexopyranosyloxy)-7-hydroxy-8,9-epoxypimaran-18-oic acid	1.51721e+08	1.27211e+08	4.49755e+08	4.50237e+08	2.5577e+08
Com_473_neg	Quercetin-3β-D-glucoside	3.87623e+08	332307285	6.72682e+07	5.97045e+07	2.64819e+08
Com_521_neg	Loganic acid	241738661	2.4047e+08	8.57998e+07	8.15162e+07	2.48538e+08
Com_533_neg	Prostaglandin F1α	2.17846e+06	3.72786e+06	1.30812e+07	1.77323e+08	1.96455e+07
Com_549_neg	MAG (18:4)	8.66215e+07	2.21734e+08	5.58008e+07	1.55002e+08	218420091
Com_567_neg	7beta-Hydroxylathyrol	9.73935e+06	1.44241e+07	2.49331e+07	1.50816e+08	2.53188e+07
Com_572_neg	Cannabidiolic acid	123478710	1.88914e+08	3.87949e+08	4.28206e+08	2.80839e+08
Com_614_neg	Polygalaxanthone Ⅶ	5.47248e+06	7.72579e+06	4.32873e+08	3.33488e+08	1.20365e+08
Com_615_neg	Aempferol-3-O-rutinoside	673360	911488	4.31516e+08	3.32142e+08	1.19379e+08
Com_626_neg	Orcinol gentiobioside	1.02156e+08	1.15291e+08	4.17391e+08	3.78524e+08	1.93687e+08
Com_635_neg	15(R)-Prostaglandin E2	4.44785e+06	1.92459e+07	4.43233e+07	1.94463e+08	6.21584e+07
Com_639_neg	Dihydrokavain	871838	539997	3.53168e+07	1.79174e+08	4.43114e+07
Com_640_neg	19(R)-Hydroxy prostaglandin A2	3.17448e+06	4.2023e+06	2.13087e+07	1.29579e+08	1.06926e+07
Com_645_neg	3',4',5'-Tricetin 5-O-hexoside	1.51767e+08	1.39856e+08	1.62521e+06	1.9001e+06	8.29015e+07
Com_662_neg	Agnuside	7.09067e+07	8.01553e+07	2.80672e+08	3.62995e+08	1.72369e+08
Com_673_neg	δ-Ribono-1,4-lactone	1.9162e+08	2.77312e+08	8.88818e+07	7.79621e+07	2.21153e+08
Com_674_neg	D-(-)-Lyxose	1.31518e+08	118645914	1.04635e+07	1.00991e+07	7.03047e+07
Com_688_neg	Helicide	1.00069e+08	1.04798e+08	3.56363e+08	3.27018e+08	1.3354e+08
Com_726_neg	Cmp_257	6.54155e+06	1.54661e+07	4.9531e+07	1.41924e+08	2.35209e+07
Com_732_neg	2-Hydroxy-1-(4-methoxyphenyl)propyl hexopyranoside	1.58866e+08	2.01907e+08	7.73767e+07	7.26433e+07	1.41493e+08
Com_740_neg	Cistanoside F	3.97014e+06	2.46976e+06	2.98649e+08	1.28991e+08	5.64883e+07
Com_785_neg	8-iso-15-keto Prostaglandin E2	9.70163e+06	2.74155e+07	7.23266e+07	1.24526e+08	4.9104e+07
Com_789_neg	Sesamoside	1.62423e+08	2.21329e+08	1.27652e+08	7.98566e+07	1.39793e+08
Com_829_neg	(+/-)9-HpODE	6.22504e+06	1.61013e+07	1.98303e+08	2.18181e+08	6.47306e+07
Com_841_neg	D-Sedoheptulose 7-phosphate	8.48206e+07	1.64435e+08	6.16319e+06	1.05853e+07	8.88531e+07
Com_846_neg	Oleuropein	1.13458e+07	1.26838e+07	1.03018e+08	1.42898e+08	4.01745e+07
Com_885_neg	Prostaglandin H2	2.14897e+07	6.1494e+07	2.79798e+07	1.21593e+08	5.19002e+07
Com_888_neg	Quercetin-3-O-beta-glucopyranosyl-6'-acetate	1.69857e+08	7.00333e+07	2.26859e+06	3.21564e+06	8.46019e+07
Com_893_neg	Dihydromyricetin	9.46872e+07	4.51919e+07	1.67521e+08	7.81115e+07	7.29734e+07
Com_926_neg	2-Hydroxy-2-methyl-3-buten-1-yl beta-D-glucopyranoside	1.15557e+08	1.20421e+08	3.63533e+07	4.17092e+07	8.47723e+07
Com_957_neg	Trehalose 6-phosphate	1.23972e+08	8.27689e+07	989843	1.11851e+06	1.99954e+07
Com_963_neg	Trilobatin	1.68676e+08	1.4229e+08	7.78167e+07	6.34886e+07	117956419
Com_966_neg	Calceolarioside B	9.4579e+07	7.05483e+07	1.69256e+08	1.73709e+08	5.7561e+07
Com_992_neg	Esculin	9.84314e+06	1.15577e+07	4.29713e+07	1.4551e+08	4.55303e+07
Com_1027_neg	11-Epiprostaglandin E1	1.99148e+07	2.92509e+07	5.99817e+07	132273365	6.08585e+07
Com_1051_neg	Sorbic acid	1.45612e+08	1.14494e+08	6.18397e+06	4.02426e+06	8.78122e+07
Com_1053_neg	2-(acetylamino)-3-[4-(acetylamino)phenyl]acrylic acid	1.38033e+08	9.11276e+07	3.23896e+07	3.00415e+07	6.60562e+07
Com_1073_neg	Topotecan	9.32257e+07	1.68365e+08	6.11532e+07	9.8556e+07	1.16369e+08
Com_1074_neg	Salicylic acid O-glucoside	3.23792e+07	4.38319e+07	1.83353e+08	2.23093e+08	6.9317e+07
Com_1099_neg	Erythronolactone	1.55001e+08	9.01337e+07	8.94677e+07	9.68594e+07	9.86572e+07
Com_1121_neg	Tuberonic acid hexoside	5.58764e+07	2.3299e+07	1.27115e+08	7.142e+07	5.24282e+07
Com_1127_neg	Maltotriitol	1.11884e+08	1.0398e+08	6.63709e+06	4.44923e+06	8.0111e+07
Com_1138_neg	Protoporphyrin IX	3.29744e+07	5.14406e+07	9.21665e+06	8.32889e+06	1.65974e+07
Com_1180_neg	Syringaldehyde	2.28015e+07	9.8064e+06	1.83163e+08	1.76355e+08	5.2729e+07
Com_1190_neg	Fumaric acid	1.43963e+08	1.44317e+08	3.27493e+07	4.20505e+07	9.38171e+07
Com_1226_neg	Sibiricose A5	6.55914e+07	1.0021e+08	8.58596e+06	6.93055e+06	5.86992e+07
Com_1248_neg	Polydatin	1.18221e+08	1.115e+08	6.33646e+07	5.16449e+07	8.98455e+07
Com_1250_neg	Alpha-Linolenic acid	3.26356e+07	7.17872e+07	1.04572e+07	9.77549e+06	3.23596e+07
Com_1275_neg	Bilirubin	4.56123e+06	552220	1.05648e+08	4.86813e+07	1.57903e+07
Com_1309_neg	11-Dehydro thromboxane B2	8.30814e+06	3.37488e+07	1.22428e+08	7.74887e+07	5.54033e+07
Com_1316_neg	Succinic semialdehyde	1.14943e+08	1.10125e+08	4.15122e+07	3.34831e+07	8.47506e+07
Com_1327_neg	Caffeic acid O-glucoside	5.92345e+07	9.69922e+07	2.12099e+07	2.40825e+07	5.74338e+07
Com_1362_neg	D-(-)-Glutamine	2.04929e+07	3.95918e+07	7.83969e+07	164610843	5.57322e+07
Com_1408_neg	3-O-p-coumaroyl quinic acid O-hexoside	8.89917e+06	949223	163864518	131232004	3.61559e+07
Com_1409_neg	4-Oxoproline	9.96441e+06	7.84315e+06	5.10874e+07	1.33741e+08	3.17327e+07
Com_1420_neg	2-Isopropylmalic acid	3.55133e+07	2.99751e+07	1.4566e+07	9.39655e+07	4.70659e+07
Com_1460_neg	1a,1b-Dihomo prostaglandin E1	3.40211e+07	5.46652e+07	8.22166e+06	1.95799e+06	2.68679e+07
Com_1488_neg	Uridine 5'-diphosphogalactose	6.60683e+07	6.75756e+07	1.75348e+08	1.15597e+08	7.87338e+07
Com_1517_neg	Isomucronulatol-7-O-glucoside	2.5804e+07	2.15337e+07	1.57076e+08	1.17662e+08	5.91632e+07
Com_1523_neg	Verbenalin	1.91648e+07	3.45863e+07	1.16448e+08	1.04139e+08	4.02653e+07
Com_1620_neg	Tricin 5-O-hexoside	6.17454e+07	6.44944e+07	1.25191e+07	8.90614e+06	4.10428e+07
Com_1623_neg	3-O-p-coumaroyl shikimic acid O-hexoside	5.62913e+07	4.15282e+07	1.5899e+07	1.61329e+07	3.59571e+07
Com_1629_neg	N-Acetyl-L-phenylalanine	3.4349e+07	2.6059e+07	1.6293e+08	1.4481e+08	6.91062e+07
Com_1635_neg	Lupulin A	1.14471e+08	6.60429e+07	3.33812e+07	1.94981e+07	5.9085e+07
Com_1670_neg	L-Threonic acid	7.09668e+07	8.40619e+07	8.25418e+06	1.49087e+07	6.95352e+07
Com_1746_neg	Isoliquiritin apioside	5.05407e+07	2.17111e+07	5.91375e+06	5.18603e+06	2.75159e+07
Com_1780_neg	19(R)-Hydroxy-prostaglandin E2	4.11516e+06	1.71275e+07	9.90469e+07	4.16993e+07	1.38352e+07
Com_1798_neg	Artesunate	4.66612e+07	2.93141e+07	5.06897e+06	5.02919e+06	2.42825e+07
Com_1806_neg	1-O-Feruloyl quinic acid	3.10489e+06	4.63564e+06	4.71359e+07	7.37703e+07	1.95681e+07
Com_1828_neg	N-Sinapoylagmatine	9.82937e+06	3.80571e+06	6.93441e+07	7.7858e+07	2.90511e+07
Com_1857_neg	Picrotin	2.46189e+07	9.04484e+06	130422280	1.19654e+08	4.7632e+07
Com_1882_neg	Corchorifatty acid F	1.76878e+06	2.70829e+06	2.64537e+07	8.40852e+07	2.21248e+07
Com_1916_neg	Tenuifoliside A	7.09024e+07	6.60873e+07	957389	912406	4.23888e+07
Com_1970_neg	Ajugol	5.02529e+07	5.50941e+07	1.19123e+07	5.78822e+06	5.22675e+07
Com_1974_neg	Sibirioside A	5.70812e+07	7.32053e+07	1.79333e+07	2.47298e+07	4.79324e+07
Com_1998_neg	Phytolaccagenin	410276	356110	1.05255e+08	3.08558e+07	1.67353e+07
Com_2074_neg	N-Acetyl-D-alloisoleucine	2.65583e+07	1.37256e+07	8.31092e+07	7.18312e+07	3.86568e+07
Com_2093_neg	3-(3-pyridylamino)-2-[4-(trifluoromethoxy)benzoyl]acrylonitrile	3.80526e+07	5.10829e+07	3.40798e+06	2.46588e+06	3.63647e+07
Com_2104_neg	L-Glutathione oxidized	6.11829e+07	4.65691e+07	2.47466e+07	1.53597e+07	4.65206e+07
Com_2137_neg	Kaji-ichigoside F1	567066	508348	7.41458e+07	6.88562e+06	1.15248e+07
Com_2147_neg	senkyunolide O	1.41357e+06	955585	6.23985e+07	3.28899e+07	1.15896e+07
Com_2174_neg	Rhapontigenin 3'-O-glucoside	1.42415e+07	1.07987e+07	7.67453e+07	1.09687e+08	2.35304e+07
Com_2251_neg	(+/-)5-iPF2α-VI	2.40011e+06	2.05065e+07	2.50316e+06	1.49727e+07	1.01432e+07
Com_2270_neg	Isosinensetin	7.79072e+06	8.94061e+06	4.749e+07	4.0303e+07	1.51416e+07
Com_2283_neg	Oxypaeoniflorin	4.61861e+06	3.16755e+06	9.9273e+07	6.0547e+07	1.71216e+07
Com_2363_neg	FAHFA (20:5/20:4)	9.86622e+06	8.25891e+06	9.53171e+07	6.10677e+07	2.33149e+07
Com_2370_neg	Geniposidic acid	5.92058e+07	4.81427e+07	1.6597e+07	1.66228e+07	3.71412e+07
Com_2405_neg	Paederoside	2.04474e+07	2.09013e+07	6.74532e+07	7.5045e+07	3.64877e+07
Com_2435_neg	Curculigoside	1.12398e+07	8.7023e+06	6.41041e+07	9.35354e+07	2.01926e+07
Com_2469_neg	Pratensein-7-O-glucoside	3.48504e+07	4.35734e+07	8.86414e+06	4.04668e+06	4.50248e+07
Com_2483_neg	LPC 18:2	1.30709e+07	1.31701e+07	6.11676e+07	7.59171e+07	4.75248e+07
Com_2500_neg	5-O-Methylvisammioside	2.93708e+06	4.39292e+06	3.20105e+07	7.88873e+07	2.39947e+07
Com_2504_neg	2-Oxoadipic acid	4.51012e+07	5.14253e+07	5.52541e+06	1.60238e+07	3.73735e+07
Com_2505_neg	Lysionotin	1.63253e+07	3.08865e+07	291544	493960	1.41126e+07
Com_2506_neg	2-Oxoglutaric acid	4.59449e+07	2.91376e+07	3.4499e+07	3.00962e+07	3.14875e+07
Com_2527_neg	Asperulosid	1.96132e+07	4.93349e+07	6.45949e+06	7.65452e+06	2.19936e+07
Com_2539_neg	(±)19(20)-DiHDPA	2.84624e+06	2.75928e+06	6.10317e+07	6.9485e+07	2.6857e+07
Com_2544_neg	D(+)-Melezitose O-rhamnoside	5.71083e+06	8.38968e+06	6.76658e+07	2.85217e+07	1.48959e+07
Com_2618_neg	N', N''-DiSinapoylspermidine	26588428	1.44985e+07	2.21386e+06	1.68716e+06	1.13402e+07
Com_2631_neg	Adenosine5-phosphosulfate	3.97739e+07	3.7337e+07	2.27561e+07	1.73428e+07	7.09342e+07
Com_2670_neg	Rhaponticin	1.05157e+07	7.25059e+06	5.6619e+07	7.96866e+07	2.27912e+07
Com_2694_neg	Indole-3-pyruvic acid	3.77851e+07	1.72289e+07	2.19758e+07	1.74453e+07	2.36071e+07
Com_2769_neg	Epimedin C	3.14316e+07	3.47647e+07	4.18381e+06	3.38628e+06	2.17525e+07
Com_2778_neg	Euphorbiasteroid	2.66753e+07	2.31794e+07	644123	698182	1.61841e+07
Com_2846_neg	Poncirin	2.50745e+07	3.05071e+07	6.59891e+07	7.5225e+07	2.87647e+07
Com_2861_neg	Phloridzin	6.64849e+06	3.72233e+06	4.93854e+07	5.39264e+07	1.65868e+07
Com_2899_neg	2-Hydroxymyristic acid	4.61745e+07	5.13808e+07	1.48729e+06	4.82611e+06	2.91339e+07
Com_2905_neg	Maltitol	3.52533e+07	2.77118e+07	1.41547e+07	9.99621e+06	2.19725e+07
Com_2923_neg	12-Oxo phytodienoic acid	2.17934e+06	2.70343e+06	5.63643e+07	28323261	1.31006e+07
Com_2924_neg	Acetylharpagide	4.94487e+07	4.81879e+07	7.34692e+06	8.87552e+06	3.45107e+07
Com_2935_neg	3-Hydroxybenzoic acid	3.07814e+07	3.37876e+07	7.40583e+07	6.45265e+07	4.28619e+07
Com_2959_neg	Thioctic acid	3.20963e+07	3.11939e+07	7.33838e+07	5.7713e+07	4.07528e+07
Com_2972_neg	Thromboxane B3	2.58943e+07	3.2106e+07	5.57638e+06	2.11391e+07	2.47313e+07
Com_2979_neg	Pectolinarin	3.80544e+07	2.91266e+07	7.30049e+06	6.17818e+06	1.67504e+07
Com_3037_neg	Ganoderic acid H	2.64814e+07	2.61891e+07	4.3684e+06	4.90713e+06	1.14025e+07
Com_3090_neg	Uridine	6.42508e+06	6.26238e+06	4.02701e+07	6.1181e+07	1.94849e+07
Com_3115_neg	Quinic acid O-di-glucuronic acid	1.66017e+07	1.59426e+07	5.59846e+07	2.62779e+07	1.90364e+07
Com_3125_neg	Rosavin	3.98417e+07	3.57971e+07	2.70641e+07	1.69242e+07	3.22178e+07
Com_3169_neg	Aloesin	3.63835e+06	3.5101e+06	6.76601e+07	5.34278e+07	1.74939e+07
Com_3178_neg	Tenuifolin	772355	712096	3.90003e+07	8.86223e+06	1.8661e+06
Com_3199_neg	Eriodictyol-7-O-glucoside	2.56771e+07	3.07657e+07	1.22522e+07	1.03106e+07	2.042e+07
Com_3239_neg	Neomangiferin	1.7381e+07	2.44563e+07	6.23758e+07	5.39643e+07	3.4489e+07
Com_3260_neg	Eriodictyol O-malonylhexoside	3.11549e+07	2.08826e+07	1.27345e+06	1.07596e+06	1.40638e+07
Com_3276_neg	N-acetylglycine	1.34283e+07	1.46205e+07	4.82717e+07	5.52889e+07	2.86264e+07
Com_3279_neg	D-(-)-Arabinose	2.44841e+07	2.16897e+07	3.94863e+06	3.94501e+06	1.29989e+07
Com_3280_neg	Suberosin	144814	157522	3.30321e+07	4.49174e+07	1.50936e+07
Com_3307_neg	Triethyl citrate	1.75092e+07	1.32531e+07	1.36339e+07	8.63884e+06	1.04909e+07
Com_3309_neg	17(S)-HpDHA	3.73514e+06	4.60663e+06	4.18104e+07	6.10382e+07	1.97046e+07
Com_3331_neg	Caffeic aldehyde	4.33039e+07	4.42671e+07	4.92504e+06	7.50812e+06	2.43363e+07
Com_3358_neg	Neohesperidin dihydrochalcone	8.45536e+06	8.79161e+06	4.41681e+07	5.27455e+07	1.80748e+07
Com_3364_neg	D-Mannose 6-phosphate	2.17925e+07	1.45384e+07	6.25881e+07	4.69719e+07	2.39707e+07
Com_3377_neg	Ferulaldehyde	2.82381e+07	3.00526e+07	5.40559e+06	5.21043e+06	1.82572e+07
Com_3409_neg	Cantharidin	2.56626e+06	3.58671e+06	4.44591e+07	4.84956e+07	1.20229e+07
Com_3439_neg	Arctigenin-4'-O-beta-Gentiobioside	2.29171e+07	1.78811e+07	4.32098e+06	7.43037e+06	1.04648e+07
Com_3486_neg	Salidroside	2.25175e+07	2.07371e+07	4.31205e+07	5.2767e+07	3.06308e+07
Com_3545_neg	1-[6-(benzyloxy)-3-(tert-butyl)-2-hydroxyphenyl]ethan-1-one	3.27232e+07	3.09741e+07	5.46218e+07	5.44697e+07	3.76704e+07
Com_3564_neg	Hordatine A	1.39585e+07	2.49376e+07	2.09299e+06	2.29537e+06	1.07404e+07
Com_3576_neg	Quercetin-O-glucoside	2.03482e+07	1.79535e+07	2.54592e+07	1.60994e+07	1.88049e+07
Com_3652_neg	Estrone sulfate	2.56598e+07	1.80757e+07	7.00964e+06	7.11466e+06	1.25349e+07
Com_3724_neg	Hexadecanedioic acid	2.75214e+07	3.51496e+07	1.58196e+07	2.77526e+07	2.55346e+07
Com_3743_neg	N-Acetylvaline	1.39856e+07	7.78525e+06	4.51858e+07	4.02889e+07	2.00678e+07
Com_3784_neg	Perillic acid	2.56934e+06	1.67534e+06	3.85335e+07	4.24053e+07	1.39965e+07
Com_3833_neg	Hesperetin 5-O-glucoside	2.27038e+07	2.41754e+07	1.3811e+07	1.04719e+07	1.45206e+07
Com_3837_neg	16-Hydroxyhexadecanoic acid	1.52163e+07	2.50116e+07	3.18935e+06	6.83806e+06	1.17302e+07
Com_3838_neg	Quercetin	2.90972e+06	3.40689e+06	3.9517e+07	4.03467e+07	11906508
Com_3841_neg	13(S)-HOTrE	2.07592e+06	2.53369e+06	2.88829e+07	4.148e+07	1.52902e+07
Com_3846_neg	(±)12(13)-DiHOME	1.3675e+07	1.31512e+07	1.05095e+07	2.70399e+07	2.54741e+07
Com_3866_neg	Oridonin	312588	439823	1.64033e+06	1.19702e+07	809724
Com_3895_neg	C-pentosyl-luteolin O-p-coumaroylhexoside	3.36414e+06	8.03463e+06	4.0647e+07	2.17048e+07	1.14733e+07
Com_3900_neg	Plantamajoside	2.95191e+07	2.16735e+07	3.62303e+06	3.9405e+06	1.32057e+07
Com_3903_neg	Sec-O-Glucosylhamaudol	4.39042e+06	4.87083e+06	4.2987e+07	4.53627e+07	1.22427e+07
Com_3948_neg	D-(-)-Salicin	1.30846e+07	1.20814e+07	3.30431e+07	4.81512e+07	2.06592e+07
Com_3951_neg	Cucurbitacin B	1.65326e+07	1.5545e+07	1.35487e+06	1.46237e+06	6.94065e+06
Com_3954_neg	Camelliaside A	1.77883e+07	2.68268e+07	4.34771e+06	3.52729e+06	1.63324e+07
Com_3978_neg	Bufalin	386799	270490	2.26475e+07	3.85699e+07	8.91249e+06
Com_3994_neg	Rutin	2.20999e+07	1.9255e+07	5.53607e+06	4.81383e+06	1.79073e+07
Com_4062_neg	D(+)-Phenyllactic acid	9.44334e+06	8.598e+06	3.59364e+07	2.84344e+07	1.15422e+07
Com_4162_neg	Quercetin 3-alpha-L-arabinofuranoside (Avicularin)	261157	234645	2.58308e+07	9.43989e+06	1.70088e+07
Com_4194_neg	Chikusetsusponin Iva	172431	156805	2.57918e+07	4.69017e+06	7.13698e+06
Com_4206_neg	olivil	15562092	1.86539e+07	4.47457e+07	4.38356e+07	2.97833e+07
Com_4213_neg	N-Acetyl-L-carnosine	1.57929e+07	1.40882e+07	3.6747e+06	2.11988e+06	1.01344e+07
Com_4224_neg	Tracheloside	2.22257e+07	9.80502e+06	1.94751e+07	1.51664e+07	9.94109e+06
Com_4269_neg	(+/-)12(13)-DiHOME	795867	1.0584e+06	7.64959e+06	2.40561e+07	5.06106e+06
Com_4285_neg	(±)-Abscisic acid	7.70981e+06	1.95956e+07	1.47318e+07	2.22181e+07	1.11902e+07
Com_4290_neg	Integrifoside A	9.94496e+06	1.28717e+07	1.5898e+07	3.90478e+07	1.99776e+07
Com_4303_neg	Δ17-6-keto prostaglandin F1α	1.50931e+07	8.89173e+06	5.39028e+06	1.35669e+07	3.73588e+06
Com_4320_neg	β-Muricholic acid	624526	488996	1.31516e+06	1.65298e+07	4.12209e+06
Com_4360_neg	Oenin chloride	1.78711e+06	1.62083e+06	2.89811e+07	2.48398e+07	7.00205e+06
Com_4401_neg	Benzyl 6-O-beta-D-glucopyranosyl-beta-D-glucopyranoside	2.0036e+07	1.36477e+07	3.28239e+07	3.31904e+07	1.72565e+07
Com_4496_neg	(S)-Zearalanone	1.18643e+06	1.4015e+06	1.16279e+07	2.08251e+07	4.23229e+06
Com_4646_neg	Azelaic acid	6.85914e+06	7.84444e+06	2.33844e+07	3.14551e+07	1.39628e+07
Com_4751_neg	10-Deacetylbaccatin-III	1.04508e+07	1.23017e+07	3.70008e+06	2.69555e+06	7.75355e+06
Com_4762_neg	15(R),19(R)-Hydroxy prostaglandin F1α	537356	1.96306e+06	3.78503e+06	1.85326e+07	5.12952e+06
Com_4781_neg	16α-Hydroxyestrone	377999	346358	1.47651e+06	2.15648e+07	5.59922e+06
Com_4794_neg	Methyl-Hesperidin	7.30755e+06	3.65905e+06	522433	624831	2.7931e+06
Com_4837_neg	1,2,3,7-Tetramethoxyxanthone	3.35175e+06	2.55226e+06	1.93392e+07	2.76966e+07	8.59098e+06
Com_4869_neg	Gardenoside	4.1215e+06	3.77635e+06	3.86409e+07	3.11091e+07	1.09444e+07
Com_4931_neg	2-Furoic acid	2.10296e+07	2.08923e+07	2.49275e+07	1.7137e+07	1.91672e+07
Com_5027_neg	C-hexosyl-luteolin O-feruloylhexoside	1.79426e+07	2.14502e+07	5.5314e+06	7.35996e+06	1.44006e+07
Com_5073_neg	UDP-N-acetylglucosamine	5.45433e+06	8.11216e+06	2.7706e+07	3.08964e+07	1.1489e+07
Com_5114_neg	D-(-)-Mannitol	1.8536e+07	1.58762e+07	1.35524e+07	2.4596e+07	2.16677e+07
Com_5136_neg	Galloylpaeoniflorin	1.0216e+07	1.58851e+07	5.70452e+06	6.07071e+06	7.73241e+06
Com_5191_neg	Arbutin	1.64662e+07	1.98961e+07	7.54477e+06	5.2831e+06	1.39202e+07
Com_5222_neg	3-benzyl-1-butyl-4-hydroxy-1,2-dihydroquinolin-2-one	2.23009e+06	6.02743e+06	3.6956e+06	9.69673e+06	5.22548e+06
Com_5304_neg	8-Isoprostaglandin F1α	187662	267571	916597	1.39593e+07	3.5222e+06
Com_5309_neg	Dihydrokaempferol	7.36112e+06	3.93243e+06	2.25955e+07	1.85067e+07	1.21216e+07
Com_5342_neg	di-C,C-pentosyl-luteolin	1.25715e+07	6.87545e+06	943824	960814	7.16883e+06
Com_5416_neg	Aucubin	1.07416e+07	1.23922e+07	1.5956e+07	9.61349e+06	1.01611e+07
Com_5430_neg	Heptamethoxyflavone	1.46672e+07	1.28482e+07	2.40268e+06	4.17813e+06	1.03734e+07
Com_5433_neg	Pinoresinol Diglucoside	1.15905e+07	1.18706e+07	2.44741e+07	2.52927e+07	2.00124e+07
Com_5451_neg	Albiflorin	5.86893e+06	7.21956e+06	2.78814e+07	2.03202e+07	1.15281e+07
Com_5526_neg	Epsilon-Viniferin	5.20919e+06	5.54652e+06	2.23232e+07	2.79864e+07	1.51828e+07
Com_5584_neg	2,4,6-Trihydroxyacetophenone	8.98012e+06	6.17646e+06	1.72714e+07	2.66439e+07	1.1016e+07
Com_5608_neg	C-pentosyl-apeignin O-feruloylhexoside	2.04367e+06	2.37753e+06	13287225	1.78747e+07	7.51857e+06
Com_5619_neg	Methyl hesperidin	4.42419e+06	1.6328e+06	1.1013e+07	1.74363e+07	5.04718e+06
Com_5717_neg	6-Methylcoumarin	3.83891e+06	4.49478e+06	3.07462e+07	2.55359e+07	1.43679e+07
Com_5726_neg	Bis(2-methyl-3-furyl)disulphide	425772	968537	1.91959e+07	2.16212e+07	6.18765e+06
Com_5743_neg	pteroside A	682567	752322	1.43743e+07	1.73468e+07	5.39569e+06
Com_5800_neg	Nuzhenide	6.45654e+06	7.87792e+06	1.76725e+07	1.5362e+07	1.02102e+07
Com_5823_neg	20(R)-Ginsenoside Rh1	472558	252611	2.21434e+07	2.64e+07	9.18748e+06
Com_5834_neg	(+/-)-CP 47,497-C7-Hydroxy metabolite	1.02697e+06	1.58632e+06	1.94082e+07	1.45529e+07	2.64392e+06
Com_5846_neg	Rhodionin	3.66237e+06	4.21336e+06	1.82712e+07	1.02216e+07	1.7912e+07
Com_5854_neg	Ziyuglycoside I	1.13789e+06	1.80428e+06	3.76658e+06	1.2395e+07	3.65132e+06
Com_5940_neg	Rutarin	1.58431e+07	1.19491e+07	4.6708e+06	4.79099e+06	9.6024e+06
Com_5998_neg	Luteolin	1.34938e+07	1.70346e+07	6.24852e+06	7.25239e+06	1.46808e+07
Com_6001_neg	Licoagroside D	7.17762e+06	4.93127e+06	2.26725e+07	2.20988e+07	7.61472e+06
Com_6066_neg	Polyphyllin VI	9.83966e+06	5.95255e+06	316615	378676	4.45752e+06
Com_6094_neg	Dihydroartemisinin	452014	592613	1.36732e+07	8.7876e+06	4.01382e+06
Com_6106_neg	Kynurenic acid O-hexside	1.68951e+07	1.61531e+07	752322	623641	17664306
Com_6110_neg	Polygalaxanthone Ⅵ	4.08418e+06	3.73396e+06	2.14792e+07	1.94361e+07	8.8024e+06
Com_6138_neg	Syringenone	6.62078e+06	2.51345e+06	2.97724e+06	6.53273e+06	1.82503e+06
Com_6180_neg	4-oxo-4,5,6,7-tetrahydrobenzo[b]furan-3-carboxylic acid	1.53975e+07	1.55961e+07	1.00514e+07	8.79312e+06	1.10882e+07
Com_6197_neg	1,N6-Etheno-2-Deoxy-Adenosine	1.34763e+07	1.37197e+07	2.32608e+07	2.40664e+07	1.67974e+07
Com_6389_neg	Arabidopyl ketoadipic acid	1.03256e+06	1.01062e+06	1.61753e+07	1.99201e+07	6.34407e+06
Com_6465_neg	(3R)-4,4-Dimethyl-2-oxotetrahydro-3-furanyl beta-D-glucopyranoside	1.34899e+07	1.24729e+07	6.61949e+06	6.87073e+06	1.21837e+07
Com_6557_neg	Irisflorentin	1.52504e+07	1.05611e+07	5.83071e+06	8.266e+06	1.10688e+07
Com_6561_neg	(+)-Anwulignan	328336	820966	6.01567e+06	1.12303e+07	4.81978e+06
Com_6717_neg	LPC 16:0	1.59867e+07	1.62308e+07	2.2617e+06	4.15705e+06	1.1837e+07
Com_6735_neg	(2E)-4-Hydroxy-3,7-dimethyl-2,6-octadien-1-yl beta-D-glucopyranoside	8.84187e+06	5.09005e+06	3.28318e+06	3.0613e+06	5.04086e+06
Com_6752_neg	Baohuoside I	1.37652e+07	1.42899e+07	4.18085e+06	3.12841e+06	8.20461e+06
Com_6790_neg	Biliverdin	427560	507297	1.23686e+07	7.34854e+06	1.96257e+06
Com_6799_neg	Eicosapentaenoic acid	4.90769e+06	1.27827e+07	1.44847e+06	3.14766e+06	8.19685e+06
Com_6896_neg	Sibiricose A6	1.32631e+07	1.28915e+07	2.99522e+06	2.6442e+06	6.86774e+06
Com_6897_neg	5,7-Dihydroxy-2-(3-hydroxy-4-methoxyphenyl)chroman-4-one	2.52253e+06	2.4514e+06	1.29481e+07	7.81462e+06	4.42981e+06
Com_7125_neg	C-hexosyl-luteolin O-p-coumaroylhexoside	719072	1.05094e+06	6.84288e+06	8.91573e+06	2.84852e+06
Com_7129_neg	Selgin C-hexoside	9.08829e+06	1.1101e+07	4.82404e+06	4.06549e+06	9.46027e+06
Com_7296_neg	Raffinose	2.96812e+06	2.59204e+06	1.6063e+07	9.76146e+06	5.8185e+06
Com_7318_neg	2'-Deoxyinosine	4.22726e+06	5.02038e+06	1.60467e+07	1.66759e+07	6.97371e+06
Com_7360_neg	Guanosine	8.94773e+06	7.08174e+06	1.65082e+07	1.67538e+07	1.11946e+07
Com_7433_neg	Lithospermoside	8.08536e+06	5.62835e+06	2.00156e+06	1.99172e+06	4.79346e+06
Com_7497_neg	2-Methylglutaric acid	7.85041e+06	6.47256e+06	1.88793e+07	1.91448e+07	9.85325e+06
Com_7652_neg	L-Histidine	3.96114e+06	5.95691e+06	1.27031e+06	833465	2.33744e+06
Com_7676_neg	Tricin 5-O-hexoside derivative	6.37413e+06	9.14418e+06	2.31262e+06	1.94701e+06	6.79199e+06
Com_8006_neg	Bergenin	5.13137e+06	5.21138e+06	1.53458e+07	1.56159e+07	8.01237e+06
Com_8008_neg	Nitidine	9.2792e+06	6.63254e+06	1.22988e+07	1.30974e+07	8.06211e+06
Com_8042_neg	L-Phenylalanine	4.00588e+06	2.88578e+06	1.83914e+07	1.53568e+07	7.4328e+06
Com_8075_neg	Astragaloside IV	2.567e+06	3.2264e+06	5.05939e+06	9.1799e+06	6.11805e+06
Com_8381_neg	Timosaponin A3	7.39708e+06	4.75564e+06	1.00485e+06	1.45936e+06	2.78969e+06
Com_8499_neg	Schizandrol A	4.51125e+06	3.0548e+06	554754	2.51233e+06	1.42788e+06
Com_8701_neg	Prostaglandin F3α	5.3636e+06	3.7151e+06	618183	1.18244e+06	1.35136e+06
Com_8860_neg	Ptaquiloside	2.55077e+06	1.11234e+06	1.05862e+07	7.1713e+06	1.70295e+06
Com_8873_neg	Ethyl ferulate	6.43723e+06	4.39752e+06	9.86064e+06	6.8615e+06	5.05435e+06
Com_9011_neg	5-oxoproline	4.92708e+06	4.91923e+06	1.02171e+07	1.40014e+07	6.49138e+06
Com_9027_neg	Arabidopyl shikimic acid	7.5942e+06	6.76173e+06	2.43916e+06	3.14695e+06	5.98274e+06
Com_9079_neg	Saikosaponin B2	1.06245e+07	6.15985e+06	3.74375e+06	2.49665e+06	6.59649e+06
Com_9264_neg	tetranor-PGFM	1.39842e+06	1.77797e+06	9.64873e+06	1.07429e+07	4.06508e+06
Com_9348_neg	GDP-alpha-D-glucose	4.22471e+06	5.39263e+06	1.00445e+07	1.11264e+07	7.57278e+06
Com_9431_neg	Palmaturbine	2.6921e+06	1.5337e+06	8.87574e+06	8.32359e+06	4.25627e+06
Com_9474_neg	Terephthalic acid	6.22886e+06	4.50042e+06	5.51157e+06	3.79837e+06	5.21849e+06
Com_9527_neg	4,5-Dicaffeoylquinic acid	2.16256e+06	2.15448e+06	1.06829e+07	8.35029e+06	2.02664e+06
Com_9656_neg	1-(1,8-dihydroxy-3,6-dimethyl-2-naphthyl)ethan-1-one	511596	439525	682822	5.35352e+06	1.33128e+06
Com_9753_neg	Angoroside C	551158	875477	1.16381e+07	1.04047e+07	4.37853e+06
Com_9822_neg	N-[(Tert-butoxy)carbonyl]-L-tryptophan	4.30892e+06	4.45852e+06	1.23244e+06	1.1982e+06	2.58865e+06
Com_9893_neg	6-Ketoprostaglandin F1α	496413	1.49346e+06	1.55557e+06	4.48233e+06	2.08214e+06
Com_9968_neg	Asp-glu	5.21358e+06	5.00483e+06	5.02123e+06	8.50017e+06	5.07429e+06
Com_9996_neg	Epimedin A	3.14868e+06	2068404	9.48878e+06	8.89554e+06	3.88179e+06
Com_10011_neg	Demethoxycurcumin	6.23369e+06	5.77252e+06	1.58789e+06	1.59579e+06	4.27674e+06
Com_10058_neg	5,6-Dehydroginsenoside Rd	3.69118e+06	2.40142e+06	9.12796e+06	7.60132e+06	4.64838e+06
Com_10110_neg	Typhaneoside	640835	585860	1.78988e+06	6.35053e+06	666330
Com_10133_neg	ethyl 3-cyano-6-methyl-2-(phenylthio)isonicotinate	484876	434407	1.20849e+06	9.89351e+06	3.39277e+06
Com_10249_neg	7-O-Methylmangiferin	7.72665e+06	8.12361e+06	2.65298e+06	2.25857e+06	5.96283e+06
Com_10252_neg	Heteroclitin D	6.61505e+06	3.20724e+06	6.64101e+06	6.05181e+06	4.42083e+06
Com_10317_neg	Picramnioside F	2.58694e+06	2.65011e+06	9.67753e+06	9.24084e+06	3.37312e+06
Com_10509_neg	N7-Methylguanosine	3.9737e+06	4.11004e+06	503428	546532	4.17215e+06
Com_10525_neg	Oxytetracycline	1.42183e+06	2.43662e+06	6.3758e+06	6.89699e+06	3.47947e+06
Com_10596_neg	Wighteone	524377	466953	4.98972e+06	5.39072e+06	577726
Com_10643_neg	Nor-9-carboxy-δ9-THC	176558	447826	1.0386e+06	3.41509e+06	1.0939e+06
Com_10650_neg	13,14-dihydro-15-keto-tetranor Prostaglandin D2	448422	330453	3.42016e+06	6.69022e+06	1.79842e+06
Com_10756_neg	1,3,5-Trimethoxybenzene	4.0412e+06	3.36552e+06	5.61178e+06	1.02951e+07	4.96819e+06
Com_10817_neg	Pseuoginsenoside F11	879281	347469	4.62454e+06	7.62727e+06	2.31251e+06
Com_10853_neg	LPC 20:3	6.62735e+06	6.28089e+06	4.07795e+06	3.89935e+06	6.3475e+06
Com_10897_neg	O-p-coumaroyl-O-salicyloyl quinic acid	1.07503e+06	2.69171e+06	5.44134e+06	4.56037e+06	2.13106e+06
Com_10932_neg	Timosaponin BII	174627	151442	7.67795e+06	2.95406e+06	2.19734e+06
Com_10936_neg	Harpagide	3.80609e+06	2.50885e+06	1.00267e+06	979833	2.11384e+06
Com_10965_neg	3,8,9-trihydroxy-10-propyl-3,4,5,8,9,10-hexahydro-2H-oxecin-2-one	2.08934e+06	2.68504e+06	4.72911e+06	8.34192e+06	3.42573e+06
Com_11092_neg	Sinapoyl O-hexoside	2.68737e+06	2.65314e+06	5.62026e+06	9.28849e+06	5.84582e+06
Com_11218_neg	Androsterone glucuronide	2.22246e+06	4.63154e+06	183002	253049	1.86611e+06
Com_11232_neg	Pentadecanoic Acid	545296	549220	4.27675e+06	7.39021e+06	2.28029e+06
Com_11260_neg	1-O-Palmitoylhexitol	3.26609e+06	1.63998e+06	649894	891667	1.58408e+06
Com_11267_neg	HBMP (18:1-20:5-20:5)	98141.9	94984.1	8.12351e+06	4.17481e+06	2.64272e+06
Com_11367_neg	(±)10(11)-EpDPA	1.09406e+06	2.58497e+06	198193	216013	964935
Com_11410_neg	17α-Hydroxypregnenolone	559354	1.90983e+06	1.45924e+06	3.5624e+06	3.45876e+06
Com_11428_neg	Propylparaben	324418	337524	474619	2.76115e+06	941152
Com_11593_neg	Abscisic Acid	3.42075e+06	5.51644e+06	1.85347e+06	2.34567e+06	3.55813e+06
Com_11602_neg	6''-o-acetylgenistin	1.07743e+06	925645	8.39295e+06	5.09225e+06	2.2708e+06
Com_11667_neg	delta-Hexanolactone	2.22235e+06	2.13612e+06	4.48161e+06	7.50588e+06	2.3326e+06
Com_11782_neg	(±)9-HpODE	676309	1.94991e+06	5.21879e+06	8.56779e+06	3.34412e+06
Com_11791_neg	L-Citrulline	2.787e+06	2.93351e+06	2.09243e+06	5771388	1.94731e+06
Com_11849_neg	3-Methoxyphenylacetic acid	5.98796e+06	5.85822e+06	3.32111e+06	3.46088e+06	5.61793e+06
Com_11862_neg	Sorbitan monostearate	4.84046e+06	4.55659e+06	642101	682899	2.60961e+06
Com_11917_neg	Salvianolic acid D	4.7772e+06	5.7346e+06	527811	474317	3.70763e+06
Com_12413_neg	Epimedin B	1.01526e+06	1.10831e+06	7.14631e+06	6.40123e+06	4.05238e+06
Com_12430_neg	Paederosidic acid	5.01483e+06	4.78216e+06	3.3722e+06	3.67595e+06	3.99511e+06
Com_12443_neg	2'-O-acetylpoliumoside	2.46252e+06	1.86489e+06	542079	528069	2.48563e+06
Com_12502_neg	Jasmonic acid	619107	552628	6.44431e+06	3.95284e+06	1.57182e+06
Com_12506_neg	Uridine monophosphate (UMP)	4.09199e+06	4.03665e+06	7.33692e+06	7.07758e+06	4.62872e+06
Com_12702_neg	trans-Zeatin-riboside	1.90021e+06	3.26829e+06	1.77502e+06	1.39588e+06	1.59518e+06
Com_12986_neg	Forskolin	2.48681e+06	3.38603e+06	1.12928e+06	1.01445e+06	4.40111e+06
Com_13251_neg	4-(octyloxy)benzoic acid	778185	1.46794e+06	4.82597e+06	3.72566e+06	1.94149e+06
Com_13434_neg	N-(3-Indolylacetyl)-L-Alanine	1.22611e+06	912356	4.41761e+06	2.14556e+06	1.13736e+06
Com_13461_neg	1-(2,4-dihydroxyphenyl)-2-(3,5-dimethoxyphenyl)propan-1-one	1.969e+06	1.13138e+06	233557	276796	1.01958e+06
Com_13691_neg	Syringic acid	3.48435e+06	2.38867e+06	3.7554e+06	4.08474e+06	2.86417e+06
Com_13707_neg	Gracillin	2.41554e+06	1.70728e+06	1.01538e+06	915674	1.4573e+06
Com_13770_neg	2,3-Dinor-8-epi-prostaglandin F2α	301923	208913	4.39868e+06	5.13394e+06	1.59174e+06
Com_13825_neg	N-Acetyl-α-D-glucosamine 1-phosphate	989815	1.06247e+06	4.78111e+06	5.08612e+06	983507
Com_13874_neg	Dodecanedioic acid	2.23119e+06	1.84871e+06	3.82332e+06	2.85496e+06	2.5422e+06
Com_13961_neg	Apigeninidin 5-glucoside	2.95268e+06	2.27163e+06	355999	320458	1.92496e+06
Com_14025_neg	9-Hydroxy-(10E,12Z,15Z)-Octadecatrienoic Acid	254726	822877	2.26445e+06	3.46991e+06	994703
Com_14131_neg	iP9G	2.58524e+06	2.15244e+06	797655	760177	1.36656e+06
Com_14474_neg	Heterophyllin B	2.74768e+06	1.16981e+06	184987	233521	1.0947e+06
Com_14650_neg	N-(6-chloro-1,3-benzothiazol-2-yl)-4-(trifluoromethyl)benzamide	364516	382391	2.17747e+06	2.11247e+06	785627
Com_14693_neg	Vaccarin	1.27568e+06	2.50002e+06	1.01978e+06	1.00027e+06	662907
Com_15102_neg	Prostaglandin D3	176686	207290	5.63149e+06	1.52194e+06	298959
Com_15263_neg	6,7,4'-Trihydroxyisoflavone	2.79771e+06	2.48536e+06	1.2914e+06	1.05564e+06	1.68253e+06
Com_15315_neg	1,11-Undecanedicarboxylic acid	2.15624e+06	1.46642e+06	3.48346e+06	3.44905e+06	2.26314e+06
Com_15348_neg	Trigoneoside Xb	1.72086e+06	1.27987e+06	150444	167219	564326
Com_15395_neg	1,7-Dimethoxyxanthone	1.86285e+06	2.93474e+06	1.80054e+06	1.93814e+06	1.83303e+06
Com_15456_neg	Pseudoginsenoside-RT5	285086	258526	4.10074e+06	4.66505e+06	1.39735e+06
Com_15463_neg	Kaempferol-3-Galactoside-6''-Rhamnoside-3'''-Rhamnoside	1.83346e+06	188277	963466	434839	427455
Com_15833_neg	Dehydro-23-O-Acetylalisol B	1.10504e+06	2.48507e+06	241992	309040	1.11978e+06
Com_16023_neg	Saikosaponin E	2.46078e+06	2.85252e+06	1.09267e+06	1.19031e+06	2.66333e+06
Com_16137_neg	Rehmannioside D	472300	497589	2.69158e+06	2.14271e+06	1.51394e+06
Com_16146_neg	tetranor-12(R)-HETE	399001	1.18821e+06	305863	730779	698666
Com_16188_neg	Neohesperidin	2.53654e+06	1.50207e+06	1.93917e+06	1.44032e+06	1.73147e+06
Com_16544_neg	Ganoderic acid C6	628049	1.70224e+06	694239	2.77853e+06	1.23756e+06
Com_16682_neg	Cyanidin-3-O-glucoside	1.99377e+06	1.67534e+06	1.96034e+06	549796	1.23268e+06
Com_16939_neg	Salvianolic acid A	225742	783498	912482	411108	333905
Com_16976_neg	N-benzyl-N-methyl-N'-phenylurea	2.29686e+06	1.45715e+06	2.31636e+06	2.57419e+06	1.4708e+06
Com_17107_neg	2-(1-benzothiophen-3-ylmethylene)-3,4-dihydronaphthalen-1(2H)-one	1.92232e+06	1.20021e+06	2.37595e+06	1.55355e+06	1.17849e+06
Com_17240_neg	Resveratrol	532447	468016	594935	3.01881e+06	580276
Com_17298_neg	Kaempferide	1.16902e+06	1.45969e+06	1.37965e+06	2.71871e+06	1.2808e+06
Com_17399_neg	Tussilagone	650472	1.90605e+06	342995	468097	894163
Com_17540_neg	Madecassoside	509845	439200	1.81173e+06	1.69499e+06	416223
Com_17939_neg	D-3-Phosphoglyceric acid	1.26933e+06	839564	434958	421817	513479
Com_18334_neg	PEtOH (16:2-20:5)	387492	291471	2.32358e+06	1.78409e+06	717512
Com_18441_neg	Liriopemuscaribaily saponins C	1.31481e+06	1.01876e+06	2.74927e+06	2.98076e+06	1.67831e+06
Com_18573_neg	Wogonoside	1.28252e+06	1.17711e+06	2.55066e+06	2.2286e+06	1.09863e+06
Com_18591_neg	Tricin 4'-O-beta-guaiacylglycerol	550197	279197	1.72714e+06	1.9052e+06	1.27355e+06
Com_18972_neg	Hordatine B	186687	205815	2.31625e+06	577209	298579
Com_18988_neg	Cinobufagin	140114	179754	263680	1.0508e+06	348998
Com_19192_neg	PEtOH (17:2-20:5)	557105	343886	2.52792e+06	1.91916e+06	773384
Com_19267_neg	Allantoin	381427	576259	1.62507e+06	2.28197e+06	413963
Com_19403_neg	LPE 14:0	133554	115526	2.39641e+06	1.9073e+06	792665
Com_19701_neg	D-(+)-Maltose	1.84797e+06	1.61146e+06	1.23222e+06	805044	1.14351e+06
Com_20950_neg	D-Proline	650811	463532	798428	1.40876e+06	637042
Com_21685_neg	Protobioside	732248	511757	466028	609549	377425
Com_21706_neg	Isosilybin	319175	331413	859354	566063	252202
Com_22148_neg	Obacunone	841432	987673	598313	578003	622532
Com_22214_neg	Ellagic acid	851364	582363	757198	477705	513035
Com_22537_neg	Hirsuteine	320125	822673	213711	298138	482514
Com_22599_neg	Naringin	117660	118092	1.21876e+06	1.22316e+06	480752
Com_22824_neg	Methyl linolenate	142614	258674	213038	653204	259641
Com_23551_neg	Lysopc 14:0	115953	108009	1.13824e+06	781116	413274
Com_24859_neg	2-Aminoethylphosphonate	407600	370226	782570	821059	518554
Com_25106_neg	Petunidin-3-O-glucoside chloride	258959	186529	57275.2	71008	41957.1
Com_25441_neg	3-Methylxanthine	126264	126280	382220	188896	139813
Com_25583_neg	D-Xylonic acid	247485	248467	163884	104084	180231
Com_25768_neg	Verbascoside	59011.4	59024.6	243927	178362	65136.6
Com_25797_neg	PEtOH (18:2-20:5)	68640.6	55506.7	352710	253598	130822

## Sheet: Diff_Heatmap_Name_pos
ID	Name	A	B	C	D	QC
Com_5_pos	TriacetonaMine	5116163606	10500379533	19345189659	19634088662	14422836203
Com_12_pos	11-Deoxy prostaglandin F1β	4698088043	5124649164	6199801495	11698131109	7028964162
Com_20_pos	15-Deoxy-Δ12,14-prostaglandin A1	8.9316e+08	1894612864	1857717882	5421472657	2725421777
Com_23_pos	Octyl hydrogen phthalate	7285890377	3529475385	9.24912e+07	1.05576e+08	3344746706
Com_28_pos	β-Cortolone	3270552526	5290263390	3007225581	3762758614	3912732713
Com_37_pos	Indole-3-acrylic acid	4387459829	4514692265	1089008102	5.25813e+08	3181973750
Com_38_pos	DL-Tryptophan	4334147938	4454428392	1076998925	5.20229e+08	3139478808
Com_39_pos	(-)-Epigallocatechin	3670931304	1750752565	2713166407	1518148826	2450070006
Com_40_pos	Progesterone	4169285318	4428094595	1619364900	2416352432	3368782713
Com_47_pos	Tetranor-12(S)-HETE	3.70557e+07	3.56297e+07	3209258066	6.51298e+08	8.76699e+08
Com_63_pos	D-threo-Isocitric acid	3433291013	2844002519	8.17337e+08	7.52249e+08	2645463995
Com_64_pos	Paraxanthine	3230469535	3621883580	6.98441e+08	7.72454e+08	2086333533
Com_89_pos	8-iso Prostaglandin A2	2150804943	2592593900	1856491404	1063524469	1652822986
Com_99_pos	D-(+)-Proline	6.95378e+08	8.16499e+08	7.75007e+08	2714842033	2081077319
Com_101_pos	9,17-Octadecadiene-12,14-diyne-1,11,16-triol	1306557464	2523336796	1336177811	2003056470	1900927049
Com_111_pos	2-{1-[2-(1-benzothiophen-5-ylamino)-2-oxoethyl]cyclohexyl}acetic acid	2292467418	1284510171	3.79833e+07	2.70242e+07	9.93228e+08
Com_117_pos	L-Glutathione (reduced)	1982493376	1957678620	1.89969e+06	1.84902e+06	1065682672
Com_140_pos	Heroin-d3	8.71224e+08	9.61007e+08	5.9047e+08	292872540	4.14875e+08
Com_145_pos	DL-Stachydrine	5.13628e+06	1.05113e+07	6.82414e+07	1281792061	612597749
Com_150_pos	N-Feruloylagmatine	1.87149e+06	1.71347e+06	1.50912e+07	8.0078e+08	2.16379e+08
Com_151_pos	L(-)-Carnitine	8.18216e+06	1.28689e+07	1.04418e+08	1294861184	6.33095e+08
Com_154_pos	Sequoyitol	2157250083	1370316408	3.10543e+08	3.64811e+08	8.68081e+08
Com_161_pos	L-Glutamic acid	1136448385	9.78986e+08	7.39294e+08	1061066621	1442898920
Com_187_pos	Denin	1842076493	1036312152	8.9761e+08	6.2898e+08	1154026024
Com_188_pos	Piceatannol	5.50699e+06	3.81893e+06	2562166501	2277113081	7.38426e+08
Com_189_pos	Fragransin A2	1412499109	1162009703	4.65419e+08	4.29425e+08	7.61358e+08
Com_195_pos	Isotretinoin	4.70491e+08	1015553492	1.42178e+08	737846207	9.68486e+08
Com_209_pos	3-[4-methyl-1-(2-methylpropanoyl)-3-oxocyclohexyl]butanoic acid	4.03612e+06	6.64709e+06	1302733671	6.43806e+08	3.30872e+08
Com_214_pos	(9cis)-Retinal	9.04506e+08	1352817645	6.06389e+08	6.107e+08	945693644
Com_241_pos	4-Hydroxy-2,5-dimethyl-3(2H)furanone	1470121546	1265090714	1.02718e+08	7.52214e+07	9.59895e+08
Com_243_pos	17α-Hydroxyprogesterone	5.33821e+08	9.87069e+08	3.8262e+08	6.77275e+08	6.43939e+08
Com_245_pos	Shikimic Acid	1514376905	1070809087	7.19561e+07	4.34967e+07	1026531391
Com_254_pos	3-[2-(3-Hydroxyphenyl)ethyl]-5-methoxyphenol	1.64718e+07	1.37395e+07	7.20093e+08	2.77687e+08	1.96996e+08
Com_259_pos	Pterosin G	1.76807e+06	1.18455e+06	7.71193e+08	3.41997e+08	1.80516e+08
Com_266_pos	DGMG (18:2)	5.2992e+08	3.38225e+08	1373336234	1020434011	7.61277e+08
Com_274_pos	(3beta,9xi)-3-(beta-D-Glucopyranosyloxy)-14-hydroxycard-20(22)-enolide	1519150172	8.32015e+08	1.35793e+08	1.02701e+08	7.45495e+08
Com_283_pos	2-Methoxybenzaldehyde	8.80809e+08	8.11141e+08	1740178514	1424202917	9.79863e+08
Com_289_pos	3-hydroxy-3,4-bis[(4-hydroxy-3-methoxyphenyl)methyl]oxolan-2-one	1.23501e+08	9.47412e+07	1608348032	1233110208	4.13127e+08
Com_292_pos	Adenosine	1038559402	4.85328e+08	4.36447e+08	3.95894e+08	4.83385e+08
Com_299_pos	alpha-Ionone	8.51952e+08	9.58624e+08	1.20145e+07	1.70922e+07	6.05163e+08
Com_302_pos	Nicotianamine	1101459415	5.06969e+08	1.02993e+08	6.01778e+07	4.24755e+08
Com_304_pos	2-Methylpentanedioic acid	1058928348	1044322163	7.13738e+07	1.28445e+08	8.54928e+08
Com_308_pos	Procyanidin B1	5.31066e+08	5.19007e+08	1614614671	1305435634	8.23897e+08
Com_325_pos	L-Glutamine	3.01573e+08	4.47396e+08	8.60134e+08	1391000607	1267639589
Com_351_pos	Pantothenic acid	6.0447e+08	6.13317e+08	7.94771e+08	4.48279e+08	5.35864e+08
Com_353_pos	1,2-Benzenedicarboxylic acid	8.56789e+08	4.65372e+08	1.57689e+07	1.68026e+07	4.14864e+08
Com_370_pos	13-HPODE	319003352	5.86235e+08	784030848	1140802469	6.53536e+08
Com_376_pos	Trifolin	9.92786e+08	9.64237e+08	1.61049e+07	1.10704e+07	6.45234e+08
Com_387_pos	MGMG (18:2)	4.64058e+08	2.82815e+08	9.21993e+08	8.69561e+08	6.57919e+08
Com_391_pos	Cyanidin-3-O-glucoside chloride	950918918	9.07855e+08	1.36944e+07	8.05419e+06	6.04084e+08
Com_395_pos	Olivetol	1.16581e+07	1.38187e+07	8.02402e+08	2.62769e+08	1.97762e+08
Com_412_pos	Praeruptorin B	7.46219e+08	921802769	5.29903e+08	517381846	7.22476e+08
Com_416_pos	Perillartine	1.40257e+06	1.0312e+06	1.07725e+06	3.79633e+08	5.42513e+07
Com_429_pos	beta-Caryophyllene	4.46327e+08	4.20148e+08	163301883	9.47824e+07	304410836
Com_458_pos	Ribulose-5-phosphate	6.8609e+08	6.12291e+08	2.20951e+06	1.02065e+06	2.5016e+08
Com_464_pos	Bicyclo prostaglandin E2	2.81762e+07	5.80554e+07	5.14566e+08	6.08106e+08	254077251
Com_465_pos	Vitamin C	7.59205e+08	6.25337e+08	9.72275e+06	8.77428e+06	362060730
Com_475_pos	Salicylic acid	8.09823e+08	7.21429e+08	2.44878e+07	1.66231e+07	4.06235e+08
Com_478_pos	2-{2-oxo-2H,8H,9H-furo[2,3-h]chromen-8-yl}propan-2-yl acetate	532874	481852	4.97062e+08	7.47071e+08	262374015
Com_480_pos	Eupalinolide A	4.46598e+08	5.56278e+08	6.6962e+07	5.52324e+07	3.92341e+08
Com_485_pos	gamma-Glutamylleucine	9.58995e+06	7.85801e+06	4.12936e+08	5.01147e+08	1.34697e+08
Com_498_pos	Testosterone undecanoate	1.3094e+06	981022	9.81664e+08	7.52278e+08	3.03094e+08
Com_536_pos	Quinone	558845847	4.91465e+08	3.03631e+08	3.30852e+08	4.55141e+08
Com_550_pos	6-benzyl-4-oxo-1,4-dihydropyridine-3-carboxamide	3.46371e+08	3.63858e+08	6.00965e+07	7.49044e+07	2.84296e+08
Com_567_pos	SQH	4.89165e+08	3.35825e+08	1.92702e+08	1.11739e+08	3.34477e+08
Com_579_pos	1,2,3,6,7-Pentamethoxyxanthone	4.05799e+07	5.14408e+07	8.3582e+08	6.05745e+08	1.9521e+08
Com_585_pos	Norephedrine	5.21581e+07	3.40904e+07	1.25188e+07	2.74289e+08	6.8532e+07
Com_586_pos	Jasmone	3.11808e+08	5.01542e+08	1.79481e+08	2.02926e+08	3.24244e+08
Com_598_pos	Thymol	2.95842e+07	5.21821e+07	2.40489e+08	3.43165e+08	6.32708e+07
Com_602_pos	Octanedioic acid	308243379	2.75222e+08	1.68442e+08	6.25192e+07	2.89447e+08
Com_605_pos	Gardenin B	2.49218e+08	324871514	1.77619e+06	7.27162e+06	1.72324e+08
Com_624_pos	Androsterone	9.65971e+07	1.50846e+08	1.36568e+08	2.87335e+08	1.69275e+08
Com_640_pos	m-Cresol	1.34718e+06	1.3154e+06	3.24997e+08	1.57398e+08	5.39342e+07
Com_642_pos	5-OxoETE	1.18741e+07	8.76084e+06	2.93961e+08	5.03481e+08	1.91754e+08
Com_643_pos	(-)-Caryophyllene oxide	3.34508e+08	4.12383e+08	7.38891e+07	1.72147e+08	2.66157e+08
Com_653_pos	Betaine	1.5472e+07	3.33668e+07	2.08163e+08	414665021	1.58148e+08
Com_654_pos	4-acetyl-4-(ethoxycarbonyl)heptanedioic acid	1.84507e+08	1.71172e+08	4.81509e+07	2.90077e+07	9.90876e+07
Com_661_pos	3-Carene	2.5093e+08	3.6818e+08	31582415	3.80441e+07	297522424
Com_665_pos	Prolylleucine	1.65182e+08	1.58803e+08	6.14683e+08	3.37147e+08	223746576
Com_700_pos	2,6-Di-tert-butyl-1,4-benzoquinone	2.39419e+06	2.79798e+06	3.38197e+08	2.2334e+08	121036950
Com_703_pos	Prohydrojasmon	2.93521e+08	2.50317e+08	1.62234e+07	2.96208e+07	1.8086e+08
Com_718_pos	Geranylacetone	405148039	1.14999e+08	3.42561e+06	3.57177e+06	1.62997e+08
Com_720_pos	9-Oxo-10(E),12(E)-octadecadienoic acid	3.037e+07	2.40689e+07	2.56917e+08	5.37592e+08	1.90256e+08
Com_721_pos	2-Deoxy-D-galactose	4.58422e+08	5.02891e+08	4.08377e+07	4.38742e+07	3.4499e+08
Com_734_pos	7-demethylsuberosin	4.02669e+08	4.04479e+08	154158258	1.47972e+08	335515689
Com_738_pos	Cafestol	195847024	8.81894e+07	5.62758e+07	2.01579e+08	7.43797e+07
Com_746_pos	3-(4-hydroxy-3-methoxyphenyl)propanoic acid	1.0889e+08	7.80395e+07	5.94718e+08	5.3219e+08	2.27405e+08
Com_773_pos	Monolaurin	2.55656e+08	3.48366e+08	4.17284e+06	3.85129e+06	175238297
Com_798_pos	D-Phenylalanine	3.14999e+08	1.69259e+08	4.59766e+08	4.59443e+08	3.08237e+08
Com_799_pos	Adenine	2.25928e+08	1.68639e+08	6.7486e+07	1.77371e+08	229588736
Com_801_pos	Eicosapentaenoic acid ethyl ester	1.19452e+08	1.75039e+08	1.85102e+07	2.70661e+07	9.35929e+07
Com_803_pos	Hematoxylin	4.0537e+08	2.04348e+08	2.87593e+07	4.14024e+07	2.91115e+08
Com_817_pos	THC	6.94772e+07	9.28783e+07	4.1915e+08	5.50544e+08	2.22289e+08
Com_824_pos	1-(3,4-dimethoxyphenyl)ethan-1-one oxime	1.08708e+06	983692	1.47123e+06	1.28216e+08	2.25215e+07
Com_831_pos	L-Pyroglutamic acid	2.68755e+07	1.50596e+07	125567583	3.2057e+08	8.9139e+07
Com_867_pos	3-Methylcrotonylglycine	1.29217e+07	1.20968e+07	1.50744e+07	2.11237e+08	5.48416e+07
Com_879_pos	Decursin	2.0717e+08	2.58601e+08	5.03524e+08	4.41223e+08	3.10891e+08
Com_913_pos	Lagochilin	161593146	1.41238e+08	1.11142e+07	1.59083e+07	1.03857e+08
Com_918_pos	Indole	2.90777e+08	2.36797e+08	5.57572e+07	2.75217e+07	1.97346e+08
Com_941_pos	Ambroxane	354855159	1.46435e+08	2.0919e+08	1.10701e+08	2.22973e+08
Com_953_pos	Gibberellic acid	1.86492e+08	2.65448e+08	3.76686e+08	3.48754e+08	260610760
Com_955_pos	2-(2-oxo-2-{[2-(2-oxo-1-imidazolidinyl)ethyl]amino}ethoxy)acetic acid	307489	236453	654723	1.32558e+08	3.40213e+07
Com_959_pos	4-Acetylbutyric acid	2.08831e+06	2.41686e+06	1.66739e+08	1.93675e+08	5.54135e+07
Com_960_pos	4-decyl-3-hydroxy-5-oxooxolane-2,3-dicarboxylic acid	4.15479e+06	2.51844e+06	1.84938e+08	8.89652e+07	4.96402e+07
Com_974_pos	3-Methoxybenzaldehyde	3.68935e+08	3.73114e+08	258181589	2.22618e+08	3.29527e+08
Com_980_pos	Androsin	386577	113132	3.88251e+08	2.91244e+08	1.37437e+08
Com_999_pos	D-(+)-Camphor	2.5028e+08	2.83343e+08	7.31898e+07	1.04047e+08	2.02998e+08
Com_1013_pos	Prostaglandin B1	2.13224e+07	1.83345e+07	1.37756e+08	2.80466e+08	1.06411e+08
Com_1019_pos	5α-Dihydrotestosterone	5.85578e+07	8.4983e+07	211796691	2.79582e+08	1.51213e+08
Com_1031_pos	15-deoxy-Δ12,14-Prostaglandin J2-biotin	1.04818e+08	1.66898e+08	5.75108e+06	1.74495e+07	1.20201e+08
Com_1080_pos	Isorhamnetin	1.85259e+08	1.22086e+08	1.7258e+07	1.62908e+07	1.04586e+08
Com_1105_pos	2,4-dihydroxyheptadec-16-en-1-yl acetate	4.66955e+06	3.43891e+06	2.98722e+08	1.1257e+08	7.53247e+07
Com_1145_pos	4-Guanidinobutyric acid	3.67358e+07	1.07149e+07	4.05428e+07	1.81973e+08	7.47733e+07
Com_1156_pos	Syringetin-3-O-glucoside	2.81593e+08	1.46775e+08	1.09953e+08	1.22118e+08	1.61222e+08
Com_1161_pos	GRH	3.3527e+07	9.48549e+07	6.98212e+07	196003183	1.30463e+08
Com_1205_pos	4-Coumaric acid	1.13701e+08	1.34882e+08	3.43085e+08	2.51123e+08	1.45636e+08
Com_1226_pos	Pinocembrin	915762	323593	1.26536e+08	1.23284e+08	3.91564e+07
Com_1236_pos	Aminophylline	103410552	4.85999e+07	1.35457e+07	1.15982e+07	5.12358e+07
Com_1241_pos	Naringenin	4.38679e+07	6.01943e+07	1.79496e+08	1.90911e+08	6.98424e+07
Com_1266_pos	Trachelogenin	1.60041e+08	1.4903e+08	7.84768e+06	6.78982e+06	190002836
Com_1274_pos	Cinnamic Acid	3.01353e+08	2.55016e+08	2.72015e+08	2.08177e+08	263034097
Com_1285_pos	Testosterone acetate	3.52637e+07	4.80881e+07	4.2761e+07	1.32948e+08	7.02957e+07
Com_1299_pos	3-(3,4-dihydroxyphenyl)propanoic acid	2.76385e+08	252095944	6.51061e+07	5.14756e+07	2.03344e+08
Com_1315_pos	(-)-secoisolariciresinol	2.72699e+08	232007076	9.19969e+07	8.80553e+07	1.74665e+08
Com_1322_pos	Tryptophol	2.05528e+08	2.01036e+08	4.4154e+07	1.87957e+07	1.42194e+08
Com_1325_pos	(±)11(12)-DiHET	60736422	6.77124e+07	2.24348e+08	1.03701e+08	1.09861e+08
Com_1329_pos	4-(2,3-dihydro-1,4-benzodioxin-6-yl)butanoic acid	1.44749e+07	2.48855e+06	1.84361e+08	1.44871e+08	6.70319e+07
Com_1339_pos	Coumarin	2.62826e+08	241460634	5.92344e+07	4.78958e+07	1.94013e+08
Com_1380_pos	Desoxycortone	1.29269e+07	5.04314e+07	3.82827e+07	1.16997e+08	6.19267e+07
Com_1382_pos	Sophoricoside	1.24347e+08	1.51026e+08	9.82802e+06	8.22998e+06	9.88448e+07
Com_1384_pos	Mesterolone	9.79387e+07	1.04792e+08	2.63787e+07	4.04538e+07	6.94083e+07
Com_1409_pos	1-Monopalmitin	1.38359e+08	1.8274e+08	3.36922e+07	5.2116e+07	1.16018e+08
Com_1436_pos	MAG (18:2)	7.60309e+07	5.14501e+07	2.31128e+08	2.10786e+08	1.24391e+08
Com_1462_pos	Phe-Pro	131723078	6.9533e+07	1.27405e+07	9.23457e+06	8.60329e+07
Com_1475_pos	(2,6-dimethylmorpholino)(1-methyl-5-nitro-1H-pyrazol-4-yl)methanone	1.00891e+08	7.50003e+07	2.12714e+06	2.13469e+06	5.93077e+07
Com_1491_pos	Epitestosterone	8.36339e+06	1.67947e+07	3.99152e+07	9.86432e+07	3.94947e+07
Com_1527_pos	4-Ethylphenol	9.65488e+07	1.91119e+08	4.62103e+07	6.76973e+07	1.19384e+08
Com_1595_pos	2-{(3S)-1-[4-(Trifluoromethyl)benzyl]-3-pyrrolidinyl}-1,3-benzoxazole	2.07482e+08	1.39721e+08	133365175	8.04081e+07	1.46251e+08
Com_1635_pos	Pyridoxine	2.11897e+08	1.22902e+08	4.49656e+07	2.92144e+07	9.05971e+07
Com_1649_pos	RMH	1.70763e+08	1.44316e+08	3.90259e+07	1.91499e+07	1.46005e+08
Com_1654_pos	Kahweol	3.76866e+07	6.20598e+07	1.21208e+07	5.04228e+07	4.43215e+07
Com_1673_pos	Steviol-19-O-glucoside	1.92706e+07	4.40094e+07	3.52432e+06	8.84982e+06	1.90007e+07
Com_1706_pos	Valepotriate	5.28322e+07	7.63947e+06	781464	762222	5.27311e+06
Com_1774_pos	VNK	1.66447e+07	2.59282e+07	3.94148e+07	1.11184e+08	6.61784e+07
Com_1788_pos	Methionine sulfoxide	1.4072e+08	9.01385e+07	8.611e+06	7.32213e+06	4.93829e+07
Com_1789_pos	(2E,4E)-N-(2-methylpropyl)dodeca-2,4-dienamide	1.61998e+08	8.24905e+07	1.39787e+08	7.03912e+07	1.02127e+08
Com_1800_pos	Polypodine B	1.94441e+08	9.85437e+07	3.78801e+07	2.35167e+07	9.23423e+07
Com_1805_pos	Υ-Glutamylcysteine	7.73896e+07	1.15163e+08	533189	977095	6.08413e+07
Com_1809_pos	Cimifugin	1.06491e+07	6.802e+06	1.1113e+08	9.63526e+07	8.73997e+07
Com_1816_pos	Coumalic acid	1.59529e+08	1.27827e+08	4.14346e+06	3.64753e+06	6.74574e+07
Com_1821_pos	2-Methoxyresorcinol	1.44253e+08	8.52081e+07	8.806e+07	8.09036e+07	8.58418e+07
Com_1837_pos	9-HpOTrE	2.37095e+07	3.94024e+07	1.14907e+08	1.48173e+08	5.83288e+07
Com_1841_pos	Protosappanin B	2.41578e+07	2.45023e+07	1.6361e+08	1.43004e+08	5.605e+07
Com_1845_pos	3-n-Butylphathlide	1.33909e+07	1.97103e+07	2.05629e+08	101606134	3.91451e+07
Com_1864_pos	Medicagenic acid	1.05331e+08	7.62681e+07	9.94994e+06	8.41815e+06	5.83852e+07
Com_1875_pos	Nicotinic acid	2.6457e+07	2.41712e+07	9.02737e+07	1.73252e+08	6.54039e+07
Com_1877_pos	Aminopurine	118319674	5.82516e+07	4.57925e+07	4.5997e+07	5.94654e+07
Com_1887_pos	all-cis-4,7,10,13,16-Docosapentaenoic acid	8.15127e+07	1.18756e+08	7.89259e+06	7.48791e+06	6.69104e+07
Com_1890_pos	Cortisone	2.48767e+07	1.61858e+07	7.67279e+07	103061194	1.46343e+07
Com_1903_pos	Orsellinic acid	1.49909e+08	1.07885e+08	5.52766e+06	4.98587e+06	5.27031e+07
Com_1904_pos	Glabrolide	4.27965e+06	3.53044e+06	1.99433e+08	1.52198e+08	7.11916e+07
Com_1908_pos	N epsilon-(1-Carboxymethyl)-L-lysine	1.01049e+07	8.93791e+06	4.03178e+07	5.79754e+07	3.86697e+07
Com_1926_pos	Isoferulic acid	9.08785e+07	1.09248e+08	8.09891e+07	4.90935e+07	7.81756e+07
Com_1966_pos	PB-22 N-(4-Hydroxypentyl)-3-carboxyindole metabolite	676693	588537	1.80445e+06	5.48058e+07	1.27505e+07
Com_2054_pos	3-Acetoxyurs-12-en-23-oic acid	403955	405887	1.68904e+08	1.764e+08	6.29935e+07
Com_2065_pos	2-Hydroxy-6-Aminopurine	8.31497e+07	7.17597e+07	2.00297e+07	1.3219e+07	5.36463e+07
Com_2095_pos	Phenylglyoxylic acid	1.25405e+08	9.42206e+07	3.86214e+07	2.39704e+07	8.81143e+07
Com_2131_pos	Syringetin	1.30766e+08	6.05019e+07	5.05077e+07	5.12613e+07	7.43508e+07
Com_2142_pos	Acetyl-L-carnitine	7.58529e+06	6.08578e+06	1.65109e+08	1.04287e+08	4.11203e+07
Com_2163_pos	Kaempferol	3.7664e+07	6.21583e+07	5.31264e+06	4.59087e+06	3.3687e+07
Com_2192_pos	trans-Aconitic acid	8.33962e+07	6.90143e+07	2.45718e+07	2.86377e+07	8.19388e+07
Com_2202_pos	5-Hydroxymethylfurfural	1.31667e+08	1.15863e+08	5.81515e+07	5.10575e+07	1.04125e+08
Com_2214_pos	N-Acetylglucosamine	1.19056e+08	9.96554e+07	4.61769e+07	3.97494e+07	101781460
Com_2253_pos	L-5-Hydroxytryptophan	8.4399e+07	7.26257e+07	7.92156e+06	5.09376e+06	3.85598e+07
Com_2265_pos	N,N'-di[4-(2,6-dimethylmorpholino)phenyl]thiourea	7.84214e+07	6.11121e+07	1.37193e+07	1.59916e+07	4.00526e+07
Com_2266_pos	4-Guanidinobutanoic acid	1.55688e+07	7.60743e+06	1.869e+07	7.16806e+07	3.36907e+07
Com_2274_pos	Rhynchophylline	1.98707e+07	4.19161e+07	1.25519e+08	1.62606e+08	7.61841e+07
Com_2298_pos	2-(2-thienyl)-4H-chromen-4-one	9.29579e+07	9.80138e+07	1.33813e+08	7.17793e+07	8.62492e+07
Com_2300_pos	Oxymorphone	1.6277e+07	2.00209e+06	8.21904e+07	1.2781e+08	5.87629e+07
Com_2313_pos	Isoeugenyl acetate	1.70171e+06	1.8647e+06	3.20666e+07	5.9098e+07	1.85989e+07
Com_2333_pos	Fisetin	9.80319e+07	8.90059e+07	1.17037e+07	8.60946e+06	6.22318e+07
Com_2371_pos	gamma-Glutamylglutamine	64551446	8.85341e+07	4.90483e+07	9.55834e+07	9.8022e+07
Com_2378_pos	Prostaglandin A3	7.34803e+06	1.95903e+07	4.96954e+07	1.0839e+08	6.43563e+07
Com_2414_pos	N-Acetyl-L-valine	6.43423e+07	6.96296e+07	1.60028e+08	1.09667e+08	1.12978e+08
Com_2419_pos	Dutasteride	4.7766e+07	4.29361e+07	1.49976e+07	9.42763e+06	3.01992e+07
Com_2487_pos	Carvone	1.89394e+07	2.42123e+07	1.34188e+07	5.96013e+07	2.99791e+07
Com_2494_pos	Isomucronulatol	9.37284e+07	9.89639e+07	6.79156e+07	6.23113e+07	9.11626e+07
Com_2502_pos	Limonin	1.92282e+07	3.78259e+07	6.87631e+06	8.00206e+06	1.58721e+07
Com_2516_pos	Tetrahydrocorticosterone	3.00501e+07	6.43251e+07	4.83717e+07	1.20889e+08	6.41699e+07
Com_2528_pos	4-Pyridoxic acid	1.65824e+07	2.48122e+07	3.78791e+07	9.77709e+07	6.10569e+07
Com_2557_pos	4-(3,4-dihydro-2H-1,5-benzodioxepin-7-yl)-4-oxobutanoic acid	8.56226e+07	1.19959e+08	3.48446e+07	2.49582e+07	9.78364e+07
Com_2585_pos	3-Methyladipic acid	2.58545e+07	2.81902e+07	1.52367e+08	9.02599e+07	4.14373e+07
Com_2589_pos	N-Acetyl-D-lactosamine	5.2814e+07	7.52948e+07	5.41584e+06	4.95517e+06	3.25258e+07
Com_2598_pos	Kynurenic acid	1.11894e+08	6.78621e+07	4.39526e+06	3.92568e+06	56439971
Com_2638_pos	Dihydrothymine	8.05429e+06	2.06613e+07	1.34851e+08	1.03962e+08	7.51152e+07
Com_2650_pos	Pyrrole-2-carboxylic acid	7.23846e+06	1.9652e+07	1.33947e+08	1.02858e+08	7.44258e+07
Com_2683_pos	lactucopicrin	9.1101e+07	6.79784e+07	5.60419e+06	3.58202e+06	4.37549e+07
Com_2689_pos	Patchouli alcohol	4.26939e+07	6.23235e+07	2.12662e+06	1.81765e+06	1.96284e+07
Com_2695_pos	Sedanolide	2.23321e+07	2.54595e+06	4.39214e+07	2.34458e+07	1.63213e+07
Com_2704_pos	Phellamurin	3.82732e+07	3.72053e+07	1.04968e+08	1.25751e+08	5.81128e+07
Com_2716_pos	WMH	6.80877e+07	4.82457e+07	3.23274e+06	2.18618e+06	4.527e+07
Com_2723_pos	5-Methyluridine	4.80383e+07	7.44469e+07	3.93398e+07	8.58361e+07	8.75627e+07
Com_2725_pos	1-(4-hydroxyphenyl)propane-1,2-diol	9.21261e+07	9.59288e+07	4.40939e+07	4.0847e+07	8.23923e+07
Com_2743_pos	MN-18 N-(5-hydroxypentyl) metabolite	3.71583e+07	5.98638e+07	829674	1.55764e+06	8.30138e+06
Com_2746_pos	Lindenenol	4.15779e+06	3.67181e+06	6.6258e+07	9.41951e+07	1.97898e+07
Com_2754_pos	Etiocholanolone	2.11529e+07	5.4484e+07	1.90709e+07	4.67616e+07	3.06716e+07
Com_2775_pos	Poricoic acid B	8.40656e+06	5.05989e+06	1.24241e+08	8.40772e+07	3.40703e+07
Com_2793_pos	2-(2,6-dihydroxyphenyl)-3,5,7-trihydroxy-4H-chromen-4-one	1.06425e+08	6.25126e+07	1.27138e+07	1.33149e+07	6.33342e+07
Com_2829_pos	15-Deoxy-Δ12,14-prostaglandin J2-2-glycerol ester	9.45524e+07	9.77141e+07	5.63398e+07	9.52176e+07	9.89272e+07
Com_2849_pos	methyl 3,4,5-trihydroxycyclohex-1-ene-1-carboxylate	7.4899e+07	7.27984e+07	1.12395e+07	9.67411e+06	4.46167e+07
Com_2874_pos	Leucylproline	5.50242e+06	3.91733e+06	5.2784e+07	9.2539e+07	4.92864e+07
Com_2889_pos	Acipimox	8.2228e+06	9.50482e+06	5.70715e+07	6.95722e+07	1.43143e+07
Com_2902_pos	L-arginino-succinate	2.6514e+07	2.18647e+07	1.16934e+08	9.7973e+07	6.93339e+07
Com_2942_pos	1-(3-ethyl-2,4-dihydroxy-6-methoxyphenyl)butan-1-one	4.11287e+07	6.33845e+07	4.82836e+06	4.54825e+06	3.23112e+07
Com_2972_pos	1-Palmitoylglycerol	8.40498e+07	4.91091e+07	2.29302e+07	1.73603e+07	4.85303e+07
Com_2999_pos	Avocadyne 1-acetate	4.83675e+06	7.30087e+06	9.72759e+07	6.76116e+07	2.48081e+07
Com_3021_pos	3-Acetyl-11-keto-β-boswellic acid	1.13008e+06	1.47724e+06	1.04912e+08	7.8636e+07	3.00286e+07
Com_3039_pos	Gomisin D	1.29301e+07	2.49032e+07	1.27788e+06	677063	8.52847e+06
Com_3058_pos	methyl oxo pentanoate	6.88448e+07	6.10477e+07	3.12681e+07	3.09872e+07	5.57363e+07
Com_3059_pos	(+)-Dihydrojasmonic acid	1.7861e+07	1.1338e+06	2.3042e+07	1.9109e+07	1.32603e+07
Com_3065_pos	16,16-Dimethyl prostaglandin A1	1.12469e+07	3.11363e+07	6.71686e+07	7.1544e+07	3.89326e+07
Com_3084_pos	YNH	7.83935e+06	1.99821e+07	1.05e+08	5.45942e+07	2.34536e+07
Com_3094_pos	16,16-Dimethyl prostaglandin A2	2.52483e+07	7.01587e+07	6.06254e+06	9.71302e+06	4.72001e+07
Com_3106_pos	6,8-di(tert-butyl)-4-oxo-4H-chromene-2-carboxylic acid	2.32114e+06	873609	7.05428e+07	2.37511e+07	1.56926e+07
Com_3144_pos	18-β-Glycyrrhetinic acid	830133	1.07358e+06	1.12657e+08	1.09183e+08	43760048
Com_3162_pos	Galangin	6.55966e+07	5.81759e+07	3.17852e+07	2.67421e+07	4.49557e+07
Com_3190_pos	5,7-dihydroxy-3-(4-hydroxyphenyl)-4H-chromen-4-one	6.3766e+07	5.62667e+07	2.97904e+07	2.48472e+07	4.32526e+07
Com_3222_pos	nor-6β-Oxycodol	3.9387e+06	1.64034e+06	3.66203e+07	6.24985e+07	2.25751e+07
Com_3230_pos	Glucosamine	4.75644e+07	4.79044e+07	1.1737e+07	3.24234e+06	3.367e+07
Com_3258_pos	Coenzyme Q2	2.93335e+07	5.67138e+07	2.25291e+07	2.11861e+07	6.17679e+07
Com_3302_pos	1-Methyladenine	2.69469e+07	1.88108e+07	2.70871e+06	1.65388e+06	1.4217e+07
Com_3337_pos	1-benzyl-3-(2-methylphenyl)-3,7-dihydro-1H-purine-2,6-dione	8.19237e+06	8.87726e+06	4.75182e+07	7.08326e+07	19135487
Com_3338_pos	15-OxoEDE	1.20088e+07	1.88266e+07	8.42536e+06	4.51119e+07	2.82767e+07
Com_3358_pos	Flavokawain A	4.31337e+07	5.32116e+07	8.30494e+07	5.24113e+07	4.89491e+07
Com_3366_pos	TQH	7.34966e+07	5.19628e+07	1.89295e+07	1.4877e+07	5.06682e+07
Com_3424_pos	6-Gingerol	7.45922e+06	1.23728e+07	1.20615e+07	3.96144e+07	2.15027e+07
Com_3439_pos	Cortisol	4.13554e+06	5.4393e+06	5.13015e+06	2.87398e+07	7.03124e+06
Com_3449_pos	Diacetoxyscirpenol	1.42982e+07	2.18284e+07	6.29301e+07	7.33996e+07	3.37108e+07
Com_3474_pos	1-(4-hydroxyphenyl)-2-phenylethan-1-one	223512	197406	1.04417e+06	2.55487e+07	5.8335e+06
Com_3479_pos	1,7-bis(3,4-dihydroxyphenyl)heptan-3-one	718064	656414	2.87196e+07	5.79866e+07	2.0795e+07
Com_3490_pos	gamma-Glutamylmethionine	3.40721e+07	1.72905e+07	1.50557e+07	3.62817e+07	2.5056e+07
Com_3499_pos	2-(benzylamino)-6-methyl-5-(2-methyl-1,3-thiazol-4-yl)nicotinonitrile	5.11997e+07	58865227	5.17709e+06	2.76313e+06	2.82672e+07
Com_3500_pos	GPH	3.50431e+06	1.79027e+07	353774	334928	4.69272e+06
Com_3515_pos	Panaxatriol	313679	285009	9.40563e+07	9.09541e+07	3.08069e+07
Com_3530_pos	Mulberroside A	816462	629049	8.85501e+07	8.43427e+07	1.80464e+07
Com_3556_pos	3-Methoxy prostaglandin F1α	3.82565e+06	1.09541e+07	7.56163e+07	8.39837e+07	3.29806e+07
Com_3559_pos	4-methyl-5-oxo-2-pentyl-2,5-dihydrofuran-3-carboxylic acid	5.02563e+07	6.70828e+06	1.93433e+06	1.69038e+06	1.89199e+07
Com_3584_pos	Kuromanin	3.33515e+07	3.29795e+07	1.58699e+06	893455	3.57179e+07
Com_3592_pos	R-Aminobutyrate	7.45825e+06	6.8651e+06	2.44085e+07	5.6177e+07	4.52451e+07
Com_3594_pos	Procyanidin A2	1.73264e+07	1.68661e+07	8.45464e+07	7.08981e+07	3.83455e+07
Com_3597_pos	3-methyl-5-oxo-5-(4-toluidino)pentanoic acid	3.02727e+07	4.01673e+07	1.06299e+07	2.86642e+07	3.18902e+07
Com_3598_pos	NNK	6.00674e+07	3.97258e+07	694703	2.90694e+06	3.14013e+07
Com_3623_pos	LPE 18:2	1.05091e+07	5.12919e+06	5.6585e+07	5.94698e+07	5.22084e+07
Com_3629_pos	Ferulic acid	4.68342e+07	5.52684e+07	3.50063e+07	2.99654e+07	4.02807e+07
Com_3631_pos	2-(4-chlorophenyl)-3-phenylquinoxaline	3.1326e+07	3.45552e+07	1.69167e+06	1.76717e+06	2.46016e+07
Com_3680_pos	octadec-9-ynoic acid	2.50761e+07	1.5883e+07	6.82099e+07	4.83675e+07	3.62717e+07
Com_3685_pos	LPE 16:1	265844	235671	9.23856e+07	4.82354e+07	2.68509e+07
Com_3698_pos	Estriol	2.58537e+07	2.04128e+07	3.48972e+06	1.38524e+07	1.77198e+07
Com_3713_pos	Phosphocholine	3.20594e+07	4.04396e+07	7.09306e+06	6.33284e+06	2.27736e+07
Com_3747_pos	L-Aspartic acid	4.72058e+07	4.98499e+07	1.40324e+07	2.24143e+07	3.91085e+07
Com_3751_pos	2-Ethyl-3-hydroxy-4H-pyran-4-one	5.10182e+07	2.87282e+07	2.31565e+07	2.61674e+07	3.69355e+07
Com_3780_pos	p-Anisaldehyde	5.23505e+07	5.55548e+07	9.58978e+06	9.20774e+06	3.60512e+07
Com_3791_pos	Dihydroartemisinic acid	3.97967e+07	3.83499e+07	2.8422e+07	1.5471e+07	3.53736e+07
Com_3796_pos	Protocatechuic acid	3.90641e+07	5.04134e+07	7.50278e+06	5.18775e+06	3.07571e+07
Com_3810_pos	Tetrahydroxyxanthone	5.73633e+07	3.15622e+07	7.00238e+06	2.20635e+06	2.55275e+07
Com_3818_pos	4-(2-chloro-6-fluorobenzyl)-3,5-dimethyl-4-prop-2-ynyl-4H-pyrazole	4.06757e+07	2.72158e+07	2.63481e+06	4.68858e+06	8.03861e+06
Com_3826_pos	Deoxyarbutin	7.24608e+07	6.53703e+07	2.57982e+07	2.9613e+07	5.68326e+07
Com_3827_pos	Neocnidilide	2.9827e+07	4.71359e+07	2.42845e+07	3.7899e+07	3.83681e+07
Com_3858_pos	2-[(butylamino)(imino)methyl]-1-oxohydrazinium-1-olate	1.08148e+07	9.45735e+06	3.14985e+07	56430341	1.72132e+07
Com_3869_pos	6,6-dimethyl-4-piperidino-5,6-dihydro-2H-thiine-2-thione	7.37666e+07	4.92031e+07	7.01308e+06	8.16551e+06	3.51801e+07
Com_3899_pos	Diaminopimelic acid	2.35271e+07	2.60404e+07	8.32972e+07	8.61129e+07	7.16848e+07
Com_3912_pos	1-(4-methoxyphenyl)propane-1,2-diol	7.33074e+06	9.68155e+06	5.88519e+07	3.41396e+07	2.31944e+07
Com_3923_pos	(±)8-HEPE	1.66185e+07	1.67709e+07	7.11106e+07	6.23585e+07	3.7064e+07
Com_3931_pos	Echinocystic acid	7.68856e+06	6.25042e+06	5.31562e+07	4.4656e+07	1.59879e+07
Com_3936_pos	N alpha-Acetyl-L-lysine	1.40424e+07	1.37831e+07	6.01415e+07	5.66638e+07	2.70277e+07
Com_3941_pos	Methyl Eugenol	583388	765652	5.42243e+07	1.68755e+07	1.34018e+07
Com_3955_pos	8,8-dimethyl-2-phenyl-4H,8H-pyrano[2,3-h]chromen-4-one	3.0613e+07	2.91426e+07	796386	767305	1.79279e+07
Com_3957_pos	5-Hydroxyindole	6.96869e+07	3.96705e+07	2.21396e+07	1.59178e+07	2.87831e+07
Com_3979_pos	5-[(E)-2-(3,5-dihydroxyphenyl)ethenyl]-2-methoxybenzene-1,3-diol	330822	285827	3.97205e+06	3.69056e+07	7.84376e+06
Com_3987_pos	2-morpholinophenyl 1-methyl-1H-imidazole-4-sulfonate	3.66929e+07	3.03986e+07	8.79262e+07	5.16578e+07	2.05045e+07
Com_3988_pos	4-methoxyphenyl 3,5-dimethyl-1-phenyl-1H-pyrazole-4-carboxylate	4.18766e+07	4.53336e+07	1.73782e+07	1.11302e+07	3.24239e+07
Com_4055_pos	Ginsenoside F1	1.76384e+06	868186	6.5015e+07	6.34774e+07	2.38103e+07
Com_4091_pos	(±)5(6)-DiHET	4.20049e+07	4.14461e+07	5.44248e+06	4.83967e+06	2.60589e+07
Com_4126_pos	4-Phenylbutyric acid	4.40082e+06	5.61305e+06	3.96794e+07	3.74445e+07	1.76568e+07
Com_4173_pos	Monobutyl phthalate	5.00318e+07	2.70238e+07	1.30889e+06	1.86387e+06	2.30872e+07
Com_4178_pos	N-α-L-Acetyl-arginine	4.92435e+07	1.9544e+07	1.64415e+06	1.68354e+06	1.553e+07
Com_4200_pos	Coniferin	2.77083e+06	6.07685e+06	6.94207e+07	6.52594e+07	1.79618e+07
Com_4213_pos	4-Hydroxyphenylacetic acid	5.35303e+07	4.97772e+07	8.31382e+06	7.06332e+06	3.12309e+07
Com_4217_pos	Forsythoside E	4.45255e+07	4.29846e+07	1.27996e+07	1.24273e+07	3.44681e+07
Com_4240_pos	3alpha-Dihydrocadambine	6.02941e+06	1.22283e+07	3.86341e+07	1.60752e+07	2.9098e+07
Com_4342_pos	6-Demethoxytangeretin	1.61177e+06	993955	2.58808e+07	4.76821e+06	1.90788e+06
Com_4350_pos	LNK	7.91315e+06	1.57743e+07	4.0738e+07	6.00635e+07	3.16242e+07
Com_4363_pos	Griffonilide	2.9869e+07	2.34351e+07	6.35112e+07	4.65139e+07	2.73629e+07
Com_4393_pos	Ketoisophorone	5.87054e+07	3.492e+07	2.88009e+07	2.97252e+07	35419467
Com_4428_pos	Methyl 4-hydroxy-3-methoxycinnamate	1.9515e+06	1.39026e+06	5.91322e+07	2.62751e+07	1.40343e+07
Com_4434_pos	Uracil	1.67258e+07	1.41853e+07	5.43697e+07	5.68813e+07	2.96719e+07
Com_4464_pos	2-Amino-1,3,4-octadecanetriol	5.74591e+07	4.61709e+07	3.28216e+07	3.28333e+07	4.05003e+07
Com_4519_pos	1-ethyl 4-(2-oxo-1,2-diphenylethyl) succinate	2.03249e+07	2.91813e+07	1.99717e+07	1.37543e+07	3.27942e+07
Com_4522_pos	Thymidine 5'-diphosphate	3.76996e+07	3.29908e+07	4.19445e+06	4.36436e+06	1.89576e+07
Com_4525_pos	Caffeic acid	3.72159e+07	1.91304e+07	2.92555e+07	1.93785e+07	2.17176e+07
Com_4541_pos	Pterostilbene	7.4618e+06	4.11536e+06	4.75862e+07	5.21277e+07	1.35673e+07
Com_4585_pos	4-(tert-butyl)phenyl 3,5-dimethylisoxazole-4-carboxylate	1.16733e+06	954821	4.35362e+07	1.93507e+07	8.95147e+06
Com_4610_pos	Methylnissolin-3-O-glucoside	3.69971e+06	3.12424e+06	3.48563e+07	4.72248e+07	1.23326e+07
Com_4630_pos	Monensin	1.63073e+07	8.98952e+06	4.95635e+07	4.47821e+07	1.86158e+07
Com_4660_pos	Citral	2.58359e+07	2.63258e+07	3.75649e+06	3.81259e+06	1.54355e+07
Com_4759_pos	Flavokawain B	2.76409e+07	2.09034e+07	2.44581e+06	1.44394e+06	1.65814e+07
Com_4762_pos	Meperidine-d5	5.23863e+06	6554873	1.24024e+07	2.87096e+07	1.04899e+07
Com_4771_pos	5-Hydroxyindole-3-acetic acid	1.92543e+07	1.43768e+07	3.43167e+06	3.51384e+06	1.19688e+07
Com_4806_pos	SKK	291466	461454	1.80696e+07	2.48479e+06	1.44882e+06
Com_4810_pos	6-Pentyl-2H-pyran-2-one	1.90369e+07	1.36771e+07	5.15881e+07	5.74985e+07	2.7149e+07
Com_4834_pos	WLH	2.50936e+07	1.21143e+07	439591	380785	1.26267e+07
Com_4856_pos	Limocitrin O-hexoside	4.08436e+07	1.80583e+07	1.27528e+07	1.16709e+07	1.96707e+07
Com_4877_pos	Swertiamarin	4.44538e+07	3.58489e+07	1.81647e+07	1.2595e+07	3.29703e+07
Com_4916_pos	Pregnenolone	8.28348e+06	1.29544e+07	2.0252e+07	3.79096e+07	1.83344e+07
Com_4920_pos	Pipecolic acid	1.59921e+07	1.41371e+07	4.92769e+07	4.22841e+07	2.65594e+07
Com_4949_pos	Muramic acid	4.03087e+07	3.02137e+07	1.70169e+07	1.27662e+07	2.34894e+07
Com_4959_pos	4'-Hydroxypropiophenone	1.52648e+07	2.5259e+07	1.49691e+07	9.19735e+06	3.0232e+07
Com_4984_pos	5-Aminolevulinic acid	2.21601e+07	6.93187e+06	4.64766e+06	4.37738e+06	1.073e+07
Com_4999_pos	N-[(-)-Jasmonoyl]-(L)-Isoleucine	1.1291e+07	1.42389e+07	1.2004e+07	2.6751e+07	1.8709e+07
Com_5034_pos	Ginkgolic Acid	195450	346856	4.87882e+07	1.55086e+07	9.98499e+06
Com_5050_pos	5-O-Caffeoylshikimic acid	3.03506e+07	2.49294e+07	9.44848e+06	1.01975e+07	2.26063e+07
Com_5076_pos	Betulin	659065	591234	3.29122e+07	4.46913e+07	1.30164e+07
Com_5086_pos	(12Z)-9,10,11-trihydroxyoctadec-12-enoic acid	4.07093e+07	3.59383e+07	1.25145e+07	1.31367e+07	2.64715e+07
Com_5109_pos	α-Lapachone	4.68497e+07	3.03349e+07	1.13517e+06	824073	3.31846e+07
Com_5113_pos	5-Aminosalicylic Acid	3.13953e+07	2.21173e+07	5.32705e+06	3.04553e+06	1.7791e+07
Com_5114_pos	NPH	964956	1.46665e+06	2.61058e+07	1.35492e+07	7.0823e+06
Com_5116_pos	Xanthurenic acid O-hexoside	3.33264e+07	1.86993e+07	1.89817e+06	1.07685e+06	1.77207e+07
Com_5122_pos	Citrinin	1.64024e+07	1.30733e+07	4.26569e+07	3.91856e+07	2.16416e+07
Com_5199_pos	Gallic acid	2.57565e+07	2.02235e+07	7.35115e+06	8.30908e+06	2.20371e+07
Com_5240_pos	2-(14,15-Epoxyeicosatrienoyl) glycerol	1.602e+06	1.72552e+06	1.73075e+07	4.33847e+07	1.1605e+07
Com_5245_pos	(2R)-2-[(2R,5S)-5-[(2S)-2-hydroxybutyl]oxolan-2-yl]propanoic acid	2.97952e+07	1.80688e+07	9.75806e+06	11624485	1.8806e+07
Com_5268_pos	Urocanic acid	3.35423e+07	6.66699e+06	3.8513e+07	2.06051e+07	1.89552e+07
Com_5282_pos	T-2 Triol	2.81712e+07	3.45392e+07	8.60843e+06	9.50007e+06	1.87733e+07
Com_5286_pos	13,14-dihydro-15-keto-tetranor Prostaglandin E2	3.134e+06	8.65671e+06	3.30763e+07	2.4269e+07	1.99302e+07
Com_5297_pos	Bisphenol G	3.43583e+06	3.95908e+06	2.282e+07	1.88185e+07	7.48277e+06
Com_5372_pos	Gossypol	2.23391e+07	1.87604e+07	1.56105e+06	1.99029e+06	1.34483e+07
Com_5377_pos	Histidine	1.67702e+07	2.5422e+07	3.98278e+06	2.43004e+06	1.85281e+07
Com_5427_pos	HPK	2.80273e+07	1.56425e+07	221547	389375	1.11445e+07
Com_5487_pos	O-methylnaringenin C-pentoside	2.77472e+07	2.07055e+07	2.84795e+06	3.06259e+06	1.47234e+07
Com_5588_pos	4-Hydroxybenzaldehyde	3.08736e+07	1.91653e+07	2.91372e+07	1.67655e+07	2.13486e+07
Com_5592_pos	3-hydroxy-4-methoxy-9H-xanthen-9-one	3.30549e+07	3.0284e+07	1.59707e+07	1.44528e+07	2.48697e+07
Com_5599_pos	1-O-(3,4,5-Trimethoxybenzoyl)-beta-L-galactopyranose	3.52481e+07	2.62578e+07	1.5626e+07	9.97486e+06	2.64607e+07
Com_5634_pos	1,2-dihydroxyheptadec-16-yn-4-yl acetate	2.58137e+07	3.8495e+07	3.75833e+07	4.50604e+07	3.33353e+07
Com_5703_pos	Euphorbia factor L3	700336	737940	2.57275e+07	36870816	9.09784e+06
Com_5708_pos	L-Kynurenine	1.30753e+07	9.41764e+06	631988	561230	6.92939e+06
Com_5709_pos	2-oxo-2-[4-(trifluoromethyl)phenyl]ethyl 4-oxopentanoate	3.42264e+07	2.11164e+07	1.06154e+06	499953	1.32963e+07
Com_5729_pos	Kirenol	5.04954e+06	8.57504e+06	2.60378e+07	3.72807e+07	1.96192e+07
Com_5765_pos	6-Paradol	1.89443e+06	2.80325e+06	2.81188e+06	1.37571e+07	4.87252e+06
Com_5768_pos	Icariin	1.97974e+07	1.99685e+07	757362	591581	1.32374e+07
Com_5780_pos	Oleanolic acid	326973	485265	4.95345e+07	4.12636e+07	1.31389e+07
Com_5799_pos	Hydroxytyrosol	2.65627e+06	702616	1.80515e+07	1.67198e+07	2.23544e+06
Com_5812_pos	5-(2,5-dihydroxyhexyl)oxolan-2-one	3.19086e+07	2.48748e+07	1.28389e+07	1.24998e+07	2.40287e+07
Com_5840_pos	Methylophiopogonanone A	5.69613e+06	6.67578e+06	4.51053e+07	3.89151e+07	1.42542e+07
Com_5845_pos	Parthenolide	677914	1.39601e+06	4.62548e+06	1.18698e+07	2.26441e+06
Com_5903_pos	S-Adenosyl-L-homocysteine	2.47022e+07	3.04547e+07	490588	998554	1.14057e+07
Com_5953_pos	(11E,15Z)-9,10,13-trihydroxyoctadeca-11,15-dienoic acid	2.44583e+06	3.96775e+06	3.43619e+07	2.53536e+07	1.44167e+07
Com_5971_pos	Wilforlide A	2.71171e+06	3.14166e+06	2.22049e+07	8.42965e+06	4.28085e+06
Com_5976_pos	Diosmetin-7-O-β-D-glucopyranoside	2.5039e+07	2.63347e+07	5.38594e+06	2.36574e+06	1.99398e+07
Com_5991_pos	Isophorone	1.331e+07	9.22419e+06	4.43831e+07	3.84323e+07	2.29567e+07
Com_6004_pos	Artemether	732449	2.03932e+06	1.73746e+07	1.16618e+07	5.24685e+06
Com_6036_pos	PC (14:0e/2:0)	3.75249e+07	2.76433e+07	3.65607e+06	7.12604e+06	2.51043e+07
Com_6072_pos	Valerophenone	9.19077e+06	1.01817e+07	2.63334e+07	1.39609e+07	1.31796e+07
Com_6078_pos	tert-Butyl N-[1-(aminocarbonyl)-3-methylbutyl]carbamate	1.21019e+06	1.13047e+06	1.99701e+07	3.96903e+07	1.05572e+07
Com_6094_pos	N1-(1H-indol-4-yl)cyclohexane-1-carboxamide	3.23443e+07	1.98304e+07	5.15806e+06	6.35309e+06	1.8718e+07
Com_6100_pos	Xylitol	2.32943e+07	2.34227e+07	8.11729e+06	1.02794e+07	1.77442e+07
Com_6129_pos	6-styryl-3-phenyl-2,5-dihydro-1,2,4-triazin-5-one	1.28723e+07	1.15232e+07	5.52079e+06	3.27061e+06	6.7286e+06
Com_6192_pos	(2E)-6-hydroxy-2-methyl-6-(4-methylphenyl)hept-2-enoic acid	386089	942301	8.76861e+06	2.22271e+07	5.27659e+06
Com_6197_pos	Myricetin	2.02718e+07	2.49552e+07	5.66675e+06	4.1233e+06	1.80304e+07
Com_6208_pos	Choline	2.19974e+07	1.7221e+07	1.39647e+07	1.00796e+07	1.53885e+07
Com_6347_pos	1,2-di(3,4-dimethoxyphenyl)diaz-1-ene	1.13611e+06	1.31794e+06	2.74135e+07	2.51231e+07	7.84885e+06
Com_6353_pos	16α-Hydroxydehydroepiandrosterone	5.67729e+06	6.43114e+06	2.77358e+07	3.07104e+07	1.28878e+07
Com_6382_pos	Oxypeucedanin	3.71701e+06	3.28786e+06	4.32909e+07	3.60789e+07	1.31432e+07
Com_6432_pos	Mevalonic acid	1.97275e+07	1.88858e+07	2.48478e+07	1.34223e+07	1.86356e+07
Com_6436_pos	Albendazole-2-aminosulfone	6.55772e+06	5.63389e+06	4.27788e+07	3.64768e+07	1.04392e+07
Com_6472_pos	2-Arachidonoyl glycerol	1.94902e+06	1.26254e+06	2.28185e+07	2.88441e+07	1.35934e+07
Com_6473_pos	Tiglic acid	1.91144e+07	2.30373e+07	3.83086e+06	2.96517e+06	1.0793e+07
Com_6504_pos	trans-Cinnamaldehyde	2.46256e+07	2.69872e+07	1.17864e+07	5.8015e+06	2.22242e+07
Com_6521_pos	(1E)-5-hydroxy-1,7-diphenylhept-1-en-3-one	1.40072e+07	1.13483e+07	1.78333e+06	756371	8.4937e+06
Com_6522_pos	Stiripentol	4.34589e+06	3.88347e+06	2.64873e+07	3.86843e+07	9.61589e+06
Com_6538_pos	5,7-dihydroxy-6,8-dimethoxy-2-(4-methoxyphenyl)-4H-chromen-4-one	5.97523e+06	11849805	275147	335553	4.53468e+06
Com_6563_pos	N-Feruloyl putrescine	5.18749e+06	5.90912e+06	1.24253e+07	2.40128e+07	8.94103e+06
Com_6577_pos	Monoolein	1.72275e+06	1.67807e+06	1.92494e+07	2.36529e+07	9.07697e+06
Com_6578_pos	Carnosol	2.17051e+06	2.64737e+06	2.14264e+07	3.35087e+07	1.40181e+07
Com_6594_pos	Debromohymenialdisine	9.06307e+06	4.53856e+06	3.66594e+07	3.73632e+07	2.67549e+07
Com_6668_pos	N-(9H-Purin-6-ylcarbamoyl)threonine	7.5269e+06	6.69461e+06	2.30685e+07	2.52533e+07	1.17464e+07
Com_6676_pos	Orotidine	1.40382e+07	1.49394e+07	633611	703637	9.18876e+06
Com_6685_pos	4-(anilinomethylidene)-3-methyl-4,5-dihydroisoxazol-5-one	1.39122e+07	1.57626e+07	371015	317356	7.36769e+06
Com_6718_pos	4-methoxy-6-(prop-2-en-1-yl)-2H-1,3-benzodioxole	1.69884e+07	2.13481e+07	9.311e+06	8.05989e+06	1.4385e+07
Com_6742_pos	Vanillactic acid	2.32888e+07	1.49094e+07	4.38241e+06	4.31176e+06	1.4028e+07
Com_6774_pos	Lactucin	274096	246382	1.3808e+06	1.18922e+07	3.1516e+06
Com_6787_pos	(3R)-8-hydroxy-3-(4-hydroxyphenyl)-3,4-dihydro-1H-2-benzopyran-1-one	972820	880730	3.69321e+07	2.91896e+07	1.02472e+07
Com_6793_pos	Sugiol	1.53661e+06	7.27054e+06	214775	4.15117e+06	2.32069e+06
Com_6848_pos	Iridin	2.01241e+07	1.49634e+07	1.62476e+06	1807780	1.32915e+07
Com_6870_pos	Myristoleic Acid	2.54629e+06	2.07035e+06	3.34394e+06	1.30722e+07	5.00303e+06
Com_6913_pos	2-{4-[(2-pyridylthio)methyl]phenyl}-1,3-benzothiazole	2.29902e+07	9.10898e+06	528375	586781	5.34079e+06
Com_6976_pos	Capric acid	1.72184e+07	1.06536e+07	2.66905e+06	8.7527e+06	9.79129e+06
Com_6983_pos	4-Methoxybenzaldehyde	861929	838670	2.30824e+07	8.37119e+06	6.22189e+06
Com_7042_pos	gamma-Glutamyltyrosine	1.25405e+06	1.19532e+06	1.36848e+07	2.52393e+07	6.35752e+06
Com_7090_pos	6??-Hydroxytestosterone	9.99348e+06	1.48766e+07	2.22204e+06	2.84837e+06	1.01629e+07
Com_7113_pos	Ganoderic acid A	1.92041e+07	1.82269e+07	6.90526e+06	1.56406e+07	1.43412e+07
Com_7135_pos	Methyl Dihydrojasmonate	1.01883e+07	9.45862e+06	1.04214e+07	2.78656e+07	1.40189e+07
Com_7175_pos	Arecoline	1.94479e+07	1.26419e+07	6.33731e+06	4.6001e+06	1.21907e+07
Com_7208_pos	Palmitoleic Acid	6.60379e+06	1.59017e+07	9.8001e+06	1.9941e+07	1.00261e+07
Com_7226_pos	Quillaic acid	6.86745e+06	4.30368e+06	3.10164e+07	2.49762e+07	1.37119e+07
Com_7231_pos	Bruceine D	1.95861e+07	1.11957e+07	1.59319e+07	8.12967e+06	2.51229e+07
Com_7295_pos	Dehydroepiandrosterone (DHEA)	2.74523e+06	6.95834e+06	4.24543e+06	1.39129e+07	8.21103e+06
Com_7346_pos	4',7-Dimethoxyisoflavone	1.55009e+07	1.16669e+07	6.05275e+06	5.03885e+06	8.50248e+06
Com_7350_pos	Isorhapontigenin	1.96856e+07	2.21138e+07	1.03262e+07	2.35013e+07	1.67044e+07
Com_7355_pos	Linoleic acid	1.5338e+07	1.14982e+07	2.53286e+06	3.38779e+06	8.27273e+06
Com_7385_pos	α-Boswellic acid	3.66149e+06	2.12949e+06	2.82322e+07	2.90895e+07	1.13726e+07
Com_7445_pos	3-Dehydroshikimic acid	2.47097e+07	2.34365e+07	1.31939e+07	8.91713e+06	1.3369e+07
Com_7448_pos	4-oxododecanedioic acid	3.21847e+06	4.2868e+06	1.63483e+07	2.54561e+07	5.46084e+06
Com_7495_pos	Ligustilide	3.20354e+06	1.84217e+06	1.85901e+07	6.95164e+06	5.13291e+06
Com_7514_pos	9-Oxo-ODE	6.91783e+06	6.24733e+06	2.26308e+07	28118738	1.40961e+07
Com_7553_pos	Lupenone	1.067e+06	941611	2.50342e+07	2.58821e+07	9.14471e+06
Com_7581_pos	Maltotetraose	2.10004e+07	11294696	2.91121e+07	3.04907e+07	1.77383e+07
Com_7628_pos	Isorhamnetin-3-glucoside	1.3445e+07	1.41898e+07	1.63001e+06	1.44714e+06	1.05948e+07
Com_7681_pos	Apocynin	9.04576e+06	9.88574e+06	2.20309e+07	2.48523e+07	2.55989e+07
Com_7715_pos	2,4-dichloro-N-{2-[(2-furylmethyl)amino]-1-methyl-2-oxoethyl}benzamide	1.21387e+07	1.28349e+07	944986	975874	2.57189e+06
Com_7729_pos	3'-Hydroxypterostilbene	389309	371074	2.30179e+06	2.11735e+07	4.50866e+06
Com_7735_pos	Ethyl paraben	1.91559e+07	1.76905e+07	1.718e+07	1.254e+07	1.69708e+07
Com_7750_pos	6-(3-hydroxybutan-2-yl)-5-(hydroxymethyl)-4-methoxy-2H-pyran-2-one	3.56513e+06	3.01052e+06	2.28765e+07	2.36429e+07	8.06687e+06
Com_7785_pos	Leucosceptoside A	698280	502259	1.51315e+07	2.68017e+07	4.80163e+06
Com_7802_pos	Valylproline	1.14162e+06	983724	7.43796e+06	2.3154e+07	7.14089e+06
Com_7810_pos	B Liriopesides B	1.5102e+07	7.5319e+06	257875	254473	6.51311e+06
Com_7826_pos	Procyanidin A3	5.91057e+06	3.9729e+06	2.89796e+07	1.82354e+07	1.16381e+07
Com_7873_pos	Momordin Ic	1.36838e+07	3.9439e+06	363482	301817	5.40111e+06
Com_7959_pos	Orcinol glucoside	1.42943e+07	1.1603e+07	573355	631607	9.08104e+06
Com_7965_pos	2-hydroxy-3,6-diphenylcyclohexyl acetate	458410	693185	2.88205e+06	9.97623e+06	4.22058e+06
Com_7979_pos	Glycyrrhetinic acid	261661	344997	1.61289e+07	1.93596e+07	6.92224e+06
Com_8010_pos	3-Succinoylpyridine	2.22903e+07	1.55027e+07	4.75538e+06	4.29013e+06	1.45561e+07
Com_8077_pos	Casticin	1.34866e+07	1.19805e+07	2.17876e+06	1.65463e+06	7.05205e+06
Com_8114_pos	N-phenyl-N'-{4-[3-(trifluoromethyl)-1H-pyrazol-1-yl]phenyl}urea	1.76388e+06	1.33306e+06	7.21023e+06	2.14348e+07	2.17507e+06
Com_8141_pos	Ingenol-3-angelate	2.69808e+06	1.14842e+07	1.94011e+06	1.69301e+06	5.00139e+06
Com_8144_pos	3-(tert-butyl)-1-methyl-N-(6-quinoxalinyl)-1H-pyrazole-5-carboxamide	1.03877e+07	8.71976e+06	1.39127e+06	1.04669e+06	7.6126e+06
Com_8156_pos	3-N-butyl-4,5-dihydrophthalide	1.18841e+07	7.77133e+06	6.61556e+06	4.87121e+06	8.01662e+06
Com_8177_pos	Hesperetin	1.05651e+07	1.21744e+07	2.60102e+07	2.44649e+07	1.26722e+07
Com_8215_pos	ethyl 5-methoxy-2-methyl-1-phenyl-1H-indole-3-carboxylate	8.64348e+06	2.6025e+06	2.95808e+06	1.51482e+07	6.09578e+06
Com_8237_pos	Saikosaponin B4	469309	273353	2.12585e+07	1.20293e+07	1.31917e+07
Com_8279_pos	2-hydroxy-6-[(8Z,11Z)-pentadeca-8,11,14-trien-1-yl]benzoic acid	3.75943e+06	8.21295e+06	2.47049e+06	4.73554e+06	5.59818e+06
Com_8303_pos	Curcumenol	1.96785e+06	4.26686e+06	5.98964e+06	2.23957e+07	3.60759e+06
Com_8334_pos	1-Naphthaleneacetic acid	1.46976e+07	8.82919e+06	530881	477202	8.051e+06
Com_8376_pos	LPC 18:3	1.90983e+07	1.1736e+07	1.15848e+07	8.65451e+06	11617849
Com_8448_pos	Ergothioneine	1.89425e+07	1.00254e+07	3.44488e+06	3.56472e+06	1.07927e+07
Com_8473_pos	Agmatine	8.18474e+06	9.97283e+06	2.38367e+06	3.43868e+06	7.59048e+06
Com_8496_pos	7-Methoxyflavone	1.74249e+07	1.80833e+07	1.39648e+07	8.64516e+06	1.40904e+07
Com_8505_pos	Dihydrotanshinone I	937413	656935	1.58809e+07	2.07545e+07	5.70304e+06
Com_8517_pos	7-hydroxy-3-(4-methoxyphenyl)-4H-chromen-4-one	1.27052e+06	1.24703e+06	2.20831e+07	2.10389e+07	5.84293e+06
Com_8521_pos	Epinephrine	1.29815e+07	1.23675e+07	1.34417e+07	9.28767e+06	1.1779e+07
Com_8603_pos	PC (16:1e/2:0)	3.31625e+06	3.32058e+06	8.29305e+06	1.16571e+07	1.40584e+07
Com_8656_pos	Atropine	526978	462765	672932	6.8451e+06	1.56467e+06
Com_8666_pos	UDP	7.13712e+06	9.1472e+06	1.67871e+07	1.23262e+07	9.06426e+06
Com_8672_pos	Nodakenin	4.66536e+06	5.14029e+06	2.36264e+07	1.78358e+07	9.17595e+06
Com_8682_pos	Ciprostene	3.44923e+06	4.10344e+06	1.29495e+07	1.96616e+07	9.73475e+06
Com_8732_pos	N-(2-Hydroxyethyl)iminodiacetic acid	1.0658e+07	8.82201e+06	9.04725e+06	6.11681e+06	7.70872e+06
Com_8755_pos	4-morpholinobenzoic acid	558906	478427	725181	7.33113e+06	2.17011e+06
Com_8789_pos	Ganoderiol A	2.52914e+06	1.19836e+06	1.88979e+07	1.94734e+07	7.64152e+06
Com_8836_pos	5-Methoxyindole-3-acetic acid	4.5195e+06	4.20899e+06	2.62342e+07	2.29756e+07	8.17508e+06
Com_8847_pos	Ursolic acid	1.11321e+06	847459	1.30976e+07	1.90531e+07	4.82665e+06
Com_8888_pos	Indole-3-acetic acid	8.14414e+06	8.85021e+06	2.41667e+07	2.25999e+07	1.08702e+07
Com_8898_pos	L-Alanyl-L-proline	1.17815e+07	1.08096e+07	2.16873e+07	1.47746e+07	1.81108e+07
Com_8941_pos	Geranylgeraniol	9.10441e+06	4.77883e+06	590139	681046	2.56493e+06
Com_8953_pos	DKK	1.24063e+06	2.23447e+06	2.50428e+06	9.30265e+06	3.81261e+06
Com_8984_pos	RPH	546968	418472	1.13739e+07	1.68944e+07	5.80162e+06
Com_9088_pos	Reserpine	1.15272e+07	8.35685e+06	817869	1.01498e+06	5.71873e+06
Com_9093_pos	Cepharanthine	7.51977e+06	293457	772946	724863	3.70393e+06
Com_9127_pos	Isoquinoline	7.63074e+06	7.32367e+06	2.34375e+07	2.14592e+07	1.08607e+07
Com_9194_pos	6 β-Hydroxycortisol	6.44887e+06	8.25663e+06	1.47082e+06	2.06522e+06	5.14873e+06
Com_9258_pos	6-O-Isobutyryl-alpha-D-glucopyranosyl alpha-D-glucopyranoside	7.50828e+06	3.58936e+06	379779	705976	4.82294e+06
Com_9261_pos	Tyrosol	1.27081e+07	9.22661e+06	1.67925e+06	1.59724e+06	6.50387e+06
Com_9296_pos	LPE 15:1	637757	611282	8.43554e+06	9.36429e+06	3.78982e+06
Com_9297_pos	Nitrazepam-d5	400489	359263	1.31851e+07	1.09867e+07	3.54695e+06
Com_9306_pos	Zeatin-7-N-glucoside	1.19465e+07	9.21999e+06	7.49824e+06	4.82991e+06	8.4803e+06
Com_9321_pos	Thymine	1.77651e+06	1.56603e+06	9.36348e+06	1.83361e+07	5.44225e+06
Com_9324_pos	Veratrole	1.12569e+07	1.29297e+07	4.62311e+06	5.6955e+06	8.44044e+06
Com_9338_pos	Bis(3,5,5-trimethylhexyl) phthalate	174972	169894	9.45657e+06	9.02788e+06	3.54548e+06
Com_9348_pos	Yuheinoside	1.67258e+07	1.58573e+07	5.84394e+06	4.78476e+06	1.32961e+07
Com_9400_pos	N'-[6-(tert-butyl)thieno[3,2-d]pyrimidin-4-yl]-4-methylbenzohydrazide	7.90845e+06	6.80249e+06	1.15463e+06	661959	4.23624e+06
Com_9409_pos	Celastrol	1.16598e+07	4.11604e+06	465378	2.34279e+06	4.3962e+06
Com_9413_pos	Bornyl acetate	5.84309e+06	1.10875e+07	5.79277e+06	6.68917e+06	6.99156e+06
Com_9477_pos	Praeruptorin A	2.52016e+06	1.80892e+06	1.89822e+07	1.89714e+07	5.23288e+06
Com_9536_pos	2-Aminoadipic acid	1.14197e+07	1.03936e+07	3.03725e+06	3.04203e+06	8.71207e+06
Com_9537_pos	VQH	1.36698e+07	1.15873e+07	1.82132e+06	1.89552e+06	6.95989e+06
Com_9551_pos	Testosterone glucuronide	1.38601e+07	1.10243e+07	2.70581e+06	2.64013e+06	8.78823e+06
Com_9570_pos	Sarracenin	1.02177e+07	6.49284e+06	1.20567e+06	1.5164e+06	7.46356e+06
Com_9577_pos	Enterodiol	5.94744e+06	4.66595e+06	1.47992e+07	1.74633e+07	6.52296e+06
Com_9600_pos	Didymin	1.01242e+07	1.10559e+07	1.42924e+07	9.58772e+06	8.2116e+06
Com_9637_pos	12,13-EODE	9.36099e+06	9.92062e+06	1.9127e+06	2.05912e+06	7.06051e+06
Com_9654_pos	4-(2-methoxy-5-{[(4-nitrobenzoyl)oxy]ethanimidoyl}benzyl)morpholine	6.28298e+06	4.0344e+06	333440	300864	2.45163e+06
Com_9738_pos	L-Saccharopine	1.54124e+07	1.01547e+07	1.79381e+06	1.88752e+06	6.38624e+06
Com_9789_pos	7-(2-hydroxypropan-2-yl)-1,4a-dimethyl-decahydronaphthalen-1-ol	4.20247e+06	1.08709e+07	2.2587e+06	2.62912e+06	5.37451e+06
Com_9811_pos	3-bromo-2,6-dimethoxybenzoic acid	1.57938e+07	6.87338e+06	196343	244607	2.05676e+06
Com_9818_pos	Nobiletin	1.103e+07	1.46848e+07	4.65194e+06	2.57748e+06	1.22259e+07
Com_9834_pos	Hyoscyamine	352243	322897	615353	5.08549e+06	861710
Com_9935_pos	α-Aspartylphenylalanine	2.14571e+06	7.76005e+06	4.21873e+06	9.30455e+06	6.66082e+06
Com_9948_pos	Roburic acid	561100	511278	1.89967e+07	1.47123e+07	6.52737e+06
Com_9961_pos	Tacrolimus	167657	146067	104826	7.72401e+06	1.97376e+06
Com_10032_pos	Arctiin	286890	229981	1.07962e+07	4.94453e+06	1.03742e+06
Com_10058_pos	N-(4-chlorophenyl)-N'-(2-phenoxyphenyl)urea	6.72388e+06	8.0832e+06	1.97696e+07	1.04308e+07	8.73324e+06
Com_10063_pos	3-((5-Phenyloxazol-2-yl)amino)benzonitrile	1.38401e+07	6.70557e+06	446685	453522	6.20457e+06
Com_10079_pos	N-(p-Coumaroyl) serotonin	7.47125e+06	5.00695e+06	742038	605985	4.85646e+06
Com_10080_pos	D-Panthenol	1.31267e+07	7.65805e+06	1.61045e+06	1.98038e+06	7.84752e+06
Com_10122_pos	Vitamin B1	6.25618e+06	5.21253e+06	433823	642881	3.91622e+06
Com_10183_pos	Sauchinone	2.59807e+06	800269	7.5724e+06	9.75022e+06	5.61188e+06
Com_10227_pos	LPE 15:0	925629	879789	1.88411e+07	1.51334e+07	6.6677e+06
Com_10300_pos	Guaiacol	1.28205e+07	9.62963e+06	2.75198e+06	2.55374e+06	7.58876e+06
Com_10378_pos	Pomolic acid beta-D-glucopyranosyl ester	1.5462e+06	1.21781e+06	1.40957e+07	1.74941e+07	5.29323e+06
Com_10383_pos	5-(tert-butyl)-2-methyl-N-(4-nitrophenyl)-3-furamide	1.11935e+06	608750	1.24458e+07	1.34649e+07	3.74704e+06
Com_10395_pos	Nepodin	1.1135e+07	7.26034e+06	3.48341e+06	2.37835e+06	6.50665e+06
Com_10399_pos	Isocryptotanshinone	1.1723e+07	6.78689e+06	1.2721e+06	2.02967e+06	6.74417e+06
Com_10464_pos	(+)-ar-Turmerone	776499	1.1785e+06	1.12577e+07	9.25448e+06	4.24747e+06
Com_10472_pos	6-Hydroxymethylherniarin	7.8494e+06	6.80873e+06	1.5003e+07	1.57288e+07	8.9238e+06
Com_10505_pos	Spectinomycin	1.07185e+07	1.17941e+07	3.5482e+06	5.33442e+06	7.84314e+06
Com_10533_pos	Arachidonic acid methyl ester	3.9907e+06	4.77088e+06	5.2574e+06	1.34678e+07	6.79366e+06
Com_10559_pos	Methylophiopogonone A	2.0428e+06	3.54439e+06	1.86072e+07	1.33747e+07	5.63363e+06
Com_10597_pos	Cinnamyl acetate	3.05613e+06	2.71926e+06	1.39251e+07	1.07729e+07	4.88231e+06
Com_10616_pos	Ginsenoside-Ro	4.78736e+06	7.89762e+06	803255	548272	3.11057e+06
Com_10715_pos	Diosbulbin B	1.04351e+07	1.32571e+07	3.62925e+06	2.95809e+06	8.55139e+06
Com_10756_pos	3-(5,7-dimethoxy-4-oxo-4H-chromen-2-yl)propanoic acid	8.59499e+06	8.26969e+06	1.42066e+06	1.7839e+06	8.88497e+06
Com_10775_pos	p-Coumaric acid ethyl ester	2.00311e+06	1.41398e+06	8.84679e+06	5.62964e+06	3.97017e+06
Com_10776_pos	1-[4-hydroxy-3-(3-methylbut-2-en-1-yl)phenyl]ethan-1-one	4.71053e+06	5.37662e+06	1.80984e+07	1.24109e+07	6.45846e+06
Com_10817_pos	4-(cyclohexylmethyl)-6-(2-thienyl)-2,3-dihydropyridazin-3-one hydrate	1.2835e+07	8.41336e+06	1.05556e+07	1.28996e+07	1.01203e+07
Com_10857_pos	3',4'-Dihydroxyphenylacetone	1.12505e+07	8.33356e+06	5.3871e+06	4.29713e+06	8.68941e+06
Com_10896_pos	16-Heptadecyne-1,2,4-triol	3.654e+06	3.1066e+06	1.39953e+07	8.86648e+06	5.72394e+06
Com_10944_pos	N-(4-butyl-2-methylphenyl)-N'-[4-(4-methylpiperazino)phenyl]urea	1.02536e+07	5.88211e+06	1.86921e+06	1.4181e+06	3.69221e+06
Com_10954_pos	Methyl myristate	5.661e+06	7.4581e+06	1.20601e+06	1.84844e+06	3.86678e+06
Com_10981_pos	Podophyllotoxin	9.45967e+06	1.07584e+07	2.34109e+06	2.266e+06	6.91348e+06
Com_10996_pos	Agarotetrol	1.63503e+06	1.48937e+06	8.65435e+06	1.38849e+07	2.45329e+06
Com_11038_pos	Tyramine	7.59785e+06	4.62487e+06	758573	1.20677e+06	3.98907e+06
Com_11059_pos	Carnosic acid	4.90763e+06	3.76219e+06	1.4448e+07	1.47935e+07	6.78502e+06
Com_11061_pos	α-Hydroxyalprazolam	8.96904e+06	1.05416e+07	6.90307e+06	5.72112e+06	7.54609e+06
Com_11131_pos	DL-m-Tyrosine	1.14854e+07	9.50382e+06	2.16033e+06	2.02754e+06	8.83786e+06
Com_11157_pos	Linoleoyl ethanolamide	1.48541e+06	989377	1.45976e+07	1.10302e+07	5.33013e+06
Com_11257_pos	ethyl 4-({[(3-morpholinopropyl)amino]carbothioyl}amino)benzoate	6.42699e+06	6.73191e+06	4.05017e+06	3.13844e+06	5.26033e+06
Com_11335_pos	Acetophenone	7.81895e+06	7.12534e+06	1.3599e+07	1.00677e+07	7.60778e+06
Com_11355_pos	Pristimerin	2.0638e+06	2.30635e+06	1.20729e+07	6.43354e+06	2.31633e+06
Com_11381_pos	5-[4-(phenylsulfonyl)phenyl]-1H-pyrazole	5.12754e+06	4.50883e+06	2.5916e+06	1.24864e+06	3.35639e+06
Com_11399_pos	Apigenin C-glucoside	1.29988e+06	1.2638e+06	7.8767e+06	9.93268e+06	2.39495e+06
Com_11412_pos	Carbaprostacyclin	6.97627e+06	9.43693e+06	1.23269e+07	1.66103e+07	1.2798e+07
Com_11414_pos	(-)-Arctigenin	8.53747e+06	5.68474e+06	2.30157e+06	1.99931e+06	5.36484e+06
Com_11417_pos	(2R,3S,4S,5R,6R)-2-(hydroxymethyl)-6-(2-phenylethoxy)oxane-3,4,5-triol	1.12176e+07	1.1135e+07	5.91789e+06	7.67428e+06	1.16564e+07
Com_11449_pos	(2E)-3-(3,4-dimethoxyphenyl)prop-2-enoic acid	9.6815e+06	1.02533e+07	7.46989e+06	5.70862e+06	7.22638e+06
Com_11461_pos	Pro-Leu	284811	371490	8.65761e+06	3.80928e+06	1.89263e+06
Com_11474_pos	Ala-Ile	754616	662878	6.90433e+06	1.49934e+07	4.01888e+06
Com_11515_pos	N-Sinapoylputrescine	6.0728e+06	4.60746e+06	6.55446e+06	1.29108e+07	7.09582e+06
Com_11537_pos	Boc-beta-cyano-L-alanine	9.18962e+06	6.36003e+06	4.85194e+06	3.581e+06	5.97814e+06
Com_11553_pos	Baohuoside II	1.53967e+06	1.2259e+06	1.14019e+07	8.15318e+06	4.68397e+06
Com_11557_pos	Rhapontigenin	3.19207e+06	4.89864e+06	921529	884688	1.80647e+06
Com_11569_pos	P-Aminohippuric Acid	3.77319e+06	3.45905e+06	1.30819e+07	1.21046e+07	6.58141e+06
Com_11607_pos	Ganoderic acid C2	6.69151e+06	3.47899e+06	460889	1.07758e+06	2.31582e+06
Com_11621_pos	Diosgenin	1.06738e+07	4.35341e+06	718923	975246	5.8366e+06
Com_11684_pos	Arachidonoyl serinol	4.79371e+06	7.08558e+06	850869	1.25811e+06	4.17009e+06
Com_11742_pos	Biochanin A	140541	136132	2.68415e+06	7.54317e+06	4.19671e+06
Com_11782_pos	Tramadol N-Oxide	9.34879e+06	4.24531e+06	2.53216e+06	3.7913e+06	4.35402e+06
Com_11828_pos	Epigallocatechin	4.70546e+06	5.10031e+06	1.17873e+07	8.51505e+06	7.54728e+06
Com_11882_pos	Diosmetin	6.68135e+06	9.58203e+06	892540	1.4128e+06	4.90932e+06
Com_11951_pos	Peucedanol	9.66519e+06	7.50226e+06	5.30872e+06	5.29286e+06	7.6934e+06
Com_11958_pos	Tricin 4'-O-(syringyl alcohol) ether	631597	532146	1.29539e+07	6.89136e+06	2.22299e+06
Com_11964_pos	1-(4-methyl-2-morpholino-1,3-thiazol-5-yl)ethan-1-one	377903	315619	1.28712e+07	9.99867e+06	2.02717e+06
Com_12001_pos	Glycyl-L-valine	2.49711e+06	1.67824e+06	9.85759e+06	1.45077e+07	8.03699e+06
Com_12107_pos	N6-Methyladenine	5.24775e+06	4.48252e+06	1.41399e+07	9.26979e+06	6.4537e+06
Com_12167_pos	5-Methylcytosine	1.0578e+07	9.07098e+06	5.19504e+06	3.87116e+06	7.71694e+06
Com_12198_pos	5α-Dihydrotestosterone glucuronide	1.08807e+07	5.91575e+06	2.63035e+06	1.82659e+06	4.45305e+06
Com_12315_pos	L-cysteine	1.2798e+06	1.14104e+06	4.73124e+06	3.97347e+06	1.52512e+06
Com_12349_pos	Naratriptan	1.00491e+07	8.27014e+06	1.10351e+06	1.07473e+06	4.71835e+06
Com_12367_pos	(20R)Ginsenoside Rh2	209193	145850	8.6402e+06	3.07782e+06	2.00656e+06
Com_12378_pos	1-Phenyl-3-methyl-5-pyrazolone	5.24265e+06	6.52541e+06	848595	801137	3.31804e+06
Com_12385_pos	N6-Me-Adenosine	4.94795e+06	4.38029e+06	1.40347e+06	1.01786e+06	3.21667e+06
Com_12454_pos	1-methyl-3,5-di(1-naphthylmethylidene)piperidin-4-one	7.34554e+06	8.57021e+06	991987	1.18826e+06	8.50426e+06
Com_12509_pos	2,3-dihydroxypropyl 12-methyltridecanoate	5.57335e+06	3.48504e+06	1.91639e+06	1.47745e+06	3.40578e+06
Com_12531_pos	Stachydrine	2.27582e+06	1.86424e+06	2.60888e+06	5.58509e+06	2.78108e+06
Com_12573_pos	LQH	6.01138e+06	7.63755e+06	6.65088e+06	3.5e+06	4.97112e+06
Com_12590_pos	Benzyl benzoate	1.11978e+06	814435	5.36793e+06	1.04088e+07	2.18217e+06
Com_12680_pos	Tectoridin	3.52965e+06	4.47171e+06	1.10278e+06	1.06814e+06	2.44264e+06
Com_12736_pos	2-Phenylphenol	8.61386e+06	9.41206e+06	5.23848e+06	5.85911e+06	8.17471e+06
Com_12743_pos	Oleanic acid	799710	661954	1.26131e+07	1.08381e+07	4.75153e+06
Com_12828_pos	2'-Deoxyadenosine	1.61122e+06	1.24633e+06	9.33968e+06	1.16393e+07	4.87888e+06
Com_12843_pos	Bakuchiol	6.65729e+06	2.44576e+06	1.48256e+06	2.4734e+06	2.74593e+06
Com_12857_pos	2-(2,6-dimethoxyphenyl)-5,6-dimethoxy-4H-chromen-4-one	6.03741e+06	6.70003e+06	711561	897428	3.5397e+06
Com_12875_pos	LPE 17:1	169989	116629	9.95708e+06	6.59439e+06	3.40141e+06
Com_12885_pos	Kuwanon A	7.4695e+06	7.34898e+06	578361	595911	4.48559e+06
Com_12897_pos	Saikosaponin C	6.29752e+06	3.65747e+06	1.47266e+06	1.27839e+06	2.85845e+06
Com_12940_pos	Tanshindiol C	2.87083e+06	3.01604e+06	9.71397e+06	1.1265e+07	3.69733e+06
Com_12943_pos	7-methylguanine	6.08949e+06	4.7136e+06	2.96717e+06	2.00275e+06	4.80331e+06
Com_12955_pos	2-(2-acetyl-3,5-dihydroxyphenyl)acetic acid	8.08357e+06	5.10078e+06	5.94749e+06	5.35658e+06	5.32518e+06
Com_13011_pos	1,4-dihydroxyheptadec-16-en-2-yl acetate	5.383e+06	3.90205e+06	1.53719e+06	1.54671e+06	3.48856e+06
Com_13150_pos	N-lactoyl-phenylalanine	6.92884e+06	8.70198e+06	4.49185e+06	3.11411e+06	6.49928e+06
Com_13252_pos	Eugenyl acetate	8.19507e+06	6.71603e+06	3.10138e+06	3.26486e+06	6.34415e+06
Com_13334_pos	Steviolbioside	5.2958e+06	3.94564e+06	3.42435e+06	1.62709e+06	1.81851e+06
Com_13349_pos	Cianidanol	7.02181e+06	4.83134e+06	7.69867e+06	6.42065e+06	5.73282e+06
Com_13371_pos	Saxitoxin	7.22014e+06	4.02031e+06	251681	232835	4.22848e+06
Com_13398_pos	Tricin	6.06853e+06	5.43912e+06	1.66419e+06	2.20118e+06	4.26864e+06
Com_13490_pos	Ipriflavone	5.3135e+06	6.4872e+06	3.10345e+06	2.28418e+06	3.90543e+06
Com_13510_pos	Indole-3-Carboxaldehyde	6.54174e+06	5.34754e+06	2.39706e+06	2.33199e+06	4.60237e+06
Com_13558_pos	Dehydrotumulosic acid	543541	475759	9.94902e+06	2.94603e+06	2.04985e+06
Com_13755_pos	5-(6-hydroxy-6-methyloctyl)-2,5-dihydrofuran-2-one	4.14573e+06	7.61107e+06	1.35823e+06	2.43901e+06	3.04597e+06
Com_13818_pos	Sclareol Glycol	3.84681e+06	2.89244e+06	1.33946e+06	1.17931e+06	2.89995e+06
Com_13956_pos	Artemisinin	2.91519e+06	5.24756e+06	1.95451e+06	2.06442e+06	2.84596e+06
Com_14005_pos	N,5-Bis(3-nitrophenyl)oxazol-2-amine	6.67828e+06	4.71152e+06	879711	1.17562e+06	3.60326e+06
Com_14086_pos	Naringin dihydrochalcone	1.04143e+06	979200	9.10555e+06	9.07623e+06	3.7848e+06
Com_14117_pos	Ethylparaben	1.40043e+06	1.2006e+06	3.10466e+06	6.53829e+06	1.79089e+06
Com_14125_pos	Brevifolincarboxylic acid	5.56449e+06	5.41042e+06	700625	626345	3.38937e+06
Com_14166_pos	Dipropylene glycol dimethyl ether	4.31076e+06	2.74755e+06	787402	926745	2.59969e+06
Com_14185_pos	4-Demethylepipodophyllotoxin	649270	941849	5.61534e+06	7.19079e+06	2.16965e+06
Com_14231_pos	Rauwolscine hydrochloride	3.02392e+06	2.72062e+06	5.05398e+06	6.7867e+06	4.2e+06
Com_14251_pos	6-oxo-6H-benzo[c]chromen-3-yl benzoate	4.12829e+06	3.96674e+06	250892	244383	2.84289e+06
Com_14298_pos	1-(2-furyl)pentane-1,4-dione	7.28792e+06	6.36431e+06	2.05516e+06	2.15983e+06	5.2378e+06
Com_14460_pos	Solasonine	196966	127066	7.70813e+06	2.59626e+06	1.73358e+06
Com_14517_pos	Vatalanib dihydrochloride	1.09524e+06	815966	5.72022e+06	7.62495e+06	1.80688e+06
Com_14599_pos	(-)-3-(3,4-Dihydroxyphenyl)-2-methylalanine	4.38885e+06	5.84057e+06	2.01516e+06	2.18025e+06	4.2688e+06
Com_14618_pos	Urolithin A	5.70665e+06	5.02028e+06	371617	356125	3.07172e+06
Com_14621_pos	ENH	2.79294e+06	5.3054e+06	1.18135e+06	2.29499e+06	3.71146e+06
Com_14623_pos	LSD-d3	109135	154920	503250	2.29877e+06	596586
Com_14640_pos	VMK	1.52922e+06	3.49411e+06	4.07592e+06	5.41715e+06	2.61342e+06
Com_14692_pos	Phlorizin	4.22405e+06	4.45825e+06	8.36968e+06	4.66909e+06	4.26826e+06
Com_14697_pos	Nodularin	4.79076e+06	2.39175e+06	904618	702470	1.95734e+06
Com_14747_pos	Histamine	5.64969e+06	5.63811e+06	1.50022e+06	2.82667e+06	3.82698e+06
Com_14767_pos	S-(-)-Cotinine	5.80152e+06	3.63006e+06	1.74365e+06	1.37959e+06	3.67076e+06
Com_14944_pos	p-Nitroaniline	4.98068e+06	724736	5.92541e+06	2.85391e+06	640000
Com_14995_pos	Citronellyl acetate	6.26607e+06	5.09256e+06	2.66797e+06	2.75473e+06	4.25724e+06
Com_15008_pos	5,6-dimethyl-4-oxo-4H-pyran-2-carboxylic acid	4.27342e+06	2.75447e+06	5.6979e+06	7.50884e+06	4.39076e+06
Com_15092_pos	6-Phosphogluconic acid	2.53642e+06	3.34945e+06	577038	550265	2.11716e+06
Com_15236_pos	Estrone	4.50522e+06	3.82502e+06	636500	461153	2.94217e+06
Com_15260_pos	Obscurolide A1	3.15935e+06	824542	322808	344813	1.55345e+06
Com_15300_pos	N-Methyl-a-aminoisobutyric acid	4.20804e+06	3.25871e+06	600617	651204	2.61054e+06
Com_15573_pos	Astragaloside II	86320.5	97974.5	5.12917e+06	1.98822e+06	1.11021e+06
Com_15594_pos	Alisol B	362561	644871	6.1308e+06	8.60562e+06	3.20701e+06
Com_15630_pos	1,3-bis(4-methoxybenzyl)-2-phenylhexahydropyrimidine	1.65777e+06	3.48217e+06	1.20029e+06	1.85957e+06	2.12616e+06
Com_15750_pos	Butanedioicacid	4.31181e+06	1.62978e+06	4.39608e+06	5.64953e+06	2.79425e+06
Com_15810_pos	3,4-dihydro-2H,6H-[1,3]thiazino[2,3-b]quinazolin-6-one	4.14505e+06	4.17767e+06	1.81454e+06	1.82696e+06	2.55706e+06
Com_15991_pos	Kanamycin	160451	296341	625618	4.26742e+06	1.11769e+06
Com_15992_pos	6-Sialyllactose	1.56011e+06	1.05442e+06	3.09795e+06	6.62288e+06	1.52483e+06
Com_16033_pos	S-Methyl-5'-thioadenosine	3.42096e+06	1.4492e+06	8.03494e+06	5.05311e+06	3.10574e+06
Com_16047_pos	Kolavic acid	2.13849e+06	2.37743e+06	6.41393e+06	4.6838e+06	3.81876e+06
Com_16195_pos	Ethyl Coumarin-3-carboxylate	2.44267e+06	2.24144e+06	6.39194e+06	4.64445e+06	2.96513e+06
Com_16242_pos	Mupirocin	4.021e+06	1.47086e+06	183666	282416	1.70765e+06
Com_16281_pos	Benzoylpaeoniflorin	475112	406254	7.17799e+06	4.83712e+06	2.28387e+06
Com_16340_pos	RQH	2.60038e+06	1.76554e+06	78584.7	151099	1.29512e+06
Com_16545_pos	3,4',5-Trimethoxy-trans-stilbene	4.91377e+06	5.38617e+06	1.45797e+06	1.17594e+06	3.05657e+06
Com_16549_pos	2'-O-Methyladenosine	1.00232e+06	865729	2.87923e+06	4.88816e+06	2.26928e+06
Com_16584_pos	L-Ornithine	4.06642e+06	2.96054e+06	1.15474e+06	1.16972e+06	2.36154e+06
Com_16600_pos	Maltopentaose	2.84405e+06	2.18627e+06	4.3394e+06	6.96403e+06	2.53752e+06
Com_16644_pos	18-Nor-4,15-dihydroxyabieta-8,11,13-trien-7-one	3.39914e+06	3.12534e+06	1.40941e+06	2.18014e+06	3.08063e+06
Com_16647_pos	p-Aminocinnamic acid	5.56215e+06	4.04092e+06	5.22014e+06	4.95542e+06	3.58742e+06
Com_16695_pos	Oroxylin A	1.19509e+06	898622	7.36254e+06	5.68227e+06	2.73376e+06
Com_16797_pos	Angiotensin IV	3.18322e+06	2.0452e+06	615022	783612	1.08027e+06
Com_16917_pos	Nitenpyram	3.22576e+06	2.89075e+06	5.71332e+06	2.65342e+06	3.15041e+06
Com_17044_pos	Melatonin	2.65493e+06	1.404e+06	6.06394e+06	3.91976e+06	2.81895e+06
Com_17158_pos	Homosildenafil	4.42804e+06	4.42852e+06	1.95739e+06	1.99236e+06	3.12158e+06
Com_17196_pos	Pterosin Z	1.2564e+06	1.22266e+06	6.67547e+06	6.17709e+06	2.76722e+06
Com_17299_pos	N-p-Coumaroylagmatine	3.26485e+06	2.6077e+06	665563	467741	1.12418e+06
Com_17425_pos	Pachymic acid	3.54813e+06	1.19511e+06	918595	807254	3.08912e+06
Com_17600_pos	1,7-bis(4-hydroxyphenyl)heptan-3-one	399719	298333	1.66387e+06	2.50361e+06	1.08412e+06
Com_17677_pos	N'-Formylkynurenine	3.05792e+06	2.77721e+06	491639	488672	1.53783e+06
Com_17735_pos	Oleic Acid	3.85442e+06	2.67289e+06	1.80723e+06	2.1097e+06	2.48723e+06
Com_17789_pos	11-Deoxy prostaglandin F1α	219832	206176	4.06205e+06	5.5851e+06	2.13205e+06
Com_17797_pos	Irganox 259	309692	306181	5.13964e+06	4.78882e+06	904886
Com_17918_pos	Talatisamine	626964	785332	4.34051e+06	5.59145e+06	2.23619e+06
Com_17925_pos	Fraxinellone	367566	511943	848294	2.30923e+06	981986
Com_17968_pos	6-Shogaol	1.97127e+06	2.81782e+06	3.84657e+06	5.69068e+06	2.85824e+06
Com_17971_pos	MNH	3.4956e+06	2.45952e+06	584445	681439	2.18985e+06
Com_18030_pos	Acetaminophen	3.62033e+06	1.51918e+06	772926	600196	1.63924e+06
Com_18096_pos	Dehydrodiisoeugenol	1.31995e+06	1.5907e+06	2.14248e+06	4.5956e+06	2.24813e+06
Com_18176_pos	7-alpha-carboxy-17-alpha-carboxyethylandrostan lactone phenyl ester	3.76062e+06	2.88003e+06	2.23716e+06	3.50052e+06	3.10017e+06
Com_18256_pos	Avobenzone	2.98579e+06	2.45754e+06	630490	467323	1.94814e+06
Com_18258_pos	Gly-Phe	814104	624317	2.84131e+06	4.42825e+06	1.46845e+06
Com_18269_pos	Desthiobiotin	2.17396e+06	3.14761e+06	709510	343593	1.21251e+06
Com_18346_pos	Polygalic acid	2.32018e+06	1.82319e+06	5.1861e+06	3.97756e+06	2.28788e+06
Com_18451_pos	FQH	1.58238e+06	708910	1.3803e+06	4.09885e+06	1.88347e+06
Com_18516_pos	Piperine	847696	650664	4.19235e+06	2.08843e+06	669485
Com_18749_pos	Succinic anhydride	3.77076e+06	3.24184e+06	1.40661e+06	1.44543e+06	3.00696e+06
Com_18762_pos	Leonurine	3.05291e+06	2.85953e+06	2.57257e+06	4.34874e+06	2.93454e+06
Com_18813_pos	Lysopa 18:0	633582	648234	5.61371e+06	4.02147e+06	1.69319e+06
Com_18854_pos	Toddalolactone	2.29697e+06	1.31433e+06	2.87337e+06	3.31085e+06	2.26555e+06
Com_18915_pos	Cinnamaldehyde	1.91497e+06	3.03375e+06	1.86949e+06	2.77354e+06	2.22751e+06
Com_18951_pos	5-(tert-butyl)-N-[4-(trifluoromethyl)phenyl]thiophene-2-carboxamide	2.77207e+06	2.66381e+06	3.17395e+06	2.06479e+06	2.2455e+06
Com_19103_pos	Eugenol	304381	325327	1.37353e+06	3.0786e+06	843877
Com_19165_pos	(-)-Catechin Gallate	904052	687013	4.43737e+06	2.08657e+06	720048
Com_19234_pos	Linderalactone	2.05631e+06	1.92707e+06	5.47999e+06	4.40499e+06	2.91751e+06
Com_19261_pos	Polygalaxanthone Ⅳ	4.41834e+06	3.90607e+06	2.80503e+06	2.32945e+06	3.17558e+06
Com_19311_pos	3-hydroxy-3-methylpentanedioic acid	2.97038e+06	3.98113e+06	4.08593e+06	3.64918e+06	3.09753e+06
Com_19345_pos	3-(3,4,5-trimethoxyphenyl)propanoic acid	2.905e+06	2.77776e+06	4.94248e+06	4.38563e+06	3.65035e+06
Com_19406_pos	Trillin	1.81195e+06	971807	221366	224738	837878
Com_19589_pos	Phosphocreatine	2.73771e+06	3.02979e+06	728597	468217	1.86423e+06
Com_19649_pos	3-Butylidenephthalide	3.09927e+06	2.79437e+06	990766	1.11989e+06	2.52627e+06
Com_19669_pos	6-(7-methyloctyl)-1H,3H,4H,6H-furo[3,4-c]furan-1-one	3.3787e+06	2.44177e+06	1.07368e+06	703556	1.91643e+06
Com_19765_pos	N,N-Dimethylaniline	803972	572595	150213	1.70486e+06	615713
Com_19875_pos	C-pentosyl-luteolin-C-hexoside	3.72268e+06	2.24636e+06	299824	310352	1.92777e+06
Com_19903_pos	Thromboxane B2-biotin	2.23619e+06	594791	35782.1	40126.6	28184.5
Com_19978_pos	α-Linolenoyl ethanolamide	3.75724e+06	1.83219e+06	2.45349e+06	1.82127e+06	2.41133e+06
Com_19980_pos	Toringin	1.0976e+06	541691	1.49692e+06	2.00902e+06	791257
Com_20006_pos	JWH 250 N-pentanoic acid metabolite	279790	174941	267204	995581	217717
Com_20007_pos	Glycyrrhizin	2.2362e+06	366949	1.1423e+06	684946	845121
Com_20016_pos	10-Formyl-THF	1.64369e+06	1.63835e+06	5.0184e+06	4.42682e+06	2.23102e+06
Com_20325_pos	Benzoyleneurea	473806	562068	3.57333e+06	2.29357e+06	608699
Com_20365_pos	Hypaconitine	2.36598e+06	2.19982e+06	3.94226e+06	3.00859e+06	2.69865e+06
Com_20389_pos	Asp-phe	2.81251e+06	1.27577e+06	685020	617964	1.71919e+06
Com_20394_pos	N-p-Coumaroylspermidine	2.84873e+06	986947	739876	278531	886009
Com_20508_pos	(+)-Catechin	3.16629e+06	2.31511e+06	1.03049e+06	796678	2.20375e+06
Com_20563_pos	7-(2-thienyl)-5-(trifluoromethyl)[1,2,4]triazolo[1,5-a]pyrimidine	2.7736e+06	2.53041e+06	1.33387e+06	979460	1.92334e+06
Com_20656_pos	Lapachol	875750	707602	2.73788e+06	3.28047e+06	945941
Com_20661_pos	p-Hydroxybenzaldehyde	2.21258e+06	1.67573e+06	2.96555e+06	3.64783e+06	1.84036e+06
Com_20729_pos	LysoPC 15:1	598772	517276	2.44106e+06	3.43449e+06	1.68048e+06
Com_20735_pos	PC (18:5e/2:0)	122207	195183	856356	1.55873e+06	537484
Com_20795_pos	RNK	1.91816e+06	1.72531e+06	390422	767048	1.61474e+06
Com_20800_pos	14,15-Dehydrocrepenynic acid	1.25759e+06	1.05859e+06	3.37428e+06	3.14189e+06	2.15819e+06
Com_20813_pos	2-(2,6-difluorophenyl)-5-methyl-1,3-thiazol-4-ol	2.20718e+06	1.01607e+06	77666	35334.7	893139
Com_20821_pos	Lysope 14:0	264856	369631	3.71436e+06	1.67114e+06	801553
Com_20823_pos	8-(2,3-dihydroxy-3-methylbutyl)-7-methoxy-2H-chromen-2-one	1.30023e+06	2.11336e+06	1.85127e+06	3.55577e+06	1.87088e+06
Com_20828_pos	2-Hydroxy-4-methoxybenzaldehyde	1.53223e+06	1.5088e+06	2.71159e+06	3.75663e+06	1.68538e+06
Com_20941_pos	D-Erythronolactone	3.23178e+06	2.69695e+06	2.17733e+06	2.09045e+06	3.0314e+06
Com_21035_pos	Przewaquinone A	195655	185786	266297	1.27245e+06	410626
Com_21047_pos	Erianin	705602	723234	2.12681e+06	3.32273e+06	1.03278e+06
Com_21120_pos	Capryloylglycine	945556	920106	3.57792e+06	2.59012e+06	1.6742e+06
Com_21127_pos	4-Methyl-5-thiazoleethanol	1.86752e+06	1.62207e+06	2.47624e+06	1.51997e+06	1.84775e+06
Com_21140_pos	Indole-3-carboxylic acid	2.97571e+06	2.92049e+06	1.2513e+06	920504	2.09544e+06
Com_21204_pos	PC (18:3e/2:0)	3.32526e+06	2.52667e+06	1.56034e+06	1.50359e+06	2.69723e+06
Com_21217_pos	Roseoside	2.29302e+06	1.42103e+06	383220	224794	1.58418e+06
Com_21329_pos	Daphnoretin	2.02244e+06	2.67336e+06	296011	1.11123e+06	2.52251e+06
Com_21405_pos	Salvianolic acid C	1.02297e+06	1.07099e+06	177163	206168	347829
Com_21521_pos	Ginsenoside Rg3	147494	233424	3.44629e+06	2.56284e+06	1.10581e+06
Com_21552_pos	Galanthamine	255210	291822	1.91357e+06	1.80093e+06	969562
Com_21609_pos	4-[(4-phenethyl-1,4-diazepan-1-yl)sulfonyl]-2,1,3-benzoxadiazole	227015	272838	752598	1.66764e+06	387388
Com_21639_pos	Lysopa 16:0	1.92055e+06	2.88011e+06	1.71119e+06	2.71209e+06	2.16707e+06
Com_21673_pos	Octopine	2.66846e+06	2.01565e+06	1.10336e+06	1.91003e+06	2.06604e+06
Com_21682_pos	5,6-dimethoxy-2-(2-methoxyphenyl)-4H-chromen-4-one	806930	783094	1.40151e+06	3.32708e+06	1.56074e+06
Com_21687_pos	Homocysteine	1.46345e+06	1.52134e+06	2.76662e+06	1.00436e+06	1.67957e+06
Com_21740_pos	LysoPC 16:1	455154	321708	2.91321e+06	2.25859e+06	2.12361e+06
Com_21933_pos	p-Mulegone	1.49414e+06	1.58024e+06	517408	651989	648233
Com_22015_pos	2,5-bis(4-hydroxy-3-methoxyphenyl)-3,4-dimethyloxolan-3-ol	1.82051e+06	1.95885e+06	599996	1.22198e+06	1.80648e+06
Com_22094_pos	Parishin A	397843	328620	3.76729e+06	2.41241e+06	538299
Com_22140_pos	Muscone	2.43468e+06	1.48381e+06	646908	604027	1.48387e+06
Com_22182_pos	6-methyl-7-nitro-2,3-dihydro-1,4-benzodioxine	2.01802e+06	2.00781e+06	748895	857839	1.16095e+06
Com_22244_pos	Santacruzamate A	1.05884e+06	1.05127e+06	1.6352e+06	2.66032e+06	1.6116e+06
Com_22325_pos	LNH	2.23405e+06	2.28951e+06	885392	1.43927e+06	1.77902e+06
Com_22402_pos	L-Leucyl-L-alanine Hydrate	183201	182950	1.46051e+06	3.0408e+06	1.06956e+06
Com_22461_pos	LPE 18:1	804590	709601	1.4612e+06	2.59178e+06	1.84587e+06
Com_22541_pos	Sinapinic acid	2.47565e+06	2.49836e+06	1.28116e+06	1.1295e+06	1.45404e+06
Com_22776_pos	Hecogenin	1.3968e+06	1.74731e+06	783334	1.21277e+06	1.27628e+06
Com_22832_pos	Bevirimat	237479	157478	1.71775e+06	2.85346e+06	969911
Com_22851_pos	Tubuloside A	910132	703072	1.50828e+06	3.01725e+06	740664
Com_22862_pos	Angeloyl-(+)-gomisin K3	1.30004e+06	791350	232044	301440	725097
Com_22898_pos	Wedelolactone	702410	558555	2.81775e+06	1.84095e+06	684915
Com_22943_pos	D-Gluconic acid	1.72867e+06	1.02751e+06	191330	603264	881586
Com_23016_pos	7-(1-pyrrolidinyl)pyrimido[4,5-d]pyrimidin-4-amine	455168	469450	2.17115e+06	1.57634e+06	884009
Com_23078_pos	Dinophysistoxin-2	110952	110587	2.53668e+06	2.3944e+06	1.02329e+06
Com_23210_pos	N-[(4-hydroxy-3-methoxyphenyl)methyl]-8-methylnonanamide	1.52442e+06	349246	1.45162e+06	1.49568e+06	987655
Com_23318_pos	Hypoxanthine	78689.5	63282.5	389137	2.21223e+06	485532
Com_23518_pos	DHZROG	2.17273e+06	1.76813e+06	2.70879e+06	2.10583e+06	1.73802e+06
Com_23588_pos	HRH	643951	243579	2.32131e+06	913853	660761
Com_23670_pos	4-chlorophenyl 5-methyl-2-phenyl-2H-1,2,3-triazole-4-carboxylate	999426	1.06594e+06	711639	1.98987e+06	1.0858e+06
Com_23679_pos	3-Acetyl-2,5-dimethylfuran	1.36743e+06	1.22931e+06	1.47867e+06	2.19836e+06	1.18427e+06
Com_23753_pos	L-Cystathionine	665772	958938	1.81053e+06	1.53897e+06	1.01856e+06
Com_23883_pos	dAMP	895278	921743	1.51481e+06	1.89435e+06	856368
Com_24007_pos	Docosatrienoic acid	1.95525e+06	1.33856e+06	70896	96462.8	991223
Com_24038_pos	Dihydrolycorine	585320	819421	1.65593e+06	1.09505e+06	813040
Com_24184_pos	Miyabenol C	870503	817442	1.67934e+06	1.92965e+06	730871
Com_24240_pos	N1-isopropyl-2-(1H-2-pyrrolylcarbonyl)-1-hydrazinecarboxamide	956342	722757	2.2884e+06	909540	717777
Com_24460_pos	3-Indoleacetonitrile	1.57718e+06	1.41963e+06	478226	338406	1.21934e+06
Com_24506_pos	Ophiopogonin D	1.28615e+06	1.00098e+06	372849	493696	504498
Com_24551_pos	2,6-Diaminooimelic Acid	461366	386905	906773	1.44251e+06	546652
Com_24592_pos	5-(hydroxymethyl)-4-methoxy-2,5-dihydrofuran-2-one	1.59146e+06	1.66032e+06	1.8265e+06	1.15485e+06	1.27424e+06
Com_24671_pos	7-(1H-pyrrol-1-yl)-5H-chromeno[2,3-b]pyridin-5-one	1.6708e+06	1.34174e+06	2.54442e+06	1.70664e+06	1.51499e+06
Com_24875_pos	INK	146937	85406.9	716248	1.96362e+06	553190
Com_24959_pos	LysoPC 15:0	541775	404137	2.3757e+06	2.23781e+06	952296
Com_25118_pos	MAG (18:1)	393546	341063	1.92851e+06	2.18794e+06	1.0484e+06
Com_25193_pos	4-O-p-Coumaroylquinic acid	158005	133093	1.85838e+06	1.11466e+06	416902
Com_25392_pos	Stigmasterol	98445	102548	2.2587e+06	1.95441e+06	668108
Com_25512_pos	Poricoic acid A	316708	433208	1.73433e+06	1.59521e+06	744740
Com_25553_pos	Protopanaxadiol	145811	190454	1.19641e+06	1.82199e+06	357769
Com_25618_pos	Usnic acid	1.39026e+06	1.05069e+06	1.25834e+06	1.94839e+06	1.04345e+06
Com_25676_pos	Phytanic acid	1.08855e+06	933316	223638	290317	627374
Com_25765_pos	Brucine	1.14602e+06	1.04538e+06	204941	172962	616197
Com_25848_pos	LysoPE 18:2 (2n isomer)	643760	1.03336e+06	906150	1.57109e+06	1.00284e+06
Com_25932_pos	Methyl jasmonate	463089	629698	1.74986e+06	1.7146e+06	1.05173e+06
Com_26192_pos	Myrislignan	278443	119042	294255	768394	174883
Com_26262_pos	N-(cyclopropylmethyl)-N'-phenylurea	1.2205e+06	733376	752307	795594	757644
Com_26612_pos	Phylloquinone	143372	258352	1.39329e+06	455344	339476
Com_26717_pos	Akebia saponin D	1.24629e+06	729101	354789	350108	708322
Com_26817_pos	Obacunoic acid	679647	689441	269858	362870	455301
Com_26874_pos	Hydroprotopine	193122	184591	1.05752e+06	717617	274486
Com_27341_pos	lupinine	995856	754701	1.38384e+06	1.37152e+06	941790
Com_27473_pos	D-Panthotenate	690094	786963	446292	333869	518162
Com_27595_pos	Neotuberostemonine	424380	238673	832018	476100	380031
Com_27715_pos	Scutellarin	734673	1.11726e+06	1.14458e+06	724794	579091
Com_27791_pos	N-{4-[(nitromethyl)sulfonyl]phenyl}acetamide	1.08276e+06	1.30877e+06	824028	478506	1.14706e+06
Com_28117_pos	Anisic aldehyde	739342	1.10699e+06	688064	998500	793053
Com_28178_pos	Corynoline	263889	204985	1.12037e+06	706442	575837
Com_28671_pos	Theobromine	291287	274102	473053	701046	280099
Com_28792_pos	Rhein 8-Glucoside	421481	279550	773329	841269	516126
Com_28896_pos	Dioscin	180206	275213	822478	406941	227496
Com_28966_pos	Shionone	40691.5	45476.6	1.19202e+06	1.03414e+06	388543
Com_29150_pos	Osalmide	438269	361938	739877	778914	343945
Com_29603_pos	Tetrahydropapaverine	165279	193426	782833	614946	406427
Com_29950_pos	Alanyltyrosine	218984	301786	415082	853955	395185
Com_30036_pos	Alisol B 23-acetate	370446	178698	108501	127808	203661
Com_30298_pos	LPC(1-acyl 16:0)	77370.5	64414.3	159546	324837	94168.5
Com_30424_pos	beta-Nicotyrine	424162	360085	563282	296125	352978
Com_30498_pos	Eleutheroside E	225652	196840	609085	404212	377929
Com_30645_pos	Sepiapterin	499176	404031	362624	505638	372664
Com_30769_pos	LysoPC 20:4	499916	319039	146565	110847	163231
Com_30811_pos	alpha-Zearalanol	287108	325618	262037	487705	285924
Com_31451_pos	7,8-Dihydroxyflavone	85507.2	74107.1	135090	192937	82183.1
