# Supplementary material for: Targeted and untargeted metabolomics reveals deep analysis of drought stress responses in needles and roots of Pinus taeda seedlings
Source: Front Plant Sci. 2023 Jan 31;13:1031466. doi: 10.3389/fpls.2022.1031466 (PMC9927248; doi:10.3389/fpls.2022.1031466)
Supplement: Supplementary Figure 1 — PLS-DA scores of experimental groups under negative ion mode. (A) needles (red) vs. roots (blue) of WW seedlings; (B) needles of WS (red) vs.WW (blue) pine seedlings; (C) needles (red) vs. roots (blue) of WS pine seedlings; (D) roots of WS (red) vs. WW (blue) pine seedlings. WW, well-watered; WS, water-stressed. [file DataSheet_1.zip › Supplementary Tables/Table S2.XLSX]

## Sheet: WW_L.vs.WW_R_pos_diff.anno
ID	Name	Other_name(Kegg_name)	Formula	Molecular Weight	RT [min]	Kegg_ID	KEGG_pathway	HMDB_ID	Lipidmaps_ID	SuperClass(HMDB)	Class(HMDB)	SubClass(HMDB)	CATEGORY(Lipidmaps)	MAIN_CLASS(Lipidmaps)	SUB_CLASS(Lipidmaps)	mzCloud_Results	mzVault_Results	MassList_Results	m/z	pos_A1	pos_A2	pos_A3	pos_A4	pos_A5	pos_A6	pos_C1	pos_C4	pos_C2	pos_C5	pos_C3	pos_C6	FC	log2FC	Pvalue	ROC	VIP	Up.Down
Com_980_pos	Androsin	--	C15 H20 O8	328.116	4.904	--	--	--	--	--	--	--	--	--	--	No results	No results	Full match	695.195	1.54627e+06	146436	176446	156003	140406	153901	6.02965e+08	3.01966e+06	3.57504e+08	4.31073e+08	4.60287e+08	4.74657e+08	0.000995688	-9.97202	0.000156514	1	1.20963	down
Com_478_pos	2-{2-oxo-2H,8H,9H-furo[2,3-h]chromen-8-yl}propan-2-yl acetate	--	C16 H16 O5	288.099	6.538	--	--	--	--	--	--	--	--	--	--	Full match	No results	Full match	289.106	388630	1.51831e+06	320227	260764	435944	273366	149656886	1.64848e+08	8.16066e+08	8.45164e+08	4.87652e+08	5.18983e+08	0.00107205	-9.86541	1.68e-08	1	1.27594	down
Com_498_pos	Testosterone undecanoate	--	C30 H48 O3	456.36	8.95	--	--	--	--	--	--	--	--	--	--	Full match	Full match	Full match	457.367	1.07224e+06	923374	1.54499e+06	1.23351e+06	2.35711e+06	725181	1327870749	1322733575	815924616	7.75311e+08	8.36079e+08	8.12064e+08	0.00133386	-9.55018	3.4e-10	1	1.34623	down
Com_188_pos	Piceatannol	Piceatannol; 3,3',4'5-Tetrahydroxystilbene	C14 H12 O4	244.073	5.195	cpd:C05901	map00945 Stilbenoid, diarylheptanoid and gingerol biosynthesis;map01110 Biosynthesis of secondary metabolites	HMDB0004215	LMPK13090006	Phenylpropanoids and polyketides	Stilbenes		Polyketides [PR]	Aromatic polyketides [PK13]	Diphenyl ethers, biphenyls, dibenzyls and stilbenes [PK1309]	Full match	Full match	Full match	245.08	5.55173e+06	2.46362e+06	4.21984e+06	4.53767e+06	3.36616e+06	1.2903e+07	3275142815	3327929706	2076583861	2080455014	2462245799	2150641809	0.00214935	-8.86188	9.38e-08	1	1.33208	down
Com_259_pos	Pterosin G	--	C14 H18 O3	234.125	6.223	--	--	--	--	--	--	--	--	--	--	No results	No results	Full match	235.132	1.58975e+06	2.65194e+06	526184	992473	2.60178e+06	2.24631e+06	2.66348e+07	3.07078e+07	1897419518	1895660350	440411915	3.36326e+08	0.00229265	-8.76877	0.000654726	1	1.2213	down
Com_2054_pos	3-Acetoxyurs-12-en-23-oic acid	--	C32 H50 O4	238.193	7.953	--	--	--	--	--	--	--	--	--	--	Invalid mass	No results	No results	499.375	326828	332323	293259	458850	510501	501965	1.83274e+08	1.58963e+08	1.31487e+08	1.29465e+08	2.05551e+08	2.04682e+08	0.00239163	-8.70779	9.89e-13	1	1.34198	down
Com_3685_pos	LPE 16:1	--	C21 H42 N O7 P	451.269	8.391	--	--	--	LMGP02050037	--	--	--	Glycerophospholipids [GP]	Glycerophosphoethanolamines [GP02]	Monoacylglycerophosphoethanolamines [GP0205]	No results	Full match	No results	452.276	412874	296357	143765	180224	215212	346636	1.20482e+08	115927632	6.68718e+07	6.18475e+07	9.46062e+07	9.45782e+07	0.00287755	-8.44094	4.16e-10	1	1.40984	down
Com_209_pos	3-[4-methyl-1-(2-methylpropanoyl)-3-oxocyclohexyl]butanoic acid	--	C15 H24 O4	290.149	5.978	--	--	--	--	--	--	--	--	--	--	Invalid mass	No results	No results	291.156	2.69855e+06	5.24214e+06	3.95449e+06	2.33938e+06	2.80824e+06	7.1739e+06	2.13544e+08	1.81836e+08	2176581058	2216062145	1512254720	1516123939	0.00309819	-8.33436	2.52e-05	1	1.41956	down
Com_3515_pos	Panaxatriol	--	C30 H52 O4	476.386	8.861	--	--	HMDB0038244	--	Lipids and lipid-like molecules	Prenol lipids	Triterpenoids	--	--	--	No results	No results	Full match	477.392	284665	254081	433729	345755	274567	289273	1.15343e+08	1.12001e+08	7.09647e+07	7.36121e+07	9.49479e+07	9.7468e+07	0.00333501	-8.22809	3.04e-13	1	1.33918	down
Com_5034_pos	Ginkgolic Acid	Ginkgoic acid; Ginkgolic acid	C22 H34 O3	346.25	8.948	cpd:C10794	--	HMDB0033897	--	Benzenoids	Benzene and substituted derivatives	Benzoic acids and derivatives	--	--	--	No results	No results	Full match	347.257	234355	60003.6	101104	107546	553357	116335	8.09956e+07	8.80128e+07	1.69958e+07	1.85084e+07	4.29993e+07	4.52171e+07	0.0040061	-7.96359	1.45e-07	1	1.51031	down
Com_640_pos	m-Cresol	3-Cresol; m-Cresol; 3-Hydroxytoluene; 3-Methylphenol	C7 H8 O	108.057	6.249	cpd:C01467	--	HMDB0002048	--	Benzenoids	Phenols	Cresols	--	--	--	No results	No results	Full match	109.065	1.18979e+06	1.61526e+06	1.25256e+06	1.23708e+06	1.05729e+06	1.73111e+06	1.62873e+07	1.66226e+07	7.62522e+08	7.47764e+08	2.07115e+08	1.9967e+08	0.00414522	-7.91434	0.0011892	1	1.25592	down
Com_5780_pos	Oleanolic acid	Oleanolic acid; 3beta-Hydroxyolean-12-en-28-oic acid; Astrantiagenin C; Caryophyllin; Oleanolate	C30 H48 O3	478.342	8.535	cpd:C17148	--	HMDB0002364	LMPR0106150004	Lipids and lipid-like molecules	Prenol lipids	Triterpenoids	Prenol Lipids [PR]	Isoprenoids [PR01]	C30 isoprenoids (triterpenes) [PR0106]	Invalid mass	No results	No results	479.349	280698	198421	314104	275211	480893	412509	5.2751e+07	6.62488e+07	4.05747e+07	4.29888e+07	4.87369e+07	4.59065e+07	0.00660091	-7.24312	8.31e-10	1	1.42166	down
Com_700_pos	2,6-Di-tert-butyl-1,4-benzoquinone	--	C14 H20 O2	220.146	6.314	--	--	HMDB0013817	--	Lipids and lipid-like molecules	Prenol lipids	Monoterpenoids	--	--	--	Full match	No results	No results	221.153	1.79716e+06	2.34482e+06	2.0004e+06	1.91366e+06	2.12259e+06	4.18654e+06	5.32894e+07	5.79183e+07	685186383	6.92829e+08	2.62412e+08	2.77549e+08	0.00707928	-7.14218	0.000103544	1	1.32671	down
Com_1226_pos	Pinocembrin	Pinocembrin; 5,7-Dihydroxyflavanone	C15 H12 O4	256.073	6.416	cpd:C09827	map00941 Flavonoid biosynthesis	HMDB0030808	LMPK12140214	Phenylpropanoids and polyketides	Flavonoids	Flavans	Polyketides [PR]	Flavonoids [PK12]	Flavanones [PK1214]	Full match	Full match	Full match	257.08	255707	207983	354660	1.63661e+06	237848	2.80177e+06	1.35616e+08	1.3861e+08	2.18846e+08	2.20335e+08	2.31367e+07	2.26709e+07	0.00723718	-7.11036	1.04e-05	1	1.26169	down
Com_3144_pos	18-β-Glycyrrhetinic acid	--	C30 H46 O4	470.339	7.205	--	--	--	--	--	--	--	--	--	--	Full match	Full match	Full match	471.346	700020	927324	911957	847232	787467	806800	1.26648e+08	138133772	9.53099e+07	9.20256e+07	1.05123e+08	118700389	0.00736869	-7.08438	1.2e-12	1	1.38732	down
Com_3530_pos	Mulberroside A	--	C26 H32 O14	568.177	5.196	--	--	--	--	--	--	--	--	--	--	No results	Full match	No results	569.185	581453	1.46793e+06	647725	699051	728848	773763	1.13998e+08	1.07126e+08	7.37606e+07	7.10921e+07	9.61451e+07	6.91786e+07	0.00922034	-6.76096	4.65e-10	1	1.31954	down
Com_3941_pos	Methyl Eugenol	--	C11 H14 O2	178.099	6.799	--	--	HMDB0031864	--	Benzenoids	Benzene and substituted derivatives	Methoxybenzenes	--	--	--	No results	No results	Full match	179.106	417594	804598	610701	629361	402469	635605	5.39758e+06	6.50484e+06	8.49803e+07	8.24334e+07	7.3209e+07	7.28208e+07	0.0107588	-6.53834	0.000532256	1	1.43941	down
Com_3021_pos	3-Acetyl-11-keto-β-boswellic acid	--	C32 H48 O5	512.348	7.219	--	--	--	--	--	--	--	--	--	--	Invalid mass	No results	No results	513.355	959909	1.91673e+06	877935	721765	1.08952e+06	1.2146e+06	1.08268e+08	1.11409e+08	8.02683e+07	7.98978e+07	1.23965e+08	1.25666e+08	0.0107716	-6.53662	1.52e-09	1	1.43276	down
Com_47_pos	Tetranor-12(S)-HETE	--	C16 H26 O3	288.17	7.35	--	--	--	--	--	--	--	--	--	--	Invalid mass	No results	No results	289.177	3.06832e+06	1.72062e+07	6.83224e+06	1.04832e+07	1.23685e+07	1.72376e+08	1.29191e+08	1.36337e+08	3236259026	3332457480	6273166403	6148137097	0.0115465	-6.4364	0.000788682	0.944444	1.34045	down
Com_959_pos	4-Acetylbutyric acid	5-Oxohexanoic acid; 5-Oxohexanoate; 4-Acetylbutyric acid	C6 H10 O3	130.068	5.228	cpd:C02129	--	HMDB0061881	--	Lipids and lipid-like molecules	Fatty Acyls	Fatty acids and conjugates	--	--	--	No results	Invalid mass	No results	131.075	1.58627e+06	2.15849e+06	1.08707e+06	1.54047e+06	4.40177e+06	1.75578e+06	214917825	2.2487e+08	109629890	2.36411e+07	8.49456e+07	3.42429e+08	0.0125244	-6.31911	2.14e-05	1	1.25836	down
Com_395_pos	Olivetol	--	C11 H16 O2	180.114	6.798	--	--	--	--	--	--	--	--	--	--	No results	No results	Full match	181.122	1.80681e+07	1.57058e+06	8.8079e+06	1.92257e+07	8.7859e+06	1.34904e+07	6.53398e+07	6.15913e+07	1239015946	1272581532	1111175501	1064709065	0.014529	-6.10492	0.000582647	1	1.37607	down
Com_1105_pos	2,4-dihydroxyheptadec-16-en-1-yl acetate	--	C19 H36 O4	350.242	8.946	--	--	--	LMFA05000640	--	--	--	Fatty Acyls [FA]	Fatty alcohols [FA05]	_	Invalid mass	No results	No results	351.25	4.38372e+06	3.53123e+06	4.93569e+06	4.64332e+06	5.78768e+06	4.73564e+06	579172034	6.02518e+08	8.68216e+06	1.32602e+08	2.43743e+08	2.25617e+08	0.0156317	-5.99938	0.00235187	1	1.23248	down
Com_4806_pos	SKK	--	C15 H31 N5 O5	343.218	6.827	--	--	--	--	--	--	--	--	--	--	Invalid mass	No results	No results	344.226	305475	403013	272433	109409	223418	435046	9.34676e+07	4.60595e+06	2.86975e+06	2.41796e+06	2.67416e+06	2.38223e+06	0.0161302	-5.9541	0.00284722	1	1.41583	down
Com_7979_pos	Glycyrrhetinic acid	Glycyrrhetinate; Enoxolone; Glycyrrhetinic acid	C30 H46 O4	470.339	8.136	cpd:C02283	--	HMDB0011628	LMPR0106150014	Lipids and lipid-like molecules	Prenol lipids	Triterpenoids	Prenol Lipids [PR]	Isoprenoids [PR01]	C30 isoprenoids (triterpenes) [PR0106]	No results	No results	Full match	471.346	263552	181464	244823	282510	277961	319654	1.46348e+07	1.66636e+07	1.31281e+07	1.59283e+07	1.54509e+07	2.09678e+07	0.0162231	-5.94581	4.64e-12	1	1.36609	down
Com_15573_pos	Astragaloside II	Astragaloside II	C43 H70 O15	826.468	9.028	cpd:C17798	--	--	--	--	--	--	--	--	--	No results	No results	Full match	827.475	79299.9	83560.1	78850.5	83387.2	88248.2	104577	983167	3.06837e+06	3.65724e+06	6.02144e+06	8.15284e+06	8.89194e+06	0.0168293	-5.89288	7.19e-05	1	1.46015	down
Com_12875_pos	LPE 17:1	--	C22 H44 N O7 P	465.284	8.924	--	--	--	LMGP02050008	--	--	--	Glycerophospholipids [GP]	Glycerophosphoethanolamines [GP02]	Monoacylglycerophosphoethanolamines [GP0205]	No results	Full match	No results	466.292	248737	150155	157267	180614	165540	117621	1.19051e+07	1.33497e+07	6.89995e+06	6.56376e+06	9.79776e+06	1.12262e+07	0.0170722	-5.87221	2.8e-10	1	1.34779	down
Com_9338_pos	Bis(3,5,5-trimethylhexyl) phthalate	--	C26 H42 O4	418.305	8.49	--	--	--	--	--	--	--	--	--	--	Invalid mass	No results	No results	419.312	145602	114096	157523	219894	221772	190944	5.59474e+06	5.26737e+06	9.13149e+06	9.94888e+06	1.31354e+07	1.36615e+07	0.0185027	-5.75612	2.03e-08	1	1.35841	down
Com_5076_pos	Betulin	Betulin	C30 H50 O2	442.38	6.642	cpd:C08618	--	HMDB0036838	LMPR0106140005	Lipids and lipid-like molecules	Prenol lipids	Triterpenoids	Prenol Lipids [PR]	Isoprenoids [PR01]	C30 isoprenoids (triterpenes) [PR0106]	Full match	No results	No results	443.387	458586	651195	616397	714840	735522	777849	3.82862e+07	3.48148e+07	2.49558e+07	2.80134e+07	3.48407e+07	3.65623e+07	0.0200249	-5.64206	5.49e-12	1	1.27582	down
Com_1904_pos	Glabrolide	--	C30 H44 O4	468.323	6.292	--	--	HMDB0034515	--	Lipids and lipid-like molecules	Prenol lipids	Triterpenoids	--	--	--	No results	Full match	No results	469.33	4.58563e+06	4095141	3.21473e+06	3.37852e+06	6.54739e+06	3.85647e+06	2.19948e+08	2.25442e+08	1.73712e+08	147712272	2.02021e+08	2.27762e+08	0.0214591	-5.54227	3.33e-10	1	1.35748	down
Com_8237_pos	Saikosaponin B4	--	C43 H72 O14	812.489	9.786	--	--	--	--	--	--	--	--	--	--	No results	No results	Full match	813.496	316330	146922	469979	549268	894012	439345	1.21608e+07	1.71506e+07	2.53149e+07	2.7474e+07	2.22255e+07	2.32253e+07	0.0220763	-5.50136	1.35e-06	1	1.34269	down
Com_960_pos	4-decyl-3-hydroxy-5-oxooxolane-2,3-dicarboxylic acid	--	C16 H26 O7	352.149	6.117	--	--	--	--	--	--	--	--	--	--	Invalid mass	No results	No results	353.156	3.1458e+06	4.76412e+06	4.71386e+06	4.28543e+06	4.8756e+06	3.14393e+06	1.04486e+08	1.12119e+08	1.91541e+08	4.74617e+08	1.15199e+08	1.11663e+08	0.0224659	-5.47612	5.8e-06	1	1.31353	down
Com_254_pos	3-[2-(3-Hydroxyphenyl)ethyl]-5-methoxyphenol	--	C15 H16 O3	244.109	6.228	--	--	--	--	--	--	--	--	--	--	Full match	Full match	Full match	245.117	4.51567e+06	7.0576e+06	2.10642e+07	2.84353e+07	4.27407e+06	3.34837e+07	4.07494e+07	3.43908e+07	1450625043	1938734650	4.10012e+08	4.46047e+08	0.0228745	-5.45012	0.00408416	1	1.17248	down
Com_485_pos	gamma-Glutamylleucine	--	C11 H20 N2 O5	243.11	5.281	--	--	HMDB0011171	--	Organic acids and derivatives	Carboxylic acids and derivatives	Amino acids, peptides, and analogues	--	--	--	No results	Invalid mass	No results	244.117	1.19791e+07	9.03755e+06	5.45323e+06	1.22136e+07	7.45706e+06	1.13992e+07	4.74094e+08	4.72861e+08	3.57699e+08	3.86848e+08	4.34885e+08	3.51231e+08	0.0232238	-5.42825	4.52e-08	1	1.28176	down
Com_12367_pos	(20R)Ginsenoside Rh2	--	C36 H62 O8	622.443	8.786	--	--	--	--	--	--	--	--	--	--	No results	No results	Full match	623.45	168744	155656	199562	200166	249327	281700	4.02764e+06	6.71883e+06	9.65504e+06	8.29986e+06	1.39447e+07	9.19515e+06	0.0242115	-5.36816	9.4e-08	1	1.42419	down
Com_3479_pos	1,7-bis(3,4-dihydroxyphenyl)heptan-3-one	--	C19 H22 O5	330.143	6.46	--	--	--	--	--	--	--	--	--	--	Invalid mass	No results	No results	331.151	550589	1.02856e+06	618963	962918	120135	1.02722e+06	3.46393e+07	2.72836e+07	3.48725e+07	3.07978e+07	3.2584e+07	1.21404e+07	0.0250026	-5.32178	1.41e-05	1	1.18216	down
Com_14460_pos	Solasonine	Solasonine	C45 H73 N O16	883.492	8.747	cpd:C10824	--	--	--	--	--	--	--	--	--	No results	No results	Full match	884.501	156279	160968	223901	198027	193299	249321	6.04196e+06	6.9274e+06	7.98416e+06	6.81583e+06	8.19933e+06	1.02801e+07	0.025553	-5.29036	9.89e-12	1	1.41896	down
Com_6787_pos	(3R)-8-hydroxy-3-(4-hydroxyphenyl)-3,4-dihydro-1H-2-benzopyran-1-one	--	C15 H12 O4	256.072	5.203	--	--	--	--	--	--	--	--	--	--	Full match	Full match	Full match	257.08	1.15417e+06	551037	746521	1.27797e+06	1.376e+06	731222	4.82442e+07	4.46597e+07	3.07389e+07	2.98025e+07	3.43157e+07	3.38318e+07	0.0263407	-5.24656	3.86e-08	1	1.36761	down
Com_10032_pos	Arctiin	Arctiin	C27 H34 O11	556.19	5.571	cpd:C16915	--	--	--	--	--	--	--	--	--	Invalid mass	No results	No match	557.197	238509	341984	263440	311156	279037	287212	8.30646e+06	7.71653e+06	4.12179e+06	4.78255e+06	1.96801e+07	2.01697e+07	0.0265732	-5.23388	4.15e-05	1	1.35291	down
Com_4585_pos	4-(tert-butyl)phenyl 3,5-dimethylisoxazole-4-carboxylate	--	C16 H19 N O3	251.16	6.048	--	--	--	--	--	--	--	--	--	--	Invalid mass	No results	No results	252.167	811795	961785	1.50303e+06	1.09817e+06	1.00044e+06	1.62876e+06	6.38091e+06	6.84987e+06	6.75122e+07	6.51651e+07	6.14641e+07	5.38448e+07	0.0268129	-5.22093	0.000735786	1	1.31895	down
Com_4055_pos	Ginsenoside F1	Ginsenoside F1	C36 H62 O9	638.438	6.502	cpd:C20780	--	HMDB0039555	--	Lipids and lipid-like molecules	Prenol lipids	Triterpenoids	--	--	--	No results	No results	Full match	661.428	671459	775117	3.03515e+06	3.30475e+06	1.21457e+06	1.58202e+06	6.82162e+07	81971835	5.9367e+07	5.48127e+07	6.6568e+07	5.91541e+07	0.0271298	-5.20398	2.11e-05	1	1.24082	down
Com_5703_pos	Euphorbia factor L3	--	C31 H38 O7	522.261	8.119	--	--	--	--	--	--	--	--	--	--	No results	No results	Full match	523.267	724191	543210	757288	821989	608750	746586	7.7839e+06	9.00597e+06	3.23667e+07	3.13981e+07	4.09943e+07	3.28161e+07	0.0272213	-5.19912	5.78e-05	1	1.23496	down
Com_11964_pos	1-(4-methyl-2-morpholino-1,3-thiazol-5-yl)ethan-1-one	--	C10 H14 N2 O2 S	226.081	5.563	--	--	--	--	--	--	--	--	--	--	Invalid mass	No results	No results	227.088	354614	342086	368836	422997	388439	390447	1.2913e+07	1.14274e+07	1.44608e+07	1.37634e+07	1.18115e+07	1.28514e+07	0.0293603	-5.08999	9.49e-15	1	1.35584	down
Com_9948_pos	Roburic acid	--	C30 H48 O2	440.364	9.311	--	--	--	--	--	--	--	--	--	--	No results	Full match	Full match	441.372	478104	228579	524375	619023	761110	755406	2.48571e+07	2.15689e+07	1.56235e+07	1.55969e+07	2.04021e+07	1.59316e+07	0.0295367	-5.08135	4.68e-07	1	1.36691	down
Com_9297_pos	Nitrazepam-d5	--	C15 H6 [2]H5 N3 O3	286.107	6.14	--	--	--	--	--	--	--	--	--	--	Invalid mass	No results	No results	287.114	391190	375021	365262	394593	381648	495219	6.07944e+06	6.07469e+06	2.23715e+07	2.14443e+07	1.29028e+07	1.0238e+07	0.0303743	-5.041	1.99e-05	1	1.32135	down
Com_11461_pos	Pro-Leu	--	C11 H20 N2 O3	228.148	7.227	--	--	--	--	--	--	--	--	--	--	No results	No results	Full match	229.155	242228	320882	315565	278524	272487	279177	1.76466e+07	1.72159e+07	1.56561e+06	1.7709e+06	6.47214e+06	7.27451e+06	0.0328971	-4.92589	0.000868905	1	1.38081	down
Com_3106_pos	6,8-di(tert-butyl)-4-oxo-4H-chromene-2-carboxylic acid	--	C18 H22 O4	302.148	6.942	--	--	--	--	--	--	--	--	--	--	Invalid mass	No results	No results	303.155	924570	1.36927e+06	839528	915545	765001	9.11295e+06	1.16913e+07	8.13479e+06	1.18079e+08	9.93908e+07	103287339	8.26737e+07	0.032904	-4.92559	0.000285461	0.972222	1.25612	down
Com_4428_pos	Methyl 4-hydroxy-3-methoxycinnamate	--	C11 H12 O4	208.073	5.9	--	--	--	--	--	--	--	--	--	--	No results	Full match	Full match	209.08	1.44721e+06	1.59653e+06	2.64475e+06	2.06006e+06	1.76671e+06	2.19372e+06	8.17569e+07	7.75477e+07	8.76384e+06	4.97875e+07	7.29358e+07	6.40017e+07	0.0330023	-4.92129	0.000148678	1	1.35409	down
Com_28966_pos	Shionone	Shionone; Shionon	C30 H50 O	426.385	8.579	cpd:C17966	--	--	--	--	--	--	--	--	--	No results	No results	Full match	427.393	33709.8	33740.7	42563.7	46311.5	43610	44213.4	1.631e+06	1.86074e+06	768035	803760	1.03972e+06	1.04883e+06	0.0341367	-4.87253	3.4e-07	1	1.38505	down
Com_5114_pos	NPH	--	C15 H22 N6 O5	348.154	6.107	--	--	--	--	--	--	--	--	--	--	Invalid mass	Invalid mass	No results	349.161	1.14214e+06	868634	956774	1.23127e+06	731252	859668	1.63118e+07	1.71629e+07	5.76112e+07	4.79051e+07	1.06072e+07	7.03631e+06	0.0369634	-4.75776	0.00019325	1	1.40597	down
Com_6983_pos	4-Methoxybenzaldehyde	--	C8 H8 O2	136.052	6.797	--	--	HMDB0029686	--	Benzenoids	Benzene and substituted derivatives	Benzoyl derivatives	--	--	--	Full match	Full match	Full match	137.06	684577	832785	845330	1.23531e+06	730468	843103	2.83433e+06	3.35525e+06	3.55836e+07	3.55002e+07	3.20116e+07	2.92096e+07	0.0373413	-4.74308	0.00200921	1	1.35636	down
Com_4200_pos	Coniferin	Coniferin	C16 H22 O8	364.112	5.105	cpd:C00761	map00940 Phenylpropanoid biosynthesis	HMDB0013682	--	Organic oxygen compounds	Organooxygen compounds	Carbohydrates and carbohydrate conjugates	--	--	--	Invalid mass	No results	No results	365.119	1.19496e+06	8.81402e+06	2.39686e+06	881378	2.61976e+06	718008	7.54509e+07	7.37354e+07	6.66771e+07	7.78775e+07	6.06836e+07	6.20997e+07	0.0399136	-4.64697	0.000187361	1	1.33692	down
Com_642_pos	5-OxoETE	5-OxoETE; (6E,8Z,11Z,14Z)-5-Oxoicosa-6,8,11,14-tetraenoic acid; 5-Oxoeicosatetraenoic acid; 5-Oxoicosatetraenoic acid	C20 H30 O3	318.216	7.788	cpd:C14732	map00590 Arachidonic acid metabolism	HMDB0010217	--	Lipids and lipid-like molecules	Fatty Acyls	Fatty acids and conjugates	--	--	--	Invalid mass	Invalid mass	No results	319.223	3.89338e+06	1.73365e+07	1.55716e+07	7.5001e+06	1.4336e+07	1.26071e+07	9.29732e+07	2.72507e+08	3.87002e+08	4.2345e+08	4.5743e+08	1.30404e+08	0.0403935	-4.62973	6e-06	1	1.10073	down
Com_6347_pos	1,2-di(3,4-dimethoxyphenyl)diaz-1-ene	--	C16 H18 N2 O4	319.147	6.068	--	--	--	--	--	--	--	--	--	--	Invalid mass	No results	No results	320.154	928406	1.09278e+06	913405	1.11315e+06	1.07189e+06	1.69703e+06	3.68458e+06	5.29098e+06	3.84201e+07	3.98665e+07	3.69025e+07	4.0316e+07	0.0414435	-4.59271	0.001392	1	1.21831	down
Com_6004_pos	Artemether	--	C16 H26 O5	298.177	6.526	--	--	HMDB0015643	--	Lipids and lipid-like molecules	Prenol lipids	Sesquiterpenoids	--	--	--	No results	No results	Full match	299.185	351747	952018	684286	401692	608290	1.39666e+06	1.29027e+06	1.51015e+06	8.14891e+06	9.43947e+06	4.58505e+07	3.80081e+07	0.0421563	-4.56811	0.00848433	0.972222	1.14318	down
Com_7553_pos	Lupenone	Lupenone	C30 H48 O	442.381	6.374	cpd:C16990	--	--	--	--	--	--	--	--	--	No results	Invalid mass	No results	425.378	1.01003e+06	1.16033e+06	1.16565e+06	1.12579e+06	985963	954216	2.49701e+07	3.07042e+07	3.0133e+07	2.88018e+07	3.20184e+07	3.57757e+06	0.0426216	-4.55227	0.000357744	1	1.23386	down
Com_21521_pos	Ginsenoside Rg3	Ginsenoside Rg3	C42 H72 O13	806.478	6.949	cpd:C20778	--	HMDB0039546	LMPR0106080010	Lipids and lipid-like molecules	Prenol lipids	Triterpenoids	Prenol Lipids [PR]	Isoprenoids [PR01]	C30 isoprenoids (triterpenes) [PR0106]	Invalid mass	No results	No results	807.485	121664	198446	157809	124463	122105	160478	2.98233e+06	3.03505e+06	2.97839e+06	3.49247e+06	4.01919e+06	4.1703e+06	0.042798	-4.54631	9.91e-11	1	1.51051	down
Com_25392_pos	Stigmasterol	Stigmasterol	C29 H48 O	412.369	9.021	cpd:C05442	map00100 Steroid biosynthesis;map01110 Biosynthesis of secondary metabolites	HMDB0000937	LMST01040123	Lipids and lipid-like molecules	Steroids and steroid derivatives	Stigmastanes and derivatives	Sterols [ST]	Sterols [ST01]	Stigmasterols and C24-ethyl derivatives [ST0104]	No results	No results	Full match	413.376	95189.1	83745.6	76371.1	80160.8	135936	119267	3.45156e+06	3.1876e+06	1.87484e+06	1.4841e+06	1.53087e+06	2.02326e+06	0.0435847	-4.52003	5.09e-08	1	1.35643	down
Com_23078_pos	Dinophysistoxin-2	--	C44 H68 O13	804.462	6.832	--	--	HMDB0038517	--	Organic oxygen compounds	Organooxygen compounds	Ethers	--	--	--	Invalid mass	No results	No results	805.469	99695.3	129605	129162	106124	100078	101044	3.72967e+06	2.63358e+06	2.57352e+06	1.23249e+06	2.85688e+06	2.19396e+06	0.0437388	-4.51494	1.01e-06	1	1.336	down
Com_6192_pos	(2E)-6-hydroxy-2-methyl-6-(4-methylphenyl)hept-2-enoic acid	--	C15 H20 O3	270.122	6.061	--	--	--	--	--	--	--	--	--	--	Invalid mass	No results	No results	271.129	330773	378619	330187	385187	388928	502840	1.02103e+07	1.14205e+07	5.56054e+06	5.46397e+06	1.03948e+07	9.56145e+06	0.0440308	-4.50534	1.41e-07	1	1.19905	down
Com_2142_pos	Acetyl-L-carnitine	--	C9 H17 N O4	203.115	1.358	--	--	HMDB0000201	LMFA07070050	Lipids and lipid-like molecules	Fatty Acyls	Fatty acid esters	Fatty Acyls [FA]	Fatty esters [FA07]	Fatty acyl carnitines [FA0707]	Full match	Full match	No results	204.123	6.29915e+06	9.92609e+06	8.10255e+06	4.52068e+06	9.85449e+06	6.80882e+06	1.37106e+08	1.27217e+08	1.89377e+08	1.8223e+08	1.81327e+08	1.73397e+08	0.0459411	-4.44407	2.37e-08	1	1.37019	down
Com_7785_pos	Leucosceptoside A	--	C30 H38 O15	638.218	5.669	--	--	--	--	--	--	--	--	--	--	No results	No results	Full match	639.225	588859	730430	629691	689216	648869	902616	9.73902e+06	9.76459e+06	2.24751e+07	2.32371e+07	1.3345e+07	1.2228e+07	0.0461475	-4.4376	1.05e-06	1	1.14064	down
Com_8984_pos	RPH	--	C17 H28 N8 O4	408.224	8.596	--	--	HMDB0014868	--	Organoheterocyclic compounds	Benzimidazoles		--	--	--	Full match	No results	No results	409.231	148594	158006	470024	714392	1.14269e+06	648100	1.17855e+07	1.3947e+07	1.18145e+07	1.03721e+07	1.07471e+07	9.57694e+06	0.0480899	-4.37812	0.000171563	1	1.20918	down
Com_579_pos	1,2,3,6,7-Pentamethoxyxanthone	--	C18 H18 O7	346.104	5.084	--	--	--	--	--	--	--	--	--	--	No results	No results	Full match	347.112	5.15113e+07	4.0569e+07	2.40827e+07	4.64114e+07	4.91225e+07	3.17824e+07	1046616240	8.93972e+08	7.2968e+08	7.51828e+08	8.5178e+08	7.41047e+08	0.048551	-4.36436	5.95e-08	1	1.42581	down
Com_11958_pos	Tricin 4'-O-(syringyl alcohol) ether	--	C26 H24 O10	496.137	5.956	--	--	--	--	--	--	--	--	--	--	No results	No results	Full match	497.144	604235	601299	535663	662301	627137	758950	2.1316e+07	2.12139e+07	1.24854e+07	1.24512e+07	5.33384e+06	4.92278e+06	0.0487574	-4.35823	8.22e-05	1	1.36853	down
Com_10227_pos	LPE 15:0	--	C20 H42 N O7 P	439.269	8.477	--	--	--	LMGP02050035	--	--	--	Glycerophospholipids [GP]	Glycerophosphoethanolamines [GP02]	Monoacylglycerophosphoethanolamines [GP0205]	No results	Full match	No results	440.276	518713	637742	1.31464e+06	670843	904114	1.50772e+06	1.87249e+07	2.07521e+07	1.71845e+07	1.87803e+07	1.88403e+07	1.87646e+07	0.0491281	-4.34731	7.8e-06	1	1.35945	down
Com_2999_pos	Avocadyne 1-acetate	--	C19 H34 O4	348.227	7.729	--	--	HMDB0031048	LMFA05000644	Lipids and lipid-like molecules	Fatty Acyls	Fatty alcohols	Fatty Acyls [FA]	Fatty alcohols [FA05]	_	Invalid mass	No results	No results	349.234	4.99461e+06	4.77624e+06	5.21923e+06	4.07133e+06	6.02335e+06	3.93572e+06	7.94565e+07	7.9954e+07	8.96734e+07	9.7652e+07	1.26465e+08	1.10454e+08	0.0497219	-4.32997	5.49e-11	1	1.52679	down
Com_3556_pos	3-Methoxy prostaglandin F1α	--	C21 H38 O6	408.247	6.762	--	--	--	--	--	--	--	--	--	--	Invalid mass	No results	No results	409.255	2.533e+06	7.64496e+06	3.08302e+06	2.21017e+06	3.01958e+06	4.46317e+06	4.53793e+07	4.60316e+07	7.8848e+07	9.70903e+07	9.62116e+07	9.01371e+07	0.0505929	-4.30492	2.53e-07	1	1.48198	down
Com_11742_pos	Biochanin A	Biochanin A	C16 H12 O5	284.07	6.555	cpd:C00814	map00943 Isoflavonoid biosynthesis;map01110 Biosynthesis of secondary metabolites	HMDB0002338	LMPK12050229	Phenylpropanoids and polyketides	Isoflavonoids	O-methylated isoflavonoids	Polyketides [PR]	Flavonoids [PK12]	Isoflavonoids [PK1205]	Invalid mass	No results	No results	285.077	143899	138771	124123	110745	146974	178736	3.88103e+06	2.63042e+06	1.70418e+06	1.34047e+06	2.01611e+06	4.53271e+06	0.0523597	-4.2554	6.78e-06	1	1.08859	down
Com_2313_pos	Isoeugenyl acetate	--	C12 H14 O3	224.104	6.195	--	--	HMDB0034135	--	Benzenoids	Phenol esters		--	--	--	Invalid mass	No results	No match	207.101	2.43009e+06	1.64708e+06	969827	1.56494e+06	1.80141e+06	1.79692e+06	3.3257e+07	3.81324e+07	3.3715e+07	2.99662e+07	3.22481e+07	2.50809e+07	0.053068	-4.23601	8.95e-08	1	1.24367	down
Com_2650_pos	Pyrrole-2-carboxylic acid	--	C5 H5 N O2	111.032	1.315	--	--	HMDB0004230	--	Organoheterocyclic compounds	Pyrroles	Pyrrole carboxylic acids and derivatives	--	--	--	No results	No results	Full match	112.039	1.99486e+06	1.73666e+07	3.14094e+06	1.9491e+06	1.04092e+07	8.57006e+06	1.27393e+08	1.29418e+08	1.34024e+08	1.46505e+08	1.28194e+08	138146532	0.0540398	-4.20983	0.000346135	1	1.47635	down
Com_17789_pos	11-Deoxy prostaglandin F1α	--	C20 H36 O4	362.242	8.831	--	--	--	--	--	--	--	--	--	--	Invalid mass	No results	No results	363.249	305914	198356	171065	192278	250780	200598	1.52165e+06	3.06437e+06	4.44365e+06	4.31362e+06	5.44965e+06	5.57933e+06	0.0541185	-4.20773	4.49e-06	1	1.23498	down
Com_13558_pos	Dehydrotumulosic acid	--	C31 H48 O4	484.353	6.679	--	--	--	--	--	--	--	--	--	--	No results	Full match	No results	485.36	478067	541427	516106	630494	608617	486534	8.57795e+06	1.06052e+07	8.70655e+06	8.92609e+06	1.11534e+07	1.17249e+07	0.0546326	-4.19409	4.88e-12	1	1.52993	down
Com_464_pos	Bicyclo prostaglandin E2	--	C20 H30 O4	334.211	7.102	--	--	--	--	--	--	--	--	--	--	Invalid mass	No results	No results	335.219	1.15326e+07	6.36358e+07	2.43472e+07	3.12661e+07	1.12246e+07	2.70508e+07	2.00482e+08	2.1526e+08	8.91568e+08	9.67889e+08	4.02267e+08	4.09932e+08	0.0547572	-4.19081	1.91e-05	1	1.26741	down
Com_8517_pos	7-hydroxy-3-(4-methoxyphenyl)-4H-chromen-4-one	--	C16 H12 O4	268.072	5.474	--	--	HMDB0005808	--	Phenylpropanoids and polyketides	Isoflavonoids	O-methylated isoflavonoids	--	--	--	Full match	No results	Full match	269.08	1.24968e+06	1.14736e+06	1.33136e+06	1.40745e+06	1.3402e+06	1.14705e+06	2.1706e+07	2.47717e+07	1.54701e+07	1.78461e+07	2.62483e+07	2.64561e+07	0.0575336	-4.11945	4.15e-08	1	1.34546	down
Com_8505_pos	Dihydrotanshinone I	--	C18 H14 O3	278.099	5.826	--	--	--	--	--	--	--	--	--	--	No results	Invalid mass	No results	279.106	788373	1.04267e+06	827863	950879	908418	1.10627e+06	2.09398e+07	2.04514e+07	1.28825e+07	1.07719e+07	1.58305e+07	1.44093e+07	0.0590276	-4.08247	3.33e-08	1	1.19542	down
Com_15594_pos	Alisol B	Alisol B	C30 H48 O4	472.354	7.71	cpd:C17460	--	--	--	--	--	--	--	--	--	No results	No results	Full match	473.362	310424	458166	300371	340814	313741	451853	6.03906e+06	6.78565e+06	4.63653e+06	4.64115e+06	6940792	7.74163e+06	0.0591377	-4.07978	4.61e-10	1	1.37811	down
Com_2638_pos	Dihydrothymine	5,6-Dihydrothymine; Dihydrothymine; 5,6-Dihydro-5-methyluracil	C5 H8 N2 O2	128.058	1.313	cpd:C00906	--	HMDB0000079	--	Organoheterocyclic compounds	Diazines	Pyrimidines and pyrimidine derivatives	--	--	--	No results	No results	Full match	129.066	2.70514e+06	1.80101e+07	3.73051e+06	3.16455e+06	1.14144e+07	9.30099e+06	1.2858e+08	1.30427e+08	1.34806e+08	1.47288e+08	1.29279e+08	1.38728e+08	0.0597272	-4.06547	0.00020177	1	1.49382	down
Com_17797_pos	Irganox 259	--	C40 H62 O6	676.415	7.154	--	--	--	--	--	--	--	--	--	--	Invalid mass	No results	No results	677.423	371444	346895	341932	286801	265564	245516	6.29232e+06	5.89427e+06	4.48012e+06	4.30053e+06	4.92803e+06	4.94256e+06	0.0602556	-4.05276	3.79e-11	1	1.34709	down
Com_6078_pos	tert-Butyl N-[1-(aminocarbonyl)-3-methylbutyl]carbamate	--	C11 H22 N2 O3	230.162	5.163	--	--	--	--	--	--	--	--	--	--	Full match	No results	No results	231.17	1.41825e+06	1.36375e+06	1.16072e+06	920450	1.12627e+06	1.27172e+06	2.05444e+07	1.93436e+07	2.10211e+07	2.02954e+07	2.01088e+07	1.85072e+07	0.0606002	-4.04453	1.72e-08	1	1.1548	down
Com_4342_pos	6-Demethoxytangeretin	--	C19 H18 O6	342.11	5.136	--	--	--	--	--	--	--	--	--	--	No results	Full match	Full match	343.117	1.18456e+06	1.12833e+06	1.54627e+06	2.01341e+06	3.3785e+06	419546	1.54511e+07	1.09906e+08	9.56563e+06	6.59279e+06	6.45642e+06	7.31296e+06	0.0622766	-4.00517	0.00226044	1	1.22988	down
Com_2746_pos	Lindenenol	--	C15 H18 O2	230.13	5.82	--	--	--	--	--	--	--	--	--	--	No results	No results	Full match	231.137	3.64742e+06	3.8972e+06	3.93949e+06	4.25578e+06	4.28571e+06	4.92114e+06	3.77592e+07	4.52882e+07	8.96382e+07	8.87405e+07	7.17641e+07	6.43576e+07	0.0627515	-3.99421	2.37e-06	1	1.20807	down
Com_12743_pos	Oleanic acid	--	C30 H48 O3	456.359	9.235	--	--	HMDB0002364	LMPR0106150004	Lipids and lipid-like molecules	Prenol lipids	Triterpenoids	Prenol Lipids [PR]	Isoprenoids [PR01]	C30 isoprenoids (triterpenes) [PR0106]	No results	No results	Full match	457.366	686095	425149	869345	1.01897e+06	912952	885748	1.38824e+07	1.67192e+07	1.03775e+07	1.05101e+07	1.31772e+07	1.10122e+07	0.0634031	-3.9793	6.53e-08	1	1.30964	down
Com_1845_pos	3-n-Butylphathlide	--	C12 H14 O2	190.099	5.701	--	--	--	--	--	--	--	--	--	--	No results	Full match	Full match	191.106	5.31189e+06	4.8822e+07	5.32198e+06	5.18337e+06	7.54949e+06	8.15644e+06	3.41355e+08	3.24853e+08	163472920	1.59781e+08	1.35654e+08	108654791	0.0651216	-3.94072	7.54e-05	1	1.29639	down
Com_16281_pos	Benzoylpaeoniflorin	--	C30 H32 O12	584.188	5.23	--	--	--	--	--	--	--	--	--	--	No results	No results	Full match	585.196	451518	385229	462539	479490	547001	524893	7.05589e+06	9.56648e+06	4.50392e+06	7.20826e+06	6.62618e+06	8.10724e+06	0.0661901	-3.91724	3.85e-08	1	1.38783	down
Com_2775_pos	Poricoic acid B	--	C30 H44 O5	484.317	6.048	--	--	--	--	--	--	--	--	--	--	No results	No results	Full match	485.325	8.46045e+06	1.61545e+07	3.43301e+06	4.73245e+06	1.22542e+07	5.40467e+06	1.45656e+08	9.86135e+07	1.18968e+08	1.16179e+08	1.39579e+08	1.26452e+08	0.0676632	-3.88549	4.72e-05	1	1.29911	down
Com_10464_pos	(+)-ar-Turmerone	--	C15 H20 O	216.151	6.51	--	--	HMDB0035612	--	Lipids and lipid-like molecules	Prenol lipids	Sesquiterpenoids	--	--	--	Full match	No results	Full match	217.158	715506	1.22765e+06	363566	618097	516383	1.21779e+06	3.3196e+06	3.80652e+06	1.8373e+07	1.79469e+07	1.25779e+07	1.1522e+07	0.0689751	-3.85778	8.76e-05	1	1.34557	down
Com_5953_pos	(11E,15Z)-9,10,13-trihydroxyoctadeca-11,15-dienoic acid	--	C18 H32 O5	350.206	6.699	--	--	--	--	--	--	--	--	--	--	Invalid mass	No results	No results	351.213	1.98145e+06	3.52656e+06	2.23212e+06	2.02844e+06	2.04928e+06	2.85711e+06	2.12711e+07	1.80063e+07	4.56138e+07	3.91481e+07	4.41061e+07	3.80261e+07	0.0711784	-3.81242	6.7e-07	1	1.43837	down
Com_20821_pos	Lysope 14:0	--	C19 H40 N O7 P	425.253	8.157	--	--	--	--	--	--	--	--	--	--	No results	No results	Full match	426.26	238383	205490	300037	258066	263700	323459	4.49633e+06	4.83335e+06	2.02866e+06	2.1729e+06	4.53034e+06	4.22455e+06	0.071306	-3.80983	2.64e-06	1	1.56186	down
Com_653_pos	Betaine	Betaine; Trimethylaminoacetate; Glycine betaine; N,N,N-Trimethylglycine; Trimethylammonioacetate	C5 H11 N O2	117.079	1.293	cpd:C00719	map00260 Glycine, serine and threonine metabolism;map01100 Metabolic pathways;map02010 ABC transporters	HMDB0000043	--	Organic acids and derivatives	Carboxylic acids and derivatives	Amino acids, peptides, and analogues	--	--	--	Full match	Full match	Full match	118.086	1.40703e+07	1.21117e+07	1.95705e+07	2.07265e+07	1.13823e+07	1.49704e+07	2.00035e+08	1.91555e+08	199461713	2.04235e+08	234074582	2.19619e+08	0.074326	-3.74999	3.22e-07	1	1.25966	down
Com_3084_pos	YNH	--	C19 H24 N6 O6	432.175	5.694	--	--	--	--	--	--	--	--	--	--	Full match	No results	No results	433.182	9.29161e+06	1.19979e+06	7.30409e+06	1.2961e+07	1.13901e+07	4.88949e+06	1.26411e+08	1.34019e+08	8.80561e+07	6.88513e+07	1.21568e+08	9.10956e+07	0.0746603	-3.74351	0.000326511	1	1.54122	down
Com_9296_pos	LPE 15:1	--	C20 H40 N O7 P	437.253	8.084	--	--	--	LMGP02050015	--	--	--	Glycerophospholipids [GP]	Glycerophosphoethanolamines [GP02]	Monoacylglycerophosphoethanolamines [GP0205]	No results	Full match	No results	438.26	634536	520855	719226	764382	533386	654158	6.61682e+06	7.40541e+06	9.16677e+06	8.35189e+06	8.20428e+06	1.08681e+07	0.0756036	-3.7254	1.18e-10	1	1.31163	down
Com_289_pos	3-hydroxy-3,4-bis[(4-hydroxy-3-methoxyphenyl)methyl]oxolan-2-one	--	C20 H22 O7	374.136	5.455	--	--	--	--	--	--	--	--	--	--	Full match	No results	Full match	375.143	9.10063e+07	1.62578e+08	7.7103e+07	1.11223e+08	1.23606e+08	1.75488e+08	2523046785	2573748035	1131098657	1025352706	1348675331	1048166681	0.0767872	-3.70299	8.48e-07	1	1.24223	down
Com_8847_pos	Ursolic acid	Ursolic acid	C30 H48 O3	456.359	5.595	cpd:C08988	--	HMDB0002395	LMPR0106180007	Lipids and lipid-like molecules	Prenol lipids	Triterpenoids	Prenol Lipids [PR]	Isoprenoids [PR01]	C30 isoprenoids (triterpenes) [PR0106]	No results	Full match	Full match	457.367	894792	1.05051e+06	969240	1.09306e+06	1.55217e+06	1.11949e+06	1.66901e+07	1.61337e+07	1.03833e+07	1.31116e+07	1.21558e+07	1.0111e+07	0.0849936	-3.5565	1.5e-09	1	1.17312	down
Com_25193_pos	4-O-p-Coumaroylquinic acid	--	C16 H18 O8	338.1	4.868	--	--	--	--	--	--	--	--	--	--	No results	No results	Full match	715.164	120699	143597	225342	177095	129523	151772	2.89774e+06	1.99417e+06	645726	1.01814e+06	2.48249e+06	2.112e+06	0.0850229	-3.556	5.57e-05	1	1.33444	down
Com_6472_pos	2-Arachidonoyl glycerol	--	C23 H38 O4	356.292	9.782	--	--	--	LMGL01010028	--	--	--	Glycerolipids [GL]	Monoradylglycerols [GL01]	Monoacylglycerols [GL0101]	Invalid mass	No results	No match	357.299	1.3844e+06	1.67112e+06	1.95088e+06	1.96867e+06	3.36334e+06	1.3557e+06	2.4818e+07	2.59028e+07	2.21855e+07	2.19677e+07	2.11147e+07	2.09223e+07	0.085414	-3.54938	3.25e-06	1	1.18357	down
Com_6382_pos	Oxypeucedanin	Oxypeucedanin	C16 H14 O5	286.083	5.195	cpd:C09282	--	HMDB0030622	--	Phenylpropanoids and polyketides	Coumarins and derivatives	Furanocoumarins	--	--	--	No results	No results	Full match	287.09	3.03327e+06	3.28563e+06	3.55796e+06	3.5924e+06	4.58026e+06	4.25253e+06	5.2065e+07	5.72492e+07	3.67713e+07	3.14464e+07	4.20058e+07	4.02078e+07	0.0858612	-3.54185	3.89e-09	1	1.32591	down
Com_6577_pos	Monoolein	--	C21 H40 O4	356.291	8.991	--	--	HMDB0011567	--	Lipids and lipid-like molecules	Glycerolipids	Monoradylglycerols	--	--	--	Full match	No results	Full match	357.299	2.59792e+06	1.88767e+06	1.7623e+06	1.11383e+06	2.00988e+06	964882	1.41703e+07	1.47071e+07	1.26702e+07	1.35571e+07	2.86491e+07	3.17426e+07	0.0894962	-3.48203	1.03e-06	1	1.23633	down
Com_10383_pos	5-(tert-butyl)-2-methyl-N-(4-nitrophenyl)-3-furamide	--	C16 H18 N2 O4	324.105	5.793	--	--	--	--	--	--	--	--	--	--	Invalid mass	No results	No results	325.112	686849	1.45786e+06	691788	899231	1.48941e+06	1.49093e+06	2.2378e+07	9.47091e+06	9.28379e+06	1.07196e+07	1.27598e+07	1.00629e+07	0.0899374	-3.47494	4.53e-07	1	1.14026	down
Com_7042_pos	gamma-Glutamyltyrosine	--	C14 H18 N2 O6	310.115	4.905	--	--	HMDB0011741	--	Organic acids and derivatives	Carboxylic acids and derivatives	Amino acids, peptides, and analogues	--	--	--	No results	Full match	No results	311.123	373289	3.28492e+06	1.63776e+06	450852	752103	1.02536e+06	1.08928e+07	1.30908e+07	1.35573e+07	1.36807e+07	1.58711e+07	1.50162e+07	0.0916378	-3.44791	0.00041019	1	1.10864	down
Com_5240_pos	2-(14,15-Epoxyeicosatrienoyl) glycerol	--	C23 H38 O5	376.26	7.811	--	--	HMDB0013651	--	Lipids and lipid-like molecules	Glycerolipids	Monoradylglycerols	--	--	--	Invalid mass	No results	No results	377.267	3.0883e+06	1.56517e+06	657756	2.51944e+06	1.00211e+06	779256	1.9952e+07	2.08894e+07	1.51623e+07	1.31048e+07	1.65143e+07	1.82223e+07	0.0925612	-3.43345	0.000101186	1	1.05482	down
Com_5286_pos	13,14-dihydro-15-keto-tetranor Prostaglandin E2	--	C16 H26 O5	320.158	6.579	--	--	--	--	--	--	--	--	--	--	Invalid mass	No results	No results	321.165	1.55165e+06	4.65349e+06	2.4686e+06	2.38461e+06	2.26345e+06	5.48222e+06	6.46041e+06	6.76605e+06	5.47055e+07	4.69986e+07	4.56887e+07	3.78383e+07	0.0947509	-3.39972	0.00211439	1	1.25079	down
Com_1809_pos	Cimifugin	Cimifugin	C16 H18 O6	306.109	5.778	cpd:C09000	--	--	--	--	--	--	--	--	--	No results	No results	Full match	307.117	8.81609e+06	2.13294e+06	1.17536e+07	1.72635e+07	1.50914e+07	8.83722e+06	1.21292e+08	2.90242e+08	157839282	2.94523e+07	3.13868e+07	3.65664e+07	0.0958261	-3.38344	0.00195968	1	1.09706	down
Com_6578_pos	Carnosol	Carnosol	C20 H26 O4	330.182	8.254	cpd:C09069	--	HMDB0002121	--	Lipids and lipid-like molecules	Prenol lipids	Terpene lactones	--	--	--	No results	Full match	Full match	331.189	1.3145e+06	1.20199e+06	2.00278e+06	2.06369e+06	4.23921e+06	2.20088e+06	1.6131e+07	1.62495e+07	2.07993e+07	1.3385e+07	3.39914e+07	2.80022e+07	0.101301	-3.30328	2.52e-06	1	1.23501	down
Com_11157_pos	Linoleoyl ethanolamide	--	C20 H37 N O2	323.281	9.098	--	--	HMDB0013624	--	Organic nitrogen compounds	Organonitrogen compounds	Amines	--	--	--	Full match	No results	No results	324.289	1.1073e+06	1.42038e+06	1.47856e+06	1.18855e+06	1.52211e+06	2.19557e+06	8.72158e+06	1.41271e+07	1.61718e+07	1.62473e+07	1.55869e+07	1.67312e+07	0.101757	-3.2968	1.65e-08	1	1.28934	down
Com_26612_pos	Phylloquinone	Phylloquinone; Vitamin K1; Phytonadione; 2-Methyl-3-phytyl-1,4-naphthoquinone	C31 H46 O2	450.348	7.724	cpd:C02059	map00130 Ubiquinone and other terpenoid-quinone biosynthesis;map01100 Metabolic pathways;map01110 Biosynthesis of secondary metabolites	HMDB0003555	LMPR02030028	Lipids and lipid-like molecules	Prenol lipids	Quinone and hydroquinone lipids	Prenol Lipids [PR]	Quinones and hydroquinones [PR02]	Vitamin K [PR0203]	No results	No results	Full match	451.355	116365	192879	117184	137551	122406	173849	710440	780611	1.39691e+06	1.60607e+06	1.99096e+06	1.87475e+06	0.102902	-3.28066	9.03e-06	1	1.735	down
Com_2874_pos	Leucylproline	--	C11 H20 N2 O3	228.147	5.057	--	--	HMDB0011175	--	Organic acids and derivatives	Carboxylic acids and derivatives	Amino acids, peptides, and analogues	--	--	--	Full match	No results	Full match	229.154	4.52089e+06	7.42459e+06	4.8324e+06	3.63472e+06	6.03219e+06	6.56972e+06	3.87259e+07	3.88736e+07	3.53396e+07	3.58941e+07	1.33171e+08	3.47001e+07	0.104244	-3.26196	3.46e-05	1	1.00829	down
Com_22094_pos	Parishin A	--	C45 H56 O25	996.306	5.084	--	--	--	--	--	--	--	--	--	--	No results	No results	Full match	997.311	289799	520927	450938	350142	438446	336806	4.29085e+06	5.30196e+06	3.12575e+06	3.79317e+06	2.71392e+06	3.37807e+06	0.105605	-3.24326	1.16e-08	1	1.39411	down
Com_4610_pos	Methylnissolin-3-O-glucoside	--	C23 H26 O10	462.147	5.762	--	--	--	--	--	--	--	--	--	--	No results	Invalid mass	No results	463.154	4.03033e+06	9.94295e+06	3.03022e+06	3.38034e+06	620374	1.19404e+06	3.28169e+07	5.18154e+07	2.74234e+07	3.29363e+07	3.35834e+07	3.05626e+07	0.106142	-3.23594	0.00102094	1	1.03902	down
Com_11474_pos	Ala-Ile	--	C9 H18 N2 O3	202.131	5.025	--	--	HMDB0028690	--	Organic acids and derivatives	Carboxylic acids and derivatives	Amino acids, peptides, and analogues	--	--	--	No results	Full match	Full match	203.138	750091	926493	768684	652308	655246	774875	6.3899e+06	6.30792e+06	7.34229e+06	6.59153e+06	7.46174e+06	7.3326e+06	0.109296	-3.19369	2.86e-10	1	1.09131	down
Com_10378_pos	Pomolic acid beta-D-glucopyranosyl ester	--	C36 H58 O9	634.406	6.301	--	--	--	--	--	--	--	--	--	--	No results	No results	Full match	657.396	1.413e+06	1.60399e+06	1.48788e+06	1.52674e+06	1.97993e+06	1.26569e+06	1.68575e+07	2.0487e+07	9.95231e+06	1.13687e+07	1.31247e+07	1.2784e+07	0.109693	-3.18845	1.22e-07	1	1.20291	down
Com_10559_pos	Methylophiopogonone A	Methylophiopogonone A	C19 H16 O6	340.094	5.193	cpd:C17473	--	--	--	--	--	--	--	--	--	No results	No results	Full match	341.101	1.6588e+06	2.60785e+06	2.64603e+06	1.81588e+06	1.60574e+06	1.92249e+06	2.41951e+07	2.29951e+07	1.62271e+07	1.38338e+07	1.622e+07	1.8172e+07	0.109785	-3.18724	8.05e-09	1	1.57462	down
Com_4126_pos	4-Phenylbutyric acid	--	C10 H12 O2	164.083	6.23	--	--	HMDB0000543	--	Benzenoids	Benzene and substituted derivatives		--	--	--	Full match	Full match	Full match	165.091	6.03414e+06	4.27009e+06	3.1751e+06	3.31711e+06	3.91519e+06	5.69326e+06	1.04792e+07	1.12574e+07	7.9492e+07	7.97702e+07	2.8276e+07	2.88017e+07	0.110909	-3.17255	0.00244471	1	1.13547	down
Com_18813_pos	Lysopa 18:0	--	C21 H43 O7 P	438.276	7.393	--	--	--	--	--	--	--	--	--	--	No results	No results	Full match	439.283	485953	772130	622995	705113	461932	753372	7.88157e+06	8.51589e+06	3.4243e+06	4.7924e+06	4.78298e+06	4.28509e+06	0.112863	-3.14735	1.05e-06	1	1.39515	down
Com_14086_pos	Naringin dihydrochalcone	--	C27 H34 O14	582.193	5.237	--	--	HMDB0002927	--	Phenylpropanoids and polyketides	Flavonoids	Flavonoid glycosides	--	--	--	Full match	No results	Full match	583.2	1.05865e+06	842571	1.07889e+06	1.20882e+06	1.13769e+06	921959	8.97964e+06	1.03261e+07	8.69732e+06	9.36185e+06	7.89664e+06	9.37179e+06	0.114373	-3.12818	2.05e-10	1	1.32407	down
Com_14185_pos	4-Demethylepipodophyllotoxin	--	C21 H20 O8	400.116	5.181	--	--	--	--	--	--	--	--	--	--	No results	No results	Full match	418.149	486745	583411	503639	627444	703811	990567	5.76237e+06	6.12729e+06	5.15478e+06	4.5742e+06	5.42585e+06	6.64752e+06	0.115624	-3.11248	1.98e-07	1	1.29082	down
Com_720_pos	9-Oxo-10(E),12(E)-octadecadienoic acid	--	C18 H30 O3	294.219	7.842	--	--	--	--	--	--	--	--	--	--	Full match	No results	Full match	295.226	2.24286e+07	3.74365e+07	2.53317e+07	2.4703e+07	2.62362e+07	4.60838e+07	159936951	1.50676e+08	296286997	3.05192e+08	3.23503e+08	3.05908e+08	0.118209	-3.08059	6.93e-07	1	1.0227	down
Com_25553_pos	Protopanaxadiol	Protopanaxadiol; Dammar-24-ene-3beta,12beta,20-triol; (20S)-Protopanaxadiol	C30 H52 O3	460.391	6.898	cpd:C20715	--	--	LMPR0106080003	--	--	--	Prenol Lipids [PR]	Isoprenoids [PR01]	C30 isoprenoids (triterpenes) [PR0106]	No results	No results	Full match	461.398	126909	175924	167733	150603	118644	135054	1.23655e+06	1.62528e+06	424970	850878	1.5598e+06	1.48098e+06	0.121874	-3.03654	0.000105874	1	1.21562	down
Com_5971_pos	Wilforlide A	--	C30 H46 O3	454.344	5.725	--	--	HMDB0035791	--	Organic oxygen compounds	Organooxygen compounds	Carbohydrates and carbohydrate conjugates	--	--	--	No results	No results	Full match	455.351	3.90338e+06	2.10184e+06	1.10503e+06	2.09071e+06	5.40151e+06	1.66778e+06	2.43209e+07	1.0059e+07	4.54314e+07	6.87197e+06	9.58529e+06	3.69607e+07	0.122122	-3.0336	0.000704747	1	1.3694	down
Com_598_pos	Thymol	Thymol	C10 H14 O	150.104	8.035	cpd:C09908	--	HMDB0001878	LMPR0102090029	Lipids and lipid-like molecules	Prenol lipids	Monoterpenoids	Prenol Lipids [PR]	Isoprenoids [PR01]	C10 isoprenoids (monoterpenes) [PR0102]	No results	No results	Full match	151.112	2.3846e+07	1.51316e+07	3.41407e+07	3.76771e+07	1.97727e+07	4.69372e+07	2.61584e+08	2.74158e+08	4.07282e+08	3.97563e+08	5.13942e+07	5.09519e+07	0.123017	-3.02307	0.00387276	1	1.06501	down
Com_3912_pos	1-(4-methoxyphenyl)propane-1,2-diol	--	C10 H14 O3	164.083	6.8	--	--	--	--	--	--	--	--	--	--	Invalid mass	No results	No match	165.091	7.97128e+06	8.48467e+06	7.59536e+06	8.58084e+06	4.63171e+06	6.72059e+06	1.0229e+07	1.06986e+07	8.15984e+07	8.61774e+07	8.58103e+07	7.85975e+07	0.124563	-3.00506	0.00926804	1	1.28194	down
Com_22402_pos	L-Leucyl-L-alanine Hydrate	--	C9 H18 N2 O3	202.131	3.685	--	--	--	--	--	--	--	--	--	--	No results	No results	Full match	203.138	171941	149125	181187	183039	178084	235829	1.31786e+06	1.33728e+06	1.68021e+06	1.29654e+06	1.51398e+06	1.61717e+06	0.125437	-2.99497	3.25e-10	1	1.11435	down
Com_5840_pos	Methylophiopogonanone A	--	C19 H18 O6	342.109	5.458	--	--	--	--	--	--	--	--	--	--	No results	No results	Full match	343.117	5.54303e+06	7.34213e+06	5.7667e+06	5.07895e+06	6.05394e+06	4.39202e+06	4.6356e+07	3.76301e+07	45528064	4.69297e+07	4.7881e+07	4.63069e+07	0.126285	-2.98524	1.24e-08	1	1.42874	down
Com_7385_pos	α-Boswellic acid	--	C30 H48 O3	456.359	6.328	--	--	--	--	--	--	--	--	--	--	No results	Full match	Full match	457.366	3.77769e+06	2.20835e+06	4.66354e+06	5.67239e+06	3.99437e+06	1.65261e+06	2.95006e+07	2.85567e+07	2.46632e+07	2.34183e+07	3.31635e+07	3.00906e+07	0.129692	-2.94684	5.26e-05	1	1.1656	down
Com_20325_pos	Benzoyleneurea	--	C8 H6 N2 O2	162.043	1.097	--	--	--	--	--	--	--	--	--	--	No results	No results	Full match	163.05	226851	205725	294792	432534	250190	1.43274e+06	6.96962e+06	3.99069e+06	3.89662e+06	1.53134e+06	2.08541e+06	2.9663e+06	0.132595	-2.9149	0.000205665	1	1.28083	down
Com_9477_pos	Praeruptorin A	--	C21 H22 O7	386.135	5.516	--	--	--	--	--	--	--	--	--	--	No results	No results	Full match	387.143	3.03874e+06	1.90524e+06	3.67304e+06	2.85005e+06	2.16633e+06	1.48753e+06	2.15285e+07	2.41366e+07	2.1579e+07	1.74755e+07	1.86838e+07	1.04899e+07	0.132764	-2.91306	6.7e-07	1	1.21357	down
Com_21552_pos	Galanthamine	Galanthamine; Galantamine	C17 H21 N O3	287.151	6.828	cpd:C08526	map00950 Isoquinoline alkaloid biosynthesis;map01110 Biosynthesis of secondary metabolites	HMDB0014812	--	Alkaloids and derivatives	Amaryllidaceae alkaloids	Galanthamine-type amaryllidaceae alkaloids	--	--	--	No results	No results	Full match	288.158	264276	287292	276760	235242	221841	245850	804023	804870	2.53286e+06	2.51608e+06	2.38438e+06	2.43922e+06	0.133368	-2.90651	0.000396174	1	1.29538	down
Com_8789_pos	Ganoderiol A	--	C30 H46 O2	438.349	6.323	--	--	HMDB0035326	--	Lipids and lipid-like molecules	Prenol lipids	Triterpenoids	--	--	--	No results	No results	Full match	439.357	2.82617e+06	1.33371e+06	3.24441e+06	4.22197e+06	2.41876e+06	1.12979e+06	1.91272e+07	1.98367e+07	1.56617e+07	1.65578e+07	2.51271e+07	1.70772e+07	0.133831	-2.90151	7.34e-05	1	1.11189	down
Com_11553_pos	Baohuoside II	--	C26 H28 O10	500.166	5.914	--	--	--	--	--	--	--	--	--	--	No results	No results	Full match	501.173	1.33276e+06	1.92622e+06	1.62283e+06	1.53326e+06	1.4386e+06	1.38433e+06	1.25578e+07	1.52291e+07	7.52483e+06	9.56926e+06	7.78491e+06	1.57454e+07	0.135036	-2.88858	4.31e-06	1	1.31342	down
Com_22832_pos	Bevirimat	--	C36 H56 O6	584.406	6.272	--	--	--	--	--	--	--	--	--	--	No results	No results	Full match	585.414	216713	241231	219994	255036	182405	309497	3.18273e+06	1.83144e+06	1.39838e+06	1.56541e+06	1.11921e+06	1.2093e+06	0.13825	-2.85464	8.57e-06	1	1.0455	down
Com_20735_pos	PC (18:5e/2:0)	--	C28 H48 N O7 P	541.316	8.212	--	--	--	--	--	--	--	--	--	--	No results	Full match	No results	542.324	100920	111324	121789	120391	105513	173306	949831	1.16479e+06	935267	800408	901338	386499	0.142706	-2.80888	8.17e-06	1	1.22976	down
Com_2889_pos	Acipimox	--	C6 H6 N2 O3	154.035	1.236	--	--	--	--	--	--	--	--	--	--	Invalid mass	No results	No results	155.043	2.09742e+06	6.61649e+06	2.80948e+06	8.98763e+06	6.93525e+06	2.18905e+07	6.58028e+07	4.583e+07	5.0993e+07	4.92938e+07	6.88416e+07	6.16677e+07	0.144079	-2.79507	0.00109024	1	1.20798	down
Com_17918_pos	Talatisamine	--	C24 H39 N O5	421.282	7.207	--	--	--	--	--	--	--	--	--	--	No results	No results	Full match	422.289	401932	636829	626469	863703	665494	567358	3.89734e+06	4.02271e+06	2.89028e+06	5.27419e+06	5.03405e+06	4.92449e+06	0.144445	-2.79141	6.91e-08	1	1.30244	down
Com_3931_pos	Echinocystic acid	Echinocystic acid	C30 H48 O4	472.354	5.782	cpd:C08942	--	--	--	--	--	--	--	--	--	No results	Full match	Full match	473.362	9.33047e+06	8.68468e+06	4.25879e+06	5.61979e+06	1.21367e+07	6.10094e+06	5.46304e+07	5.16928e+07	4.07098e+07	3.83455e+07	4.6424e+07	8.71349e+07	0.144641	-2.78945	2.92e-06	1	1.2623	down
Com_5845_pos	Parthenolide	Parthenolide	C15 H20 O3	248.14	6.12	cpd:C07609	--	--	LMPR0103090002	--	--	--	Prenol Lipids [PR]	Isoprenoids [PR01]	C15 isoprenoids (sesquiterpenes) [PR0103]	No results	No results	Full match	249.147	852978	624399	716963	552233	550938	769974	1.43731e+06	1.09757e+06	8.24787e+06	8.25786e+06	4.24755e+06	4.4647e+06	0.146561	-2.77043	0.00447495	1	1.01389	down
Com_1841_pos	Protosappanin B	--	C16 H16 O6	304.094	5.231	--	--	--	--	--	--	--	--	--	--	No results	No results	Full match	305.101	1.27988e+07	1.47275e+07	1.27183e+07	1.98302e+07	40250045	4.46217e+07	2.75244e+08	3.23296e+08	8.32802e+07	8.42726e+07	114748690	1.0082e+08	0.147654	-2.7597	0.000238447	1	1.25896	down
Com_2378_pos	Prostaglandin A3	--	C20 H28 O4	332.195	6.588	--	--	--	LMFA03010140	--	--	--	Fatty Acyls [FA]	Eicosanoids [FA03]	Prostaglandins [FA0301]	Invalid mass	Invalid mass	No results	333.203	6.66532e+06	3.61846e+06	8.13425e+06	5.19754e+06	5.82597e+06	1.46467e+07	4.6204e+07	1.47425e+07	3.95043e+07	6.01609e+07	3.53975e+07	1.02163e+08	0.147861	-2.75768	0.000272732	1	1.05562	down
Com_5297_pos	Bisphenol G	--	C21 H28 O2	329.24	8.146	--	--	--	--	--	--	--	--	--	--	Invalid mass	No results	No results	330.247	2.61095e+06	2.31088e+06	2.74557e+06	2.93054e+06	3.6522e+06	6.36485e+06	2.16895e+07	6.47567e+07	9.91886e+06	7.21396e+06	1.09632e+07	2.23779e+07	0.150562	-2.73157	0.00224785	1	1.21619	down
Com_6436_pos	Albendazole-2-aminosulfone	Albendazole-2-aminosulfone	C10 H13 N3 O2 S	217.094	5.487	cpd:C16627	--	--	--	--	--	--	--	--	--	Invalid mass	No results	No results	218.102	4.27373e+06	1.76614e+07	5.52812e+06	4.36433e+06	4.86897e+06	2.64979e+06	5.852e+07	6.0633e+07	3.33891e+07	3.03048e+07	3.68979e+07	3.6928e+07	0.153294	-2.70563	0.000181226	1	1.29406	down
Com_1013_pos	Prostaglandin B1	Prostaglandin B1; PGB1	C20 H32 O4	336.229	6.035	cpd:C00959	--	HMDB0002982	LMFA03010131	Lipids and lipid-like molecules	Fatty Acyls	Eicosanoids	Fatty Acyls [FA]	Eicosanoids [FA03]	Prostaglandins [FA0301]	Full match	No results	No results	337.236	2.05668e+07	2.22915e+07	1.58583e+07	2.05628e+07	1.80283e+07	3.06267e+07	2.15071e+08	1.64014e+08	8.68699e+07	6.39339e+07	1.51378e+08	1.4527e+08	0.154783	-2.69168	3.61e-05	1	1.03142	down
Com_7750_pos	6-(3-hydroxybutan-2-yl)-5-(hydroxymethyl)-4-methoxy-2H-pyran-2-one	--	C11 H16 O5	210.088	5.771	--	--	--	--	--	--	--	--	--	--	Invalid mass	No results	No results	421.183	2.61692e+06	2.91028e+06	2.57699e+06	5.15708e+06	3.51476e+06	4.61473e+06	2.30542e+07	2.37621e+07	2.71049e+07	2.07364e+07	2.18661e+07	2.07355e+07	0.155842	-2.68184	4.72e-06	1	1.2156	down
Com_4240_pos	3alpha-Dihydrocadambine	--	C27 H34 N2 O10	546.22	5.116	--	--	--	--	--	--	--	--	--	--	No results	No results	Full match	547.227	2.50303e+06	1.85975e+07	817567	504270	1.00984e+07	3.6557e+06	2.08422e+07	2.15872e+07	4.25451e+07	44773617	4.89546e+07	5.31018e+07	0.156065	-2.67978	0.00597276	1	1.22242	down
Com_21740_pos	LysoPC 16:1	--	C24 H48 N O7 P	493.316	8.484	--	--	--	--	--	--	--	--	--	--	No results	No results	Full match	494.324	377987	359635	496099	431043	589884	476274	4.32746e+06	2.38732e+06	2.70996e+06	1.51377e+06	2.4916e+06	4.04915e+06	0.156238	-2.67818	1.41e-05	1	1.25377	down
Com_4541_pos	Pterostilbene	Pterostilbene	C16 H16 O3	256.111	6.052	cpd:C10287	map00945 Stilbenoid, diarylheptanoid and gingerol biosynthesis	--	LMPK13090015	--	--	--	Polyketides [PR]	Aromatic polyketides [PK13]	Diphenyl ethers, biphenyls, dibenzyls and stilbenes [PK1309]	No results	No results	Full match	513.229	3.15116e+06	2.21144e+07	3.06195e+06	4.60799e+06	6.10188e+06	5.73342e+06	7.02654e+07	7.31668e+07	1.71209e+07	2.78579e+07	5.46155e+07	4.24904e+07	0.156806	-2.67295	0.000402955	0.972222	1.05796	down
Com_2274_pos	Rhynchophylline	Rhyncophylline; Rhynchophylline	C22 H28 N2 O4	384.206	6.974	cpd:C09236	--	--	--	--	--	--	--	--	--	No results	No results	Full match	385.213	2.57224e+07	4.10478e+07	1.58111e+07	1.18756e+07	1.01576e+07	1.46099e+07	8.78647e+07	8.83008e+07	1.45552e+08	1.39904e+08	148372389	1.43118e+08	0.158309	-2.65918	6.48e-05	1	1.39795	down
Com_7965_pos	2-hydroxy-3,6-diphenylcyclohexyl acetate	--	C20 H22 O3	332.137	6.983	--	--	--	--	--	--	--	--	--	--	Invalid mass	No results	No results	333.145	463896	645039	345427	304978	298919	692199	2.90414e+06	2.40564e+06	3.00793e+06	2.31468e+06	3.45882e+06	3.20108e+06	0.159057	-2.65239	1.16e-05	1	1.03288	down
Com_16695_pos	Oroxylin A	--	C16 H12 O5	284.068	5.051	--	--	--	LMPK12111096	--	--	--	Polyketides [PR]	Flavonoids [PK12]	Flavones and Flavonols [PK1211]	No results	No results	Full match	285.075	1.13437e+06	1.17932e+06	1.14759e+06	1.63176e+06	1.38523e+06	692268	7.96427e+06	8.67259e+06	6.49358e+06	6.84965e+06	6.53278e+06	7.66238e+06	0.16232	-2.62309	2.86e-06	1	1.27555	down
Com_6522_pos	Stiripentol	--	C14 H18 O3	216.114	5.676	--	--	--	--	--	--	--	--	--	--	Invalid mass	No results	No results	217.122	3.16883e+06	2.75003e+06	7.2427e+06	3.34375e+06	3.33973e+06	6.23033e+06	2.34706e+07	24959798	3.95365e+07	2.17449e+07	2.35321e+07	2.56801e+07	0.164074	-2.60758	1.19e-05	1	1.14852	down
Com_11399_pos	Apigenin C-glucoside	--	C21 H20 O10	432.108	5.463	--	--	--	--	--	--	--	--	--	--	No results	No results	Full match	433.116	1.14654e+06	1.00682e+06	1.28245e+06	1.61132e+06	1.25361e+06	1.49855e+06	7.20036e+06	1.74734e+07	5.67862e+06	5.79302e+06	5.71321e+06	5.40156e+06	0.165029	-2.59921	9.1e-05	1	1.18005	down
Com_817_pos	THC	Dronabinol; Delta9-Tetrahydrocannabinol; Tetrahydrocannabinol; THC	C21 H30 O2	314.224	8.688	cpd:C06972	--	HMDB0014613	LMPK13120004	Organoheterocyclic compounds	Benzopyrans	1-benzopyrans	Polyketides [PR]	Aromatic polyketides [PK13]	Other aromatic polyketides [PK1312]	Full match	No results	No results	315.231	6.34934e+07	4.91887e+07	8.44928e+07	7.43002e+07	7.2635e+07	7.2753e+07	4.18759e+08	4.35085e+08	4.10994e+08	409304837	4.28106e+08	4.1265e+08	0.165757	-2.59285	1.8e-06	1	1.31777	down
Com_3065_pos	16,16-Dimethyl prostaglandin A1	--	C22 H36 O4	346.247	7.523	--	--	--	--	--	--	--	--	--	--	Invalid mass	No results	No results	347.255	5.5375e+06	3.46777e+07	5.14181e+06	3.42121e+06	3.86717e+06	1.48362e+07	9.20341e+07	8.99871e+07	4.93778e+07	5.16613e+07	5.49767e+07	6.49746e+07	0.167443	-2.57826	0.00150469	1	1.32239	down
Com_2585_pos	3-Methyladipic acid	--	C7 H12 O4	160.073	5.369	--	--	HMDB0000555	--	Lipids and lipid-like molecules	Fatty Acyls	Fatty acids and conjugates	--	--	--	No results	No results	Full match	343.135	2.47653e+07	2.77973e+07	2.5764e+07	2.52089e+07	2.96956e+07	2.18961e+07	2.02735e+08	1.89536e+08	1.26046e+08	1.50041e+08	1.23077e+08	122764194	0.169686	-2.55906	4.98e-07	1	1.07006	down
Com_11355_pos	Pristimerin	Pristimerin	C30 H40 O4	464.292	6.011	cpd:C08633	--	--	--	--	--	--	--	--	--	No results	No results	Full match	465.3	2.88471e+06	1.40815e+06	1.31004e+06	2.44661e+06	1.57151e+06	2.7618e+06	1.2657e+07	1.21251e+07	1.26648e+07	8.0264e+06	1.06752e+07	1.62887e+07	0.170946	-2.54839	3.83e-06	1	1.35821	down
Com_8836_pos	5-Methoxyindole-3-acetic acid	--	C11 H11 N O3	205.073	5.522	--	--	HMDB0004096	--	Organoheterocyclic compounds	Indoles and derivatives	Indolyl carboxylic acids and derivatives	--	--	--	No results	No results	Full match	206.081	3.84203e+06	5.01812e+06	3.55185e+06	3.6103e+06	5.74138e+06	5.35332e+06	3.33286e+07	3.62244e+07	1.96181e+07	2.02193e+07	2.44326e+07	2.3582e+07	0.172275	-2.53721	2.03e-07	1	1.33889	down
Com_7495_pos	Ligustilide	Ligustilide	C12 H14 O2	190.099	6.637	cpd:C16987	--	HMDB0034277	--	Organoheterocyclic compounds	Isobenzofurans		--	--	--	No results	Full match	Full match	191.106	346834	1.39132e+07	827759	881864	862394	2.38919e+06	3.52263e+06	9.33123e+06	3.17975e+07	3.14658e+07	1.86868e+07	1.67366e+07	0.172325	-2.53679	0.00475296	0.944444	1.13896	down
Com_3337_pos	1-benzyl-3-(2-methylphenyl)-3,7-dihydro-1H-purine-2,6-dione	--	C19 H16 N4 O2	332.124	5.74	--	--	--	--	--	--	--	--	--	--	Invalid mass	No results	No results	333.132	6.10533e+06	6.18491e+06	1.01895e+07	1.45021e+07	5.86614e+06	6.30628e+06	2.16368e+07	2.10355e+07	6.02238e+07	8.0363e+07	4.62881e+07	5.55623e+07	0.172405	-2.53613	0.000177519	1	1.07891	down
Com_12828_pos	2'-Deoxyadenosine	Deoxyadenosine; 2'-Deoxyadenosine	C10 H13 N5 O3	251.1	3.333	cpd:C00559	map00230 Purine metabolism;map01100 Metabolic pathways	HMDB0000101	--	Nucleosides, nucleotides, and analogues	Purine nucleosides	Purine 2'-deoxyribonucleosides	--	--	--	Invalid mass	Invalid mass	No match	252.108	1.07719e+06	1.16813e+06	1.79851e+06	2.01204e+06	1.05911e+06	2.55234e+06	7.90421e+06	1.18172e+07	8.75108e+06	7.19537e+06	1.0364e+07	1.00061e+07	0.172513	-2.53522	1.06e-05	1	1.17228	down
Com_25512_pos	Poricoic acid A	--	C31 H46 O5	498.335	6.976	--	--	--	--	--	--	--	--	--	--	No results	No results	Full match	499.342	356076	530285	265142	234095	248333	266316	1.39034e+06	1.45357e+06	1.22591e+06	2.33235e+06	1.71718e+06	2.28665e+06	0.182611	-2.45316	1.5e-06	1	1.44526	down
Com_26874_pos	Hydroprotopine	--	C20 H20 N O5	354.133	8.338	--	--	--	--	--	--	--	--	--	--	No results	No results	Full match	355.14	149075	132719	191435	131780	241413	312308	232159	294311	1.81237e+06	1.87696e+06	1.0204e+06	1.1089e+06	0.182618	-2.4531	0.00854487	0.916667	1.17104	down
Com_746_pos	3-(4-hydroxy-3-methoxyphenyl)propanoic acid	--	C10 H12 O4	178.063	5.532	--	--	HMDB0062121	--	Phenylpropanoids and polyketides	Phenylpropanoic acids		--	--	--	Invalid mass	No match	No match	357.132	8.02912e+07	172762936	8.48835e+07	134689061	4.96469e+07	1.31069e+08	8.04676e+08	9.19106e+08	494017416	3.65603e+08	5.40886e+08	4.44018e+08	0.183096	-2.44933	3.36e-05	1	1.16103	down
Com_3623_pos	LPE 18:2	--	C23 H44 N O7 P	477.285	8.713	--	--	--	LMGP02050041	--	--	--	Glycerophospholipids [GP]	Glycerophosphoethanolamines [GP02]	Monoacylglycerophosphoethanolamines [GP0205]	No results	Full match	Full match	478.292	1.90565e+07	1.70263e+07	5.54399e+06	6.11386e+06	6.70516e+06	8.60902e+06	4.11263e+07	4.36953e+07	4.1268e+07	4.25288e+07	8.42731e+07	8.66185e+07	0.185723	-2.42878	0.000108027	1	1.05317	down
Com_17196_pos	Pterosin Z	--	C15 H20 O2	232.146	9.684	--	--	--	--	--	--	--	--	--	--	No results	No results	Full match	233.153	1.01437e+06	829716	1.91641e+06	1.27679e+06	1.63851e+06	862597	8.00817e+06	1.0484e+07	5.38159e+06	4.76182e+06	6.12765e+06	5.28966e+06	0.188211	-2.40957	4.65e-06	1	1.31012	down
Com_10996_pos	Agarotetrol	--	C17 H18 O6	318.109	5.723	--	--	--	--	--	--	--	--	--	--	No results	No results	Full match	319.117	1.52495e+06	1.6817e+06	1.58947e+06	1.70207e+06	1.57813e+06	1.73388e+06	8.50836e+06	8.61586e+06	4.7253e+06	8.24402e+06	1.08404e+07	1.09922e+07	0.188926	-2.40411	3.48e-05	1	1.07141	down
Com_9321_pos	Thymine	Thymine; 5-Methyluracil	C5 H6 N2 O2	126.043	4.816	cpd:C00178	map00240 Pyrimidine metabolism;map01100 Metabolic pathways	HMDB0000262	--	Organoheterocyclic compounds	Diazines	Pyrimidines and pyrimidine derivatives	--	--	--	No results	No results	Full match	127.05	1.53404e+06	1.60394e+06	2.44416e+06	1.77715e+06	1.48689e+06	1.81291e+06	1.17284e+07	1.00354e+07	5.44018e+06	5.31066e+06	9.98995e+06	1.36763e+07	0.189728	-2.398	4.27e-05	1	1.0065	down
Com_14517_pos	Vatalanib dihydrochloride	--	C20 H15 Cl N4	346.104	5.789	--	--	--	--	--	--	--	--	--	--	Invalid mass	No results	No match	347.111	992211	1.06373e+06	1.01297e+06	1.10314e+06	1.06657e+06	1.33279e+06	1.01559e+07	9.9252e+06	2.45711e+06	3.08371e+06	3.95231e+06	4.74712e+06	0.191467	-2.38483	0.0013563	1	1.02501	down
Com_5729_pos	Kirenol	--	C20 H34 O4	338.244	7.076	--	--	--	--	--	--	--	--	--	--	No results	No results	Full match	339.25	3.29732e+06	6.52571e+06	5.03892e+06	4.52178e+06	4.30569e+06	6.6078e+06	1.84381e+07	2.01891e+07	2.57273e+07	2.71406e+07	3.35517e+07	3.11801e+07	0.193931	-2.36639	5.56e-07	1	1.30152	down
Com_4350_pos	LNK	--	C16 H31 N5 O5	373.23	6.983	--	--	--	--	--	--	--	--	--	--	Invalid mass	No results	No results	374.237	6.88652e+06	6.32486e+06	1.14197e+07	8.07907e+06	6.30761e+06	8.46116e+06	3.72825e+07	3.53781e+07	4.36238e+07	4.81419e+07	3.96224e+07	4.03794e+07	0.194245	-2.36405	6.24e-07	1	1.3496	down
Com_7448_pos	4-oxododecanedioic acid	--	C12 H20 O5	266.112	5.744	--	--	--	--	--	--	--	--	--	--	Invalid mass	No results	No results	267.12	4.3804e+06	2.20887e+06	3.66385e+06	2.88495e+06	3.04436e+06	3.12836e+06	1.83904e+07	2.16489e+07	1.4472e+07	1.24752e+07	1.53084e+07	1.57949e+07	0.196869	-2.34469	1.53e-07	1	1.16676	down
Com_8672_pos	Nodakenin	Nodakenin	C20 H24 O9	408.14	5.536	cpd:C09279	--	--	--	--	--	--	--	--	--	No results	No results	Full match	409.147	4.51181e+06	3.59397e+06	2.8424e+06	5.28665e+06	3.32375e+06	8.43357e+06	2.85993e+07	2.85033e+07	2.51379e+07	2.49638e+07	1.58425e+07	1.87116e+07	0.197464	-2.34034	1.61e-05	1	1.02685	down
Com_18516_pos	Piperine	Piperine; N-[(E,E)-Piperoyl]piperidine; 1-Piperoyl-piperidine	C17 H19 N O3	285.135	6.646	cpd:C03882	map00960 Tropane, piperidine and pyridine alkaloid biosynthesis	HMDB0029377	--	Alkaloids and derivatives			--	--	--	Full match	Full match	Full match	286.143	671990	778233	926705	840703	647682	1.22086e+06	6.92022e+06	8.82007e+06	2.04639e+06	2.19685e+06	2.1918e+06	2.97878e+06	0.2022	-2.30614	0.00184295	1	1.22875	down
Com_19165_pos	(-)-Catechin Gallate	--	C22 H18 O10	442.09	5.708	--	--	--	--	--	--	--	--	--	--	No results	No results	Full match	443.096	803952	908027	841399	907171	841110	1.12265e+06	8.03224e+06	6.08816e+06	2.92025e+06	2.77867e+06	2.65884e+06	4.14606e+06	0.203736	-2.29523	0.000321886	1	1.30742	down
Com_7826_pos	Procyanidin A3	--	C30 H24 O12	576.126	5.15	--	--	--	--	--	--	--	--	--	--	No results	No results	Full match	577.133	8.71103e+06	7.14929e+06	8.23133e+06	2.00336e+06	5.48645e+06	3.88196e+06	3.03693e+07	3.42775e+07	2.62806e+07	2.98169e+07	2.51115e+07	2.80219e+07	0.203956	-2.29367	0.000558666	1	1.20691	down
Com_25118_pos	MAG (18:1)	--	C21 H40 O4	356.291	9.168	--	--	--	--	--	--	--	--	--	--	No results	No results	Full match	357.299	306659	260383	465516	428457	536231	364030	2.22844e+06	2.37822e+06	1.70903e+06	1.47386e+06	2.08146e+06	1.70009e+06	0.204067	-2.29289	8.88e-07	1	1.21094	down
Com_6353_pos	16α-Hydroxydehydroepiandrosterone	16alpha-Hydroxydehydroepiandrosterone; 5-Androstene-3beta,16alpha-diol-17-one	C19 H28 O3	321.235	8.272	cpd:C05139	--	--	--	--	--	--	--	--	--	Invalid mass	No results	No results	322.243	3.64533e+06	294361	3.39121e+06	3.56289e+06	4.03009e+06	1.91398e+07	2.81598e+07	2.60343e+07	2.15852e+07	2.14921e+07	2.68025e+07	4.23409e+07	0.204692	-2.28848	0.0105301	1	1.11534	down
Com_3594_pos	Procyanidin A2	--	C30 H24 O12	269.085	4.939	--	--	HMDB0037655	--	Phenylpropanoids and polyketides	Flavonoids	Biflavonoids and polyflavonoids	--	--	--	No results	Invalid mass	No results	577.132	3.54217e+06	2.24599e+07	1.27856e+07	2.00042e+07	2.09148e+07	2.42519e+07	7.66271e+07	9.76807e+07	7.20674e+07	8.09961e+07	9.80241e+07	8.18833e+07	0.204934	-2.28677	0.00188927	1	1.26641	down
Com_1837_pos	9-HpOTrE	--	C18 H30 O4	310.214	6.698	--	--	--	LMFA02000108	--	--	--	Fatty Acyls [FA]	Octadecanoids [FA02]	Other Octadecanoids [FA0200]	No results	No results	Full match	311.22	2.00597e+07	3.94351e+07	1.65602e+07	1.61501e+07	1.83956e+07	3.16563e+07	9.94084e+07	1.03494e+08	1.83642e+08	1.52315e+08	5.54548e+07	9.5127e+07	0.206336	-2.27693	4.54e-05	1	1.05155	down
Com_1491_pos	Epitestosterone	--	C19 H28 O2	288.208	6.913	--	--	HMDB0000628	LMST02020051	Lipids and lipid-like molecules	Steroids and steroid derivatives	Androstane steroids	Sterols [ST]	Steroids [ST02]	C19 steroids (androgens) and derivatives [ST0202]	Full match	No results	No results	289.215	7.28399e+06	1.26379e+07	7.97031e+06	5.44236e+06	6.52729e+06	1.03185e+07	3.54237e+07	3.24215e+07	3.45628e+07	2.96328e+07	5.49702e+07	5.24805e+07	0.209529	-2.25478	2.9e-06	1	1.10695	down
Com_23016_pos	7-(1-pyrrolidinyl)pyrimido[4,5-d]pyrimidin-4-amine	--	C10 H12 N6	216.114	6.594	--	--	--	--	--	--	--	--	--	--	Invalid mass	No results	No results	217.122	445020	350434	486958	467966	445642	534992	1.04346e+06	1.39264e+06	2.71602e+06	3.35125e+06	2.34591e+06	2.17765e+06	0.209644	-2.25399	0.000193256	1	1.32223	down
Com_29603_pos	Tetrahydropapaverine	--	C20 H25 N O4	343.177	6.78	--	--	--	--	--	--	--	--	--	--	No results	No results	Full match	366.166	218773	166780	155993	165373	139292	145463	260656	305340	1.01651e+06	1.04215e+06	1.0258e+06	1.04654e+06	0.211129	-2.2438	0.00303721	1	1.30173	down
Com_28896_pos	Dioscin	Dioscin; 3-O-[alpha-L-Rha-(1->4)-[alpha-L-Rha-(1->2)]-beta-D-Glc]diosgenin	C45 H72 O16	868.479	7.927	cpd:C08897	--	--	LMST01080053	--	--	--	Sterols [ST]	Sterols [ST01]	Spirostanols and derivatives [ST0108]	No results	No results	Full match	869.487	146955	191791	171480	140342	194850	235818	717959	591100	1.26287e+06	836720	620629	905587	0.219101	-2.19033	2.12e-06	1	1.62575	down
Com_10597_pos	Cinnamyl acetate	Cinnamyl acetate; 3-Phenyl-2-propenyl acetate	C11 H12 O2	176.083	5.938	cpd:C12299	--	HMDB0029699	--	Benzenoids	Benzene and substituted derivatives	Styrenes	--	--	--	No results	No results	Full match	177.09	1.95303e+06	2.87821e+06	3.03834e+06	3.52225e+06	2.91436e+06	4.0306e+06	9.53022e+06	1.0553e+07	1.61573e+07	1.49123e+07	1.8322e+07	1.4076e+07	0.219469	-2.18791	9.82e-07	1	1.30174	down
Com_7226_pos	Quillaic acid	Quillaic acid	C30 H46 O5	504.346	6.083	cpd:C08972	--	--	LMPR0106150037	--	--	--	Prenol Lipids [PR]	Isoprenoids [PR01]	C30 isoprenoids (triterpenes) [PR0106]	No results	Invalid mass	No results	505.352	5.88995e+06	1.01905e+07	3.16026e+06	3.35906e+06	1.26477e+07	5.95722e+06	3.00923e+07	3.28769e+07	2.7381e+07	2.82171e+07	3.3231e+07	3.42998e+07	0.221414	-2.17518	0.00072681	1	1.13805	down
Com_19103_pos	Eugenol	Eugenol	C10 H12 O2	164.084	7.087	cpd:C10453	map00940 Phenylpropanoid biosynthesis	HMDB0005809	--	Benzenoids	Phenols	Methoxyphenols	--	--	--	No results	No results	Full match	165.091	152777	225742	241374	563246	263046	380099	1.37588e+06	1.08356e+06	1.56728e+06	1.56756e+06	1.22774e+06	1.41915e+06	0.221605	-2.17394	0.00017677	1	1.04404	down
Com_10775_pos	p-Coumaric acid ethyl ester	--	C11 H12 O3	192.078	6.309	--	--	--	--	--	--	--	--	--	--	No results	No results	Full match	193.085	1.10213e+06	1.28116e+06	1.54894e+06	1.71656e+06	1.64689e+06	4.72298e+06	3.65233e+06	3.18218e+06	1.74412e+07	1.17429e+07	8.76418e+06	8.29788e+06	0.226422	-2.14291	0.00200151	0.944444	1.1641	down
Com_2902_pos	L-arginino-succinate	--	C10 H17 N4 O6	289.115	1.358	--	--	--	--	--	--	--	--	--	--	No results	No results	Full match	272.111	2.18346e+07	3.1918e+07	2.86511e+07	2.81395e+07	2.57661e+07	2.2775e+07	1.29196e+08	1.67488e+08	7.81192e+07	1.09028e+08	1.18574e+08	9.91974e+07	0.226744	-2.14086	2.14e-06	1	1.21107	down
Com_3449_pos	Diacetoxyscirpenol	Diacetoxyscirpenol	C19 H26 O7	326.17	6.115	cpd:C09662	--	HMDB0035104	--	Lipids and lipid-like molecules	Prenol lipids	Sesquiterpenoids	--	--	--	Invalid mass	Invalid mass	No results	327.177	1.60807e+07	1.59636e+07	1.2819e+07	7.69224e+06	1.69449e+07	1.62888e+07	2.94531e+07	9.27657e+06	1.0142e+08	8.84843e+07	6.22572e+07	8.66896e+07	0.227208	-2.13791	0.0192809	0.861111	1.04759	down
Com_24959_pos	LysoPC 15:0	--	C23 H48 N O7 P	481.316	8.499	--	--	--	--	--	--	--	--	--	--	No results	No results	Full match	482.322	456913	362043	561771	480290	760505	629130	3.51802e+06	2.45078e+06	1.80431e+06	2.52853e+06	1.78475e+06	2.16784e+06	0.228048	-2.13259	1.65e-06	1	1.21511	down
Com_3936_pos	N alpha-Acetyl-L-lysine	--	C8 H16 N2 O3	188.116	3.046	--	--	--	--	--	--	--	--	--	--	No results	No results	Full match	189.123	8.70964e+06	2.36324e+07	1.00452e+07	1.00491e+07	5.92464e+06	2.58934e+07	1.25401e+08	8.84297e+07	3.28198e+07	3.33803e+07	4.39259e+07	3.68929e+07	0.233489	-2.09857	0.0014034	1	1.12985	down
Com_3923_pos	(±)8-HEPE	--	C20 H30 O3	300.208	9.693	--	--	--	--	--	--	--	--	--	--	Invalid mass	No results	No match	301.215	9.10315e+06	1.09987e+07	3.13395e+07	2.08621e+07	9.8125e+06	1.75949e+07	9.39201e+07	1.25667e+08	5.54932e+07	1.394e+07	5.31175e+07	8.4526e+07	0.233699	-2.09728	0.00597853	0.916667	1.15275	down
Com_28178_pos	Corynoline	--	C21 H21 N O5	367.14	6.817	--	--	--	--	--	--	--	--	--	--	No results	No results	Full match	368.147	162836	160620	169344	167835	777643	145058	449515	449989	1.44022e+06	1.47655e+06	1.45338e+06	1.45258e+06	0.235537	-2.08597	0.00162175	0.944444	1.26186	down
Com_1241_pos	Naringenin	Naringenin; 4',5,7-Trihydroxyflavanone; (2S)-Naringenin; (-)-(2S)-Naringenin	C15 H12 O5	272.068	5.368	cpd:C00509	map00941 Flavonoid biosynthesis;map00943 Isoflavonoid biosynthesis;map01100 Metabolic pathways;map01110 Biosynthesis of secondary metabolites	HMDB0002670	LMPK12140001	Phenylpropanoids and polyketides	Flavonoids	Flavans	Polyketides [PR]	Flavonoids [PK12]	Flavanones [PK1214]	Full match	Full match	Full match	273.075	1.89295e+07	3.8719e+07	7.21943e+07	4.48325e+07	4.8712e+07	3.98203e+07	2.08687e+08	2.31462e+08	1.81257e+08	186947154	134038320	1.34585e+08	0.244395	-2.03271	0.000121404	1	1.34472	down
Com_20729_pos	LysoPC 15:1	--	C23 H46 N O7 P	479.3	9.235	--	--	--	--	--	--	--	--	--	--	No results	No results	Full match	480.308	439233	304822	1.25168e+06	583690	505826	507376	2.16121e+06	1.98123e+06	2.57125e+06	1.75064e+06	3.24658e+06	2.93543e+06	0.245292	-2.02743	0.000170607	1	1.07447	down
Com_22898_pos	Wedelolactone	Wedelolactone	C16 H10 O7	314.042	5.594	cpd:C10541	--	--	LMPK12090046	--	--	--	Polyketides [PR]	Flavonoids [PK12]	Coumestan flavonoids [PK1209]	No results	No results	Full match	315.049	694061	724625	630232	744381	670895	750267	4.52447e+06	5.05749e+06	1.46923e+06	1.19875e+06	2.73807e+06	1.91852e+06	0.24928	-2.00416	0.00339108	1	1.16956	down
Com_1908_pos	N epsilon-(1-Carboxymethyl)-L-lysine	--	C8 H16 N2 O4	204.11	1.329	--	--	--	--	--	--	--	--	--	--	No results	No results	Full match	205.118	1.04809e+07	1.33488e+07	6.73918e+06	1.07349e+07	1.22881e+07	7.03761e+06	5.57662e+07	5.52912e+07	3.15994e+07	3.35136e+07	3.1213e+07	3.45237e+07	0.250631	-1.99636	6.81e-06	1	1.11579	down
Com_10776_pos	1-[4-hydroxy-3-(3-methylbut-2-en-1-yl)phenyl]ethan-1-one	--	C13 H16 O2	204.114	5.814	--	--	--	--	--	--	--	--	--	--	Full match	No results	No results	205.122	8.58612e+06	4.1103e+06	3.43469e+06	3.8895e+06	3.43155e+06	4.81105e+06	2.56944e+07	2.12217e+07	1.57748e+07	1.67535e+07	1.40697e+07	1.50765e+07	0.260273	-1.9419	2.35e-05	1	1.51769	down
Com_10896_pos	16-Heptadecyne-1,2,4-triol	--	C17 H32 O3	306.216	8.122	--	--	--	--	--	--	--	--	--	--	Invalid mass	No results	No results	307.223	3.53355e+06	3.19566e+06	1.64039e+06	4.43468e+06	4.58395e+06	4.53578e+06	1.68754e+07	1.46002e+07	1.37958e+07	9.37741e+06	1.74326e+07	1.18905e+07	0.261087	-1.93739	7.4e-05	1	1.38749	down
Com_21120_pos	Capryloylglycine	--	C10 H19 N O3	201.136	3.917	--	--	HMDB0000832	--	Organic acids and derivatives	Carboxylic acids and derivatives	Amino acids, peptides, and analogues	--	--	--	Full match	No results	No results	202.143	596763	741014	450717	683443	2.97387e+06	227527	2.57673e+06	3.46902e+06	4.28716e+06	3.35006e+06	4.30436e+06	3.4802e+06	0.264275	-1.91989	0.00421429	0.972222	1.18401	down
Com_5_pos	TriacetonaMine	--	C9 H17 N O	155.13	2.597	--	--	HMDB0031179	--	Organoheterocyclic compounds	Piperidines	Piperidinones	--	--	--	No results	No results	Full match	156.138	16178191540	7168982006	4490336293	4.65786e+08	2187812825	205873149	25354032325	26344047725	12970914732	12452503394	19230553424	19719086353	0.264467	-1.91884	0.0248762	0.944444	1.05475	down
Com_25932_pos	Methyl jasmonate	Methyl jasmonate; (-)-Methyl jasmonate	C13 H20 O3	224.142	6.966	cpd:C11512	map00592 alpha-Linolenic acid metabolism;map01110 Biosynthesis of secondary metabolites	HMDB0036583	LMFA02020010	Lipids and lipid-like molecules	Fatty Acyls	Lineolic acids and derivatives	Fatty Acyls [FA]	Octadecanoids [FA02]	Jasmonic acids [FA0202]	No results	No results	Full match	471.273	394861	728125	311805	485545	247481	610714	2.06225e+06	1.82586e+06	1.88136e+06	2.12904e+06	755333	1.84534e+06	0.264642	-1.91788	0.000166828	1	1.26906	down
Com_8682_pos	Ciprostene	--	C22 H36 O4	346.25	8.574	--	--	--	--	--	--	--	--	--	--	Invalid mass	No results	No match	347.257	1.65511e+06	1.72504e+06	3.67902e+06	4.48013e+06	4.28748e+06	4.86857e+06	8.158e+06	1.03623e+07	2.5108e+07	8.14796e+06	1.72934e+07	8.6272e+06	0.26636	-1.90855	0.000814718	1	1.06447	down
Com_665_pos	Prolylleucine	--	C11 H20 N2 O3	228.147	1.957	--	--	--	--	--	--	--	--	--	--	Full match	No results	Full match	229.154	7.62859e+07	1.41436e+08	145161959	2.23749e+08	1.46887e+08	257575500	5.58055e+08	7.24058e+08	7.28371e+08	580635978	5.57786e+08	5.39193e+08	0.268728	-1.89578	0.000279717	1	1.41005	down
Com_12315_pos	L-cysteine	--	C3 H7 N O2 S	121.02	4.918	--	--	HMDB0003417	--	Organic acids and derivatives	Carboxylic acids and derivatives	Amino acids, peptides, and analogues	--	--	--	No results	No results	Full match	122.027	516966	1.43433e+06	1.81753e+06	1.43391e+06	1.84833e+06	627758	3.67602e+06	4.07637e+06	2.02685e+06	2.32634e+06	1.40406e+07	2.24127e+06	0.270501	-1.88629	0.0123075	1	1.01608	down
Com_1325_pos	(±)11(12)-DiHET	--	C20 H34 O4	320.234	6.78	--	--	--	--	--	--	--	--	--	--	Invalid mass	No results	No match	321.242	4.54325e+07	7.63608e+07	6.97347e+07	5.1802e+07	4.90536e+07	7.2035e+07	3.93361e+08	4.3728e+08	1.22326e+08	1.25291e+08	1.36859e+08	1.30973e+08	0.270724	-1.88511	0.00397762	1	1.18102	down
Com_1019_pos	5α-Dihydrotestosterone	--	C19 H30 O2	290.224	7.409	--	--	--	--	--	--	--	--	--	--	Full match	No results	No results	291.231	3.9269e+07	6.16557e+07	3.62579e+07	4.41684e+07	6.56275e+07	1.04368e+08	2.4064e+08	2.48189e+08	180635424	1.8715e+08	2.1247e+08	2.01697e+08	0.276481	-1.85475	0.000208644	1	1.3078	down
Com_23588_pos	HRH	--	C18 H28 N10 O4	896.472	8.531	--	--	--	--	--	--	--	--	--	--	Invalid mass	No results	No results	897.478	324048	1.53023e+06	401592	334872	278416	994543	1.78411e+06	1.86546e+06	3.08374e+06	1.46367e+06	2.65463e+06	3.07622e+06	0.277409	-1.84991	0.00232943	0.972222	1.00217	down
Com_3899_pos	Diaminopimelic acid	--	C7 H14 N2 O4	190.095	1.327	--	--	HMDB0001370	--	Organic acids and derivatives	Carboxylic acids and derivatives	Amino acids, peptides, and analogues	--	--	--	Full match	Full match	Full match	191.102	2.51026e+07	2.42521e+07	3.08676e+07	3.59463e+07	6.58918e+06	1.84049e+07	1.11763e+08	1.19061e+08	5.90661e+07	6.60754e+07	70678990	7.31382e+07	0.282448	-1.82394	0.00163471	1	1.15433	down
Com_18258_pos	Gly-Phe	--	C11 H14 N2 O3	222.1	4.953	--	--	HMDB0028848	--	Organic acids and derivatives	Carboxylic acids and derivatives	Amino acids, peptides, and analogues	--	--	--	No results	No results	Full match	223.107	819116	746774	826657	801932	684849	1.00529e+06	2.47031e+06	3.12666e+06	2.38535e+06	2.87975e+06	3.2946e+06	2.89121e+06	0.286524	-1.80327	1.08e-08	1	1.00773	down
Com_11569_pos	P-Aminohippuric Acid	--	C9 H10 N2 O3	194.069	4.917	--	--	HMDB0001867	--	Benzenoids	Benzene and substituted derivatives	Benzoic acids and derivatives	--	--	--	No results	No results	Full match	427.102	2.27514e+06	7.53653e+06	3.40164e+06	2.75912e+06	3.31255e+06	3.35417e+06	1.55996e+07	1.33489e+07	1.20415e+07	1.14552e+07	1.39883e+07	1.20577e+07	0.288429	-1.79371	0.000320074	1	1.19343	down
Com_12940_pos	Tanshindiol C	--	C18 H16 O5	312.099	5.444	--	--	--	--	--	--	--	--	--	--	No results	No results	Full match	313.106	3.42747e+06	2.30978e+06	3.83835e+06	3.11815e+06	3.05794e+06	1.4733e+06	9.26842e+06	1.03482e+07	1.02081e+07	9.25623e+06	9.59183e+06	9.61103e+06	0.295536	-1.75859	0.000260607	1	1.21037	down
Com_5991_pos	Isophorone	Isophorone; 1,1,3-Trimethyl-3-cyclohexene-5-one	C9 H14 O	138.104	9.674	cpd:C14743	--	HMDB0031195	--	Organic oxygen compounds	Organooxygen compounds	Carbonyl compounds	--	--	--	Full match	No results	No results	139.112	6.90005e+06	9.56228e+06	1.72604e+07	1.37077e+07	2.08128e+07	1.16167e+07	6.0095e+07	5.57577e+07	4.51564e+07	3.81459e+07	3.57327e+07	3.14107e+07	0.299889	-1.7375	0.000161804	1	1.05212	down
Com_7514_pos	9-Oxo-ODE	--	C18 H30 O3	294.217	7.755	--	--	HMDB0004669	--	Lipids and lipid-like molecules	Fatty Acyls	Lineolic acids and derivatives	--	--	--	Invalid mass	No results	No results	295.224	5.18749e+06	4.91323e+06	6.70796e+06	7.19907e+06	7.16089e+06	1.03384e+07	1.80808e+07	1.98107e+07	2.09211e+07	2.23398e+07	2.83597e+07	2.62729e+07	0.305682	-1.7099	9.96e-06	1	1.13095	down
Com_4434_pos	Uracil	Uracil	C4 H4 N2 O2	112.027	2.224	cpd:C00106	map00240 Pyrimidine metabolism;map00410 beta-Alanine metabolism;map00770 Pantothenate and CoA biosynthesis;map01100 Metabolic pathways	HMDB0000300	--	Organoheterocyclic compounds	Diazines	Pyrimidines and pyrimidine derivatives	--	--	--	Full match	Full match	Full match	113.034	1.27668e+07	2.05347e+07	2.39574e+07	1.43966e+07	1.72508e+07	1.14485e+07	4.78614e+07	4.58875e+07	5.17198e+07	4.92272e+07	6.04613e+07	7.10613e+07	0.30763	-1.70073	1.86e-05	1	1.18575	down
Com_20656_pos	Lapachol	Lapachol	C15 H14 O3	242.093	5.739	cpd:C10366	--	--	--	--	--	--	--	--	--	No results	No results	Full match	243.101	802282	821771	836228	895468	830259	1.06849e+06	3.00264e+06	2.40982e+06	2.72849e+06	3.27505e+06	2.49823e+06	2.51305e+06	0.319864	-1.64447	1.03e-08	1	1.07772	down
Com_4920_pos	Pipecolic acid	L-Pipecolate; Pipecolinic acid; Pipecolic acid; 2-Piperidinecarboxylic acid; (S)-Piperidine-2-carboxylic acid	C6 H11 N O2	129.079	1.734	cpd:C00408	map00310 Lysine degradation;map00960 Tropane, piperidine and pyridine alkaloid biosynthesis;map01100 Metabolic pathways;map01110 Biosynthesis of secondary metabolites	HMDB0000716	--	Organic acids and derivatives	Carboxylic acids and derivatives	Amino acids, peptides, and analogues	--	--	--	Full match	Full match	Full match	130.086	1.15118e+07	1.00638e+07	1.53871e+07	22411836	2.00168e+07	1.65611e+07	3.8135e+07	4.31501e+07	6.09792e+07	5.97119e+07	4.95242e+07	4.41611e+07	0.324534	-1.62356	4.6e-05	1	1.2779	down
Com_9127_pos	Isoquinoline	Isoquinoline; 2-Benzazine; Benzo[c]pyridine	C9 H7 N	129.058	5.342	cpd:C06323	--	HMDB0034244	--	Organoheterocyclic compounds	Isoquinolines and derivatives		--	--	--	Full match	No results	No results	130.065	5.56778e+06	6.53456e+06	5.90562e+06	5.07301e+06	1.04566e+07	1.22468e+07	3.39811e+07	3.25103e+07	1.59028e+07	1.58281e+07	2.23684e+07	2.00343e+07	0.325578	-1.61892	0.000229157	1	1.20063	down
Com_6668_pos	N-(9H-Purin-6-ylcarbamoyl)threonine	--	C10 H12 N6 O4	280.093	5.092	--	--	--	--	--	--	--	--	--	--	No results	No results	Full match	281.101	5.94015e+06	9.62652e+06	8.83268e+06	6.89094e+06	4.85253e+06	9.01858e+06	3.50538e+07	9.03437e+06	2.10886e+07	2.25327e+07	2.44195e+07	2.6282e+07	0.326285	-1.6158	0.00107601	0.972222	1.05264	down
Com_20016_pos	10-Formyl-THF	10-Formyltetrahydrofolate; 10-Formyl-THF	C20 H23 N7 O7	473.165	4.956	cpd:C00234	map00670 One carbon pool by folate;map00970 Aminoacyl-tRNA biosynthesis;map01100 Metabolic pathways;map01200 Carbon metabolism	HMDB0000972	--	Organoheterocyclic compounds	Dithiolanes	Lipoamides	--	--	--	No results	No results	Full match	474.173	2.0599e+06	2.83099e+06	1.63758e+06	1.11874e+06	1.29407e+06	920828	6.03666e+06	7.3445e+06	4.74543e+06	4.39451e+06	4.27129e+06	3.31805e+06	0.327531	-1.61029	0.000334204	1	1.17703	down
Com_308_pos	Procyanidin B1	--	C30 H26 O12	578.142	4.915	--	--	HMDB0029754	LMPK12030001	Phenylpropanoids and polyketides	Flavonoids	Biflavonoids and polyflavonoids	Polyketides [PR]	Flavonoids [PK12]	Proanthocyanidins [PK1203]	No results	Full match	Full match	579.149	2.52111e+08	1087006094	2.85945e+08	3.51962e+08	5.89215e+08	6.20158e+08	1929148617	2128409590	1355542773	1463831118	1443406033	1367349893	0.328912	-1.60423	0.00200524	1	1.23177	down
Com_1436_pos	MAG (18:2)	--	C21 H38 O4	354.276	8.472	--	--	--	--	--	--	--	--	--	--	No results	No results	Full match	355.283	4.68451e+07	7.2512e+07	7.44434e+07	5.16387e+07	1.56351e+08	5.43951e+07	2.12212e+08	2.23597e+08	1.65259e+08	1.65485e+08	3.01289e+08	3.18923e+08	0.328956	-1.60403	0.00046909	1	1.11557	down
Com_1205_pos	4-Coumaric acid	--	C9 H8 O3	164.047	5.089	--	--	HMDB0135644	--	Phenylpropanoids and polyketides	Cinnamyl alcohols		--	--	--	Full match	Full match	Full match	165.054	7.63304e+07	1.16899e+08	1.4719e+08	1.30354e+08	1.36849e+08	7.45829e+07	4.60999e+08	342281214	2.911e+08	3.19754e+08	3.79146e+08	2.65229e+08	0.331408	-1.59332	3.89e-05	1	1.46906	down
Com_16047_pos	Kolavic acid	--	C20 H30 O4	334.216	5.809	--	--	--	--	--	--	--	--	--	--	No results	No results	Full match	707.394	2.05086e+06	2.78982e+06	1.22021e+06	1.46102e+06	2.92746e+06	2.38159e+06	4.81612e+06	8.62212e+06	5.59491e+06	5.15122e+06	5.95176e+06	8.34747e+06	0.333414	-1.58462	0.000136025	1	1.17264	down
Com_8888_pos	Indole-3-acetic acid	Indole-3-acetate; Indole-3-acetic acid; (Indol-3-yl)acetate; Indoleacetate; Indoleacetic acid; IAA	C10 H9 N O2	175.063	5.335	cpd:C00954	map00380 Tryptophan metabolism;map01100 Metabolic pathways;map04075 Plant hormone signal transduction	HMDB0000197	--	Organoheterocyclic compounds	Indoles and derivatives	Indolyl carboxylic acids and derivatives	--	--	--	Full match	Full match	Full match	176.07	5.28442e+06	4.27388e+06	4.85307e+06	5.6972e+06	1.17499e+07	1.70064e+07	3.30182e+07	3.61147e+07	1.44063e+07	1.52266e+07	2.26582e+07	2.35762e+07	0.336999	-1.56919	0.00225208	0.944444	1.18912	down
Com_11059_pos	Carnosic acid	--	C20 H28 O4	332.198	5.501	--	--	HMDB0002358	--	Lipids and lipid-like molecules	Prenol lipids	Diterpenoids	--	--	--	No results	No results	Full match	333.205	5.88128e+06	6.92309e+06	3.93001e+06	5.13622e+06	2.96731e+06	4.60786e+06	1.87256e+07	1.65315e+07	1.28751e+07	1.08863e+07	1.33961e+07	1.42734e+07	0.339675	-1.55777	4.76e-05	1	1.10775	down
Com_10058_pos	N-(4-chlorophenyl)-N'-(2-phenoxyphenyl)urea	--	C19 H15 Cl N2 O2	360.065	1.744	--	--	--	--	--	--	--	--	--	--	Invalid mass	No results	No results	361.072	6.65084e+06	7.26448e+06	8.31515e+06	7.17837e+06	5.09457e+06	5.83987e+06	2.89733e+07	2.78601e+07	1.53912e+07	1.05492e+07	1.83878e+07	1.74558e+07	0.340113	-1.55591	0.000511007	1	1.39697	down
Com_6072_pos	Valerophenone	--	C11 H14 O	162.104	6.783	--	--	--	--	--	--	--	--	--	--	Full match	No results	No results	145.101	1.35422e+07	1.52571e+07	6.47453e+06	8.40861e+06	5.34883e+06	6.11334e+06	1.20048e+07	9.57723e+06	3.00791e+07	4.43978e+07	3.47148e+07	2.7227e+07	0.349015	-1.51864	0.0102378	0.888889	1.17677	down
Com_3680_pos	octadec-9-ynoic acid	--	C18 H32 O2	262.229	8.472	--	--	--	--	--	--	--	--	--	--	Invalid mass	No results	No results	263.236	1.57166e+07	2.36013e+07	2.65992e+07	1.74838e+07	5.34683e+07	1.35874e+07	5.90606e+07	6.33445e+07	4.97243e+07	4.85438e+07	9.36604e+07	9.49259e+07	0.367631	-1.44367	0.00172356	0.944444	1.11562	down
Com_23753_pos	L-Cystathionine	L-Cystathionine	C7 H14 N2 O4 S	222.067	5.478	cpd:C02291	map00260 Glycine, serine and threonine metabolism;map00270 Cysteine and methionine metabolism;map01100 Metabolic pathways;map01110 Biosynthesis of secondary metabolites;map01230 Biosynthesis of amino acids	HMDB0000099	--	Organic acids and derivatives	Carboxylic acids and derivatives	Amino acids, peptides, and analogues	--	--	--	No results	No results	Full match	223.075	696911	586495	837510	678181	654082	541452	1.6253e+06	1.56172e+06	1.1788e+06	1.61883e+06	3.07689e+06	1.80166e+06	0.367721	-1.44331	0.00023891	1	1.35603	down
Com_30498_pos	Eleutheroside E	Eleutheroside E	C34 H46 O18	742.272	8.774	cpd:C20786	--	HMDB0036410	--	Lignans, neolignans and related compounds	Lignan glycosides		--	--	--	No results	No results	Full match	743.279	116084	172875	347880	213738	378466	124866	570192	1.17719e+06	498283	355913	671121	381817	0.370476	-1.43255	0.00403563	0.972222	1.11318	down
Com_12107_pos	N6-Methyladenine	6-Methylaminopurine; N6-Methyladenine	C6 H7 N5	149.07	5.227	cpd:C08434	--	HMDB0002099	--	Organoheterocyclic compounds	Imidazopyrimidines	Purines and purine derivatives	--	--	--	Full match	No results	Full match	150.077	4.79313e+06	5.01349e+06	4.45736e+06	5.05534e+06	5.03293e+06	7.13425e+06	1.60219e+07	1.89812e+07	1.19404e+07	1.16138e+07	1.44568e+07	1.18252e+07	0.371131	-1.43	3.91e-06	1	1.3694	down
Com_20800_pos	14,15-Dehydrocrepenynic acid	--	C18 H28 O2	276.208	8.952	--	--	--	LMFA01031062	--	--	--	Fatty Acyls [FA]	Fatty Acids and Conjugates [FA01]	Unsaturated fatty acids [FA0103]	No results	No results	Full match	277.215	1.01988e+06	1.08787e+06	1.3804e+06	1.23925e+06	1.5335e+06	1.28465e+06	4.85043e+06	2.46602e+06	3.12325e+06	2.8976e+06	3.15291e+06	3.75548e+06	0.372699	-1.42392	1.74e-05	1	1.21413	down
Com_14640_pos	VMK	--	C16 H32 N4 O4 S	376.222	7.322	--	--	--	--	--	--	--	--	--	--	Invalid mass	No results	No results	377.229	1.05903e+06	2.03025e+06	1.43958e+06	1.49522e+06	1.18948e+06	1.96175e+06	2.52146e+06	2.96804e+06	4.51196e+06	5.94273e+06	4.43675e+06	4.07455e+06	0.375185	-1.41433	0.000179478	1	1.02139	down
Com_19234_pos	Linderalactone	Linderalactone	C15 H16 O3	262.12	5.16	cpd:C17425	--	--	--	--	--	--	--	--	--	No results	Invalid mass	No results	263.127	2.04273e+06	1.30902e+06	1.93779e+06	3.33401e+06	1.28276e+06	2.4315e+06	6.78382e+06	6.6751e+06	4.30749e+06	4.40432e+06	5.40898e+06	5.30023e+06	0.375239	-1.41412	0.000383929	1	1.16672	down
Com_16195_pos	Ethyl Coumarin-3-carboxylate	--	C12 H10 O4	218.057	5.466	--	--	--	--	--	--	--	--	--	--	No results	No results	Full match	219.065	2.20273e+06	2.77959e+06	3.14416e+06	2.89912e+06	1.71834e+06	1.91209e+06	7.83712e+06	1.19631e+07	4.26968e+06	4.12639e+06	5.54801e+06	4.60739e+06	0.382149	-1.38779	0.00177763	1	1.18584	down
Com_5122_pos	Citrinin	Citrinin	C13 H14 O5	250.083	5.081	cpd:C16765	--	HMDB0041857	--	Organoheterocyclic compounds	Benzopyrans		--	--	--	Full match	No results	No results	251.09	1.93064e+07	9.44735e+06	1.74841e+07	2.11728e+07	1.20636e+07	1.894e+07	3.96482e+07	3.95354e+07	2.85361e+07	4.97328e+07	4.61067e+07	5.23823e+07	0.384519	-1.37887	0.000171902	1	1.06373	down
Com_266_pos	DGMG (18:2)	--	C33 H58 O14	678.382	8.472	--	--	--	--	--	--	--	--	--	--	No results	No results	Full match	679.388	3.50399e+08	4.7157e+08	5.95041e+08	3.65799e+08	1109314389	2.87397e+08	1207289474	1298849904	9.8506e+08	1034399278	1877737801	1836680727	0.385863	-1.37384	0.0020365	0.944444	1.09776	down
Com_11828_pos	Epigallocatechin	--	C15 H14 O7	612.149	2.31	--	--	HMDB0141542	LMPK12020004	Phenylpropanoids and polyketides	Flavonoids	Flavans	Polyketides [PR]	Flavonoids [PK12]	Flavans, Flavanols and Leucoanthocyanidins [PK1202]	No results	Invalid mass	No results	307.081	4.77032e+06	7.4823e+06	4.56954e+06	3.05995e+06	4.53181e+06	3.81886e+06	1.45399e+07	1.50449e+07	9.80717e+06	1.21184e+07	1.01217e+07	9.09163e+06	0.399198	-1.32482	0.000135632	1	1.25344	down
Com_8603_pos	PC (16:1e/2:0)	--	C26 H52 N O7 P	521.347	9.282	--	--	--	--	--	--	--	--	--	--	No results	Full match	Full match	522.354	3.12236e+06	1.42476e+06	3.3257e+06	5.87178e+06	3.27786e+06	2.87505e+06	5.97594e+06	7.83118e+06	8.38517e+06	6.78669e+06	1.01703e+07	1.0609e+07	0.399884	-1.32235	0.00188245	1	1.0224	down
Com_2414_pos	N-Acetyl-L-valine	--	C7 H13 N O3	159.089	1.326	--	--	HMDB0011757	--	Organic acids and derivatives	Carboxylic acids and derivatives	Amino acids, peptides, and analogues	--	--	--	No results	No results	Full match	160.096	5.1166e+07	2.91484e+07	5.36281e+07	1.1043e+08	7.82239e+07	6.34571e+07	1.88005e+08	1.57617e+08	1.50804e+08	1.39539e+08	1.63872e+08	1.60331e+08	0.402069	-1.31449	0.00247888	1	1.33737	down
Com_8177_pos	Hesperetin	Hesperetin; 3',5,7-Trihydroxy-4'-methoxyflavanone	C16 H14 O6	302.078	5.074	cpd:C01709	map00941 Flavonoid biosynthesis	HMDB0005782	LMPK12140003	Phenylpropanoids and polyketides	Flavonoids	O-methylated flavonoids	Polyketides [PR]	Flavonoids [PK12]	Flavanones [PK1214]	Full match	Full match	Full match	303.085	4.80238e+06	9.39412e+06	1.2127e+07	1.19942e+07	1.69307e+07	8.14224e+06	3.01579e+07	3.1461e+07	2.05584e+07	2.2176e+07	2.34709e+07	2.82368e+07	0.406192	-1.29977	0.00175148	1	1.2972	down
Com_370_pos	13-HPODE	--	C18 H32 O4	312.229	7.224	--	--	HMDB0003871	LMFA02000034	Lipids and lipid-like molecules	Fatty Acyls	Lineolic acids and derivatives	Fatty Acyls [FA]	Octadecanoids [FA02]	Other Octadecanoids [FA0200]	No results	No results	Full match	313.236	2.2488e+08	3.55237e+08	3.3091e+08	288643203	3.37072e+08	3.77279e+08	5.29044e+08	537864074	8.32977e+08	836707789	9.95836e+08	9.71756e+08	0.406876	-1.29734	0.000156117	1	1.11986	down
Com_879_pos	Decursin	Decursin	C19 H20 O5	328.13	5.445	cpd:C09258	--	HMDB0040670	--	Phenylpropanoids and polyketides	Coumarins and derivatives	Pyranocoumarins	--	--	--	No results	No results	Full match	329.138	336929155	2.19814e+08	1.41909e+08	236145146	1.71303e+08	136922010	6.29843e+08	6.72247e+08	3.95652e+08	3.51072e+08	4.70302e+08	5.02027e+08	0.411441	-1.28124	0.000507861	1	1.36051	down
Com_3987_pos	2-morpholinophenyl 1-methyl-1H-imidazole-4-sulfonate	--	C14 H17 N3 O4 S	323.097	5.116	--	--	--	--	--	--	--	--	--	--	Invalid mass	No results	No results	324.104	2.28074e+07	3.3286e+07	3.08245e+07	4.24506e+07	6.04747e+07	3.0314e+07	1.20701e+08	1.18969e+08	6.85836e+07	5.93734e+07	8.50446e+07	7.4886e+07	0.417314	-1.26079	0.000664549	0.972222	1.29154	down
Com_8666_pos	UDP	UDP; Uridine 5'-diphosphate	C9 H14 N2 O12 P2	404.001	1.49	cpd:C00015	map00240 Pyrimidine metabolism;map00908 Zeatin biosynthesis;map01100 Metabolic pathways	HMDB0000295	--	Nucleosides, nucleotides, and analogues	Pyrimidine nucleotides	Pyrimidine ribonucleotides	--	--	--	No results	No results	Full match	405.008	8.7914e+06	6.28988e+06	7.37666e+06	7.74891e+06	6.87754e+06	5.73833e+06	1.81073e+07	1.76087e+07	2.51681e+07	1.00056e+07	1.44962e+07	1.53366e+07	0.425156	-1.23394	0.000462907	1	1.18785	down
Com_18346_pos	Polygalic acid	--	C29 H44 O6	488.312	7.227	--	--	--	--	--	--	--	--	--	--	No results	No results	Full match	489.32	1.77138e+06	2.66108e+06	3.44565e+06	1.75436e+06	2.53271e+06	1.75591e+06	3.85006e+06	4.8453e+06	5.25176e+06	5.73259e+06	5.50148e+06	5.93544e+06	0.447384	-1.16041	0.000272298	1	1.10034	down
Com_4363_pos	Griffonilide	--	C8 H8 O4	168.042	4.932	--	--	--	--	--	--	--	--	--	--	No results	No results	Full match	169.049	2.88175e+07	2.20252e+07	5.75831e+07	2.95031e+07	2.3011e+07	1.82743e+07	8.61324e+07	9.57782e+07	3.3596e+07	4.43028e+07	7.44239e+07	4.68341e+07	0.470295	-1.08836	0.00955824	0.916667	1.05288	down
Com_953_pos	Gibberellic acid	Gibberellin A3; Gibberellic acid; Gibberellin	C19 H22 O6	346.141	5.436	cpd:C01699	map00904 Diterpenoid biosynthesis;map01110 Biosynthesis of secondary metabolites	HMDB0003559	--	Lipids and lipid-like molecules	Prenol lipids	Diterpenoids	--	--	--	No results	No results	Full match	347.148	2.85556e+08	2.32835e+08	1.17162e+08	2.2717e+08	1.52717e+08	1.03513e+08	462465717	5.20867e+08	3.01589e+08	2.83852e+08	3.25924e+08	3.65416e+08	0.495087	-1.01425	0.00490859	0.972222	1.26076	down
Com_283_pos	2-Methoxybenzaldehyde	--	C8 H8 O2	136.052	5.45	--	--	HMDB0033766	--	Benzenoids	Benzene and substituted derivatives	Benzoyl derivatives	--	--	--	Full match	No results	Full match	137.059	1016081064	8.03748e+08	9.27319e+08	9.64312e+08	7.6422e+08	8.09175e+08	2492939654	2402463011	1309464143	1260502471	1543082643	1432619159	0.50616	-0.982334	0.00230111	1	1.21478	down
Com_2695_pos	Sedanolide	--	C12 H18 O2	194.13	7.059	--	--	HMDB0034450	--	Organoheterocyclic compounds	Isobenzofurans		--	--	--	Full match	No results	Full match	195.138	1.11092e+06	1.24257e+08	1.30394e+06	2.02001e+06	1.23134e+06	4.06933e+06	2.97231e+07	2.83319e+07	8.07498e+07	8.42002e+07	2.15029e+07	1.90205e+07	0.508455	-0.975807	0.0233813	0.833333	1.02602	down
Com_17968_pos	6-Shogaol	--	C17 H24 O3	276.171	7.398	--	--	HMDB0137236	--	Benzenoids	Phenols	Methoxyphenols	--	--	--	No results	No results	Full match	277.178	2.11324e+06	1.79009e+06	2.11939e+06	1.77398e+06	1.89536e+06	2.13558e+06	4.34413e+06	4.57174e+06	3.47075e+06	3.59619e+06	3.03582e+06	4.06082e+06	0.512475	-0.964447	1.7e-05	1	1.07473	down
Com_3358_pos	Flavokawain A	--	C18 H18 O5	314.115	5.417	--	--	HMDB0033586	--	Phenylpropanoids and polyketides	Linear 1,3-diarylpropanoids	Chalcones and dihydrochalcones	--	--	--	No results	No results	Full match	315.122	6.39142e+07	3.34745e+07	4.69094e+07	4.81443e+07	4.55348e+07	2.08253e+07	6.85567e+07	7.85466e+07	8.23274e+07	9.04059e+07	7.143e+07	1.0703e+08	0.519374	-0.945154	0.00512752	1	1.3267	down
Com_8898_pos	L-Alanyl-L-proline	--	C8 H14 N2 O3	186.1	1.354	--	--	HMDB0028695	--	Organic acids and derivatives	Carboxylic acids and derivatives	Amino acids, peptides, and analogues	--	--	--	Full match	No results	No results	187.107	1.70796e+07	1.06198e+07	1.1343e+07	1.01679e+07	1.29818e+07	8.49692e+06	3.55588e+07	2.88466e+07	1.53955e+07	1.39568e+07	1.92267e+07	1.71394e+07	0.543244	-0.880329	0.0116515	0.944444	1.02961	down
Com_11412_pos	Carbaprostacyclin	--	C21 H34 O4	332.234	8.852	--	--	--	--	--	--	--	--	--	--	Invalid mass	No results	No results	333.241	7.7237e+06	4.84545e+06	8.82092e+06	8.68753e+06	7.19592e+06	4.58412e+06	1.39312e+07	1.247e+07	1.15569e+07	1.22013e+07	1.18421e+07	1.19598e+07	0.565939	-0.821281	0.00321665	1	1.06985	down
Com_11335_pos	Acetophenone	Acetophenone; 1-Phenylethanone; Phenyl methyl ketone; Acetylbenzene; Methyl phenyl ketone	C8 H8 O	120.058	6.348	cpd:C07113	--	HMDB0033910	--	Organic oxygen compounds	Organooxygen compounds	Carbonyl compounds	--	--	--	Full match	Full match	No results	121.065	8.46618e+06	7.87598e+06	6.74088e+06	7.63461e+06	7.83161e+06	8.36445e+06	1.19523e+07	1.13139e+07	1.2231e+07	1.5864e+07	1.63101e+07	1.39229e+07	0.574963	-0.798458	7.65e-05	1	1.3136	down
Com_19345_pos	3-(3,4,5-trimethoxyphenyl)propanoic acid	--	C12 H16 O5	262.083	5.292	--	--	HMDB0030254	--	Phenylpropanoids and polyketides	Phenylpropanoic acids		--	--	--	Invalid mass	No results	No results	263.09	2.07868e+06	2.69494e+06	3.35521e+06	3.11173e+06	2.65352e+06	3.5359e+06	5.24967e+06	5.66751e+06	4.44941e+06	4.11557e+06	5.44334e+06	4.72939e+06	0.587761	-0.766699	0.000345895	1	1.2355	down
Com_20365_pos	Hypaconitine	Hypaconitine	C33 H45 N O10	615.303	5.439	cpd:C08688	--	--	--	--	--	--	--	--	--	No results	No results	Full match	616.311	1.82123e+06	1.85385e+06	2.51249e+06	3.11629e+06	2.02028e+06	2.87172e+06	4.23997e+06	3.16526e+06	3.75232e+06	3.54443e+06	4.14162e+06	4.80997e+06	0.600157	-0.736587	0.00134324	1	1.07407	down
Com_19311_pos	3-hydroxy-3-methylpentanedioic acid	--	C6 H10 O5	184.034	9.759	--	--	HMDB0000355	--	Lipids and lipid-like molecules	Fatty Acyls	Fatty acids and conjugates	--	--	--	Invalid mass	No results	No results	185.041	2.57533e+06	2.66879e+06	3.09946e+06	3.6781e+06	2.9114e+06	2.88922e+06	5.83423e+06	5.21508e+06	3.48245e+06	3.37801e+06	3.26357e+06	3.34225e+06	0.726978	-0.460016	0.0383984	0.888889	1.00812	down
Com_20941_pos	D-Erythronolactone	--	C4 H6 O4	118.027	1.373	--	--	HMDB0000349	--	Organoheterocyclic compounds	Lactones	Gamma butyrolactones	--	--	--	No results	No results	Full match	119.034	2.66834e+06	3.82951e+06	3.03345e+06	3.24502e+06	3.66281e+06	2.95156e+06	2.34345e+06	2.42573e+06	2.08981e+06	2.11353e+06	2.25465e+06	1.83679e+06	1.48429	0.569773	0.000286517	1	1.12869	up
Com_12736_pos	2-Phenylphenol	2-Hydroxybiphenyl; Orthophenyl phenol; 2-Biphenylol; 2-Phenylphenol	C12 H10 O	170.073	5.438	cpd:C02499	--	HMDB0032582	--	Benzenoids	Benzene and substituted derivatives	Biphenyls and derivatives	--	--	--	No results	No results	Full match	171.08	9.12653e+06	7.08048e+06	9.27351e+06	9.26187e+06	9.1157e+06	7.82508e+06	4.89619e+06	5.44805e+06	6.36816e+06	5.09358e+06	4.81065e+06	4.81423e+06	1.64434	0.717512	1.6e-05	1	1.24271	up
Com_2829_pos	15-Deoxy-Δ12,14-prostaglandin J2-2-glycerol ester	--	C23 H34 O5	390.238	7.105	--	--	--	--	--	--	--	--	--	--	Invalid mass	No results	No results	391.244	9.19423e+07	1.15001e+08	9.96351e+07	9.53846e+07	8.22453e+07	8.31062e+07	5.4802e+07	5.30573e+07	5.44496e+07	5.18467e+07	6.26179e+07	6.12651e+07	1.67825	0.746961	1.99e-05	1	1.18742	up
Com_4464_pos	2-Amino-1,3,4-octadecanetriol	--	C18 H39 N O3	317.292	6.122	--	--	--	--	--	--	--	--	--	--	Full match	No results	Full match	318.299	6.79598e+07	4.40852e+07	7.0017e+07	5.12324e+07	5.5241e+07	5.6219e+07	4.48538e+07	4.75418e+07	1.7312e+07	28615271	2.28664e+07	3.57401e+07	1.75065	0.807891	0.0108353	0.944444	1.18919	up
Com_22776_pos	Hecogenin	Hecogenin	C27 H42 O4	430.306	7.101	cpd:C08902	--	HMDB0038824	LMST01080014	Phenylpropanoids and polyketides	Flavonoids	Flavonoid glycosides	Sterols [ST]	Sterols [ST01]	Spirostanols and derivatives [ST0108]	No results	No results	Full match	431.313	1.04605e+06	1.2478e+06	1.62323e+06	1.78982e+06	1.18238e+06	1.49153e+06	485777	977499	668325	715929	819409	1.03306e+06	1.78315	0.834429	0.00217942	1	1.06845	up
Com_11951_pos	Peucedanol	--	C14 H16 O5	264.099	5.27	--	--	--	--	--	--	--	--	--	--	No results	Full match	No results	265.106	8.19348e+06	7.60044e+06	1.00217e+07	9.63437e+06	1.44295e+07	8.11166e+06	5.36819e+06	6.37201e+06	5.67019e+06	5.03881e+06	4.85622e+06	4.54689e+06	1.82063	0.864435	0.00080979	1	1.35381	up
Com_536_pos	Quinone	p-Benzoquinone; Quinone; Chinone; 2,5-Cyclohexadiene-1,4-dione; 1,4-Benzoquinone	C6 H4 O2	108.021	1.305	cpd:C00472	--	HMDB0003364	--	Organic oxygen compounds	Organooxygen compounds	Carbonyl compounds	--	--	--	No results	No results	Full match	109.028	5.71635e+08	2.58861e+08	4.47021e+08	7.58718e+08	4.71828e+08	8.45011e+08	3.72303e+08	3.52422e+08	3.09978e+08	3.22196e+08	2.3825e+08	2.2664e+08	1.84054	0.880129	0.0226944	0.888889	1.01826	up
Com_4393_pos	Ketoisophorone	--	C9 H12 O2	152.083	5.452	--	--	HMDB0040216	--	Organic oxygen compounds	Organooxygen compounds	Carbonyl compounds	--	--	--	No results	No results	Full match	135.08	5.89238e+07	5.43571e+07	5.25459e+07	7.98806e+07	5.10376e+07	5.54873e+07	3.18401e+07	3.15518e+07	2.21834e+07	2.52945e+07	3.05808e+07	3.13545e+07	2.03832	1.02738	1.55e-05	1	1.02158	up
Com_3162_pos	Galangin	Galangin; 3,5,7-Trihydroxyflavone	C15 H10 O5	116.048	5.243	cpd:C10044	map00941 Flavonoid biosynthesis	HMDB0029521	LMPK12111653	Phenylpropanoids and polyketides	Flavonoids	Flavones	Polyketides [PR]	Flavonoids [PK12]	Flavones and Flavonols [PK1211]	Invalid mass	Invalid mass	No results	117.055	5.71587e+07	3.98539e+07	6.63221e+07	7.40148e+07	1.14859e+08	4.13717e+07	4.21703e+07	3.21854e+07	3.56602e+07	2.85808e+07	2.51124e+07	2.70024e+07	2.06374	1.04526	0.00673811	0.944444	1.00794	up
Com_5592_pos	3-hydroxy-4-methoxy-9H-xanthen-9-one	--	C14 H10 O4	242.057	5.246	--	--	--	--	--	--	--	--	--	--	Full match	No results	No results	243.064	3.22107e+07	2.1083e+07	3.73933e+07	2.90961e+07	5.01928e+07	2.83534e+07	1.78908e+07	1.76246e+07	1.52623e+07	1.63729e+07	1.48052e+07	1.38686e+07	2.06972	1.04943	0.00134076	1	1.14773	up
Com_10857_pos	3',4'-Dihydroxyphenylacetone	--	C9 H10 O3	166.063	4.74	--	--	--	--	--	--	--	--	--	--	Full match	Full match	Full match	167.07	1.64728e+07	9.31365e+06	1.05072e+07	8.2688e+06	1.00197e+07	1.2921e+07	6.45777e+06	5.74334e+06	3.90964e+06	4.44909e+06	5.90271e+06	5.86003e+06	2.08842	1.06241	0.000271622	1	1.20169	up
Com_2725_pos	1-(4-hydroxyphenyl)propane-1,2-diol	--	C9 H12 O3	150.068	5.413	--	--	--	--	--	--	--	--	--	--	Invalid mass	No results	No match	151.075	7.97196e+07	9.67308e+07	1.17631e+08	7.75543e+07	1.14299e+08	6.68228e+07	4.36996e+07	4.97937e+07	4.30539e+07	4.04867e+07	4.52717e+07	4.2258e+07	2.08932	1.06303	0.000330761	1	1.10833	up
Com_21204_pos	PC (18:3e/2:0)	--	C28 H52 N O7 P	545.347	9.299	--	--	--	--	--	--	--	--	--	--	No results	Full match	No results	546.354	3.84011e+06	2.26499e+06	3.68094e+06	3.84714e+06	4.2293e+06	2.08906e+06	1.83275e+06	1.58535e+06	945992	1.20712e+06	1.68146e+06	2.10939e+06	2.13111	1.0916	0.00142286	0.972222	1.14597	up
Com_17735_pos	Oleic Acid	(9Z)-Octadecenoic acid; (Z)-Octadec-9-enoic acid; Oleate; Oleic acid	C18 H34 O2	282.255	6.077	cpd:C00712	map00061 Fatty acid biosynthesis;map00073 Cutin, suberine and wax biosynthesis;map01040 Biosynthesis of unsaturated fatty acids	HMDB0062703	LMFA01030002	Lipids and lipid-like molecules	Fatty Acyls	Fatty acids and conjugates	Fatty Acyls [FA]	Fatty Acids and Conjugates [FA01]	Unsaturated fatty acids [FA0103]	No results	No results	Full match	283.262	2.93678e+06	2.5934e+06	2.49246e+06	4.44987e+06	4.62245e+06	6.03156e+06	2.17738e+06	2.2012e+06	1.61614e+06	1.52671e+06	1.35034e+06	1.97163e+06	2.13277	1.09273	0.0029563	1	1.34693	up
Com_3190_pos	5,7-dihydroxy-3-(4-hydroxyphenyl)-4H-chromen-4-one	--	C15 H10 O5	270.052	5.242	--	--	--	--	--	--	--	--	--	--	Full match	Full match	Full match	271.059	5.56103e+07	3.84537e+07	6.45894e+07	7.2051e+07	1.12857e+08	3.9034e+07	3.93165e+07	2.98358e+07	3.40748e+07	2.69914e+07	2.35374e+07	2.49865e+07	2.14049	1.09794	0.00609896	0.944444	1.011	up
Com_3058_pos	methyl oxo pentanoate	--	C6 H10 O3	130.063	1.369	--	--	--	--	--	--	--	--	--	--	No results	No results	Full match	131.07	8.16055e+07	4.08664e+07	5.38613e+07	7.25209e+07	5.25707e+07	1.11644e+08	4.74431e+07	1.5936e+07	3.58497e+07	3.29598e+07	2.71216e+07	2.82982e+07	2.20176	1.13866	0.00377532	0.972222	1.06881	up
Com_3751_pos	2-Ethyl-3-hydroxy-4H-pyran-4-one	--	C7 H8 O3	140.047	1.562	--	--	--	--	--	--	--	--	--	--	No results	No results	Full match	141.054	4.56698e+07	1.48394e+07	4.52853e+07	6.38782e+07	5.30389e+07	8.33975e+07	2.88717e+07	2.20482e+07	2.84223e+07	3.04138e+07	1.55193e+07	1.3664e+07	2.20319	1.13959	0.0333873	0.861111	1.08412	up
Com_3490_pos	gamma-Glutamylmethionine	--	C10 H18 N2 O5 S	261.067	4.825	--	--	HMDB0034367	--	Organic acids and derivatives	Carboxylic acids and derivatives	Amino acids, peptides, and analogues	--	--	--	No results	Invalid mass	No results	262.074	2.67363e+07	4.23555e+07	4.42406e+07	3.21381e+07	2.45315e+07	3.44307e+07	1.3293e+07	1.24427e+07	1.78769e+07	1.55592e+07	1.59768e+07	1.51853e+07	2.26308	1.17828	0.000103816	1	1.1371	up
Com_2202_pos	5-Hydroxymethylfurfural	5-Hydroxymethyl-2-furaldehyde; HMF; 5-Hydroxymethylfurfural	C6 H6 O3	126.032	4.857	cpd:C11101	--	HMDB0034355	--	Organic oxygen compounds	Organooxygen compounds	Carbonyl compounds	--	--	--	No results	No results	Full match	127.039	1.15021e+08	1.3403e+08	1.23467e+08	1.42993e+08	109708212	1.6478e+08	7.73519e+07	7.06297e+07	4.94946e+07	4.88258e+07	5.26186e+07	4.99884e+07	2.2642	1.179	1.94e-05	1	1.2304	up
Com_15810_pos	3,4-dihydro-2H,6H-[1,3]thiazino[2,3-b]quinazolin-6-one	--	C11 H10 N2 O S	109.024	1.452	--	--	--	--	--	--	--	--	--	--	Invalid mass	No results	No results	241.036	3.84144e+06	2.00991e+06	3.76636e+06	4.97949e+06	4.34281e+06	5.93028e+06	1.94057e+06	2.90654e+06	1.25338e+06	1.7158e+06	1.59559e+06	1.47535e+06	2.28435	1.19179	0.00197941	0.972222	1.06428	up
Com_14995_pos	Citronellyl acetate	Citronellyl acetate; 3,7-Dimethyl-6-octen-1-yl acetate	C12 H22 O2	198.161	7.918	cpd:C12298	--	HMDB0034844	LMPR0102010015	Lipids and lipid-like molecules	Fatty Acyls	Fatty alcohol esters	Prenol Lipids [PR]	Isoprenoids [PR01]	C10 isoprenoids (monoterpenes) [PR0102]	No results	No results	Full match	199.168	4.25034e+06	4.55006e+06	6.92205e+06	9.37833e+06	5.85461e+06	6.64103e+06	3.9112e+06	3.64557e+06	1.95258e+06	1.98789e+06	2.33331e+06	2.17728e+06	2.34862	1.23182	0.000579811	1	1.26919	up
Com_4949_pos	Muramic acid	Muramic acid; 3-O-alpha-Carboxyethyl-D-glucosamine; 2-Amino-3-O-[(R)-1-carboxyethyl]-2-deoxy-D-glucopyranose	C9 H17 N O7	251.099	1.356	cpd:C06470	--	HMDB0003254	--	Organic oxygen compounds	Organooxygen compounds	Carbohydrates and carbohydrate conjugates	--	--	--	No results	No results	Full match	252.106	4.59413e+07	2.5225e+07	4.55984e+07	6.66315e+07	2.25524e+07	3.59036e+07	2.25496e+07	1.91219e+07	1.56714e+07	1.81619e+07	1.43465e+07	1.22501e+07	2.36875	1.24412	0.00282308	1	1.03891	up
Com_16644_pos	18-Nor-4,15-dihydroxyabieta-8,11,13-trien-7-one	--	C19 H26 O3	302.187	5.571	--	--	--	--	--	--	--	--	--	--	No results	No results	Full match	303.195	4.75131e+06	4.06361e+06	2.67585e+06	3.22679e+06	2.47572e+06	3.20159e+06	1.37401e+06	1.27252e+06	1.48625e+06	1.48715e+06	1.52094e+06	1.31562e+06	2.41174	1.27008	0.000201283	1	1.31722	up
Com_21673_pos	Octopine	D-Octopine; N2-(D-1-Carboxyethyl)-L-arginine; N2-(1-Carboxyethyl)-L-arginine; Arginine, N2-(1-carboxyethyl)-, L-; D-(+)-Octopine; L-Arginine, N2-(1-carboxyethyl)-, (R)-; L-Arginine, N2-[(1R)-1-carboxyethyl]-; Octopine	C9 H18 N4 O4	246.136	5.215	cpd:C04137	map00330 Arginine and proline metabolism;map02010 ABC transporters	--	--	--	--	--	--	--	--	No results	Invalid mass	No results	247.143	1.6754e+06	2.91656e+06	2.00508e+06	2.45685e+06	3.92239e+06	3.03446e+06	1.36553e+06	993678	474258	504973	1.69727e+06	1.58445e+06	2.41848	1.2741	0.00678053	0.972222	1.03881	up
Com_9324_pos	Veratrole	--	C8 H10 O2	138.068	2.344	--	--	HMDB0032139	--	Benzenoids	Benzene and substituted derivatives	Methoxybenzenes	--	--	--	Full match	No results	Full match	139.075	9.70189e+06	1.2259e+07	5.80767e+06	7.0649e+06	1.22149e+07	2.04931e+07	5.54017e+06	5.86643e+06	4.20786e+06	3.81302e+06	4.29498e+06	4.01618e+06	2.43493	1.28388	0.00496185	0.972222	1.09644	up
Com_4877_pos	Swertiamarin	Swertiamarin	C16 H22 O10	374.119	4.973	cpd:C09800	--	--	--	--	--	--	--	--	--	No results	Invalid mass	No results	375.126	3.12997e+07	4.07579e+07	5.42121e+07	6.2942e+07	2.62984e+07	5.12128e+07	1.95255e+07	2.11111e+07	1.56992e+07	1.72725e+07	1.80745e+07	1.73054e+07	2.44726	1.29117	0.00109696	1	1.02138	up
Com_5812_pos	5-(2,5-dihydroxyhexyl)oxolan-2-one	--	C10 H18 O4	184.109	5.249	--	--	--	--	--	--	--	--	--	--	Invalid mass	No results	No results	185.117	2.66469e+07	2.94367e+07	4.01226e+07	4.4143e+07	2.15023e+07	2.96003e+07	1.2755e+07	1.75706e+07	1.1041e+07	1.10894e+07	1.24212e+07	1.21562e+07	2.48531	1.31343	8.87e-05	1	1.28149	up
Com_26817_pos	Obacunoic acid	--	C26 H32 O8	472.21	5.716	--	--	--	--	--	--	--	--	--	--	Full match	No results	No results	473.217	541870	582567	1.0662e+06	604809	560766	721670	296777	304518	266260	265035	239313	247244	2.51854	1.33259	0.000142451	1	1.26815	up
Com_22325_pos	LNH	--	C16 H26 N6 O5	382.196	7.488	--	--	--	--	--	--	--	--	--	--	Full match	No results	No results	383.203	2.59018e+06	1.52062e+06	2.31389e+06	2.59086e+06	2.7434e+06	1.64532e+06	1.01743e+06	1.31327e+06	875092	817469	698355	590736	2.52323	1.33527	0.000132587	1	1.13166	up
Com_7346_pos	4',7-Dimethoxyisoflavone	--	C17 H14 O4	282.088	5.257	--	--	--	--	--	--	--	--	--	--	No results	No results	Full match	283.095	1.44516e+07	8.26253e+06	1.16537e+07	3.61495e+07	1.13482e+07	1.11396e+07	5.24868e+06	5.98117e+06	5.6767e+06	5.36727e+06	6.29732e+06	7.74533e+06	2.56096	1.35669	0.00981957	1	1.10456	up
Com_1156_pos	Syringetin-3-O-glucoside	--	C23 H24 O13	508.121	5.582	--	--	--	--	--	--	--	--	--	--	No results	Full match	Full match	509.129	1.862e+08	165350723	4.21764e+08	3.84339e+08	349584275	1.8232e+08	1.48872e+08	1.44582e+08	9.20083e+07	9.12545e+07	7.98949e+07	1.03107e+08	2.56103	1.35672	0.00220609	1	1.25675	up
Com_40_pos	Progesterone	Progesterone; 4-Pregnene-3,20-dione	C21 H30 O2	314.224	7.856	cpd:C00410	map01100 Metabolic pathways	HMDB0001830	LMST02030159	Lipids and lipid-like molecules	Steroids and steroid derivatives	Pregnane steroids	Sterols [ST]	Steroids [ST02]	C21 steroids (gluco/mineralocorticoids, progestogins) and derivatives [ST0203]	Full match	No results	No results	315.231	4197516371	3031365785	4205626670	4720677526	3996636181	4863889375	1567385929	1510442593	1601022139	1543994870	1550705627	1942638241	2.57464	1.36437	2.78e-06	1	1.38967	up
Com_2214_pos	N-Acetylglucosamine	--	C8 H15 N O6	221.089	1.344	--	--	HMDB0000803	--	Organic oxygen compounds	Organooxygen compounds	Carbohydrates and carbohydrate conjugates	--	--	--	No results	No results	Full match	222.096	7.67304e+07	7.80694e+07	1.52199e+08	1.99686e+08	1.0543e+08	1.02225e+08	4.35581e+07	4.64803e+07	3.26225e+07	4.75057e+07	5.69247e+07	4.99701e+07	2.57827	1.3664	0.0010674	1	1.05944	up
Com_1877_pos	Aminopurine	--	C5 H5 N5	135.054	3.032	--	--	--	--	--	--	--	--	--	--	No results	No results	Full match	136.062	9.27807e+07	1.10181e+08	2.44697e+08	1.27451e+08	6.52241e+07	6.95837e+07	5.40052e+07	4.3065e+07	4.5934e+07	4.05578e+07	4.29133e+07	4.82796e+07	2.58382	1.36951	0.00700738	1	1.25299	up
Com_2131_pos	Syringetin	Syringetin; 3',5'-O-Dimethylmyricetin; 3,5,7,4'-Tetrahydroxy-3',5'-dimethoxyflavone	C17 H14 O8	346.068	5.585	cpd:C11620	map00944 Flavone and flavonol biosynthesis	--	LMPK12112498	--	--	--	Polyketides [PR]	Flavonoids [PK12]	Flavones and Flavonols [PK1211]	No results	No results	Full match	347.075	8.58571e+07	7.25655e+07	2.0649e+08	1.90929e+08	1.54593e+08	7.41609e+07	5.64614e+07	6.71154e+07	3.05794e+07	4.17386e+07	5.01546e+07	5.69967e+07	2.58903	1.37241	0.00464351	1	1.15325	up
Com_734_pos	7-demethylsuberosin	--	C14 H14 O3	230.095	5.424	--	--	--	--	--	--	--	--	--	--	No results	No results	Full match	461.198	4.33119e+08	2.58417e+08	4.5114e+08	4.54983e+08	3.48726e+08	4.69627e+08	1.39451e+08	1.59299e+08	2.08073e+08	2.46089e+07	1.946e+08	1.98917e+08	2.61205	1.38518	0.0189156	1	1.10189	up
Com_13252_pos	Eugenyl acetate	--	C12 H14 O3	206.093	5.047	--	--	HMDB0034122	--	Benzenoids	Phenol esters		--	--	--	No results	No results	Full match	207.101	8.18876e+06	5.91256e+06	7.45914e+06	1.19527e+07	6.19406e+06	9.46321e+06	3.20215e+06	4.70561e+06	2.14741e+06	2.75481e+06	2.61127e+06	3.18702e+06	2.6424	1.40185	8.23e-05	1	1.30786	up
Com_18749_pos	Succinic anhydride	Succinic anhydride; Dihydro-2,5-furandione	C4 H4 O3	100.016	1.597	cpd:C19524	--	HMDB0032523	--	Organic acids and derivatives	Carboxylic acids and derivatives	Dicarboxylic acids and derivatives	--	--	--	No results	No results	Full match	101.023	3.58477e+06	5.02561e+06	3.5171e+06	3.26596e+06	4.45983e+06	2.77126e+06	1.86494e+06	1.61834e+06	1.09714e+06	1.10866e+06	1.36439e+06	1.38622e+06	2.68073	1.42263	1.11e-05	1	1.33528	up
Com_22182_pos	6-methyl-7-nitro-2,3-dihydro-1,4-benzodioxine	--	C9 H9 N O4	177.046	1.38	--	--	--	--	--	--	--	--	--	--	Invalid mass	No results	No match	178.053	1.87523e+06	1.4545e+06	2.21974e+06	2.14305e+06	2.01594e+06	2.39964e+06	917760	866250	751734	633765	700042	623817	2.69466	1.4301	1.41e-06	1	1.30297	up
Com_13510_pos	Indole-3-Carboxaldehyde	Indole-3-carboxaldehyde; Indole-3-carbaldehyde	C9 H7 N O	145.053	4.753	cpd:C08493	--	HMDB0029737	--	Organoheterocyclic compounds	Indoles and derivatives	Indoles	--	--	--	No results	No results	Full match	146.06	5.09091e+06	1.01052e+07	4.10765e+06	5.64781e+06	1.06464e+07	3.65246e+06	2.81085e+06	3.21066e+06	2.21037e+06	2.09921e+06	2.05859e+06	1.99266e+06	2.72907	1.44841	0.00254396	1	1.22128	up
Com_7113_pos	Ganoderic acid A	--	C30 H44 O7	516.308	5.927	--	--	HMDB0034931	LMST01010391	Lipids and lipid-like molecules	Prenol lipids	Triterpenoids	Sterols [ST]	Sterols [ST01]	Cholesterol and derivatives [ST0101]	No results	No results	Full match	499.305	2.50792e+07	1.49585e+07	1.34892e+07	2.01366e+07	1.96461e+07	2.1915e+07	9.40775e+06	9.89668e+06	4.61766e+06	2.76067e+06	8.01058e+06	6.73822e+06	2.78108	1.47565	0.00163415	1	1.20445	up
Com_3826_pos	Deoxyarbutin	--	C11 H14 O3	194.094	5.478	--	--	--	--	--	--	--	--	--	--	No results	No results	Full match	195.101	7.89193e+07	6.05123e+07	8.04338e+07	7.24771e+07	6.6884e+07	7.55385e+07	2.57944e+07	2.85275e+07	2.04959e+07	2.58044e+07	2.97911e+07	2.43756e+07	2.80876	1.48993	5.73e-08	1	1.41313	up
Com_9348_pos	Yuheinoside	--	C16 H24 O9	360.141	4.861	--	--	--	--	--	--	--	--	--	--	No results	No results	Full match	361.148	2.12563e+07	1.5647e+07	1.76183e+07	1.54305e+07	1.71697e+07	1.32329e+07	6.5404e+06	7.38017e+06	4.24235e+06	4.71784e+06	6.32253e+06	5.86033e+06	2.86207	1.51706	3.11e-06	1	1.14339	up
Com_6100_pos	Xylitol	Xylitol	C5 H12 O5	152.068	1.34	cpd:C00379	map00040 Pentose and glucuronate interconversions;map01100 Metabolic pathways;map02010 ABC transporters	HMDB0002917	--	Organic oxygen compounds	Organooxygen compounds	Carbohydrates and carbohydrate conjugates	--	--	--	No results	No results	Full match	153.076	1.65592e+07	2.89993e+07	1.22758e+07	1.52901e+07	4.37684e+07	2.28729e+07	1.08271e+07	1.07263e+07	5.32561e+06	6.12284e+06	8.30665e+06	7.39519e+06	2.86971	1.52091	0.00201133	1	1.21477	up
Com_13818_pos	Sclareol Glycol	--	C16 H30 O2	254.223	7.328	--	--	--	--	--	--	--	--	--	--	No results	No results	Full match	255.23	1.92378e+06	2.75386e+06	1.9111e+06	2.50229e+06	1.09802e+07	3.00965e+06	1.17884e+06	1.16403e+06	1.32174e+06	1.18543e+06	1.60958e+06	1.57716e+06	2.8719	1.52201	0.0242635	1	1.01028	up
Com_10715_pos	Diosbulbin B	--	C19 H20 O6	344.124	5.198	--	--	HMDB0036777	--	Organoheterocyclic compounds	Naphthofurans		--	--	--	No results	No results	Full match	345.132	1.17581e+07	6.36548e+06	9.38344e+06	1.3114e+07	7.07444e+06	1.49154e+07	4.25671e+06	4.677e+06	2.61595e+06	2.68537e+06	3.92734e+06	3.61313e+06	2.87529	1.52371	0.000196322	1	1.01706	up
Com_21933_pos	p-Mulegone	--	C10 H18 O	154.135	5.95	--	--	--	--	--	--	--	--	--	--	No results	No results	Full match	155.143	1.21063e+06	1.39392e+06	898341	1.20131e+06	2.56219e+06	1.69845e+06	625190	590948	435984	450055	512776	489494	2.88774	1.52994	0.000466274	1	1.12207	up
Com_12509_pos	2,3-dihydroxypropyl 12-methyltridecanoate	--	C17 H34 O4	284.234	8.706	--	--	--	--	--	--	--	--	--	--	Invalid mass	No results	No results	285.241	3.97428e+06	2.49888e+06	3.563e+06	4.5422e+06	1.3353e+07	5.50874e+06	2.76587e+06	2.57055e+06	1.63783e+06	1.159e+06	1.71354e+06	1.65157e+06	2.90825	1.54015	0.00733017	0.944444	1.05517	up
Com_1315_pos	(-)-secoisolariciresinol	--	C20 H26 O6	362.172	5.46	--	--	HMDB0013692	--	Lignans, neolignans and related compounds	Dibenzylbutane lignans	Dibenzylbutanediol lignans	--	--	--	No results	No results	Full match	363.178	230491840	2.56353e+08	3.71889e+08	3.08262e+08	2.55354e+08	213841203	7.50723e+07	8.04373e+07	1.31106e+08	1.20635e+08	7.11814e+07	7.35497e+07	2.96421	1.56765	1.95e-05	1	1.31762	up
Com_10505_pos	Spectinomycin	Spectinomycin	C14 H24 N2 O7	332.161	5.975	cpd:C02078	--	HMDB0015055	--	Organoheterocyclic compounds	Dioxanes	1,4-dioxanes	--	--	--	Invalid mass	No results	No results	333.169	1.5986e+07	7.6849e+06	1.13835e+07	8.20565e+06	1.16706e+07	9.3803e+06	2.01141e+06	2.71751e+06	4.86237e+06	1.79611e+06	5.69615e+06	4.20565e+06	3.02082	1.59494	0.000888052	1	1.27195	up
Com_22015_pos	2,5-bis(4-hydroxy-3-methoxyphenyl)-3,4-dimethyloxolan-3-ol	--	C20 H24 O6	342.149	1.25	--	--	--	--	--	--	--	--	--	--	Invalid mass	No results	No results	343.157	1.42767e+06	2.99318e+06	1.19816e+06	1.48103e+06	2.10915e+06	1.71388e+06	638663	627671	504725	460337	739493	629089	3.03421	1.60132	0.000129375	1	1.33698	up
Com_189_pos	Fragransin A2	--	C20 H24 O5	344.162	5.473	--	--	--	--	--	--	--	--	--	--	No results	No results	Full match	345.169	1016872004	9.22832e+08	2467170322	1603373074	1326877263	1137869882	3.58218e+08	210051893	7.1702e+08	8.01192e+08	3.36149e+08	3.69885e+08	3.0349	1.60165	0.00131929	1	1.15738	up
Com_5245_pos	(2R)-2-[(2R,5S)-5-[(2S)-2-hydroxybutyl]oxolan-2-yl]propanoic acid	--	C11 H20 O4	198.125	5.999	--	--	--	--	--	--	--	--	--	--	Invalid mass	No results	No results	199.132	2.05621e+07	1.22941e+07	2.59103e+07	3.70322e+07	3.20121e+07	5.09603e+07	1.26994e+07	1.05762e+07	9.80027e+06	9.35161e+06	8.71461e+06	7.40626e+06	3.05339	1.61041	0.00258752	0.972222	1.37489	up
Com_7175_pos	Arecoline	Arecoline	C8 H13 N O2	155.094	5.069	cpd:C10129	--	HMDB0030353	--	Alkaloids and derivatives			--	--	--	Full match	No results	Full match	173.128	1.39374e+07	1.2825e+07	1.89457e+07	2.17029e+07	1.79247e+07	3.13515e+07	7.34478e+06	8.19261e+06	5.7703e+06	4.77367e+06	6.38818e+06	5.55434e+06	3.06879	1.61767	8.81e-05	1	1.22745	up
Com_20508_pos	(+)-Catechin	(+)-Catechin; D-Catechin; Cyanidanol; (2R-trans)-2-(3,4-Dihydroxyphenyl)-3,4-dihydro-2H-1-benzopyran-3,5,7-triol; (2R,3S)-Catechin; (2R,3S)-(+)-Catechin; Cianidanol	C15 H14 O6	290.078	1.625	cpd:C06562	map00941 Flavonoid biosynthesis;map01110 Biosynthesis of secondary metabolites	HMDB0002780	LMPK12020001	Phenylpropanoids and polyketides	Flavonoids	Flavans	Polyketides [PR]	Flavonoids [PK12]	Flavans, Flavanols and Leucoanthocyanidins [PK1202]	No results	No results	Full match	291.085	2.3851e+06	2.99757e+06	2.83794e+06	4.27409e+06	3.01764e+06	3.48536e+06	1.35488e+06	1.19587e+06	908184	871393	931808	920816	3.0726	1.61946	1.35e-06	1	1.02599	up
Com_19649_pos	3-Butylidenephthalide	--	C12 H12 O2	188.083	5.05	--	--	--	--	--	--	--	--	--	--	No results	No results	Full match	189.09	3.21965e+06	2.18237e+06	2.20075e+06	3.96527e+06	2.69194e+06	4.33564e+06	1.21739e+06	1.26947e+06	750149	784432	973425	949731	3.12815	1.64531	3.01e-05	1	1.26057	up
Com_19669_pos	6-(7-methyloctyl)-1H,3H,4H,6H-furo[3,4-c]furan-1-one	--	C15 H24 O3	252.169	6.834	--	--	--	--	--	--	--	--	--	--	Invalid mass	No results	No results	253.176	1.2353e+06	4.48441e+06	4.79132e+06	5.03609e+06	1.73402e+06	2.99107e+06	452434	452911	1.44958e+06	1.43788e+06	1.42045e+06	1.22885e+06	3.14683	1.6539	0.00704121	0.916667	1.05198	up
Com_3957_pos	5-Hydroxyindole	--	C8 H7 N O	151.063	2.105	--	--	HMDB0059805	--	Organoheterocyclic compounds	Indoles and derivatives	Hydroxyindoles	--	--	--	Invalid mass	Invalid mass	No match	152.07	6.05287e+07	7.39173e+07	8.7298e+07	5.62457e+07	7.76304e+07	6.25013e+07	2.00977e+07	2.09106e+07	2.11582e+07	2.01621e+07	2.48268e+07	2.56822e+07	3.14761	1.65426	3.78e-07	1	1.28193	up
Com_2419_pos	Dutasteride	--	C27 H30 F6 N2 O2	528.217	5.804	--	--	HMDB0015258	--	Lipids and lipid-like molecules	Steroids and steroid derivatives	Androstane steroids	--	--	--	Invalid mass	No results	No results	529.225	4.77459e+07	3.73595e+07	5.56339e+07	3.5999e+07	5.89033e+07	5.09545e+07	2.6802e+07	2.0493e+07	9.00842e+06	7.77584e+06	1.40242e+07	1.18823e+07	3.18491	1.67125	0.000700102	1	1.05615	up
Com_10395_pos	Nepodin	Nepodin; Musizin; 1-(1,8-Dihydroxy-3-methylnaphthalen-2-yl)ethanone	C13 H12 O3	216.078	4.876	cpd:C09954	--	--	--	--	--	--	--	--	--	No results	Full match	No results	217.085	1.78269e+07	5.61803e+06	1.0193e+07	1.21601e+07	1.34081e+07	7.60407e+06	3.48805e+06	2.75694e+06	2.81794e+06	2.8365e+06	4.27814e+06	4.72289e+06	3.19659	1.67654	0.000447767	1	1.15557	up
Com_12680_pos	Tectoridin	Tectoridin; Shekanin	C22 H22 O11	462.115	5.987	cpd:C10533	--	--	LMPK12050372	--	--	--	Polyketides [PR]	Flavonoids [PK12]	Isoflavonoids [PK1205]	No results	Full match	Full match	463.122	2.33397e+06	4.69525e+06	1.87406e+06	3.34107e+06	4.96156e+06	3.972e+06	1.13057e+06	1.19151e+06	972373	1.02231e+06	1.17617e+06	1.12373e+06	3.20069	1.67838	0.000760995	1	1.08764	up
Com_4856_pos	Limocitrin O-hexoside	--	C23 H24 O13	508.119	5.686	--	--	--	--	--	--	--	--	--	--	No results	No results	Full match	509.127	2.77142e+07	2.32157e+07	6.77429e+07	4.86491e+07	4.54249e+07	3.23145e+07	2.19517e+07	1.67942e+07	1.2274e+07	7.88628e+06	1.02851e+07	7.32568e+06	3.2027	1.67929	0.000617564	1	1.18725	up
Com_5050_pos	5-O-Caffeoylshikimic acid	5-O-Caffeoylshikimic acid	C16 H16 O8	336.083	5.246	cpd:C10434	map00940 Phenylpropanoid biosynthesis;map00941 Flavonoid biosynthesis;map00945 Stilbenoid, diarylheptanoid and gingerol biosynthesis;map01100 Metabolic pathways;map01110 Biosynthesis of secondary metabolites	HMDB0033999	--	Phenylpropanoids and polyketides	Cinnamic acids and derivatives	Hydroxycinnamic acids and derivatives	--	--	--	No results	No results	Full match	337.09	2.1475e+07	1.26176e+07	2.95262e+07	3.72871e+07	2.71421e+07	5.40555e+07	1.03096e+07	1.10597e+07	8.75385e+06	1.08127e+07	8.36263e+06	7.39245e+06	3.21222	1.68357	0.00218233	1	1.24652	up
Com_5086_pos	(12Z)-9,10,11-trihydroxyoctadec-12-enoic acid	--	C18 H34 O5	352.224	6.221	--	--	--	--	--	--	--	--	--	--	Invalid mass	No match	No results	353.231	3.29369e+07	1.88056e+07	4.61303e+07	5.34842e+07	3.93916e+07	5.3507e+07	9.63649e+06	1.42881e+07	8.08553e+06	9.84587e+06	2.08997e+07	1.2331e+07	3.25298	1.70176	0.000286622	0.972222	1.19394	up
Com_5282_pos	T-2 Triol	--	C20 H30 O7	360.214	5.845	--	--	HMDB0035846	--	Lipids and lipid-like molecules	Prenol lipids	Sesquiterpenoids	--	--	--	Invalid mass	No results	No results	361.221	2.41186e+07	2.16304e+07	3.32058e+07	3.48431e+07	2.15427e+07	3.36866e+07	1.01309e+07	8.30005e+06	9.74485e+06	7.6186e+06	8.69934e+06	7.15686e+06	3.27251	1.7104	4.73e-06	1	1.19709	up
Com_14767_pos	S-(-)-Cotinine	--	C10 H12 N2 O	176.095	4.756	--	--	HMDB0001046	--	Organoheterocyclic compounds	Pyridines and derivatives	Pyrrolidinylpyridines	--	--	--	No results	No results	Full match	177.102	5.31012e+06	8.45419e+06	5.58352e+06	4.99624e+06	5.9791e+06	4.48595e+06	2.08214e+06	2.35663e+06	1.5989e+06	1.28954e+06	1.51947e+06	1.61521e+06	3.32723	1.73432	2.56e-06	1	1.37439	up
Com_799_pos	Adenine	Adenine; 6-Aminopurine	C5 H5 N5	135.054	1.665	cpd:C00147	map00230 Purine metabolism;map00908 Zeatin biosynthesis;map01100 Metabolic pathways	HMDB0000034	--	Organoheterocyclic compounds	Imidazopyrimidines	Purines and purine derivatives	--	--	--	Full match	No results	Full match	136.062	5.66822e+08	2.0606e+08	1.69233e+08	1.67572e+08	1.31342e+08	1.14542e+08	8.16823e+07	8.06561e+07	4.13394e+07	4.21919e+07	9.1977e+07	6.70691e+07	3.34778	1.74321	0.00364401	1	1.21072	up
Com_3747_pos	L-Aspartic acid	L-Aspartate; L-Aspartic acid; 2-Aminosuccinic acid; L-Asp	C4 H7 N O4	133.037	1.302	cpd:C00049	map00220 Arginine biosynthesis;map00250 Alanine, aspartate and glutamate metabolism;map00260 Glycine, serine and threonine metabolism;map00261 Monobactam biosynthesis;map00270 Cysteine and methionine metabolism;map00300 Lysine biosynthesis;map00340 Histidine metabolism;map00410 beta-Alanine metabolism;map00460 Cyanoamino acid metabolism;map00710 Carbon fixation in photosynthetic organisms;map0076…	HMDB0000191	--	Organic acids and derivatives	Carboxylic acids and derivatives	Amino acids, peptides, and analogues	--	--	--	Full match	Full match	Full match	134.045	4.69381e+07	7.91711e+07	3.11237e+07	3.52913e+07	5.54006e+07	3.53098e+07	1.05463e+07	1.30195e+07	1.3691e+07	1.10302e+07	2.24147e+07	1.34924e+07	3.36406	1.7502	8.32e-05	1	1.0162	up
Com_16545_pos	3,4',5-Trimethoxy-trans-stilbene	--	C17 H18 O3	270.124	5.294	--	--	--	--	--	--	--	--	--	--	No results	No results	Full match	271.131	6.76386e+06	3.93226e+06	7.7759e+06	4.03522e+06	4.09584e+06	2.87955e+06	1.24365e+06	1.36693e+06	1.13068e+06	1.30109e+06	1.95872e+06	1.74675e+06	3.37028	1.75287	0.000161109	1	1.10739	up
Com_2192_pos	trans-Aconitic acid	trans-Aconitate; trans-Aconitic acid	C6 H6 O6	174.016	1.646	cpd:C02341	map00660 C5-Branched dibasic acid metabolism	HMDB0000958	--	Organic acids and derivatives	Carboxylic acids and derivatives	Tricarboxylic acids and derivatives	--	--	--	Full match	No results	Full match	175.023	7.30575e+07	1.60109e+08	5.36257e+07	7.21521e+07	8.83628e+07	5.30701e+07	2.94965e+07	2.85717e+07	1.96362e+07	1.89455e+07	2.45585e+07	2.62225e+07	3.39398	1.76298	0.00038592	1	1.24988	up
Com_30769_pos	LysoPC 20:4	--	C28 H50 N O7 P	543.331	8.8	--	--	--	--	--	--	--	--	--	--	No results	No results	Full match	544.339	494867	223496	637525	527164	700540	415902	158872	129919	114355	85986	169088	221172	3.41087	1.77014	0.000251819	1	1.16625	up
Com_30036_pos	Alisol B 23-acetate	--	C32 H50 O5	514.365	9.436	--	--	--	--	--	--	--	--	--	--	No results	No results	Full match	515.372	128200	155706	223457	420606	449538	845166	130919	120516	45476.2	94172.5	110377	149546	3.41421	1.77155	0.0132568	0.944444	1.07959	up
Com_999_pos	D-(+)-Camphor	--	C10 H16 O	152.12	5.797	--	--	--	--	--	--	--	--	--	--	Full match	Full match	Full match	153.127	182596501	206321628	2.57489e+08	3.44432e+08	223480607	2.87361e+08	1.04671e+08	9.4395e+07	6.14512e+07	6.08724e+07	6.83536e+07	4.93959e+07	3.4196	1.77383	1.16e-05	1	1.29829	up
Com_8473_pos	Agmatine	Agmatine; (4-Aminobutyl) guanidine	C5 H14 N4	130.122	1.292	cpd:C00179	map00330 Arginine and proline metabolism;map01100 Metabolic pathways	HMDB0001432	--	Organic nitrogen compounds	Organonitrogen compounds	Guanidines	--	--	--	No results	No results	Full match	131.129	4.82865e+06	1.45825e+07	3.79679e+06	4.86712e+06	1.67274e+07	4.30604e+06	2.72377e+06	2.94537e+06	2.04964e+06	1.95931e+06	2.28835e+06	2.33557e+06	3.43368	1.77975	0.0103351	1	1.04318	up
Com_24506_pos	Ophiopogonin D	Ophiopogonin D	C44 H70 O16	854.463	5.929	cpd:C17042	--	--	--	--	--	--	--	--	--	No results	No results	Full match	855.47	2.60671e+06	1.1087e+06	834178	1.28637e+06	1.26342e+06	617553	428571	550280	298869	308515	328437	322423	3.44953	1.7864	0.00105009	1	1.2769	up
Com_4217_pos	Forsythoside E	--	C20 H30 O12	462.17	5.367	--	--	--	--	--	--	--	--	--	--	No results	Invalid mass	No results	463.177	2.33123e+07	49525861	3.20664e+07	4.68484e+07	4.43486e+07	7.10515e+07	1.65577e+07	1.47761e+07	1.29477e+07	1.22192e+07	1.43355e+07	5.96169e+06	3.47866	1.79853	0.000200976	1	1.19289	up
Com_13011_pos	1,4-dihydroxyheptadec-16-en-2-yl acetate	--	C19 H36 O4	310.25	5.941	--	--	--	LMFA05000641	--	--	--	Fatty Acyls [FA]	Fatty alcohols [FA05]	_	Invalid mass	No results	No results	311.257	3.26031e+06	4.42719e+06	2.58719e+06	4.62697e+06	5.96329e+06	1.14331e+07	1.19864e+06	1.06005e+06	2.06397e+06	1.84757e+06	1.49616e+06	1.55677e+06	3.50184	1.80811	0.00153616	1	1.18426	up
Com_5199_pos	Gallic acid	Gallate; Gallic acid; 3,4,5-Trihydroxybenzoic acid; 3,4,5-Trihydroxybenzoate; Pyrogallol-5-carboxylic acid	C7 H6 O5	170.021	1.619	cpd:C01424	--	HMDB0005807	--	Benzenoids	Benzene and substituted derivatives	Benzoic acids and derivatives	--	--	--	No results	No results	Full match	171.028	1.99366e+07	4.9055e+07	1.81226e+07	2.10756e+07	3.05374e+07	1.58115e+07	8.26935e+06	8.51211e+06	6.16228e+06	6.13e+06	7.20944e+06	7.82371e+06	3.50373	1.80889	0.000540336	1	1.29124	up
Com_26717_pos	Akebia saponin D	--	C47 H76 O18	928.5	8.992	--	--	--	--	--	--	--	--	--	--	No results	No results	Full match	929.508	344142	1.08382e+06	1.14674e+06	1.48403e+06	1.65388e+06	1.7651e+06	422853	466502	295909	294279	316277	332911	3.51276	1.8126	0.00428292	0.944444	1.284	up
Com_16584_pos	L-Ornithine	L-Ornithine; (S)-2,5-Diaminovaleric acid; (S)-2,5-Diaminopentanoic acid; (S)-2,5-Diaminopentanoate	C5 H12 N2 O2	132.09	1.3	cpd:C00077	map00220 Arginine biosynthesis;map00330 Arginine and proline metabolism;map00472 D-Arginine and D-ornithine metabolism;map00480 Glutathione metabolism;map01100 Metabolic pathways;map01110 Biosynthesis of secondary metabolites;map01210 2-Oxocarboxylic acid metabolism;map01230 Biosynthesis of amino acids;map02010 ABC transporters	HMDB0000214	--	Organic acids and derivatives	Carboxylic acids and derivatives	Amino acids, peptides, and analogues	--	--	--	No results	No results	Full match	133.097	2.62456e+06	3.97299e+06	3.52523e+06	2.51136e+06	7.57045e+06	4.1939e+06	1.58652e+06	1.56972e+06	704439	877249	1.2594e+06	931141	3.52149	1.81618	0.000197568	1	1.35425	up
Com_12385_pos	N6-Me-Adenosine	--	C11 H15 N5 O4	281.111	1.936	--	--	--	--	--	--	--	--	--	--	Invalid mass	Invalid mass	No results	282.118	3.83461e+06	1.19145e+07	2.15798e+06	2.80778e+06	4.71855e+06	4.25425e+06	1.97616e+06	1.29904e+06	1.15234e+06	939849	1.53467e+06	1.51877e+06	3.52551	1.81783	0.00368574	1	1.02632	up
Com_14298_pos	1-(2-furyl)pentane-1,4-dione	--	C9 H10 O3	205.073	5.302	--	--	--	--	--	--	--	--	--	--	Invalid mass	No results	No match	206.08	5.08282e+06	6.91289e+06	6.23478e+06	7.50038e+06	8.52904e+06	9.4676e+06	1.76313e+06	1.60344e+06	2.79038e+06	1.41319e+06	1.75628e+06	3.00453e+06	3.54616	1.82626	1.59e-05	1	1.33465	up
Com_6197_pos	Myricetin	Myricetin; 3,5,7,3',4',5'-Hexahydroxyflavone	C15 H10 O8	318.036	5.343	cpd:C10107	map00941 Flavonoid biosynthesis;map00944 Flavone and flavonol biosynthesis	HMDB0002755	LMPK12110001	Phenylpropanoids and polyketides	Flavonoids	Flavones	Polyketides [PR]	Flavonoids [PK12]	Flavones and Flavonols [PK1211]	No results	No results	Full match	319.044	1.0643e+07	1.50734e+07	3.07837e+07	2.74367e+07	2.63987e+07	1.12955e+07	9.44927e+06	1.06738e+07	3.45011e+06	3.88871e+06	3.17791e+06	3.36072e+06	3.57733	1.83888	0.00135056	0.972222	1.01625	up
Com_13398_pos	Tricin	Tricin; Tricetin 3',5'-di-methyl ether; 3',5'-O-Dimethyltricetin	C17 H14 O7	330.073	5.512	cpd:C10193	--	HMDB0124861	LMPK12110873	Phenylpropanoids and polyketides	Flavonoids	O-methylated flavonoids	Polyketides [PR]	Flavonoids [PK12]	Flavones and Flavonols [PK1211]	No results	No results	Full match	331.08	5.2089e+06	3.00716e+06	3.20798e+06	5.5083e+06	1.17094e+07	7.76942e+06	1.65487e+06	1.87549e+06	1.74864e+06	1.53233e+06	1.8148e+06	1.35901e+06	3.64654	1.86653	0.0020566	1	1.26993	up
Com_2972_pos	1-Palmitoylglycerol	--	C19 H38 O4	330.276	8.781	--	--	HMDB0011564	--	Lipids and lipid-like molecules	Glycerolipids	Monoradylglycerols	--	--	--	Full match	No results	Full match	331.284	7.87476e+07	6.66714e+07	7.6386e+07	6.74324e+07	99861572	1.152e+08	1.55548e+07	1.68536e+07	1.74668e+07	1.60617e+07	3.68165e+07	3.4828e+07	3.66546	1.87399	0.000109783	1	1.29715	up
Com_11782_pos	Tramadol N-Oxide	--	C16 H25 N O3	257.198	7.619	--	--	--	--	--	--	--	--	--	--	Invalid mass	No results	No results	258.205	1.42414e+07	1.11159e+07	1.60121e+07	5.59335e+06	4.62037e+06	4.50963e+06	3.18086e+06	2.91348e+06	1.76977e+06	2.65459e+06	2.11839e+06	2.55584e+06	3.69203	1.88441	0.00281859	1	1.46439	up
Com_11414_pos	(-)-Arctigenin	Arctigenin; (-)-Arctigenin	C21 H24 O6	372.158	5.284	cpd:C10545	--	HMDB0030087	--	Lignans, neolignans and related compounds	Furanoid lignans	Tetrahydrofuran lignans	--	--	--	No results	No results	Full match	373.166	5.00429e+06	4.06543e+06	5.03301e+06	1.26993e+07	9.86862e+06	1.45542e+07	2.39945e+06	2.15054e+06	2.05939e+06	2.2207e+06	2.4442e+06	2.53511e+06	3.70942	1.89119	0.00282437	1	1.28378	up
Com_1384_pos	Mesterolone	--	C20 H32 O2	304.239	8.012	--	--	HMDB0006036	LMST02020107	Lipids and lipid-like molecules	Steroids and steroid derivatives	Androstane steroids	Sterols [ST]	Steroids [ST02]	C19 steroids (androgens) and derivatives [ST0202]	Full match	No results	Full match	305.246	5.72596e+07	2.83744e+08	3.81129e+07	3.37319e+07	7.36912e+07	1.01093e+08	3.33248e+07	3.31275e+07	2.11108e+07	2.17666e+07	2.5227e+07	2.37156e+07	3.71279	1.89251	0.0208823	1	1.0714	up
Com_19589_pos	Phosphocreatine	Phosphocreatine; N-Phosphocreatine; Creatine phosphate	C4 H10 N3 O5 P	211.036	1.342	cpd:C02305	map00330 Arginine and proline metabolism;map01100 Metabolic pathways	HMDB0001511	--	Organic acids and derivatives	Carboxylic acids and derivatives	Amino acids, peptides, and analogues	--	--	--	No results	No results	Full match	212.044	2.90585e+06	1.93837e+06	3.60818e+06	2.49119e+06	2.54066e+06	2.94202e+06	856692	976808	401090	784761	574588	777643	3.75751	1.90978	1.81e-05	1	1.06845	up
Com_9536_pos	2-Aminoadipic acid	--	C6 H11 N O4	161.069	2.052	--	--	HMDB0000510	--	Organic acids and derivatives	Carboxylic acids and derivatives	Amino acids, peptides, and analogues	--	--	--	No results	No results	Full match	162.076	8.66279e+06	1.21609e+07	8.8157e+06	1.44051e+07	9.84991e+06	1.46237e+07	3.70085e+06	3.18599e+06	2.46046e+06	3.19412e+06	3.03441e+06	2.64769e+06	3.75987	1.91068	2.12e-06	1	1.30209	up
Com_22140_pos	Muscone	--	C16 H30 O	238.229	8.78	--	--	HMDB0034181	--	Organic oxygen compounds	Organooxygen compounds	Carbonyl compounds	--	--	--	No results	No results	Full match	239.236	2.075e+06	2.05254e+06	2.15203e+06	1.95049e+06	2.92208e+06	3.45592e+06	341787	489661	543772	536784	1.04182e+06	927620	3.76356	1.9121	0.000120489	1	1.4096	up
Com_14747_pos	Histamine	Histamine; 1H-Imidazole-4-ethanamine; 2-(4-Imidazolyl)ethylamine	C5 H9 N3	111.08	1.353	cpd:C00388	map00340 Histidine metabolism;map01100 Metabolic pathways;map01110 Biosynthesis of secondary metabolites	HMDB0000870	--	Organic nitrogen compounds	Organonitrogen compounds	Amines	--	--	--	No results	No results	Full match	245.148	2.82386e+06	2.01719e+06	8.72696e+06	1.07074e+07	5.69433e+06	3.9284e+06	1.89982e+06	1.32816e+06	1.2134e+06	1.12506e+06	1.573e+06	1.86189e+06	3.7659	1.913	0.00530206	1	1.28054	up
Com_17425_pos	Pachymic acid	Pachymic acid	C33 H52 O5	528.379	9.675	cpd:C17044	--	--	--	--	--	--	--	--	--	No results	Full match	No results	529.386	1.26441e+06	1.4164e+06	4.36625e+06	3.68384e+06	6.78679e+06	3.77108e+06	1.30637e+06	1.22959e+06	784940	738124	797085	655460	3.86256	1.94956	0.00470754	0.972222	1.27274	up
Com_3366_pos	TQH	--	C15 H24 N6 O6	384.175	5.823	--	--	--	--	--	--	--	--	--	--	Full match	No results	No results	385.182	4.64651e+07	5.2816e+07	8.50232e+07	1.09584e+08	5.07439e+07	9.63468e+07	2.37673e+07	3.10409e+07	1.53086e+07	1.29071e+07	1.52865e+07	1.52668e+07	3.88264	1.95704	6.41e-05	1	1.27156	up
Com_10981_pos	Podophyllotoxin	Podophyllotoxin	C22 H22 O8	414.13	5.301	cpd:C10874	map01110 Biosynthesis of secondary metabolites	HMDB0031452	--	Lignans, neolignans and related compounds	Lignan lactones	Podophyllotoxins	--	--	--	No results	No results	Full match	415.137	5.94987e+06	1.02992e+07	9.6834e+06	1.00083e+07	8.67471e+06	1.21425e+07	3.23833e+06	2.13327e+06	1.73226e+06	2.8921e+06	2.25066e+06	1.79994e+06	4.04071	2.01461	1.87e-06	1	1.19401	up
Com_20389_pos	Asp-phe	--	C13 H16 N2 O5	280.107	5.484	--	--	HMDB0000706	--	Organic acids and derivatives	Carboxylic acids and derivatives	Amino acids, peptides, and analogues	--	--	--	No results	No results	Full match	578.248	2.85748e+06	1.00203e+06	2.63085e+06	3.02849e+06	3.03568e+06	4.32055e+06	869003	873303	655171	559498	583286	569856	4.10574	2.03764	0.000550798	1	1.33306	up
Com_1409_pos	1-Monopalmitin	--	C19 H38 O4	330.276	8.972	--	--	HMDB0011564	--	Lipids and lipid-like molecules	Glycerolipids	Monoradylglycerols	--	--	--	No results	No results	Full match	331.283	1.11428e+08	5.81019e+07	1.326e+08	1.58354e+08	1.43284e+08	226388147	3.05144e+07	3.17515e+07	4.65252e+07	2.96561e+07	3.24006e+07	3.13054e+07	4.10656	2.03793	0.000381795	1	1.18579	up
Com_12198_pos	5α-Dihydrotestosterone glucuronide	--	C25 H38 O8	466.253	6.256	--	--	--	--	--	--	--	--	--	--	Invalid mass	No results	No results	467.261	1.0026e+07	1.0874e+07	1.25104e+07	1.54445e+07	6.59943e+06	9.82998e+06	1.71977e+06	1.43493e+06	3.17639e+06	3.03493e+06	3.0565e+06	3.35957e+06	4.1366	2.04845	2.58e-05	1	1.25943	up
Com_63_pos	D-threo-Isocitric acid	(1R,2S)-1-Hydroxypropane-1,2,3-tricarboxylate; D-threo-Isocitric acid	C6 H8 O7	192.026	1.611	cpd:C00451	--	HMDB0001874	--	Organic acids and derivatives	Carboxylic acids and derivatives	Tricarboxylic acids and derivatives	--	--	--	No results	No results	Full match	193.034	3326076647	4618388335	3569180908	3616053612	3578692907	1891353671	1061094439	1046883582	6.50318e+08	638127466	7.45502e+08	7.62098e+08	4.20058	2.07059	4.98e-06	1	1.26428	up
Com_1299_pos	3-(3,4-dihydroxyphenyl)propanoic acid	--	C9 H10 O4	164.047	5.24	--	--	HMDB0000423	--	Phenylpropanoids and polyketides	Phenylpropanoic acids		--	--	--	Invalid mass	No results	No match	165.054	3.22076e+08	2.46285e+08	3.0223e+08	3.04042e+08	2.94129e+08	1.89548e+08	5.46078e+07	7.89875e+07	6.70087e+07	6.97652e+07	6.41919e+07	5.60753e+07	4.24515	2.08582	1.65e-07	1	1.24723	up
Com_12897_pos	Saikosaponin C	--	C48 H78 O17	926.52	9.662	--	--	--	--	--	--	--	--	--	--	No results	No results	Full match	927.527	2.9253e+06	4.57944e+06	7.13119e+06	6.84854e+06	1.25754e+07	3.72521e+06	2.0688e+06	1.94721e+06	1.24305e+06	1.16891e+06	1.26228e+06	1.14571e+06	4.27628	2.09636	0.000614343	1	1.32917	up
Com_9194_pos	6 β-Hydroxycortisol	--	C21 H30 O6	360.19	5.549	--	--	--	--	--	--	--	--	--	--	Invalid mass	Invalid mass	No results	361.197	1.28515e+07	7.40276e+06	5.17749e+06	3.4413e+06	4.03307e+06	5.78706e+06	1.79482e+06	2.21413e+06	1.11543e+06	1.24161e+06	1.08641e+06	1.37254e+06	4.38453	2.13242	0.000210406	1	1.12054	up
Com_15092_pos	6-Phosphogluconic acid	--	C6 H13 O10 P	276.024	1.283	--	--	HMDB0001316	--	Organic oxygen compounds	Organooxygen compounds	Carbohydrates and carbohydrate conjugates	--	--	--	No results	No results	Full match	277.031	3.30953e+06	1.24144e+06	2.85168e+06	4.35829e+06	1.43793e+06	2.01966e+06	761903	910922	351996	361074	566865	509467	4.39559	2.13606	0.000253276	1	1.10035	up
Com_1339_pos	Coumarin	Coumarin; Coumarine; Cumarin; 2H-1-Benzopyran-2-one; 1,2-Benzopyrone; 2-Propenoic acid, 3-(2-hydroxyphenyl)-, delta-lactone; 5,6-Benzo-2-pyrone; Benzo-alpha-pyrone; cis-o-Coumarinic acid lactone; Coumarinic anhydride; o-Hydroxycinnamic acid lactone; Rattex; Tonka bean camphor	C9 H6 O2	146.037	5.244	cpd:C05851	map00940 Phenylpropanoid biosynthesis;map01110 Biosynthesis of secondary metabolites	HMDB0001218	--	Phenylpropanoids and polyketides	Coumarins and derivatives		--	--	--	Full match	Full match	Full match	147.044	3.06846e+08	2.36722e+08	2.87339e+08	2.87951e+08	277211339	1.80887e+08	4.96885e+07	6.24973e+07	6.40397e+07	6.62529e+07	6.03086e+07	5.26194e+07	4.43705	2.1496	2.14e-07	1	1.25694	up
Com_12843_pos	Bakuchiol	--	C18 H24 O	256.182	5.941	--	--	--	--	--	--	--	--	--	--	No results	No results	Full match	257.19	3.62378e+06	3.72746e+06	3.57662e+06	1.37234e+07	3.55157e+06	1.1741e+07	1.65041e+06	1.78266e+06	1.15094e+06	1.18808e+06	1.35366e+06	1.76961e+06	4.49041	2.16685	0.00316431	1	1.455	up
Com_7090_pos	6??-Hydroxytestosterone	--	C19 H28 O3	304.203	5.525	--	--	--	--	--	--	--	--	--	--	Full match	No results	No results	305.211	1.10182e+07	1.14499e+07	7.40331e+06	7.84959e+06	1.36275e+07	8.61234e+06	3.2391e+06	2.88449e+06	1.53966e+06	1.7638e+06	1.92395e+06	1.98126e+06	4.49743	2.1691	2.44e-06	1	1.2165	up
Com_3713_pos	Phosphocholine	Choline phosphate; Phosphorylcholine; Phosphocholine; O-Phosphocholine	C5 H14 N O4 P	183.065	1.311	cpd:C00588	map00564 Glycerophospholipid metabolism;map01100 Metabolic pathways	HMDB0001565	--	Organic nitrogen compounds	Organonitrogen compounds	Quaternary ammonium salts	--	--	--	No results	Full match	No results	184.073	2.44274e+07	1.19777e+07	2.01259e+07	2.9193e+07	7.10889e+07	3.55435e+07	3.07086e+06	3.60218e+06	1.10935e+07	1.12836e+07	6.92021e+06	6.58802e+06	4.51983	2.17627	0.00123981	1	1.03995	up
Com_643_pos	(-)-Caryophyllene oxide	--	C15 H24 O	220.182	8.059	--	--	--	--	--	--	--	--	--	--	Full match	No results	No results	221.189	1.72021e+08	539548012	3.15752e+08	278227443	3.86349e+08	3.15149e+08	8.7351e+07	8.81936e+07	6.38995e+07	6.31451e+07	5.9237e+07	8.15085e+07	4.52716	2.17861	5.05e-05	1	1.26763	up
Com_64_pos	Paraxanthine	1,7-Dimethylxanthine; Paraxanthine	C7 H8 N4 O2	180.063	1.28	cpd:C13747	map00232 Caffeine metabolism;map01100 Metabolic pathways;map01110 Biosynthesis of secondary metabolites	HMDB0001860	--	Organoheterocyclic compounds	Imidazopyrimidines	Purines and purine derivatives	--	--	--	Invalid mass	No results	No match	181.07	4711219496	1681522595	2893225363	3072333755	3255798682	3768717318	1003846190	8.85194e+08	5.48215e+08	5.89509e+08	5.68833e+08	5.95048e+08	4.62526	2.20953	1.01e-05	1	1.27091	up
Com_10300_pos	Guaiacol	Guaiacol	C7 H8 O2	124.052	1.406	cpd:C15572	--	HMDB0001398	--	Benzenoids	Phenols	Methoxyphenols	--	--	--	No results	No results	Full match	125.06	1.03681e+07	6.97675e+06	1.15458e+07	1.36012e+07	1.74294e+07	1.70019e+07	3.38153e+06	3.40921e+06	2.30235e+06	2.41513e+06	2.50393e+06	2.49971e+06	4.65866	2.21992	1.93e-05	1	1.34741	up
Com_18030_pos	Acetaminophen	Acetaminophen; Paracetamol	C8 H9 N O2	151.063	6.187	cpd:C06804	--	HMDB0001859	--	Benzenoids	Phenols	1-hydroxy-2-unsubstituted benzenoids	--	--	--	No results	No results	Full match	152.071	3.84413e+06	5.49891e+06	5.26547e+06	4.29315e+06	1.04882e+06	1.77152e+06	863684	608746	1.19385e+06	971047	530972	469259	4.68394	2.22772	0.00183094	0.972222	1.3022	up
Com_8010_pos	3-Succinoylpyridine	3-Succinoylpyridine; 4-Oxo-4-(pyridin-3-yl)butanoate	C9 H9 N O3	179.058	4.72	cpd:C19569	map00760 Nicotinate and nicotinamide metabolism	HMDB0000992	--	Organic acids and derivatives	Keto acids and derivatives	Gamma-keto acids and derivatives	--	--	--	Full match	No results	Full match	180.066	1.85994e+07	2.50001e+07	2.32208e+07	2.81459e+07	1.7981e+07	2.07945e+07	5.38257e+06	6.67961e+06	4.50133e+06	3.87391e+06	4.03921e+06	4.05566e+06	4.68738	2.22878	1.13e-07	1	1.38317	up
Com_10954_pos	Methyl myristate	--	C15 H30 O2	242.224	7.094	--	--	HMDB0030469	--	Lipids and lipid-like molecules	Fatty Acyls	Fatty acid esters	--	--	--	No results	No results	Full match	243.231	9.56439e+06	4.88835e+06	4.53069e+06	4.99307e+06	7.47935e+06	2.51014e+06	1.6079e+06	1.27501e+06	1.00999e+06	1.13797e+06	1.248e+06	957175	4.694	2.23082	0.000218196	1	1.24394	up
Com_1635_pos	Pyridoxine	Pyridoxine; Pyridoxol	C8 H11 N O3	169.074	2.104	cpd:C00314	map00750 Vitamin B6 metabolism;map01100 Metabolic pathways	HMDB0000239	--	Organoheterocyclic compounds	Pyridines and derivatives	Pyridoxines	--	--	--	Full match	Full match	Full match	170.081	1.87178e+08	2.33305e+08	2.59245e+08	1.88899e+08	231069997	1.71683e+08	3.68757e+07	3.69832e+07	4.28552e+07	4.20144e+07	5.25248e+07	5.854e+07	4.71242	2.23647	3.61e-08	1	1.2684	up
Com_18256_pos	Avobenzone	--	C20 H22 O3	310.16	4.89	--	--	--	--	--	--	--	--	--	--	Invalid mass	No results	No results	311.167	5.11757e+06	1.72047e+06	2.68411e+06	2.20946e+06	4.83991e+06	1.34322e+06	1.33357e+06	615870	393137	427528	510513	502322	4.73567	2.24357	0.000375589	1	1.07436	up
Com_4984_pos	5-Aminolevulinic acid	--	C5 H9 N O3	131.058	1.362	--	--	HMDB0001149	--	Organic acids and derivatives	Carboxylic acids and derivatives	Amino acids, peptides, and analogues	--	--	--	No results	No results	Full match	132.066	6.43793e+06	4.02506e+07	1.18897e+07	6.29368e+06	5.94584e+07	8.63017e+06	4.53502e+06	5.2001e+06	4.14018e+06	3.57213e+06	5.74226e+06	4.69629e+06	4.768	2.25338	0.0319361	1	1.13251	up
Com_25676_pos	Phytanic acid	Phytanate; Phytanic acid; 3,7,11,15-Tetramethylhexadecanoic acid	C20 H40 O2	312.302	8.344	cpd:C01607	--	HMDB0000801	LMPR0104010004	Lipids and lipid-like molecules	Prenol lipids	Diterpenoids	Prenol Lipids [PR]	Isoprenoids [PR01]	C20 isoprenoids (diterpenes) [PR0104]	No results	No results	Full match	313.309	868029	1.58181e+06	935254	855044	1.76206e+06	529130	239806	211357	180361	180334	228661	301308	4.86749	2.28318	0.000133253	1	1.33856	up
Com_9637_pos	12,13-EODE	--	C18 H32 O3	296.234	5.947	--	--	--	--	--	--	--	--	--	--	No results	No results	Full match	297.242	9.66246e+06	6.59229e+06	5.91771e+06	1.25303e+07	2.10285e+06	1.93603e+07	1.99119e+06	1.92519e+06	2.13472e+06	1.7107e+06	1.80421e+06	1.91019e+06	4.89412	2.29105	0.00663831	0.972222	1.0858	up
Com_20795_pos	RNK	--	C16 H32 N8 O5	398.242	8.462	--	--	--	--	--	--	--	--	--	--	Invalid mass	No results	No results	399.249	1.24337e+06	589992	2.31947e+06	1.08192e+06	4.4448e+06	1.8294e+06	379847	312311	392355	440747	368387	448882	4.91305	2.29662	0.00387917	1	1.27361	up
Com_6473_pos	Tiglic acid	Tiglic acid; (E)-2,3-Dimethylacrylic acid	C5 H8 O2	118.063	1.367	cpd:C08279	--	HMDB0132474	LMFA01020030	Lipids and lipid-like molecules	Fatty Acyls	Fatty acids and conjugates	Fatty Acyls [FA]	Fatty Acids and Conjugates [FA01]	Methyl branched fatty acids [FA0102]	Invalid mass	No results	No match	119.07	1.35991e+07	8.12732e+06	1.70423e+07	3.91793e+07	1.7261e+07	1.94775e+07	6.4657e+06	6.48032e+06	2.40811e+06	2.02397e+06	2.47633e+06	3.13076e+06	4.98959	2.31892	0.000287835	1	1.09557	up
Com_9551_pos	Testosterone glucuronide	Testosterone glucuronide; Testosterone 17beta-(beta-D-glucuronide)	C25 H36 O8	464.238	6.167	cpd:C11134	--	HMDB0003193	LMST05010012	Lipids and lipid-like molecules	Steroids and steroid derivatives	Steroidal glycosides	Sterols [ST]	Steroid conjugates [ST05]	Glucuronides [ST0501]	Invalid mass	No results	No results	465.245	1.51151e+07	7.59963e+06	1.67386e+07	1.77448e+07	1.37813e+07	1.21813e+07	3.83882e+06	4.04525e+06	1.7609e+06	1755763	2.52351e+06	2.31063e+06	5.12235	2.35681	8.42e-06	1	1.33931	up
Com_1800_pos	Polypodine B	Polypodine B	C27 H44 O8	496.303	8.302	cpd:C08834	--	--	LMST01010198	--	--	--	Sterols [ST]	Sterols [ST01]	Cholesterol and derivatives [ST0101]	No results	No results	Full match	497.31	1.57268e+08	1.39996e+08	2.14712e+08	2.02362e+08	2.33343e+08	2.18967e+08	2.50426e+07	2.56985e+07	3.37847e+07	3.20424e+07	5.5343e+07	5.53696e+07	5.13307	2.35982	8.7e-06	1	1.25373	up
Com_16797_pos	Angiotensin IV	Angiotensin IV; Angiotensin II, 1-des-asn-2-arg	C40 H54 N8 O8	774.415	7.488	cpd:C15849	--	HMDB0001038	--	Nucleosides, nucleotides, and analogues	Purine nucleotides	Purine deoxyribonucleotides	--	--	--	Invalid mass	No results	No results	775.422	1.86927e+06	6.45939e+06	2.23936e+06	2.19592e+06	3.69037e+06	2.64498e+06	609306	714649	614403	621070	557324	573378	5.17578	2.37178	0.000322355	1	1.45367	up
Com_3796_pos	Protocatechuic acid	3,4-Dihydroxybenzoate; 3,4-Dihydroxybenzoic acid; Protocatechuate; Protocatechuic acid	C7 H6 O4	154.026	1.46	cpd:C00230	map00400 Phenylalanine, tyrosine and tryptophan biosynthesis;map01100 Metabolic pathways;map01110 Biosynthesis of secondary metabolites	HMDB0001856	--	Benzenoids	Benzene and substituted derivatives	Benzoic acids and derivatives	--	--	--	No results	No results	Full match	172.06	5.2321e+07	4.48118e+07	3.50261e+07	3.91353e+07	2.32361e+07	3.98542e+07	9.27659e+06	8.56727e+06	7.94425e+06	5.90016e+06	5.15401e+06	8.17437e+06	5.20662	2.38035	7.5e-07	1	1.03099	up
Com_14697_pos	Nodularin	Nodularin	C41 H60 N8 O10	824.453	8.794	cpd:C15713	--	--	--	--	--	--	--	--	--	Invalid mass	No results	No results	825.459	2.28582e+06	2.94603e+06	5.43242e+06	5.22087e+06	3.86087e+06	8.99858e+06	532872	3.1474e+06	296175	317717	466785	666758	5.2959	2.40488	0.00130861	0.944444	1.24815	up
Com_6742_pos	Vanillactic acid	--	C10 H12 O5	212.068	4.982	--	--	HMDB0000913	--	Phenylpropanoids and polyketides	Phenylpropanoic acids		--	--	--	No results	No results	Full match	213.075	2.08394e+07	2.53222e+07	2.91601e+07	4.15063e+07	1.49519e+07	7.95269e+06	3.78508e+06	2.37139e+06	4.10863e+06	4.44941e+06	6.58625e+06	4.99367e+06	5.31415	2.40984	0.000376317	1	1.29535	up
Com_11131_pos	DL-m-Tyrosine	--	C9 H11 N O3	181.073	5.301	--	--	--	--	--	--	--	--	--	--	No results	No results	Full match	182.081	8.4327e+06	1.11218e+07	9.07997e+06	1.21976e+07	1.29285e+07	1.51517e+07	2.82862e+06	2.81436e+06	2.35646e+06	1.77308e+06	1.47994e+06	1.70952e+06	5.31651	2.41048	5.89e-07	1	1.36672	up
Com_3780_pos	p-Anisaldehyde	p-Anisaldehyde	C8 H8 O2	136.052	4.865	cpd:C10761	--	HMDB0029686	--	Benzenoids	Benzene and substituted derivatives	Benzoyl derivatives	--	--	--	No results	No results	Full match	137.06	6.18721e+07	5.4542e+07	3.97654e+07	5.89536e+07	5.39754e+07	4.49947e+07	8.2421e+06	9.19486e+06	9.36036e+06	9.94906e+06	1.06866e+07	1.01056e+07	5.45899	2.44863	3.84e-08	1	1.28889	up
Com_14166_pos	Dipropylene glycol dimethyl ether	--	C8 H18 O3	162.125	5.63	--	--	--	--	--	--	--	--	--	--	Full match	No results	No results	163.133	3.268e+06	1.82199e+06	2.89449e+06	5.74019e+06	2.48395e+06	9.65596e+06	879484	1.0912e+06	615451	602609	727741	807925	5.47466	2.45277	0.000875374	1	1.28593	up
Com_10944_pos	N-(4-butyl-2-methylphenyl)-N'-[4-(4-methylpiperazino)phenyl]urea	--	C23 H32 N4 O	380.253	6.2	--	--	--	--	--	--	--	--	--	--	Invalid mass	No results	No results	381.26	5.36622e+06	1.04229e+07	9.8588e+06	1.07003e+07	9.53064e+06	1.56425e+07	762078	787083	3.13807e+06	3.29588e+06	1.60656e+06	1.62561e+06	5.4855	2.45562	0.000322491	1	1.36426	up
Com_8448_pos	Ergothioneine	Ergothioneine	C9 H15 N3 O2 S	229.088	1.378	cpd:C05570	map00340 Histidine metabolism	HMDB0003045	--	Organic acids and derivatives	Carboxylic acids and derivatives	Amino acids, peptides, and analogues	--	--	--	No results	No results	Full match	230.095	2.5146e+07	1.91946e+07	1.6084e+07	1.46214e+07	1.48876e+07	2.37213e+07	3.38077e+06	3.20575e+06	3.68775e+06	3.41081e+06	3.23729e+06	3.74693e+06	5.49872	2.4591	4.14e-06	1	1.55495	up
Com_25765_pos	Brucine	Brucine	C23 H26 N2 O4	394.188	5.622	cpd:C09084	--	--	--	--	--	--	--	--	--	No results	No results	Full match	789.383	782198	1.4973e+06	1.08973e+06	676278	1.91652e+06	914121	211444	214557	201452	207243	198879	196073	5.59197	2.48336	0.000143218	1	1.23586	up
Com_22862_pos	Angeloyl-(+)-gomisin K3	--	C28 H36 O7	484.244	6.567	--	--	--	--	--	--	--	--	--	--	No results	No results	Full match	485.252	1.75184e+06	417915	561445	1.04216e+06	896894	3.12995e+06	219505	209989	259619	315530	192136	195486	5.60253	2.48608	0.00333597	1	1.3555	up
Com_4771_pos	5-Hydroxyindole-3-acetic acid	--	C10 H9 N O3	191.057	4.756	--	--	HMDB0000763	--	Organoheterocyclic compounds	Indoles and derivatives	Indolyl carboxylic acids and derivatives	--	--	--	No results	No results	Full match	192.065	9.78332e+06	5.59666e+07	5.55839e+06	5.58186e+06	3.1382e+07	7.25387e+06	3.78062e+06	4.58937e+06	2.9475e+06	2.875e+06	3.06063e+06	3.33689e+06	5.61078	2.4882	0.0210675	1	1.03312	up
Com_11684_pos	Arachidonoyl serinol	--	C23 H39 N O3	377.291	7.091	--	--	HMDB0013650	LMFA08020072	Lipids and lipid-like molecules	Fatty Acyls	Fatty amides	Fatty Acyls [FA]	Fatty amides [FA08]	N-acyl amines [FA0802]	Full match	No results	No results	378.299	3.15542e+06	1.52805e+06	3.2222e+06	4.25423e+06	2.72489e+06	1.38774e+07	988402	731320	587116	743452	919425	1.1355e+06	5.6339	2.49413	0.00314751	1	1.07381	up
Com_2265_pos	N,N'-di[4-(2,6-dimethylmorpholino)phenyl]thiourea	--	C25 H34 N4 O2 S	476.223	5.559	--	--	--	--	--	--	--	--	--	--	Invalid mass	No results	No results	477.231	8.0022e+07	7.3164e+07	5.96726e+07	5.57543e+07	4.0394e+07	1.61521e+08	1.63625e+07	1.76594e+07	1.22488e+07	1.20162e+07	1.13103e+07	1.27185e+07	5.71614	2.51504	0.000129408	1	1.33882	up
Com_550_pos	6-benzyl-4-oxo-1,4-dihydropyridine-3-carboxamide	--	C13 H12 N2 O2	266.048	1.23	--	--	--	--	--	--	--	--	--	--	Invalid mass	No results	No results	249.045	293538042	2.87266e+08	1.59014e+08	3.02692e+08	2.59827e+08	7.75892e+08	7.68221e+07	5.6583e+07	7.0065e+07	5.8677e+07	7.03108e+07	2.8121e+07	5.76359	2.52697	0.000111186	1	1.27447	up
Com_21405_pos	Salvianolic acid C	--	C26 H20 O10	492.108	1.24	--	--	--	--	--	--	--	--	--	--	No results	No results	Full match	493.115	255475	3.1244e+06	325140	404305	1.39107e+06	637430	198523	231366	152231	169976	162245	148639	5.77416	2.52961	0.0178358	1	1.01518	up
Com_5113_pos	5-Aminosalicylic Acid	--	C7 H7 N O3	153.042	5.304	--	--	HMDB0014389	--	Benzenoids	Benzene and substituted derivatives	Benzoic acids and derivatives	--	--	--	No results	No results	Full match	154.05	2.05667e+07	2.048e+07	2.20128e+07	2.79455e+07	5.74186e+07	3.99484e+07	5.42023e+06	5.81742e+06	5.04948e+06	4.87874e+06	5.67031e+06	5.12612e+06	5.89356	2.55914	0.00014407	1	1.13735	up
Com_10616_pos	Ginsenoside-Ro	--	C48 H76 O19	956.494	6.074	--	--	--	--	--	--	--	--	--	--	No results	No results	Full match	957.501	4.17919e+06	3.20272e+06	5.16858e+06	5.88047e+06	4.37868e+06	5.91451e+06	917827	878366	927475	442299	1.02628e+06	627278	5.95995	2.5753	1.28e-06	1	1.04124	up
Com_17971_pos	MNH	--	C15 H24 N6 O5 S	422.139	2.471	--	--	--	--	--	--	--	--	--	--	Invalid mass	No results	No results	423.146	2.67795e+06	1.7333e+06	4.95245e+06	2.50011e+06	3.26546e+06	5.84435e+06	705583	708346	483459	461648	563202	584435	5.98106	2.5804	8.05e-05	1	1.37966	up
Com_21217_pos	Roseoside	--	C19 H30 O8	386.194	6.115	--	--	--	--	--	--	--	--	--	--	No results	No results	Full match	387.201	4.0651e+06	2.24069e+06	2.09365e+06	1.65123e+06	1.7631e+06	1.94437e+06	187237	187763	173742	160473	140377	1.44973e+06	5.98357	2.58101	0.00103109	1	1.16657	up
Com_10756_pos	3-(5,7-dimethoxy-4-oxo-4H-chromen-2-yl)propanoic acid	--	C14 H14 O6	278.076	5.213	--	--	--	--	--	--	--	--	--	--	Invalid mass	No results	No results	279.083	3.16895e+06	2.08372e+06	8.77817e+06	1.10976e+07	1.03155e+07	1.6126e+07	692982	1.94166e+06	1.35156e+06	1.24793e+06	1.46214e+06	1.82769e+06	6.05	2.59693	0.00267454	1	1.06343	up
Com_7355_pos	Linoleic acid	Linoleate; Linoleic acid; (9Z,12Z)-Octadecadienoic acid; 9-cis,12-cis-Octadecadienoate; 9-cis,12-cis-Octadecadienoic acid	C18 H32 O2	280.239	6.045	cpd:C01595	map00591 Linoleic acid metabolism;map01040 Biosynthesis of unsaturated fatty acids;map01100 Metabolic pathways	HMDB0006270	LMFA01030120	Lipids and lipid-like molecules	Fatty Acyls	Lineolic acids and derivatives	Fatty Acyls [FA]	Fatty Acids and Conjugates [FA01]	Unsaturated fatty acids [FA0103]	No results	No results	Full match	281.247	9.51416e+06	1.28827e+07	8.95807e+06	1.54598e+07	1.50871e+07	3.01263e+07	2.94167e+06	2.7168e+06	2.30125e+06	2.58862e+06	2.53529e+06	2.11355e+06	6.05561	2.59827	0.000115619	1	1.42168	up
Com_12378_pos	1-Phenyl-3-methyl-5-pyrazolone	--	C10 H10 N2 O	174.079	3.749	--	--	HMDB0006240	--	Organoheterocyclic compounds	Azoles	Pyrazoles	--	--	--	Full match	Full match	Full match	175.086	3.47721e+06	3.36157e+06	1.79014e+06	4.50677e+06	1.09245e+07	7.3957e+06	1.28043e+06	970123	678075	530883	816180	815879	6.17803	2.62715	0.000576539	1	1.10939	up
Com_8077_pos	Casticin	--	C19 H18 O8	374.1	5.169	--	--	HMDB0030660	LMPK12113010	Phenylpropanoids and polyketides	Flavonoids	O-methylated flavonoids	Polyketides [PR]	Flavonoids [PK12]	Flavones and Flavonols [PK1211]	No results	No results	Full match	397.089	4.15243e+06	1.91856e+07	2.28553e+07	1.75749e+07	1.24995e+07	4.6519e+06	1.68769e+06	2.2668e+06	1.97694e+06	2.24363e+06	2.22744e+06	2.67005e+06	6.19004	2.62995	0.00254624	1	1.11395	up
Com_17677_pos	N'-Formylkynurenine	--	C11 H12 N2 O4	236.079	3.654	--	--	HMDB0060485	--	Organic oxygen compounds	Organooxygen compounds	Carbonyl compounds	--	--	--	No results	No results	Full match	237.086	920927	2.87237e+06	983142	1.94201e+06	6.57263e+06	5.05646e+06	506109	701760	366223	341149	560739	473851	6.21986	2.63688	0.00388735	1	1.13657	up
Com_6094_pos	N1-(1H-indol-4-yl)cyclohexane-1-carboxamide	--	C15 H18 N2 O	280.098	4.837	--	--	--	--	--	--	--	--	--	--	Invalid mass	No results	No results	281.106	2.58897e+07	3.84341e+07	3.91778e+07	3.16539e+07	2.54428e+07	3.34675e+07	5.53317e+06	5.3744e+06	6.39624e+06	5.571e+06	5.56485e+06	2.50872e+06	6.27063	2.64861	3.11e-06	1	1.47663	up
Com_4213_pos	4-Hydroxyphenylacetic acid	4-Hydroxyphenylacetate; 4-Hydroxyphenylacetic acid	C8 H8 O3	152.047	1.418	cpd:C00642	map00350 Tyrosine metabolism;map00360 Phenylalanine metabolism	HMDB0060390	--	Benzenoids	Phenol esters		--	--	--	No results	No results	Full match	153.054	4.79435e+07	3.5363e+07	5.39229e+07	5.25143e+07	7.35946e+07	5.78432e+07	1.06281e+07	1.18626e+07	7.20403e+06	6.34405e+06	7.55002e+06	6.29412e+06	6.43871	2.68677	1.93e-07	1	1.29507	up
Com_6976_pos	Capric acid	--	C10 H20 O2	172.146	5.9	--	--	HMDB0000511	LMFA01010010	Lipids and lipid-like molecules	Fatty Acyls	Fatty acids and conjugates	Fatty Acyls [FA]	Fatty Acids and Conjugates [FA01]	Straight chain fatty acids [FA0101]	No results	No results	Full match	173.153	1.43263e+07	1.53416e+07	1.05998e+07	1.80496e+07	3.56044e+07	9.38889e+06	3.31291e+06	3.35306e+06	2.28663e+06	2.32046e+06	2.46395e+06	2.27732e+06	6.45114	2.68955	8.87e-05	1	1.32967	up
Com_2849_pos	methyl 3,4,5-trihydroxycyclohex-1-ene-1-carboxylate	--	C8 H12 O5	170.057	1.413	--	--	--	--	--	--	--	--	--	--	Invalid mass	No results	No results	171.065	7.96401e+07	4.9442e+07	7.03902e+07	7.63189e+07	9.40938e+07	7.95089e+07	1.45129e+07	1.55779e+07	1.03139e+07	8.51395e+06	9.92863e+06	8.58962e+06	6.66391	2.73637	1.1e-07	1	1.29076	up
Com_480_pos	Eupalinolide A	--	C24 H30 O9	462.188	5.303	--	--	--	--	--	--	--	--	--	--	No results	No results	Full match	463.196	5.43636e+08	3.68361e+08	5.0294e+08	5.34766e+08	4.72595e+08	2.57291e+08	3.60423e+07	4.05399e+07	7.84857e+07	8.64399e+07	8.1757e+07	7.85069e+07	6.66943	2.73756	4.06e-06	1	1.17545	up
Com_21329_pos	Daphnoretin	Daphnoretin	C19 H12 O7	352.057	5.005	cpd:C09216	--	--	--	--	--	--	--	--	--	No results	No results	Full match	353.064	1.58742e+06	3.3749e+06	1.83343e+06	2.06349e+06	2.79093e+06	484489	560677	238514	171137	440409	178023	187303	6.83233	2.77238	0.000387635	0.972222	1.17263	up
Com_4660_pos	Citral	--	C10 H16 O	152.12	5.34	--	--	HMDB0035092	--	Lipids and lipid-like molecules	Prenol lipids	Monoterpenoids	--	--	--	Full match	Full match	Full match	153.127	2.2412e+07	1.05963e+07	2.42192e+07	3.1695e+07	5.13993e+06	6.09529e+07	4.30409e+06	4.02322e+06	3.34693e+06	3.41329e+06	3.73855e+06	3.7129e+06	6.87766	2.78192	0.00521354	1	1.10929	up
Com_154_pos	Sequoyitol	5-O-Methyl-myo-inositol; 1D-5-O-Methyl-myo-inositol; Sequoyitol	C7 H14 O6	194.079	1.301	cpd:C03365	--	HMDB0031449	--	Organic oxygen compounds	Organooxygen compounds	Alcohols and polyols	--	--	--	No results	No results	Full match	195.086	2261930878	1146771481	2495425159	2895163301	1515586488	2628623191	4.12283e+08	3.50965e+08	3.03514e+08	2.84658e+08	2.59308e+08	2.52531e+08	6.9467	2.79633	5.19e-06	1	1.50042	up
Com_15300_pos	N-Methyl-a-aminoisobutyric acid	--	C5 H11 N O2	117.079	5.546	--	--	HMDB0002141	--	Organic acids and derivatives	Carboxylic acids and derivatives	Amino acids, peptides, and analogues	--	--	--	No results	No results	Full match	118.087	5.50064e+06	7.90422e+06	3.189e+06	3.08391e+06	1.69231e+06	3.87817e+06	688094	793595	504427	496389	452444	668754	7.0062	2.80863	0.000120544	1	1.36702	up
Com_15236_pos	Estrone	Estrone; 3-Hydroxy-1,3,5(10)-estratrien-17-one	C18 H22 O2	292.141	5.587	cpd:C00468	map01100 Metabolic pathways	HMDB0001425	LMST02010004	Lipids and lipid-like molecules	Steroids and steroid derivatives	Sulfated steroids	Sterols [ST]	Steroids [ST02]	C18 steroids (estrogens) and derivatives [ST0201]	Invalid mass	No results	No results	293.148	4.77629e+06	2.08321e+06	3.26431e+06	4.83567e+06	3.67223e+06	8.39963e+06	385073	397471	1.65063e+06	426347	595743	363735	7.07812	2.82337	6.47e-05	1	1.20569	up
Com_2163_pos	Kaempferol	Kaempferol; 3,4',5,7-Tetrahydroxyflavone; 3,5,7-Trihydroxy-2-(4-hydroxyphenyl)-4H-1-benzopyran-4-one; 5,7,4'-Trihydroxyflavonol; C.I. 75640; Indigo yellow; Kaempherol; Kempferol; Nimbecetin; Pelargidenolon; Populnetin; Rhamnolutein; Rhamnolutin; Robigenin; Swartziol; Trifolitin	C15 H10 O6	286.047	5.766	cpd:C05903	map00941 Flavonoid biosynthesis;map00944 Flavone and flavonol biosynthesis;map01100 Metabolic pathways;map01110 Biosynthesis of secondary metabolites	HMDB0005801	LMPK12110003	Phenylpropanoids and polyketides	Flavonoids	Flavones	Polyketides [PR]	Flavonoids [PK12]	Flavones and Flavonols [PK1211]	Full match	Full match	Full match	287.055	5.84892e+07	3.08198e+07	3.1432e+07	3.58215e+07	3.69271e+07	3.24946e+07	5.98648e+06	6.80491e+06	5.24109e+06	4.06507e+06	4.34765e+06	5.43063e+06	7.08952	2.82569	4.26e-08	1	1.1363	up
Com_12454_pos	1-methyl-3,5-di(1-naphthylmethylidene)piperidin-4-one	--	C28 H23 N O	367.198	5.988	--	--	--	--	--	--	--	--	--	--	Invalid mass	No results	No results	368.205	7.08237e+06	2.45554e+06	1.45682e+07	8.4447e+06	8.29692e+06	3.22551e+06	1.0241e+06	1.01905e+06	855024	915359	1.0927e+06	1.04568e+06	7.40488	2.88848	0.000965666	1	1.1588	up
Com_3698_pos	Estriol	Estriol; 1,3,5(10)-Estratriene-3,16-alpha,17beta-triol	C18 H24 O3	288.172	6.445	cpd:C05141	map01100 Metabolic pathways	HMDB0000347	--	Lipids and lipid-like molecules	Steroids and steroid derivatives	Estrane steroids	--	--	--	Full match	No results	No results	289.179	1.48786e+07	8.06885e+07	2.03295e+07	2.09315e+07	8.24124e+06	1.00527e+07	2.09208e+06	2.38511e+06	3.19831e+06	3.06776e+06	5.29359e+06	4.90149e+06	7.40851	2.88918	0.00198964	1	1.29141	up
Com_8144_pos	3-(tert-butyl)-1-methyl-N-(6-quinoxalinyl)-1H-pyrazole-5-carboxamide	--	C17 H19 N5 O	309.156	4.877	--	--	--	--	--	--	--	--	--	--	Invalid mass	No results	No results	310.164	1.98648e+07	5.55601e+06	7.3109e+06	5.29276e+06	2.29077e+07	1.39379e+06	2.73001e+06	2.41886e+06	792668	807975	894935	703193	7.46629	2.90039	0.0056877	0.944444	1.05958	up
Com_11882_pos	Diosmetin	Diosmetin; Luteolin 4'-methyl ether	C16 H12 O6	300.062	5.991	cpd:C10038	--	HMDB0029676	LMPK12110824	Phenylpropanoids and polyketides	Flavonoids	O-methylated flavonoids	Polyketides [PR]	Flavonoids [PK12]	Flavones and Flavonols [PK1211]	Full match	No results	Full match	301.07	9.37573e+06	4.52106e+06	4.14287e+06	6.74056e+06	6.68929e+06	8.6186e+06	827219	889227	722118	745423	1.36051e+06	810745	7.48577	2.90415	7.76e-07	1	1.26572	up
Com_9537_pos	VQH	--	C16 H26 N6 O5	382.196	6.078	--	--	--	--	--	--	--	--	--	--	Full match	No results	No results	383.203	1.78899e+07	1.44333e+07	1.58062e+07	1.50173e+07	1.08818e+07	7.99038e+06	2.46829e+06	2.54187e+06	1.45231e+06	1.24377e+06	1.89909e+06	1.32257e+06	7.50546	2.90794	4.59e-07	1	1.25666	up
Com_9261_pos	Tyrosol	4-Hydroxyphenylethanol; Tyrosol	C8 H10 O2	138.068	5.241	cpd:C06044	map00350 Tyrosine metabolism	HMDB0004284	--	Benzenoids	Phenols	Tyrosols and derivatives	--	--	--	No results	No results	Full match	156.102	8.38513e+06	1.05604e+07	8.32219e+06	1.33339e+07	1.49082e+07	2.07384e+07	2.16204e+06	1.82865e+06	1.05122e+06	2.05374e+06	1.3361e+06	1.64377e+06	7.56768	2.91985	1.25e-06	1	1.39148	up
Com_14005_pos	N,5-Bis(3-nitrophenyl)oxazol-2-amine	--	C15 H10 N4 O5	326.06	3.189	--	--	--	--	--	--	--	--	--	--	Invalid mass	No results	No results	327.067	4.05983e+06	7.05886e+06	4.36442e+06	6.62512e+06	1.06853e+07	7.27616e+06	1.41542e+06	1.50828e+06	356922	477967	785604	734069	7.59145	2.92438	4.75e-05	1	1.42525	up
Com_1236_pos	Aminophylline	--	C16 H24 N10 O4	420.198	5.467	--	--	HMDB0001889	--	Organoheterocyclic compounds	Imidazopyrimidines	Purines and purine derivatives	--	--	--	No results	No results	Full match	421.207	5.53321e+07	3.42968e+07	3.96237e+07	7.26612e+07	8.4051e+07	3.34498e+08	2.00746e+07	1.75818e+07	1.5658e+07	8.4784e+06	7.53811e+06	1.19434e+07	7.63419	2.93248	0.0020025	1	1.05357	up
Com_4091_pos	(±)5(6)-DiHET	--	C20 H34 O4	379.271	6.763	--	--	--	--	--	--	--	--	--	--	Invalid mass	No results	No results	380.278	7.6397e+07	3.56084e+07	3.62111e+07	4.89834e+07	3.28144e+07	2.20155e+07	6.03043e+06	1.77813e+07	2.27257e+06	1.2199e+06	2.42221e+06	2.9285e+06	7.71798	2.94822	0.000775696	1	1.22302	up
Com_14125_pos	Brevifolincarboxylic acid	--	C13 H8 O8	292.023	2.304	--	--	--	--	--	--	--	--	--	--	No results	Full match	No results	293.03	3.31273e+06	3.68873e+06	4.94149e+06	5.9053e+06	5.82893e+06	9.70974e+06	949884	897439	595870	542025	632971	585562	7.94218	2.98953	3.02e-06	1	1.26786	up
Com_661_pos	3-Carene	--	C10 H16	136.125	9.608	--	--	HMDB0035619	--	Lipids and lipid-like molecules	Prenol lipids	Monoterpenoids	--	--	--	No results	No results	Full match	273.256	1.99581e+08	5.26515e+08	2.53711e+08	1.25073e+08	1.98854e+08	2.01847e+08	2.22443e+07	3.09463e+07	5.12824e+07	4.67696e+07	1.65337e+07	2.17182e+07	7.94525	2.99009	1.71e-05	1	1.1636	up
Com_10080_pos	D-Panthenol	Pantothenol; (R)-2,4-Dihydroxy-N-(3-hydroxypropyl)-3,3-dimethylbutanamide; Dexpanthenol; 2,4-Dihydroxy-N-(3-hydroxypropyl)-3,3-dimethylbutanamide; (+)-Panthenol; Bepanthen; Bepanthene; Bepantol; D-(+)-2,4-Dihydroxy-N-(3-hydroxypropyl)-3,3-dimethylbutyramide; Cozyme; D(+)-Panthenol; D(+)-Pantothenyl alcohol; D-P-A Injection; D-Panthenol; d-Pantothenol; d-Pantothenyl alcohol; Ilopan; Motilyn; Panad…	C9 H19 N O4	227.115	5.061	cpd:C05944	map00770 Pantothenate and CoA biosynthesis	HMDB0004231	--	Organic oxygen compounds	Organooxygen compounds	Alcohols and polyols	--	--	--	Invalid mass	No results	No results	228.122	9.20273e+06	1.36037e+07	9.97672e+06	1.60153e+07	1.19023e+07	1.80597e+07	3.33772e+06	1.66217e+06	899005	834937	1.11184e+06	1.81704e+06	8.15098	3.02697	2.7e-05	1	1.44312	up
Com_19406_pos	Trillin	--	C33 H52 O8	576.365	8.999	--	--	HMDB0029310	LMST01080094	Lipids and lipid-like molecules	Steroids and steroid derivatives	Steroidal glycosides	Sterols [ST]	Sterols [ST01]	Spirostanols and derivatives [ST0108]	No results	No results	Full match	577.373	596820	1.06651e+06	1.56732e+06	1.61911e+06	1.13954e+06	4.88237e+06	269485	259397	186317	167152	188867	256975	8.18531	3.03304	0.000759653	1	1.31634	up
Com_3810_pos	Tetrahydroxyxanthone	--	C13 H8 O6	260.037	1.39	--	--	--	--	--	--	--	--	--	--	No results	Invalid mass	No results	261.044	35973481	6.8184e+07	2.16391e+07	9.7698e+07	6.29062e+07	5.7779e+07	1.1412e+07	1.06107e+07	5.30905e+06	3.09244e+06	5.78962e+06	5.80054e+06	8.19196	3.03421	3.41e-05	1	1.03879	up
Com_7628_pos	Isorhamnetin-3-glucoside	--	C22 H22 O12	228.064	5.801	--	--	--	--	--	--	--	--	--	--	No results	Invalid mass	No results	479.117	9.22791e+06	6.86819e+06	6.20553e+06	1.33228e+07	1.7876e+07	2.71695e+07	2.43589e+06	2.35342e+06	1.19964e+06	1.57148e+06	1.323e+06	896606	8.24843	3.04412	5.84e-05	1	1.1854	up
Com_2793_pos	2-(2,6-dihydroxyphenyl)-3,5,7-trihydroxy-4H-chromen-4-one	--	C15 H10 O7	302.042	5.458	--	--	--	--	--	--	--	--	--	--	Full match	Full match	Full match	303.049	6.28041e+07	7.9006e+07	1.16585e+08	1.49813e+08	1.22092e+08	1.0825e+08	2.86772e+07	1.39581e+07	7.0438e+06	6.74435e+06	1.01236e+07	9.73544e+06	8.37087	3.06538	2.1e-05	1	1.42258	up
Com_2333_pos	Fisetin	Fisetin; 7,3',4'-Trihydroxyflavonol	C15 H10 O6	286.044	1.518	cpd:C10041	--	--	LMPK12111566	--	--	--	Polyketides [PR]	Flavonoids [PK12]	Flavones and Flavonols [PK1211]	Invalid mass	No results	No results	287.052	5.82333e+07	1.4644e+08	9.56581e+07	9.79285e+07	1.35631e+08	5.43008e+07	1.82975e+07	1.22554e+07	6.79702e+06	5.85514e+06	1.74591e+07	9.55833e+06	8.37612	3.06628	9.12e-06	1	1.19396	up
Com_9570_pos	Sarracenin	--	C11 H14 O5	226.085	5.596	--	--	--	--	--	--	--	--	--	--	No results	Full match	Full match	227.091	1.01518e+07	7.28461e+06	4.76875e+06	8.04779e+06	1.14517e+07	1.96017e+07	1.65767e+06	1.624e+06	874999	980601	1.10945e+06	987328	8.47471	3.08316	1.54e-05	1	1.44732	up
Com_12857_pos	2-(2,6-dimethoxyphenyl)-5,6-dimethoxy-4H-chromen-4-one	--	C19 H18 O6	182.042	1.279	--	--	--	--	--	--	--	--	--	--	Invalid mass	No results	No results	183.049	7.26077e+06	4.76844e+06	2.78171e+06	5.66394e+06	5.78799e+06	9.96165e+06	642294	1.06987e+06	667383	840910	503736	545173	8.48475	3.08487	4.72e-06	1	1.3252	up
Com_2942_pos	1-(3-ethyl-2,4-dihydroxy-6-methoxyphenyl)butan-1-one	--	C13 H18 O4	220.109	5.603	--	--	--	--	--	--	--	--	--	--	Invalid mass	No results	No results	221.117	3.62642e+07	3.49268e+07	6.63652e+07	5.97228e+07	2.2063e+07	2.74301e+07	4.11919e+06	4.4896e+06	6.11303e+06	6.9582e+06	3.42205e+06	3.86807e+06	8.51816	3.09054	5.2e-06	1	1.16251	up
Com_9738_pos	L-Saccharopine	N6-(L-1,3-Dicarboxypropyl)-L-lysine; Saccharopine; L-Saccharopine; N-[(S)-5-Amino-5-carboxypentyl]-L-glutamic acid	C11 H20 N2 O6	276.131	1.367	cpd:C00449	map00300 Lysine biosynthesis;map00310 Lysine degradation;map01100 Metabolic pathways;map01110 Biosynthesis of secondary metabolites;map01230 Biosynthesis of amino acids	HMDB0000279	--	Organic acids and derivatives	Carboxylic acids and derivatives	Amino acids, peptides, and analogues	--	--	--	No results	No results	Full match	277.138	1.17287e+07	7.5994e+06	1.69245e+07	2.27914e+07	1.45787e+07	1.88516e+07	2.0256e+06	2.38415e+06	1.54622e+06	1.2229e+06	1.95996e+06	1.62403e+06	8.59199	3.10299	2.55e-06	1	1.42102	up
Com_4522_pos	Thymidine 5'-diphosphate	--	C10 H16 N2 O11 P2	402.023	1.619	--	--	HMDB0001274	--	Nucleosides, nucleotides, and analogues	Pyrimidine nucleotides	Pyrimidine deoxyribonucleotides	--	--	--	No results	No results	Full match	403.031	2.64565e+07	6.07294e+07	3.97254e+07	1.95295e+07	4.3119e+07	3.6638e+07	2.62608e+06	5.85973e+06	3.73343e+06	3.45564e+06	4.88535e+06	4.60647e+06	8.98798	3.168	1.63e-06	1	1.29835	up
Com_22943_pos	D-Gluconic acid	D-Gluconic acid; D-Gluconate; D-gluco-Hexonic acid	C6 H12 O7	196.058	1.278	cpd:C00257	map00030 Pentose phosphate pathway;map01100 Metabolic pathways;map01110 Biosynthesis of secondary metabolites;map01200 Carbon metabolism	HMDB0000625	--	Organic oxygen compounds	Organooxygen compounds	Carbohydrates and carbohydrate conjugates	--	--	--	No results	No results	Full match	197.065	1.16852e+06	865810	1.70686e+06	3.71887e+06	764065	2.14789e+06	220586	216790	184913	171804	180162	173727	9.03499	3.17552	0.00030668	1	1.53776	up
Com_12349_pos	Naratriptan	Naratriptan	C17 H25 N3 O2 S	357.141	2.297	cpd:C07792	--	HMDB0015087	--	Organoheterocyclic compounds	Indoles and derivatives	Indoles	--	--	--	Invalid mass	No results	No results	358.148	4.8211e+06	1.19754e+07	8.88214e+06	1.02582e+07	1.24422e+07	1.19158e+07	1.65743e+06	1.56592e+06	898022	854989	802570	842152	9.10649	3.1869	6.69e-07	1	1.34859	up
Com_10399_pos	Isocryptotanshinone	--	C19 H20 O3	296.142	5.762	--	--	--	--	--	--	--	--	--	--	No results	No results	Full match	593.292	8.54778e+06	1.62298e+07	1.03209e+07	1.08805e+07	1.11077e+07	1.32515e+07	886553	1.78047e+06	652661	1.44413e+06	1.47021e+06	1.3986e+06	9.21546	3.20406	1.41e-06	1	1.56821	up
Com_5487_pos	O-methylnaringenin C-pentoside	--	C21 H22 O9	418.125	5.333	--	--	--	--	--	--	--	--	--	--	No results	No results	Full match	419.132	3.29021e+07	2.779e+07	5.62258e+07	1.64753e+07	2.01214e+07	1.29689e+07	4.2706e+06	3.03717e+06	2.27512e+06	2.10402e+06	2.48011e+06	2.92071e+06	9.74287	3.28435	3.24e-05	1	1.36059	up
Com_2589_pos	N-Acetyl-D-lactosamine	--	C14 H25 N O11	383.141	1.362	--	--	--	--	--	--	--	--	--	--	Invalid mass	No results	No results	384.148	3.52809e+07	2.1351e+07	4.46172e+07	1.01127e+08	2.42242e+07	9.02831e+07	5.10535e+06	7.10286e+06	5.08612e+06	4.56495e+06	5.9734e+06	4.66239e+06	9.75175	3.28566	0.000342054	1	1.13814	up
Com_15260_pos	Obscurolide A1	--	C15 H17 N O5	323.136	4.865	--	--	--	--	--	--	--	--	--	--	Invalid mass	No results	No results	324.143	3.77734e+06	2.4931e+06	1.93852e+06	1.48351e+06	9.05723e+06	206432	477907	373190	209793	236174	289487	350301	9.78708	3.29088	0.0154935	0.833333	1.25835	up
Com_3499_pos	2-(benzylamino)-6-methyl-5-(2-methyl-1,3-thiazol-4-yl)nicotinonitrile	--	C18 H16 N4 S	320.107	1.403	--	--	--	--	--	--	--	--	--	--	Invalid mass	No results	No results	321.115	6.27106e+07	1.53429e+07	5.02873e+07	5.27148e+07	8.10712e+07	4.50716e+07	9.08128e+06	8.80602e+06	3.65843e+06	3.50737e+06	1.95266e+06	4.05677e+06	9.88968	3.30592	4.21e-05	1	1.04764	up
Com_3302_pos	1-Methyladenine	1-Methyladenine	C6 H7 N5	149.07	1.367	cpd:C02216	--	HMDB0011599	--	Organoheterocyclic compounds	Imidazopyrimidines	Purines and purine derivatives	--	--	--	No results	No results	Full match	316.173	7.56531e+06	7.76925e+06	5.14089e+07	2.26041e+07	6.90462e+07	3.28756e+06	2.85562e+06	2.97509e+06	1.09399e+06	1.37054e+06	3.8265e+06	4.13054e+06	9.94823	3.31444	0.0102604	0.944444	1.0007	up
Com_11038_pos	Tyramine	Tyramine; 2-(p-Hydroxyphenyl)ethylamine	C8 H11 N O	137.084	4.808	cpd:C00483	map00350 Tyrosine metabolism;map00950 Isoquinoline alkaloid biosynthesis;map01110 Biosynthesis of secondary metabolites	HMDB0000306	--	Benzenoids	Benzene and substituted derivatives	Phenethylamines	--	--	--	No results	No results	Full match	138.091	7.73686e+06	8.81855e+06	4.27679e+06	3.9886e+06	5.36097e+06	1.54053e+07	886550	960560	657003	654243	698241	694842	10.016	3.32423	5.54e-05	1	1.43739	up
Com_10079_pos	N-(p-Coumaroyl) serotonin	--	C19 H18 N2 O3	644.264	5.808	--	--	--	--	--	--	--	--	--	--	Invalid mass	No results	No results	645.271	3.05497e+06	1.56162e+07	3.36365e+06	5.962e+06	8.27112e+06	8.55954e+06	775322	813154	555841	1.23969e+06	530375	537849	10.0686	3.33179	7.26e-05	1	1.30845	up
Com_6036_pos	PC (14:0e/2:0)	--	C24 H50 N O7 P	495.331	9.294	--	--	--	--	--	--	--	--	--	--	No results	Full match	Full match	496.338	3.3628e+07	2.37275e+07	3.55035e+07	4.7702e+07	4.34805e+07	4.11077e+07	2.98691e+06	3.4671e+06	2.60226e+06	2.65272e+06	4.79749e+06	5.42995e+06	10.2637	3.35948	8.38e-08	1	1.57129	up
Com_1887_pos	all-cis-4,7,10,13,16-Docosapentaenoic acid	--	C22 H34 O2	312.242	9.619	--	--	--	--	--	--	--	--	--	--	Invalid mass	No results	No results	313.249	7.15399e+07	1.44635e+08	1.13774e+08	3.27897e+07	6.17961e+07	6.45407e+07	1.81556e+06	1.69372e+06	2.06182e+07	2.50441e+06	19262834	1.4608e+06	10.3278	3.36845	0.00136863	1	1.12933	up
Com_1462_pos	Phe-Pro	--	C14 H18 N2 O3	262.131	5.214	--	--	HMDB0011177	--	Organic acids and derivatives	Carboxylic acids and derivatives	Amino acids, peptides, and analogues	--	--	--	No results	No results	Full match	263.138	4.9573e+07	2.68312e+08	6.33977e+07	8.878e+07	1.92014e+08	1.28261e+08	4.03172e+06	7.45527e+06	1.51291e+07	1.58625e+07	1.64026e+07	1.75617e+07	10.3389	3.37001	8.7e-05	1	1.24591	up
Com_3869_pos	6,6-dimethyl-4-piperidino-5,6-dihydro-2H-thiine-2-thione	--	C12 H19 N S2	241.094	4.942	--	--	--	--	--	--	--	--	--	--	Invalid mass	No results	No results	242.101	5.14514e+07	5.08815e+07	9.2335e+07	9.57764e+07	7.8519e+07	7.36364e+07	1.14167e+06	1.71584e+06	560669	663393	3.35902e+07	4.40669e+06	10.5184	3.39485	0.00222936	1	1.28651	up
Com_1864_pos	Medicagenic acid	--	C30 H46 O6	502.331	5.898	--	--	HMDB0034551	LMPR0106150034	Lipids and lipid-like molecules	Prenol lipids	Triterpenoids	Prenol Lipids [PR]	Isoprenoids [PR01]	C30 isoprenoids (triterpenes) [PR0106]	No results	Full match	No results	503.339	8.0748e+07	1.03238e+08	5.21778e+07	9.80211e+07	2.26886e+08	7.09122e+07	1.38064e+07	1.22783e+07	7.62541e+06	8.14018e+06	795492	1.70539e+07	10.586	3.40409	0.00145969	1	1.1748	up
Com_2253_pos	L-5-Hydroxytryptophan	--	C11 H12 N2 O3	220.084	2.547	--	--	HMDB0000472	--	Organoheterocyclic compounds	Indoles and derivatives	Tryptamines and derivatives	--	--	--	Full match	No results	Full match	221.092	4.32431e+07	5.60689e+07	2.79951e+07	6.43498e+07	151457154	1.6328e+08	9.22483e+06	9.21952e+06	6.64227e+06	7.3385e+06	7.69584e+06	7.40841e+06	10.6543	3.41337	0.000494635	1	1.14764	up
Com_302_pos	Nicotianamine	Nicotianamine	C12 H21 N3 O6	303.142	1.333	cpd:C05324	--	--	--	--	--	--	--	--	--	No results	No results	Full match	287.123	9.49705e+08	5.21153e+08	1776202672	1701571360	8.33604e+08	8.2652e+08	1.28835e+08	1.3897e+08	1.05111e+08	7.67141e+07	7.98257e+07	8.85042e+07	10.6945	3.41879	8.1e-06	1	1.28443	up
Com_1080_pos	Isorhamnetin	Isorhamnetin; 3-Methylquercetin; Quercetin 3'-methyl ether	C16 H12 O7	316.058	5.556	cpd:C10084	--	HMDB0002655	LMPK12110002	Phenylpropanoids and polyketides	Flavonoids	Flavones	Polyketides [PR]	Flavonoids [PK12]	Flavones and Flavonols [PK1211]	Full match	Full match	Full match	317.065	1.2012e+08	1.08938e+08	9.98479e+07	1.75324e+08	4.10504e+08	196820177	2.6851e+07	2.64788e+07	1.35753e+07	1.35308e+07	1.14908e+07	1.16215e+07	10.7347	3.4242	1.02e-05	1	1.33895	up
Com_274_pos	(3beta,9xi)-3-(beta-D-Glucopyranosyloxy)-14-hydroxycard-20(22)-enolide	--	C29 H44 O9	536.295	8.477	--	--	--	--	--	--	--	--	--	--	Invalid mass	No results	No results	537.302	1214713206	1045492503	1718201095	1752129664	1726468681	1657895887	1.37736e+08	150469756	1.1611e+08	1.29782e+08	1.3923e+08	1.41433e+08	11.1872	3.48378	1.06e-07	1	1.36452	up
Com_721_pos	2-Deoxy-D-galactose	2-Deoxy-D-galactose	C6 H12 O5	164.068	1.371	cpd:C02781	--	HMDB0012327	--	Organic oxygen compounds	Organooxygen compounds	Carbohydrates and carbohydrate conjugates	--	--	--	No results	No results	Full match	165.075	3.62527e+08	2.80753e+08	7.28065e+08	6.57782e+08	3.08748e+08	4.12659e+08	5.2842e+07	4.12582e+07	3.7923e+07	3.60627e+07	3.74592e+07	3.94811e+07	11.2255	3.4887	6.81e-06	1	1.27323	up
Com_4759_pos	Flavokawain B	--	C17 H16 O4	284.104	5.02	--	--	HMDB0033691	--	Phenylpropanoids and polyketides	Linear 1,3-diarylpropanoids	Chalcones and dihydrochalcones	--	--	--	No results	No results	Full match	285.111	1.5141e+07	1.02552e+07	1.31225e+07	3.39874e+07	6.40326e+07	2.93064e+07	2.861e+06	3.20264e+06	2.34074e+06	2.01727e+06	1.82342e+06	2.42976e+06	11.3013	3.49842	0.00029557	1	1.1744	up
Com_6848_pos	Iridin	Iridin	C24 H26 O13	522.137	5.694	cpd:C10465	--	--	LMPK12050415	--	--	--	Polyketides [PR]	Flavonoids [PK12]	Isoflavonoids [PK1205]	No results	Full match	No results	523.144	5.82837e+06	8.98054e+06	1.74273e+07	2.44592e+07	3.01571e+07	3.38918e+07	2.45421e+06	2.46792e+06	927722	900023	1.48256e+06	1.51611e+06	12.3859	3.63063	7.88e-05	1	1.22375	up
Com_19875_pos	C-pentosyl-luteolin-C-hexoside	--	C26 H28 O15	580.145	1.453	--	--	--	--	--	--	--	--	--	--	No results	No results	Full match	581.152	2.71872e+06	3.2476e+06	5.42567e+06	5.04037e+06	2.79233e+06	3.11141e+06	373128	392516	263676	246354	264776	258492	12.4162	3.63416	5.56e-08	1	1.46525	up
Com_1382_pos	Sophoricoside	--	C21 H20 O10	450.115	5.523	--	--	--	LMPK12050168	--	--	--	Polyketides [PR]	Flavonoids [PK12]	Isoflavonoids [PK1205]	No results	Invalid mass	No match	451.121	1.03884e+08	1.55547e+08	5.58416e+07	5.70421e+07	7.42108e+07	2.99555e+08	1.42576e+07	1.36583e+07	8.19116e+06	6.35859e+06	8.48123e+06	8.02129e+06	12.6523	3.66133	7.2e-05	1	1.16674	up
Com_7715_pos	2,4-dichloro-N-{2-[(2-furylmethyl)amino]-1-methyl-2-oxoethyl}benzamide	--	C15 H14 Cl2 N2 O3	362.017	1.233	--	--	--	--	--	--	--	--	--	--	Invalid mass	No results	No results	385.005	6.62393e+06	1.29249e+07	4.03241e+06	8.89819e+06	2.78979e+07	1.2455e+07	818745	1.38223e+06	1.06348e+06	562069	905606	937782	12.8454	3.68318	8.4e-05	1	1.26174	up
Com_12885_pos	Kuwanon A	--	C25 H24 O6	420.157	5.327	--	--	HMDB0029505	LMPK12110918	Phenylpropanoids and polyketides	Flavonoids	Flavones	Polyketides [PR]	Flavonoids [PK12]	Flavones and Flavonols [PK1211]	No results	No results	Full match	421.164	9.44146e+06	7.32806e+06	6.274e+06	8.24035e+06	6.55853e+06	6.9746e+06	745097	433977	654579	409860	659606	567049	12.9149	3.69097	9.98e-09	1	1.31982	up
Com_9088_pos	Reserpine	Reserpine	C33 H40 N2 O9	608.279	5.896	cpd:C06539	--	HMDB0014351	--	Alkaloids and derivatives	Yohimbine alkaloids		--	--	--	Invalid mass	No results	No results	609.287	1.05152e+07	2.0297e+07	6.65708e+06	9.62605e+06	8.37518e+06	1.36926e+07	1.00092e+06	1.06278e+06	674302	742408	700189	726620	14.0942	3.81703	1.11e-06	1	1.43191	up
Com_803_pos	Hematoxylin	--	C16 H14 O6	302.085	1.278	--	--	--	--	--	--	--	--	--	--	No results	Invalid mass	No results	303.092	4.57966e+08	2.20475e+08	4.49642e+08	501152825	2.62833e+08	5.4015e+08	3.72264e+07	1.35052e+06	3.57264e+07	3.82564e+07	2.98755e+07	3.01205e+07	14.0953	3.81714	0.00207663	1	1.42557	up
Com_5372_pos	Gossypol	Gossypol	C30 H30 O8	518.196	5.844	cpd:C07667	map00909 Sesquiterpenoid and triterpenoid biosynthesis;map01110 Biosynthesis of secondary metabolites	HMDB0040723	LMPR0103330002	Lipids and lipid-like molecules	Prenol lipids	Sesquiterpenoids	Prenol Lipids [PR]	Isoprenoids [PR01]	C15 isoprenoids (sesquiterpenes) [PR0103]	No results	No results	Full match	519.203	2.01499e+07	3.49766e+07	8.08808e+06	1.28813e+07	2.43612e+07	3.35774e+07	1.60803e+06	1.6865e+06	2.15899e+06	1.4016e+06	1.3957e+06	1.11551e+06	14.3102	3.83898	3.1e-05	1	1.32766	up
Com_241_pos	4-Hydroxy-2,5-dimethyl-3(2H)furanone	--	C6 H8 O3	128.047	1.374	--	--	--	--	--	--	--	--	--	--	No results	No results	Full match	129.054	1541469707	9.08059e+08	2161929591	1941605472	1165970445	1101695252	1.53541e+08	162420409	5.28212e+07	1.0002e+08	6.98121e+07	7.76917e+07	14.3122	3.83918	6.65e-07	1	1.28901	up
Com_10122_pos	Vitamin B1	Thiamine; Thiamin; Vitamin B1; Aneurin; Antiberiberi factor	C12 H17 Cl N4 O S	300.082	4.861	cpd:C00378	map00730 Thiamine metabolism;map01100 Metabolic pathways;map02010 ABC transporters;map04122 Sulfur relay system	HMDB0000235	--	Organoheterocyclic compounds	Diazines	Pyrimidines and pyrimidine derivatives	--	--	--	No results	No results	Full match	318.116	2.68621e+06	2.99006e+06	2.91254e+06	6.40705e+06	4.6479e+06	1.78933e+07	432647	500877	523568	427077	337159	381610	14.421	3.8501	0.000315222	1	1.27504	up
Com_11607_pos	Ganoderic acid C2	--	C30 H46 O7	518.327	6.017	--	--	HMDB0035304	--	Lipids and lipid-like molecules	Prenol lipids	Triterpenoids	--	--	--	No results	No results	Full match	519.334	2.96353e+06	6.82541e+06	3.81283e+06	5.89822e+06	6.58459e+06	1.40645e+07	905791	307854	247490	253577	779001	271620	14.5187	3.85984	9.39e-06	1	1.56655	up
Com_913_pos	Lagochilin	--	C20 H36 O5	356.255	5.887	--	--	--	--	--	--	--	--	--	--	Full match	No results	No results	357.263	104298614	7.60675e+07	8.90541e+07	1.18065e+08	114884344	4.6719e+08	1.43292e+07	1.32198e+07	1.06916e+07	1.02464e+07	1.40245e+07	4.17389e+06	14.5393	3.86189	2.97e-05	1	1.34236	up
Com_304_pos	2-Methylpentanedioic acid	--	C6 H10 O4	146.058	1.371	--	--	HMDB0000422	--	Lipids and lipid-like molecules	Fatty Acyls	Fatty acids and conjugates	--	--	--	No results	No results	Full match	147.065	9.58021e+08	7.05488e+08	1770485940	1530892890	6.32841e+08	7.55841e+08	1.0792e+08	1.07441e+08	4.73672e+07	6.65732e+07	4.27762e+07	5.61645e+07	14.8364	3.89107	5.69e-07	1	1.34449	up
Com_11621_pos	Diosgenin	Diosgenin; (3beta,25R)-Spirost-5-en-3-ol	C27 H42 O3	396.299	9.295	cpd:C08898	--	--	LMST01080037	--	--	--	Sterols [ST]	Sterols [ST01]	Spirostanols and derivatives [ST0108]	Invalid mass	No results	No results	397.307	2.39908e+06	6.89741e+06	1.60629e+07	1.12411e+07	1.34178e+07	1.40243e+07	941463	1.52648e+06	411298	528710	397936	507652	14.8469	3.89209	3.87e-05	1	1.49827	up
Com_14618_pos	Urolithin A	--	C13 H8 O4	228.041	3.651	--	--	HMDB0013695	--	Phenylpropanoids and polyketides	Coumarins and derivatives		--	--	--	No results	No results	Full match	229.049	6.31781e+06	2.8231e+06	5.01566e+06	8.3392e+06	2.99951e+06	8.7446e+06	486259	585581	310046	243019	291751	313044	15.3563	3.94076	1.8e-06	1	1.33554	up
Com_8941_pos	Geranylgeraniol	Geranylgeraniol; 2,6,10,14-Hexadecatetraen-1-ol, 3,7,11,15-tetramethyl-	C20 H34 O	290.26	5.955	cpd:C09094	map00904 Diterpenoid biosynthesis;map01110 Biosynthesis of secondary metabolites	--	LMPR0104010009	--	--	--	Prenol Lipids [PR]	Isoprenoids [PR01]	C20 isoprenoids (diterpenes) [PR0104]	No results	No results	Full match	291.267	7.98105e+06	8.6751e+06	4.14945e+06	8.34843e+06	2.3873e+07	1.59941e+06	720622	643661	502535	518754	591049	564213	15.4276	3.94744	0.00103182	1	1.32106	up
Com_3818_pos	4-(2-chloro-6-fluorobenzyl)-3,5-dimethyl-4-prop-2-ynyl-4H-pyrazole	--	C15 H14 Cl F N2	276.081	1.313	--	--	--	--	--	--	--	--	--	--	Invalid mass	No results	No results	277.088	8.47106e+07	3.0032e+07	4.51581e+07	4.04847e+07	2.42867e+07	1.93823e+07	6.11618e+06	2.78071e+06	1.80939e+06	1.21322e+06	1.39833e+06	2.49105e+06	15.4378	3.9484	6.37e-06	1	1.51477	up
Com_2683_pos	lactucopicrin	--	C23 H22 O7	410.139	1.283	--	--	HMDB0035828	--	Benzenoids	Phenols	1-hydroxy-2-unsubstituted benzenoids	--	--	--	No results	No results	Full match	411.146	1.37566e+08	2.43994e+07	1.27995e+08	9.3947e+07	9.38336e+07	6.88652e+07	1.02687e+07	9.10164e+06	3.84024e+06	4.04342e+06	3.74564e+06	2.62547e+06	16.2559	4.02289	1.11e-05	1	1.21194	up
Com_1788_pos	Methionine sulfoxide	--	C5 H11 N O3 S	165.046	1.3	--	--	HMDB0002005	--	Organic acids and derivatives	Carboxylic acids and derivatives	Amino acids, peptides, and analogues	--	--	--	No results	No results	Full match	166.053	153210947	9.49513e+06	2.28084e+08	1.83893e+08	1.05691e+08	1.63948e+08	1.062e+07	8.46475e+06	5.59882e+06	5.81268e+06	1.1229e+07	9.94078e+06	16.3419	4.0305	0.00289464	0.916667	1.22688	up
Com_14251_pos	6-oxo-6H-benzo[c]chromen-3-yl benzoate	--	C20 H12 O4	316.076	2.129	--	--	--	--	--	--	--	--	--	--	Invalid mass	No results	No results	317.083	2.37207e+06	3168428	3.80824e+06	7.02367e+06	6.8251e+06	1.57224e+06	297243	294102	156325	270459	234095	253126	16.4545	4.04041	2.56e-05	1	1.29232	up
Com_5116_pos	Xanthurenic acid O-hexoside	--	C16 H17 N O9	367.089	4.591	--	--	--	--	--	--	--	--	--	--	No results	No results	Full match	368.096	1.62539e+07	3.96191e+07	2.6782e+07	2.93074e+07	3.4973e+07	53023254	2.50192e+06	2.75059e+06	1.47974e+06	1.19782e+06	1.79659e+06	1.66235e+06	17.5572	4.13399	1.51e-07	1	1.2917	up
Com_703_pos	Prohydrojasmon	Prohydrojasmon	C15 H26 O3	254.188	6.727	cpd:C18538	--	--	--	--	--	--	--	--	--	No results	No results	Full match	277.177	4.42843e+07	2.9897e+07	7.45401e+08	2.73483e+08	4.56169e+08	2.11889e+08	1.58278e+07	1.78507e+07	1.48007e+07	1.78157e+07	1.64702e+07	1.45755e+07	18.0924	4.17731	0.00627658	1	1.21826	up
Com_1031_pos	15-deoxy-Δ12,14-Prostaglandin J2-biotin	--	C35 H54 N4 O4 S	648.363	7.402	--	--	--	--	--	--	--	--	--	--	Invalid mass	No results	No results	649.37	7.53434e+07	4.94179e+07	1.57593e+08	9.98694e+07	9.2391e+07	1.54293e+08	5.74056e+06	5.31999e+06	5.73197e+06	4.79274e+06	5.99172e+06	6.92952e+06	18.2258	4.18791	7.24e-06	1	1.37076	up
Com_3631_pos	2-(4-chlorophenyl)-3-phenylquinoxaline	--	C20 H13 Cl N2	294.094	1.705	--	--	--	--	--	--	--	--	--	--	Invalid mass	No results	No results	295.101	2.24047e+07	1.84081e+07	1.27775e+07	2.70475e+07	2.03217e+07	8.69962e+07	2.39913e+06	2.251e+06	1.32025e+06	1.1793e+06	1.55771e+06	1.4426e+06	18.5178	4.21084	3.8e-05	1	1.25087	up
Com_9654_pos	4-(2-methoxy-5-{[(4-nitrobenzoyl)oxy]ethanimidoyl}benzyl)morpholine	--	C21 H23 N3 O6	413.153	3.087	--	--	--	--	--	--	--	--	--	--	Invalid mass	No results	No results	414.161	3.17821e+06	2.63155e+06	2.23999e+06	3.00203e+06	7.32961e+06	1.93165e+07	357278	397888	249739	245438	260117	490179	18.8429	4.23595	0.000277292	1	1.29805	up
Com_9258_pos	6-O-Isobutyryl-alpha-D-glucopyranosyl alpha-D-glucopyranoside	--	C16 H28 O12	434.139	4.953	--	--	--	--	--	--	--	--	--	--	Invalid mass	No results	No results	435.146	2.87742e+06	3.64401e+06	4.37761e+06	2.48636e+07	4.00306e+06	5.28398e+06	388776	383770	430980	268850	353368	452929	19.7701	4.30525	0.000264854	1	1.46695	up
Com_2689_pos	Patchouli alcohol	Patchouli alcohol	C15 H26 O	222.198	8.019	cpd:C09705	--	--	--	--	--	--	--	--	--	No results	No results	Full match	223.205	1.79037e+07	3.32994e+07	7.14819e+07	5.21635e+07	6.98381e+07	1.14766e+07	2.2676e+06	2.28611e+06	2.17373e+06	3.22514e+06	1.40199e+06	1.40517e+06	20.0759	4.32739	7.61e-05	1	1.15653	up
Com_1266_pos	Trachelogenin	Trachelogenin; (-)-Trachelogenin	C21 H24 O7	388.151	5.18	cpd:C10891	--	--	--	--	--	--	--	--	--	No results	No results	Full match	389.158	113506956	2.39436e+08	1.64413e+08	2.24707e+07	3.54338e+08	6.60805e+07	1.27136e+07	2.69108e+06	6.96663e+06	8.05759e+06	1.23218e+07	4.33537e+06	20.3934	4.35003	0.000295634	1	1.19814	up
Com_5708_pos	L-Kynurenine	L-Kynurenine; 3-Anthraniloyl-L-alanine	C10 H12 N2 O3	208.084	4.751	cpd:C00328	map00380 Tryptophan metabolism;map01100 Metabolic pathways	HMDB0000684	--	Organic oxygen compounds	Organooxygen compounds	Carbonyl compounds	--	--	--	Full match	Full match	Full match	209.091	6.31041e+06	4.25558e+07	2.34887e+06	1.73398e+06	2.20455e+07	3.45732e+06	626325	886484	438893	529847	524069	786313	20.6891	4.3708	0.00549244	1	1.12092	up
Com_3584_pos	Kuromanin	--	C21 H20 O11	448.1	5.064	--	--	HMDB0030684	--	Organoheterocyclic compounds	Pyrans	Pyranones and derivatives	--	--	--	Full match	Not the top hit	Full match	449.107	5.74085e+06	5.99458e+07	1.45792e+07	7.91609e+06	9.61948e+07	1.57323e+07	3.30867e+06	1.58441e+06	1.79609e+06	894843	936821	1.00109e+06	21.0156	4.39339	0.00117171	1	1.04924	up
Com_245_pos	Shikimic Acid	Shikimate; Shikimic acid; 3,4,5-Trihydroxy-1-cyclohexenecarboxylic acid	C7 H10 O5	174.052	1.395	cpd:C00493	map00400 Phenylalanine, tyrosine and tryptophan biosynthesis;map01100 Metabolic pathways;map01110 Biosynthesis of secondary metabolites;map01230 Biosynthesis of amino acids	HMDB0003070	--	Organic oxygen compounds	Organooxygen compounds	Alcohols and polyols	--	--	--	No results	No results	Full match	175.06	1565346683	8.80259e+08	1901835598	1869135815	1423751574	1445932620	1.21102e+08	9.2103e+07	3.60963e+07	5.3433e+07	7.55839e+07	5.34182e+07	21.0459	4.39546	2.47e-07	1	1.29607	up
Com_2716_pos	WMH	--	C22 H28 N6 O4 S	472.191	5.8	--	--	--	--	--	--	--	--	--	--	Full match	No results	No results	473.199	4.23646e+07	1.14132e+08	1.88024e+07	4.30006e+07	6.0641e+07	1.29585e+08	2.46234e+06	2.92473e+06	2.32142e+06	3.99098e+06	3.55557e+06	4.14142e+06	21.0619	4.39656	7.32e-05	1	1.23673	up
Com_6538_pos	5,7-dihydroxy-6,8-dimethoxy-2-(4-methoxyphenyl)-4H-chromen-4-one	--	C18 H16 O7	366.07	6.448	--	--	--	--	--	--	--	--	--	--	Invalid mass	No results	No results	367.077	4.97568e+06	4.34246e+06	4.35531e+06	6.82479e+06	9.62769e+06	5.72544e+06	276120	277270	240888	242669	294790	319142	21.7165	4.44072	2.92e-07	1	1.22432	up
Com_16242_pos	Mupirocin	Mupirocin	C26 H44 O9	522.279	7.911	cpd:C11758	--	HMDB0014554	--	Lipids and lipid-like molecules	Fatty Acyls	Fatty acids and conjugates	--	--	--	Invalid mass	No results	No results	523.287	2.77338e+06	1.87843e+06	3.63665e+06	4.36466e+06	4.13951e+06	7.33335e+06	177777	256467	137704	153286	190604	186158	21.893	4.45239	1.53e-06	1	1.59182	up
Com_6676_pos	Orotidine	--	C10 H12 N2 O8	288.06	1.292	--	--	HMDB0000788	--	Nucleosides, nucleotides, and analogues	Pyrimidine nucleosides		--	--	--	No results	No results	Full match	289.068	1.39776e+07	9.62462e+06	1.05245e+07	1.33521e+07	2.55519e+07	1.11985e+07	662040	431801	298488	713182	897291	798862	22.1559	4.46962	9.92e-08	1	1.3228	up
Com_7959_pos	Orcinol glucoside	--	C13 H18 O7	286.104	5.335	--	--	--	--	--	--	--	--	--	--	No results	No results	Full match	287.112	445107	1.70512e+07	1.27867e+07	1.37284e+07	2.18807e+07	1.98737e+07	373046	578971	318695	885997	232788	1.05063e+06	24.931	4.63987	0.00355946	0.916667	1.13226	up
Com_9409_pos	Celastrol	--	C29 H38 O4	450.274	8.622	--	--	HMDB0002385	--	Lipids and lipid-like molecules	Prenol lipids	Triterpenoids	--	--	--	Invalid mass	No results	No results	451.281	2.09823e+07	5.95712e+06	1.30983e+07	1.85254e+07	9.88795e+06	1.50739e+06	448696	325443	112150	647637	627865	630477	25.0544	4.64699	0.000136211	1	1.50154	up
Com_2598_pos	Kynurenic acid	4-Hydroxy-2-quinolinecarboxylic acid; Kynurenic acid; Kynurenate	C10 H7 N O3	189.042	4.706	cpd:C01717	map00380 Tryptophan metabolism;map01100 Metabolic pathways	HMDB0000715	--	Organoheterocyclic compounds	Quinolines and derivatives	Quinoline carboxylic acids	--	--	--	Full match	Full match	Full match	190.05	8.48453e+07	1.30197e+08	1.39948e+08	1.61395e+08	7.27772e+07	8.22026e+07	4.6624e+06	3.95516e+06	4.2337e+06	3.83316e+06	5.59064e+06	4.0965e+06	25.4579	4.67004	1.79e-07	1	1.41299	up
Com_3559_pos	4-methyl-5-oxo-2-pentyl-2,5-dihydrofuran-3-carboxylic acid	--	C11 H16 O4	212.104	5.061	--	--	--	--	--	--	--	--	--	--	Full match	No results	No results	213.112	4.29448e+07	1.88075e+06	4.73558e+07	1.07799e+08	3.88189e+07	6.27386e+07	2.15343e+06	3.14975e+06	1.67311e+06	1.42267e+06	1.62779e+06	1.5792e+06	25.9813	4.6994	0.00413289	0.944444	1.33641	up
Com_5768_pos	Icariin	Icariin	C33 H40 O15	676.25	5.292	cpd:C17555	--	--	LMPK12112009	--	--	--	Polyketides [PR]	Flavonoids [PK12]	Flavones and Flavonols [PK1211]	Invalid mass	No results	No results	677.258	3.15956e+07	9.85281e+06	2.38125e+07	2.36237e+07	1.46349e+07	1.52647e+07	796444	751083	780814	738831	807008	669991	26.1399	4.70818	5.93e-06	1	1.28016	up
Com_1903_pos	Orsellinic acid	--	C8 H8 O4	168.04	1.367	--	--	--	LMPK13010001	--	--	--	Polyketides [PR]	Aromatic polyketides [PK13]	Monocyclic aromatic polyketides [PK1301]	No results	Invalid mass	No results	337.088	1.85355e+08	8.54569e+07	1.51187e+08	2.45979e+08	9.64162e+07	1.35062e+08	6.63014e+06	6.4211e+06	4.80926e+06	5.86385e+06	3.95569e+06	5.48589e+06	27.1199	4.76128	2.66e-07	1	1.3716	up
Com_24007_pos	Docosatrienoic acid	--	C22 H38 O2	334.283	9.072	--	--	HMDB0002823	--	Lipids and lipid-like molecules	Fatty Acyls	Fatty acids and conjugates	--	--	--	Invalid mass	No results	No results	335.29	1.45293e+06	1.75785e+06	1.54583e+06	2.20274e+06	2.09031e+06	2.68186e+06	72076.5	129334	45361	54080.7	56713.6	67810.1	27.5792	4.78551	2.94e-08	1	1.47059	up
Com_8334_pos	1-Naphthaleneacetic acid	--	C12 H10 O2	186.069	5.44	--	--	HMDB0032708	--	Benzenoids	Naphthalenes		--	--	--	No results	No results	Full match	395.127	2.30969e+07	2.34697e+07	7.40273e+06	6.46494e+06	1.79064e+07	9.84506e+06	670682	674001	462002	443020	455926	479657	27.6854	4.79105	1.1e-05	1	1.38646	up
Com_20813_pos	2-(2,6-difluorophenyl)-5-methyl-1,3-thiazol-4-ol	--	C10 H7 F2 N O S	227.022	3.934	--	--	--	--	--	--	--	--	--	--	Full match	No results	No results	228.029	1.01474e+06	3.88639e+06	2.81874e+06	2.71209e+06	1.55073e+06	1.26038e+06	130447	38656.5	81417.2	117631	82222.8	15621.4	28.4189	4.82878	1.39e-05	1	1.25935	up
Com_13371_pos	Saxitoxin	Saxitoxin	C10 H17 N7 O4	321.12	4.715	cpd:C13757	--	HMDB0029368	--	Phenylpropanoids and polyketides	Saxitoxins, gonyautoxins, and derivatives		--	--	--	Invalid mass	No results	No results	322.127	6.99473e+06	8.51104e+06	4.71679e+06	6.60472e+06	5.62502e+06	1.08686e+07	378356	263291	213579	222929	232832	199097	28.6877	4.84236	2.14e-09	1	1.43017	up
Com_4178_pos	N-α-L-Acetyl-arginine	--	C8 H16 N4 O3	216.121	1.691	--	--	--	--	--	--	--	--	--	--	Full match	No results	Full match	217.129	4.78459e+07	6.81825e+07	3.34683e+07	4.08933e+07	5.35544e+07	5.15164e+07	1.02152e+06	843806	1.95343e+06	1.63781e+06	2.18733e+06	2.221e+06	29.9508	4.90452	9.43e-08	1	1.51048	up
Com_10063_pos	3-((5-Phenyloxazol-2-yl)amino)benzonitrile	--	C16 H11 N3 O	261.089	1.674	--	--	--	--	--	--	--	--	--	--	Full match	No results	No results	262.096	1.46538e+07	1.03796e+07	1.38121e+07	1.31792e+07	1.29096e+07	1.81061e+07	582839	555558	404496	345484	400807	390927	30.9839	4.95345	5.28e-11	1	1.48686	up
Com_5709_pos	2-oxo-2-[4-(trifluoromethyl)phenyl]ethyl 4-oxopentanoate	--	C14 H13 F3 O4	302.076	4.729	--	--	--	--	--	--	--	--	--	--	Full match	No results	No results	303.084	1.48253e+07	2.41119e+07	4.48497e+07	5.37386e+07	3.16737e+07	3.61595e+07	719451	1.60717e+06	1.23331e+06	1.35404e+06	602027	853220	32.2424	5.01089	9.22e-08	1	1.26318	up
Com_475_pos	Salicylic acid	Salicylate; o-Hydroxybenzoic acid; Salicylic acid	C7 H6 O3	138.031	1.613	cpd:C00805	map00360 Phenylalanine metabolism;map01100 Metabolic pathways;map01110 Biosynthesis of secondary metabolites;map04075 Plant hormone signal transduction	HMDB0001895	--	Benzenoids	Benzene and substituted derivatives	Benzoic acids and derivatives	--	--	--	Full match	No results	Full match	139.039	865101783	5.84512e+08	8.35371e+08	9.53889e+08	9.35856e+08	6.84207e+08	3.71193e+07	3.35695e+07	1.88305e+07	1.87934e+07	1.9095e+07	1.95189e+07	33.0704	5.04747	9.14e-09	1	1.29625	up
Com_16340_pos	RQH	--	C17 H29 N9 O5	878.463	9.087	--	--	--	--	--	--	--	--	--	--	Invalid mass	No results	No results	879.47	829870	1.99138e+06	2.04614e+06	2.44627e+06	1.04808e+06	7.24052e+06	74011.8	105311	74897.2	83586.1	71206	62496.5	33.0901	5.04833	8.51e-05	1	1.43952	up
Com_6685_pos	4-(anilinomethylidene)-3-methyl-4,5-dihydroisoxazol-5-one	--	C11 H10 N2 O2	202.073	3.744	--	--	--	--	--	--	--	--	--	--	Full match	No results	No results	203.081	8.36607e+06	7.71809e+06	3.43705e+06	8.80689e+06	2.65843e+07	2.85609e+07	472274	450256	335291	246236	376075	345956	37.4978	5.22873	7.64e-05	1	1.22194	up
Com_7873_pos	Momordin Ic	--	C41 H64 O13	764.432	8.484	--	--	--	--	--	--	--	--	--	--	No results	No results	Full match	765.439	4.48146e+06	2.57318e+07	1.15772e+07	9.55992e+06	1.22307e+07	1.85214e+07	328597	367458	302364	307251	433436	441789	37.6463	5.23443	1.21e-05	1	1.477	up
Com_4173_pos	Monobutyl phthalate	--	C12 H14 O4	222.088	7.411	--	--	HMDB0013247	--	Benzenoids	Benzene and substituted derivatives	Benzoic acids and derivatives	--	--	--	Full match	Full match	Full match	223.095	4.00484e+07	4.1013e+07	4.99796e+07	6.34204e+07	3.37449e+07	7.19841e+07	1.20123e+06	1.53519e+06	1.47638e+06	1.0667e+06	1.2833e+06	1.29057e+06	38.2245	5.25642	2.04e-08	1	1.51144	up
Com_3955_pos	8,8-dimethyl-2-phenyl-4H,8H-pyrano[2,3-h]chromen-4-one	--	C20 H16 O3	304.112	2.15	--	--	--	--	--	--	--	--	--	--	Invalid mass	No results	No results	305.12	2.22087e+07	1.02602e+07	1.24962e+07	3.88114e+07	2.1937e+07	7.79642e+07	1.14605e+06	1.08021e+06	596439	754271	665600	535753	38.4398	5.26453	2.16e-05	1	1.30594	up
Com_1816_pos	Coumalic acid	--	C6 H4 O4	140.011	1.621	--	--	--	--	--	--	--	--	--	--	No results	No results	Full match	141.018	2.25871e+08	1.37783e+08	1.45173e+08	1.78945e+08	1.59533e+08	109869314	4.91943e+06	4.93501e+06	3.66403e+06	4.11983e+06	3.45793e+06	3.7645e+06	38.5014	5.26684	6.35e-10	1	1.35932	up
Com_5109_pos	α-Lapachone	--	C15 H14 O3	242.094	4.925	--	--	--	--	--	--	--	--	--	--	Full match	No results	Full match	243.101	2.96578e+07	3.33799e+07	5.6714e+07	6.36937e+07	5.06408e+07	4.70117e+07	1.0758e+06	1.21047e+06	515425	576575	426744	3.00603e+06	41.2709	5.36705	8.19e-06	1	1.35984	up
Com_6913_pos	2-{4-[(2-pyridylthio)methyl]phenyl}-1,3-benzothiazole	--	C19 H14 N2 S2	312.084	1.707	--	--	--	--	--	--	--	--	--	--	Invalid mass	No results	No results	313.091	1.44511e+07	1.13372e+07	3.1182e+07	3.99948e+07	2.44887e+07	1.64876e+07	629837	681926	430666	479990	525939	421891	43.5112	5.44332	9.27e-07	1	1.48933	up
Com_2743_pos	MN-18 N-(5-hydroxypentyl) metabolite	--	C23 H23 N3 O2	373.172	5.316	--	--	--	--	--	--	--	--	--	--	Invalid mass	No results	No results	374.179	7.53052e+06	1.19378e+07	2.41143e+07	1.52255e+08	8.10165e+06	1.9011e+07	830570	667383	512877	504992	1.8775e+06	584724	44.7866	5.485	0.000331467	1	1.14816	up
Com_1475_pos	(2,6-dimethylmorpholino)(1-methyl-5-nitro-1H-pyrazol-4-yl)methanone	--	C11 H16 N4 O4	290.097	1.697	--	--	--	--	--	--	--	--	--	--	Invalid mass	No results	No results	291.104	5.77215e+07	2.63791e+07	6.00267e+07	1.21182e+08	6.26713e+07	2.77366e+08	2.83049e+06	2.18922e+06	1.98699e+06	1.68053e+06	2.15136e+06	1.92427e+06	47.4303	5.56774	6.85e-05	1	1.3429	up
Com_5903_pos	S-Adenosyl-L-homocysteine	S-Adenosyl-L-homocysteine; S-Adenosylhomocysteine	C14 H20 N6 O5 S	384.123	1.277	cpd:C00021	map00270 Cysteine and methionine metabolism;map01100 Metabolic pathways;map01230 Biosynthesis of amino acids	HMDB0000939	--	Nucleosides, nucleotides, and analogues	5'-deoxyribonucleosides	5'-deoxy-5'-thionucleosides	--	--	--	No results	No results	Full match	385.13	4.62344e+06	1.50439e+07	4.67357e+07	4.21252e+07	2.20362e+07	1.76485e+07	269685	313233	636216	331901	715398	677095	50.3521	5.65398	1.52e-05	1	1.31759	up
Com_353_pos	1,2-Benzenedicarboxylic acid	Phthalate; o-Phthalic acid; 1,2-Benzenedicarboxylic acid	C8 H6 O4	166.026	7.406	cpd:C01606	map01100 Metabolic pathways;map02010 ABC transporters	HMDB0002107	--	Benzenoids	Benzene and substituted derivatives	Benzoic acids and derivatives	--	--	--	No results	No results	Full match	167.033	6.04528e+08	726775181	8.36447e+08	1111247993	5.47862e+08	1313870824	2.06889e+07	2.31534e+07	1.53189e+07	1.56311e+07	1.45707e+07	5.25027e+06	54.3342	5.76379	1.24e-07	1	1.4346	up
Com_4834_pos	WLH	--	C23 H30 N6 O4	908.473	8.45	--	--	--	--	--	--	--	--	--	--	Invalid mass	No results	No results	909.48	8.64093e+06	2.59759e+07	1.92561e+07	2.00966e+07	1.85425e+07	5.80497e+07	371984	415976	342287	347820	659358	500122	57.084	5.83501	2.89e-06	1	1.39801	up
Com_7810_pos	B Liriopesides B	--	C39 H62 O12	722.421	8.972	--	--	--	--	--	--	--	--	--	--	No results	No results	Full match	723.428	6.18628e+06	1.23926e+07	1.59057e+07	1.44197e+07	1.42472e+07	2.74603e+07	307347	339073	215078	213894	229883	241973	58.5632	5.87192	5.4e-07	1	1.44728	up
Com_111_pos	2-{1-[2-(1-benzothiophen-5-ylamino)-2-oxoethyl]cyclohexyl}acetic acid	--	C18 H21 N O3 S	331.126	2.129	--	--	--	--	--	--	--	--	--	--	Full match	No results	No match	332.133	973136888	2727279981	1800688423	2381707148	3620613589	2251378477	3.54172e+07	4.40578e+07	2.45926e+07	3.26182e+07	5.05657e+07	4.06485e+07	60.3546	5.91539	6.12e-08	1	1.35582	up
Com_773_pos	Monolaurin	--	C15 H30 O4	296.195	7.844	--	--	--	--	--	--	--	--	--	--	Invalid mass	No results	No results	297.203	2.48781e+08	2.03802e+08	2.66431e+08	3.26452e+08	1.85516e+08	3.02952e+08	6.46581e+06	6.85231e+06	2.92518e+06	2.25928e+06	3.07836e+06	3.45609e+06	61.2666	5.93703	1.15e-07	1	1.27567	up
Com_376_pos	Trifolin	Kaempferol-3-O-galactoside; Kaempferol 3-O-beta-D-galactoside; Trifolin	C21 H20 O11	448.1	5.554	cpd:C12626	map00944 Flavone and flavonol biosynthesis	HMDB0030864	LMPK12111663	Phenylpropanoids and polyketides	Flavonoids	Flavonoid glycosides	Polyketides [PR]	Flavonoids [PK12]	Flavones and Flavonols [PK1211]	Full match	Full match	Full match	449.107	1291021403	7.53879e+08	6.88216e+08	8.92018e+08	1292253009	1039325974	2.6869e+07	1.54096e+07	9.62945e+06	1.17237e+07	1.55358e+07	1.74619e+07	61.6449	5.94591	1.59e-09	1	1.28548	up
Com_19903_pos	Thromboxane B2-biotin	--	C35 H60 N4 O7 S	702.396	9.04	--	--	--	--	--	--	--	--	--	--	Invalid mass	No results	No results	703.403	935551	3.70696e+06	3.10048e+06	1.04901e+06	28412.7	4.59671e+06	41680.3	38128	30275.5	28370.7	35700.7	40537.6	62.4945	5.96566	0.00691484	0.861111	1.24211	up
Com_1706_pos	Valepotriate	--	C22 H30 O8	422.193	5.329	--	--	HMDB0034493	--	Lipids and lipid-like molecules	Prenol lipids	Monoterpenoids	--	--	--	No results	No results	Full match	423.199	9.88042e+06	7.22693e+06	5.34775e+06	2.7934e+08	5.1019e+06	1.0096e+07	794707	851038	725500	785235	889649	642656	67.6066	6.07909	0.00588215	1	1.29338	up
Com_391_pos	Cyanidin-3-O-glucoside chloride	--		205.072	5.526	--	--	--	--	--	--	--	--	--	--	No results	Invalid mass	No results	449.107	1228485890	7.23778e+08	6.50502e+08	8.53489e+08	1233213998	1016044882	2.3972e+07	1.40346e+07	2.70939e+06	1.08028e+07	1.4339e+07	16308797	69.4384	6.11766	7.63e-06	1	1.24761	up
Com_299_pos	alpha-Ionone	alpha-Ionone	C13 H20 O	192.151	5.713	cpd:C12286	--	HMDB0059883	--	Lipids and lipid-like molecules	Prenol lipids	Sesquiterpenoids	--	--	--	No results	No results	Full match	193.158	5.8557e+08	7.01272e+08	1023875807	1270839495	6.24867e+08	9.05286e+08	8.58962e+06	1.13142e+07	1.30041e+07	1.16126e+07	1.40211e+07	1.35455e+07	70.9103	6.14792	1.61e-09	1	1.37582	up
Com_465_pos	Vitamin C	Ascorbate; Ascorbic acid; L-Ascorbate; L-Ascorbic acid; Vitamin C	C6 H8 O6	176.032	1.616	cpd:C00072	map00053 Ascorbate and aldarate metabolism;map00480 Glutathione metabolism;map01100 Metabolic pathways;map01110 Biosynthesis of secondary metabolites	HMDB0000044	--	Organoheterocyclic compounds	Dihydrofurans	Furanones	--	--	--	No results	No results	Full match	177.039	1003701440	5.936e+08	7.12535e+08	8.58969e+08	8.46957e+08	5.39469e+08	1.40318e+07	1.40171e+07	6.7858e+06	6.65071e+06	7.87051e+06	8.9806e+06	78.0855	6.28698	1.01e-09	1	1.35335	up
Com_23_pos	Octyl hydrogen phthalate	--	C16 H22 O4	278.151	7.407	--	--	--	--	--	--	--	--	--	--	Full match	No results	No results	279.158	5600983961	6244820469	7161140284	9373944087	5121402338	10213051120	1.07945e+08	1.11046e+08	9.62524e+07	8.9215e+07	7.35591e+07	7.69293e+07	78.7739	6.29965	4.85e-10	1	1.45186	up
Com_9811_pos	3-bromo-2,6-dimethoxybenzoic acid	--	C9 H9 Br O4	241.958	1.248	--	--	--	--	--	--	--	--	--	--	Invalid mass	No results	No results	242.966	1.60101e+07	1.32074e+07	2.2123e+07	2.06532e+07	1.42609e+07	8.50837e+06	197136	235716	194888	173172	175437	201707	80.4401	6.32984	9.77e-08	1	1.50703	up
Com_3598_pos	NNK	4-(N-Nitrosomethylamino)-1-(3-pyridyl)-1-butanone; NNK	C14 H26 N6 O6	356.18	6.007	cpd:C16453	--	HMDB0011603	--	Organic oxygen compounds	Organooxygen compounds	Carbonyl compounds	--	--	--	Invalid mass	No results	No results	357.187	5.23265e+07	8.3895e+07	6.57677e+07	7.24504e+07	3.0392e+07	5.55725e+07	1.012e+06	663851	519396	673979	663778	635215	86.4648	6.43404	3.01e-09	1	1.43257	up
Com_718_pos	Geranylacetone	--	C13 H22 O	194.167	5.831	--	--	HMDB0031846	--	Lipids and lipid-like molecules	Prenol lipids	Monoterpenoids	--	--	--	No results	No results	Full match	195.174	1.61731e+08	2.69004e+08	3.15455e+08	5.2045e+08	672616101	4.91632e+08	3.77308e+06	4.13259e+06	2.25714e+06	3.00811e+06	3.97433e+06	3.40841e+06	118.27	6.88594	2.52e-07	1	1.5117	up
Com_5427_pos	HPK	--	C17 H28 N6 O4	380.216	7.937	--	--	--	--	--	--	--	--	--	--	Full match	No results	No results	381.223	2.3504e+07	5.42942e+06	5.71627e+07	5.12432e+07	2.44627e+07	6.36177e+06	207782	246804	222857	158530	233698	259612	126.507	6.98307	8.27e-05	1	1.43403	up
Com_605_pos	Gardenin B	Gardenin B; 5-Hydroxy-2-(4-methoxyphenyl)-6,7,8-trimethoxy-4H-1-benzopyran-4-one; 5-Hydroxy-4',6,7,8-tetramethoxyflavone; Demethyltangeretin	C19 H18 O7	358.104	7.308	cpd:C15109	--	--	LMPK12111451	--	--	--	Polyketides [PR]	Flavonoids [PK12]	Flavones and Flavonols [PK1211]	No results	Full match	No results	359.112	6.78893e+07	1.16377e+08	8.64273e+07	2.38721e+08	4.12248e+08	5.73643e+08	3.64877e+06	1.76335e+06	1.41117e+06	1.13118e+06	1.38868e+06	1.314e+06	140.31	7.13248	5.1e-06	1	1.35233	up
Com_1805_pos	Υ-Glutamylcysteine	--	C8 H14 N2 O5 S	250.061	1.515	--	--	--	--	--	--	--	--	--	--	Full match	Full match	Full match	251.069	7.95336e+07	1.20711e+08	7.61269e+07	5.69273e+07	6.83235e+07	6.27155e+07	553149	703399	441775	379407	609688	511718	145.145	7.18135	1.36e-11	1	1.31681	up
Com_458_pos	Ribulose-5-phosphate	--	C5 H11 O8 P	230.018	1.35	--	--	--	--	--	--	--	--	--	--	No results	No results	Full match	231.026	6.04689e+08	4.33985e+08	1082882341	1073002801	4.96583e+08	4.25401e+08	3.83404e+06	3.48519e+06	1.07758e+06	1.46408e+06	1.69921e+06	1.69693e+06	310.518	8.27853	1.61e-09	1	1.27638	up
Com_117_pos	L-Glutathione (reduced)	--	C10 H17 N3 O6 S	307.083	1.898	--	--	--	--	--	--	--	--	--	--	Full match	Full match	Full match	308.09	2103085344	2106636527	1806400330	1564256194	2341188528	1973393332	3.02796e+06	2.52745e+06	1.58357e+06	1.34615e+06	1.50833e+06	1.40471e+06	1043.59	10.0273	1.26e-09	1	1.35137	up

## Sheet: WS_L.vs.WW_L_pos_diff.anno
ID	Name	Other_name(Kegg_name)	Formula	Molecular Weight	RT [min]	Kegg_ID	KEGG_pathway	HMDB_ID	Lipidmaps_ID	SuperClass(HMDB)	Class(HMDB)	SubClass(HMDB)	CATEGORY(Lipidmaps)	MAIN_CLASS(Lipidmaps)	SUB_CLASS(Lipidmaps)	mzCloud_Results	mzVault_Results	MassList_Results	m/z	pos_B1	pos_B2	pos_B3	pos_B4	pos_B5	pos_B6	pos_A1	pos_A2	pos_A3	pos_A4	pos_A5	pos_A6	FC	log2FC	Pvalue	ROC	VIP	Up.Down
Com_9093_pos	Cepharanthine	Cepharanthine	C37 H38 N2 O6	606.273	6.301	cpd:C09391	--	--	--	--	--	--	--	--	--	No results	No results	Full match	607.281	243230	136725	209836	269462	140553	760936	1.47262e+07	4.69435e+06	231592	250225	3.84687e+06	2.13694e+07	0.0390247	-4.67947	0.0297414	0.861111	3.09949	down
Com_2300_pos	Oxymorphone	Oxymorphone	C17 H19 N O4	279.154	7.061	cpd:C08019	--	HMDB0015323	--	Benzenoids	Phenanthrenes and derivatives		--	--	--	Invalid mass	No results	No results	280.161	2.50471e+06	3.00003e+06	561173	744248	3.02063e+06	2.18174e+06	1.39582e+07	7.99421e+06	4.27763e+06	3.89568e+07	1.78502e+07	1.4625e+07	0.123001	-3.02326	0.000741365	1	1.99285	down
Com_3559_pos	4-methyl-5-oxo-2-pentyl-2,5-dihydrofuran-3-carboxylic acid	--	C11 H16 O4	212.104	5.061	--	--	--	--	--	--	--	--	--	--	Full match	No results	No results	213.112	2.08421e+06	1.54512e+06	4.17794e+06	1.98565e+06	9.61062e+06	2.08462e+07	4.29448e+07	1.88075e+06	4.73558e+07	1.07799e+08	3.88189e+07	6.27386e+07	0.133481	-2.90529	0.0201416	0.861111	2.39418	down
Com_14944_pos	p-Nitroaniline	4-Nitroaniline; p-Nitroaniline; 4-Nitrobenzeneamine	C6 H6 N2 O2	138.043	1.371	cpd:C02126	--	--	--	--	--	--	--	--	--	No results	No results	Full match	139.05	717500	707771	680349	728903	829694	684198	849036	835456	1.0245e+07	8.09428e+06	1.17372e+06	8.68656e+06	0.145509	-2.78082	0.0407437	1	2.42667	down
Com_20007_pos	Glycyrrhizin	Glycyrrhizinate; Glycyrrhizin; Glycyrrhizic acid; (3beta,20beta)-20-Carboxy-11-oxo-30-norolean-12-en-3-yl 2-O-beta-D-glucuronosyl-beta-D-glucosiduronic acid	C42 H62 O16	822.401	6.248	cpd:C02284	--	HMDB0029843	LMPR0106150013	Lipids and lipid-like molecules	Prenol lipids	Terpene glycosides	Prenol Lipids [PR]	Isoprenoids [PR01]	C30 isoprenoids (triterpenes) [PR0106]	No results	No results	Full match	823.407	115418	261948	324128	391630	249096	859473	350136	1.12446e+06	1.40583e+06	3.0114e+06	2.99023e+06	4.53516e+06	0.164095	-2.6074	0.00514999	0.944444	3.19553	down
Com_1329_pos	4-(2,3-dihydro-1,4-benzodioxin-6-yl)butanoic acid	--	C12 H14 O4	204.078	6.639	--	--	--	--	--	--	--	--	--	--	Invalid mass	No results	No results	205.085	631668	909214	6.32234e+06	3.90196e+06	1.64175e+06	1.5244e+06	1.90685e+06	5.4461e+07	3.55279e+06	1.34101e+07	3.20187e+06	1.03168e+07	0.171922	-2.54017	0.0477049	0.833333	1.16359	down
Com_5268_pos	Urocanic acid	Urocanate; Urocanic acid	C6 H6 N2 O2	138.043	1.812	cpd:C00785	map00340 Histidine metabolism;map01100 Metabolic pathways	HMDB0000301	--	Organoheterocyclic compounds	Azoles	Imidazoles	--	--	--	Full match	Full match	Full match	139.05	3.30497e+06	6.98191e+06	9.64787e+06	1.23231e+07	3.43696e+06	4.30715e+06	2.18611e+07	2.01634e+07	5.09551e+07	3.83037e+07	1.92592e+07	5.07115e+07	0.198763	-2.33088	0.000249717	1	3.35066	down
Com_23210_pos	N-[(4-hydroxy-3-methoxyphenyl)methyl]-8-methylnonanamide	--	C18 H29 N O3	285.229	8.526	--	--	--	--	--	--	--	--	--	--	Invalid mass	No results	No results	286.236	288256	273172	413883	474408	354580	291178	3.10845e+06	979308	1.93344e+06	1.26337e+06	843003	1.01896e+06	0.229101	-2.12595	0.000449971	1	3.35281	down
Com_718_pos	Geranylacetone	--	C13 H22 O	194.167	5.831	--	--	HMDB0031846	--	Lipids and lipid-like molecules	Prenol lipids	Monoterpenoids	--	--	--	No results	No results	Full match	195.174	3.06684e+07	1.39956e+08	238666231	1.16053e+08	1.06783e+08	5.7867e+07	1.61731e+08	2.69004e+08	3.15455e+08	5.2045e+08	672616101	4.91632e+08	0.283844	-1.81683	0.00469633	0.972222	1.09535	down
Com_7873_pos	Momordin Ic	--	C41 H64 O13	764.432	8.484	--	--	--	--	--	--	--	--	--	--	No results	No results	Full match	765.439	2.649e+06	3.93437e+06	7.81134e+06	4.30068e+06	2.51456e+06	2.45343e+06	4.48146e+06	2.57318e+07	1.15772e+07	9.55992e+06	1.22307e+07	1.85214e+07	0.288217	-1.79477	0.0032851	0.972222	1.27242	down
Com_8215_pos	ethyl 5-methoxy-2-methyl-1-phenyl-1H-indole-3-carboxylate	--	C19 H19 N O3	309.139	5.187	--	--	--	--	--	--	--	--	--	--	Invalid mass	No results	No results	310.146	1.47596e+06	2.9423e+06	4.87202e+06	2.61567e+06	2.49926e+06	1.20979e+06	4.43938e+06	3.41549e+06	9.67124e+06	1.14942e+07	8.39499e+06	1.44456e+07	0.301094	-1.73171	0.00326875	0.944444	2.32429	down
Com_17425_pos	Pachymic acid	Pachymic acid	C33 H52 O5	528.379	9.675	cpd:C17044	--	--	--	--	--	--	--	--	--	No results	Full match	No results	529.386	1.15629e+06	1.12503e+06	1.36961e+06	2.07359e+06	685705	760431	1.26441e+06	1.4164e+06	4.36625e+06	3.68384e+06	6.78679e+06	3.77108e+06	0.336828	-1.56992	0.013676	0.916667	2.60055	down
Com_20394_pos	N-p-Coumaroylspermidine	--	C16 H25 N3 O2	291.195	8.886	--	--	--	--	--	--	--	--	--	--	No results	No results	Full match	292.203	967665	1.97655e+06	1.08723e+06	777392	653676	459166	2.29986e+06	2.28475e+06	3.23057e+06	5.17366e+06	2.8712e+06	1.23234e+06	0.346452	-1.52927	0.00325656	0.972222	1.93801	down
Com_16242_pos	Mupirocin	Mupirocin	C26 H44 O9	522.279	7.911	cpd:C11758	--	HMDB0014554	--	Lipids and lipid-like molecules	Fatty Acyls	Fatty acids and conjugates	--	--	--	Invalid mass	No results	No results	523.287	1.52028e+06	2.261e+06	1.68187e+06	2.19827e+06	652136	511607	2.77338e+06	1.87843e+06	3.63665e+06	4.36466e+06	4.13951e+06	7.33335e+06	0.365795	-1.45089	0.00869928	0.944444	1.41471	down
Com_12843_pos	Bakuchiol	--	C18 H24 O	256.182	5.941	--	--	--	--	--	--	--	--	--	--	No results	No results	Full match	257.19	1.9436e+06	3.12438e+06	2.77189e+06	2.24385e+06	2.4752e+06	2.11565e+06	3.62378e+06	3.72746e+06	3.57662e+06	1.37234e+07	3.55157e+06	1.1741e+07	0.367381	-1.44465	0.0255786	1	2.26849	down
Com_23588_pos	HRH	--	C18 H28 N10 O4	896.472	8.531	--	--	--	--	--	--	--	--	--	--	Invalid mass	No results	No results	897.478	471377	183971	283139	233590	156691	132707	324048	1.53023e+06	401592	334872	278416	994543	0.378257	-1.40256	0.0374632	0.861111	1.47552	down
Com_4178_pos	N-┒-L-Acetyl-arginine	--	C8 H16 N4 O3	216.121	1.691	--	--	--	--	--	--	--	--	--	--	Full match	No results	Full match	217.129	1.47388e+07	1.17486e+07	1.32281e+07	9.79978e+06	2.85224e+07	3.92262e+07	4.78459e+07	6.81825e+07	3.34683e+07	4.08933e+07	5.35544e+07	5.15164e+07	0.396885	-1.33321	0.00399188	0.972222	1.17148	down
Com_11621_pos	Diosgenin	Diosgenin; (3beta,25R)-Spirost-5-en-3-ol	C27 H42 O3	396.299	9.295	cpd:C08898	--	--	LMST01080037	--	--	--	Sterols [ST]	Sterols [ST01]	Spirostanols and derivatives [ST0108]	Invalid mass	No results	No results	397.307	2.39772e+06	3.27684e+06	5.13276e+06	9.24154e+06	4.01196e+06	2.05961e+06	2.39908e+06	6.89741e+06	1.60629e+07	1.12411e+07	1.34178e+07	1.40243e+07	0.407861	-1.29385	0.0414994	0.861111	1.23865	down
Com_941_pos	Ambroxane	--	C16 H28 O	236.213	8.947	--	--	--	--	--	--	--	--	--	--	No results	No results	Full match	237.22	1.22773e+08	2.28315e+08	168790858	1.81837e+08	8.86865e+07	8.82104e+07	3.15575e+08	2.67827e+08	3.60157e+08	538018500	3.96303e+08	2.51251e+08	0.412663	-1.27697	0.00122952	1	2.36352	down
Com_3222_pos	nor-6┑-Oxycodol	--	C17 H21 N O4	303.152	7.118	--	--	--	--	--	--	--	--	--	--	Invalid mass	No results	No results	304.159	395267	850691	3.22751e+06	2.09159e+06	1.32355e+06	1.9534e+06	3.27159e+06	7.54123e+06	1.6244e+06	4.55484e+06	3.11235e+06	3.52777e+06	0.416467	-1.26373	0.0276578	0.888889	1.01259	down
Com_18030_pos	Acetaminophen	Acetaminophen; Paracetamol	C8 H9 N O2	151.063	6.187	cpd:C06804	--	HMDB0001859	--	Benzenoids	Phenols	1-hydroxy-2-unsubstituted benzenoids	--	--	--	No results	No results	Full match	152.071	1.34278e+06	1.54982e+06	1.13787e+06	1.53237e+06	1.97172e+06	1.58048e+06	3.84413e+06	5.49891e+06	5.26547e+06	4.29315e+06	1.04882e+06	1.77152e+06	0.419623	-1.25283	0.0445014	0.805556	1.67194	down
Com_16033_pos	S-Methyl-5'-thioadenosine	5'-Methylthioadenosine; Methylthioadenosine; S-Methyl-5'-thioadenosine; 5-Methylthioadenosine; 5'-Deoxy-5'-(methylthio)adenosine; Thiomethyladenosine; MTA	C11 H15 N5 O3 S	297.088	5.098	cpd:C00170	map00270 Cysteine and methionine metabolism;map00908 Zeatin biosynthesis;map01100 Metabolic pathways	HMDB0001173	--	Nucleosides, nucleotides, and analogues	5'-deoxyribonucleosides	5'-deoxy-5'-thionucleosides	--	--	--	No results	No results	Full match	298.096	1.49095e+06	1.43893e+06	2.07033e+06	1.26257e+06	1.46726e+06	965142	2.3915e+06	3.51607e+06	2.49468e+06	7.7001e+06	2.28811e+06	2.13532e+06	0.423622	-1.23915	0.00997201	1	1.85779	down
Com_4856_pos	Limocitrin O-hexoside	--	C23 H24 O13	508.119	5.686	--	--	--	--	--	--	--	--	--	--	No results	No results	Full match	509.127	1.41604e+07	3.04731e+07	2.66801e+07	2.17031e+07	8.80482e+06	6.52852e+06	2.77142e+07	2.32157e+07	6.77429e+07	4.86491e+07	4.54249e+07	3.23145e+07	0.442134	-1.17744	0.016736	0.916667	2.28769	down
Com_18451_pos	FQH	--	C20 H26 N6 O5	860.401	7.832	--	--	--	--	--	--	--	--	--	--	Invalid mass	No results	No results	861.409	937074	511622	638066	422379	461212	1.28311e+06	1.14377e+06	2.23978e+06	901439	738897	2.10492e+06	2.36548e+06	0.448002	-1.15842	0.0173291	0.861111	1.73494	down
Com_20389_pos	Asp-phe	--	C13 H16 N2 O5	280.107	5.484	--	--	HMDB0000706	--	Organic acids and derivatives	Carboxylic acids and derivatives	Amino acids, peptides, and analogues	--	--	--	No results	No results	Full match	578.248	725482	1.59015e+06	2.68253e+06	1.43965e+06	589520	627294	2.85748e+06	1.00203e+06	2.63085e+06	3.02849e+06	3.03568e+06	4.32055e+06	0.453605	-1.14049	0.0233113	0.888889	2.18683	down
Com_11782_pos	Tramadol N-Oxide	--	C16 H25 N O3	257.198	7.619	--	--	--	--	--	--	--	--	--	--	Invalid mass	No results	No results	258.205	6.70013e+06	3.33837e+06	4.10402e+06	3.25338e+06	5.54259e+06	2.53338e+06	1.42414e+07	1.11159e+07	1.60121e+07	5.59335e+06	4.62037e+06	4.50963e+06	0.454103	-1.13891	0.0333319	0.861111	2.26351	down
Com_302_pos	Nicotianamine	Nicotianamine	C12 H21 N3 O6	303.142	1.333	cpd:C05324	--	--	--	--	--	--	--	--	--	No results	No results	Full match	287.123	2.45652e+08	5.71706e+08	8.03332e+08	7.55592e+08	4.02528e+08	2.63004e+08	9.49705e+08	5.21153e+08	1776202672	1701571360	8.33604e+08	8.2652e+08	0.46027	-1.11945	0.0199094	0.916667	1.12568	down
Com_2131_pos	Syringetin	Syringetin; 3',5'-O-Dimethylmyricetin; 3,5,7,4'-Tetrahydroxy-3',5'-dimethoxyflavone	C17 H14 O8	346.068	5.585	cpd:C11620	map00944 Flavone and flavonol biosynthesis	--	LMPK12112498	--	--	--	Polyketides [PR]	Flavonoids [PK12]	Flavones and Flavonols [PK1211]	No results	No results	Full match	347.075	4.45792e+07	8.39483e+07	8.6328e+07	7.80926e+07	4.77058e+07	2.23573e+07	8.58571e+07	7.25655e+07	2.0649e+08	1.90929e+08	1.54593e+08	7.41609e+07	0.462673	-1.11194	0.0240871	0.805556	2.55679	down
Com_292_pos	Adenosine	Adenosine	C10 H13 N5 O4	267.096	3.029	cpd:C00212	map00230 Purine metabolism;map01100 Metabolic pathways	HMDB0000050	--	Nucleosides, nucleotides, and analogues	Purine nucleosides		--	--	--	Full match	Full match	Full match	268.103	4.57032e+08	5.58533e+08	4.11638e+08	8.75684e+07	5.74295e+08	8.22902e+08	1308000568	7.9497e+08	1850856128	1063582771	5.77918e+08	6.36028e+08	0.467309	-1.09755	0.0486736	0.916667	2.38797	down
Com_19978_pos	┒-Linolenoyl ethanolamide	--	C20 H35 N O2	321.263	7.807	--	--	--	--	--	--	--	--	--	--	Invalid mass	No results	No results	322.27	1.42435e+06	2.92261e+06	2.4374e+06	1.88136e+06	1.40405e+06	923345	4.27895e+06	2.89837e+06	4.07791e+06	5.45705e+06	2.89511e+06	2.93606e+06	0.487641	-1.03611	0.00506695	0.944444	2.9496	down
Com_1877_pos	Aminopurine	--	C5 H5 N5	135.054	3.032	--	--	--	--	--	--	--	--	--	--	No results	No results	Full match	136.062	5.50382e+07	4.74516e+07	3.62938e+07	5.80609e+07	5.98085e+07	9.28565e+07	9.27807e+07	1.10181e+08	2.44697e+08	1.27451e+08	6.52241e+07	6.95837e+07	0.492324	-1.02232	0.0237794	0.916667	2.42097	down
Com_14697_pos	Nodularin	Nodularin	C41 H60 N8 O10	824.453	8.794	cpd:C15713	--	--	--	--	--	--	--	--	--	Invalid mass	No results	No results	825.459	1.24325e+06	2.51355e+06	4.90705e+06	3.07523e+06	1.55597e+06	1.05542e+06	2.28582e+06	2.94603e+06	5.43242e+06	5.22087e+06	3.86087e+06	8.99858e+06	0.499241	-1.00219	0.0397299	0.833333	1.20526	down
Com_6594_pos	Debromohymenialdisine	Debromohymenialdisine; (Z)-Debromohymenialdisine; DBH	C11 H11 N5 O2	530.176	5.847	cpd:C19897	--	--	--	--	--	--	--	--	--	Invalid mass	No results	No results	531.184	5.46376e+06	5.97883e+06	3.55017e+06	3.90986e+06	3.53319e+06	4.79552e+06	8.08129e+06	9.63419e+06	1.05809e+07	1.00668e+07	1.27853e+07	3.22998e+06	0.500775	-0.997766	0.0235993	0.833333	1.12783	down
Com_1800_pos	Polypodine B	Polypodine B	C27 H44 O8	496.303	8.302	cpd:C08834	--	--	LMST01010198	--	--	--	Sterols [ST]	Sterols [ST01]	Cholesterol and derivatives [ST0101]	No results	No results	Full match	497.31	1.13944e+08	1.08214e+08	108452623	1.23169e+08	6.5424e+07	7.20586e+07	1.57268e+08	1.39996e+08	2.14712e+08	2.02362e+08	2.33343e+08	2.18967e+08	0.506804	-0.980499	0.000599281	1	1.30068	down
Com_3490_pos	gamma-Glutamylmethionine	--	C10 H18 N2 O5 S	261.067	4.825	--	--	HMDB0034367	--	Organic acids and derivatives	Carboxylic acids and derivatives	Amino acids, peptides, and analogues	--	--	--	No results	Invalid mass	No results	262.074	1.51543e+07	2.17035e+07	1.84615e+07	1.67169e+07	1.98118e+07	1.18951e+07	2.67363e+07	4.23555e+07	4.42406e+07	3.21381e+07	2.45315e+07	3.44307e+07	0.507468	-0.978612	0.000447043	1	2.40753	down
Com_1789_pos	(2E,4E)-N-(2-methylpropyl)dodeca-2,4-dienamide	--	C16 H29 N O	251.224	8.439	--	--	--	--	--	--	--	--	--	--	Full match	No results	No results	252.231	6.48602e+07	1.52758e+08	1.16561e+08	8.59856e+07	4.0952e+07	3.38257e+07	1.55875e+08	1.24917e+08	1.55953e+08	2.64295e+08	1.6142e+08	1.09527e+08	0.509207	-0.973675	0.0226148	0.916667	2.51395	down
Com_1156_pos	Syringetin-3-O-glucoside	--	C23 H24 O13	508.121	5.582	--	--	--	--	--	--	--	--	--	--	No results	Full match	Full match	509.129	1.10244e+08	2.01943e+08	1.99982e+08	1.80258e+08	1.27246e+08	6.09792e+07	1.862e+08	165350723	4.21764e+08	3.84339e+08	349584275	1.8232e+08	0.521232	-0.940002	0.029316	0.805556	2.33968	down
Com_8448_pos	Ergothioneine	Ergothioneine	C9 H15 N3 O2 S	229.088	1.378	cpd:C05570	map00340 Histidine metabolism	HMDB0003045	--	Organic acids and derivatives	Carboxylic acids and derivatives	Amino acids, peptides, and analogues	--	--	--	No results	No results	Full match	230.095	9.56814e+06	9.89985e+06	1.16195e+07	8.43803e+06	8.28418e+06	1.23427e+07	2.5146e+07	1.91946e+07	1.6084e+07	1.46214e+07	1.48876e+07	2.37213e+07	0.529255	-0.917966	0.000503037	1	1.46375	down
Com_798_pos	D-Phenylalanine	D-Phenylalanine; D-alpha-Amino-beta-phenylpropionic acid	C9 H11 N O2	165.079	4.871	cpd:C02265	map00360 Phenylalanine metabolism	--	--	--	--	--	--	--	--	No results	No results	Full match	166.086	2.33205e+08	9.30535e+07	1.48635e+08	1.64111e+08	1.69175e+08	2.07372e+08	2.07705e+08	2.77071e+08	3.35002e+08	2.55162e+08	2.70343e+08	5.44713e+08	0.53733	-0.89612	0.00868514	0.972222	2.19086	down
Com_12198_pos	5┒-Dihydrotestosterone glucuronide	--	C25 H38 O8	466.253	6.256	--	--	--	--	--	--	--	--	--	--	Invalid mass	No results	No results	467.261	2.21084e+06	1.04554e+07	1.10348e+07	4.65974e+06	3.74132e+06	3.39236e+06	1.0026e+07	1.0874e+07	1.25104e+07	1.54445e+07	6.59943e+06	9.82998e+06	0.543691	-0.87914	0.0353567	0.805556	1.66464	down
Com_27595_pos	Neotuberostemonine	--	C22 H33 N O4	375.24	8.431	--	--	--	--	--	--	--	--	--	--	No results	No results	Full match	376.248	142184	251514	346725	356239	150084	185291	338752	366462	507423	508654	534012	290979	0.562403	-0.830323	0.0126915	0.888889	1.86385	down
Com_187_pos	Denin	--	C33 H56 O14	676.366	8.004	--	--	--	--	--	--	--	--	--	--	No results	No results	Full match	677.374	1522190139	9.46249e+08	1018540317	9.89233e+08	931797394	8.09863e+08	1555613999	2082916656	1672968874	1451397229	2407455057	1882107141	0.562578	-0.829874	0.000581565	0.972222	1.91214	down
Com_3957_pos	5-Hydroxyindole	--	C8 H7 N O	151.063	2.105	--	--	HMDB0059805	--	Organoheterocyclic compounds	Indoles and derivatives	Hydroxyindoles	--	--	--	Invalid mass	Invalid mass	No match	152.07	2.83132e+07	3.77301e+07	4.52624e+07	5.80466e+07	5.02853e+07	1.83856e+07	6.05287e+07	7.39173e+07	8.7298e+07	5.62457e+07	7.76304e+07	6.25013e+07	0.569268	-0.81282	0.013997	0.972222	1.75115	down
Com_10944_pos	N-(4-butyl-2-methylphenyl)-N'-[4-(4-methylpiperazino)phenyl]urea	--	C23 H32 N4 O	380.253	6.2	--	--	--	--	--	--	--	--	--	--	Invalid mass	No results	No results	381.26	3.46158e+06	7.79011e+06	5.66898e+06	5.47458e+06	7.32935e+06	5.56809e+06	5.36622e+06	1.04229e+07	9.8588e+06	1.07003e+07	9.53064e+06	1.56425e+07	0.573666	-0.801718	0.0148347	0.861111	1.01969	down
Com_1635_pos	Pyridoxine	Pyridoxine; Pyridoxol	C8 H11 N O3	169.074	2.104	cpd:C00314	map00750 Vitamin B6 metabolism;map01100 Metabolic pathways	HMDB0000239	--	Organoheterocyclic compounds	Pyridines and derivatives	Pyridoxines	--	--	--	Full match	Full match	Full match	170.081	7.40891e+07	1.20984e+08	1.48772e+08	1.7592e+08	1.72028e+08	4.56202e+07	1.87178e+08	2.33305e+08	2.59245e+08	1.88899e+08	231069997	1.71683e+08	0.58001	-0.78585	0.0326058	0.944444	1.31056	down
Com_2972_pos	1-Palmitoylglycerol	--	C19 H38 O4	330.276	8.781	--	--	HMDB0011564	--	Lipids and lipid-like molecules	Glycerolipids	Monoradylglycerols	--	--	--	Full match	No results	Full match	331.284	6.57514e+07	3.98974e+07	4.65111e+07	4.59871e+07	4.30312e+07	5.34763e+07	7.87476e+07	6.66714e+07	7.6386e+07	6.74324e+07	99861572	1.152e+08	0.584285	-0.775255	0.0011164	1	1.29459	down
Com_1821_pos	2-Methoxyresorcinol	--	C7 H8 O3	158.058	1.412	--	--	HMDB0133970	--	Benzenoids	Phenols	Methoxyphenols	--	--	--	Invalid mass	No results	No results	159.065	5.88185e+07	9.24305e+07	6.93181e+07	129828099	7.29359e+07	8.79178e+07	1.40517e+08	5.94367e+07	1.34094e+08	1.7321e+08	1.4155e+08	2.16709e+08	0.590685	-0.759538	0.0476455	0.861111	2.25581	down
Com_26262_pos	N-(cyclopropylmethyl)-N'-phenylurea	--	C11 H14 N2 O	228.063	6.052	--	--	--	--	--	--	--	--	--	--	Invalid mass	No results	No results	229.07	455124	926412	1.23685e+06	686405	558932	536532	691659	962375	1.16393e+06	1.51776e+06	1.08234e+06	1.90491e+06	0.600884	-0.734843	0.0335233	0.861111	2.62934	down
Com_22140_pos	Muscone	--	C16 H30 O	238.229	8.78	--	--	HMDB0034181	--	Organic oxygen compounds	Organooxygen compounds	Carbonyl compounds	--	--	--	No results	No results	Full match	239.236	1.97378e+06	1.23995e+06	1.56791e+06	1.31821e+06	1.34384e+06	1.45918e+06	2.075e+06	2.05254e+06	2.15203e+06	1.95049e+06	2.92208e+06	3.45592e+06	0.609449	-0.714422	0.0025227	0.972222	1.25764	down
Com_6094_pos	N1-(1H-indol-4-yl)cyclohexane-1-carboxamide	--	C15 H18 N2 O	280.098	4.837	--	--	--	--	--	--	--	--	--	--	Invalid mass	No results	No results	281.106	1.41826e+07	3.14942e+07	1.73285e+07	2.04455e+07	24687908	1.08436e+07	2.58897e+07	3.84341e+07	3.91778e+07	3.16539e+07	2.54428e+07	3.34675e+07	0.613103	-0.705799	0.01727	0.944444	1.06745	down
Com_8376_pos	LPC 18:3	--	C26 H48 N O7 P	517.316	8.296	--	--	--	LMGP01050128	--	--	--	Glycerophospholipids [GP]	Glycerophosphocholines [GP01]	Monoacylglycerophosphocholines [GP0105]	No results	Full match	Full match	518.323	1.46442e+07	1.4471e+07	8.4938e+06	1.30568e+07	6.5341e+06	1.32161e+07	1.8186e+07	1.33963e+07	2.00598e+07	2.08857e+07	17555261	2.45067e+07	0.614506	-0.702501	0.0117917	0.944444	2.07556	down
Com_20006_pos	JWH 250 N-pentanoic acid metabolite	--	C22 H23 N O4	365.157	4.805	--	--	--	--	--	--	--	--	--	--	Invalid mass	No results	No results	366.165	146415	154829	175405	200309	190732	181960	228083	271262	452130	316181	217314	193773	0.625259	-0.677475	0.0165802	0.972222	1.10865	down
Com_14767_pos	S-(-)-Cotinine	--	C10 H12 N2 O	176.095	4.756	--	--	HMDB0001046	--	Organoheterocyclic compounds	Pyridines and derivatives	Pyrrolidinylpyridines	--	--	--	No results	No results	Full match	177.102	3.10794e+06	3.5592e+06	3.46937e+06	4.32666e+06	3.08553e+06	4.23165e+06	5.31012e+06	8.45419e+06	5.58352e+06	4.99624e+06	5.9791e+06	4.48595e+06	0.625708	-0.676439	0.00225288	1	1.32618	down
Com_12955_pos	2-(2-acetyl-3,5-dihydroxyphenyl)acetic acid	--	C10 H10 O5	192.041	5.359	--	--	--	--	--	--	--	--	--	--	Invalid mass	No match	No match	193.049	3.59139e+06	6.24549e+06	5.49524e+06	6.775e+06	4.12745e+06	4.3701e+06	6.16302e+06	7.25207e+06	9.30097e+06	8.62542e+06	5.63787e+06	1.15221e+07	0.631005	-0.664276	0.0124224	0.888889	2.33262	down
Com_7175_pos	Arecoline	Arecoline	C8 H13 N O2	155.094	5.069	cpd:C10129	--	HMDB0030353	--	Alkaloids and derivatives			--	--	--	Full match	No results	Full match	173.128	7.35566e+06	1.5921e+07	1.7857e+07	1.40549e+07	1.15149e+07	9.14796e+06	1.39374e+07	1.2825e+07	1.89457e+07	2.17029e+07	1.79247e+07	3.13515e+07	0.650042	-0.621395	0.0476112	0.833333	1.24935	down
Com_10817_pos	4-(cyclohexylmethyl)-6-(2-thienyl)-2,3-dihydropyridazin-3-one hydrate	--	C15 H18 N2 O S	296.092	4.923	--	--	--	--	--	--	--	--	--	--	Invalid mass	No results	No results	297.099	8.61099e+06	7.15207e+06	8.13391e+06	9.91121e+06	7.61958e+06	9.05238e+06	1.14669e+07	1.1992e+07	1.87697e+07	1.56087e+07	8.83958e+06	1.03331e+07	0.655502	-0.609329	0.0150563	0.944444	2.31473	down
Com_28792_pos	Rhein 8-Glucoside	--	C21 H18 O11	446.084	4.873	--	--	--	--	--	--	--	--	--	--	No results	No results	Full match	447.091	217987	284015	319451	365192	255526	235126	297080	504878	561944	463799	318797	382387	0.663256	-0.592363	0.0135049	0.888889	1.29261	down
Com_13349_pos	Cianidanol	(+)-Catechin; D-Catechin; Cyanidanol; (2R-trans)-2-(3,4-Dihydroxyphenyl)-3,4-dihydro-2H-1-benzopyran-3,5,7-triol; (2R,3S)-Catechin; (2R,3S)-(+)-Catechin; Cianidanol	C15 H14 O6	290.077	7.129	cpd:C06562	map00941 Flavonoid biosynthesis;map01110 Biosynthesis of secondary metabolites	HMDB0002780	--	Phenylpropanoids and polyketides	Flavonoids	Flavans	--	--	--	No results	Invalid mass	No results	291.084	4.20795e+06	3.72738e+06	4.16385e+06	4.76598e+06	5.58887e+06	6.53403e+06	4.76389e+06	1.0337e+07	7.06033e+06	6.17616e+06	7.45086e+06	6.34262e+06	0.688048	-0.539418	0.0227296	0.861111	2.13185	down
Com_16647_pos	p-Aminocinnamic acid	--	C9 H9 N O2	163.063	5.522	--	--	--	--	--	--	--	--	--	--	No results	No results	Full match	164.071	3.63149e+06	4.45111e+06	3.93002e+06	5.00756e+06	4.10901e+06	3.11633e+06	6.26805e+06	6.58531e+06	4.67667e+06	5.19846e+06	5.42772e+06	5.2167e+06	0.726503	-0.460959	0.00379786	0.972222	2.06429	down
Com_10857_pos	3',4'-Dihydroxyphenylacetone	--	C9 H10 O3	166.063	4.74	--	--	--	--	--	--	--	--	--	--	Full match	Full match	Full match	167.07	6.71007e+06	9.90434e+06	9.7642e+06	8.85908e+06	7.11813e+06	7.64553e+06	1.64728e+07	9.31365e+06	1.05072e+07	8.2688e+06	1.00197e+07	1.2921e+07	0.740726	-0.432989	0.0453357	0.861111	1.18664	down
Com_20661_pos	p-Hydroxybenzaldehyde	4-Hydroxybenzaldehyde; p-Hydroxybenzaldehyde	C7 H6 O2	139.063	5.634	cpd:C00633	map01100 Metabolic pathways	HMDB0011718	--	Organic oxygen compounds	Organooxygen compounds	Carbonyl compounds	--	--	--	No results	Invalid mass	No results	140.07	1.65308e+06	1.41118e+06	1.97559e+06	2.36548e+06	1.40414e+06	1.24489e+06	1.72965e+06	2.3901e+06	2.4913e+06	2.39346e+06	2.05504e+06	2.21592e+06	0.757364	-0.40094	0.031357	0.888889	1.48514	down
Com_27341_pos	lupinine	Lupinine	C10 H19 N O	169.146	6.55	cpd:C10773	map00960 Tropane, piperidine and pyridine alkaloid biosynthesis;map01110 Biosynthesis of secondary metabolites	--	--	--	--	--	--	--	--	No results	No results	Full match	170.154	704843	960896	1.01497e+06	739863	569016	538623	1.16233e+06	952871	1.17628e+06	1.03139e+06	799401	852860	0.757842	-0.400031	0.0444472	0.833333	1.5123	down
Com_30645_pos	Sepiapterin	Sepiapterin	C9 H11 N5 O3	237.086	1.351	cpd:C00835	map00790 Folate biosynthesis	HMDB0000238	--	Organoheterocyclic compounds	Pteridines and derivatives	Pterins and derivatives	--	--	--	No results	No results	Full match	492.205	417792	395680	382697	382643	446976	398400	493696	486476	537554	505711	613448	358172	0.809397	-0.305081	0.0391079	0.833333	1.15907	down
Com_19311_pos	3-hydroxy-3-methylpentanedioic acid	--	C6 H10 O5	184.034	9.759	--	--	HMDB0000355	--	Lipids and lipid-like molecules	Fatty Acyls	Fatty acids and conjugates	--	--	--	Invalid mass	No results	No results	185.041	3.42626e+06	3.286e+06	5.11304e+06	4.89021e+06	3.94938e+06	3.22187e+06	2.57533e+06	2.66879e+06	3.09946e+06	3.6781e+06	2.9114e+06	2.88922e+06	1.34027	0.422527	0.0195084	0.916667	2.49	up
Com_24038_pos	Dihydrolycorine	--	C16 H19 N O4	267.154	6.986	--	--	--	--	--	--	--	--	--	--	No results	Invalid mass	No results	268.161	829674	811183	701769	815287	621516	1.1371e+06	718762	974352	505715	430128	431206	451757	1.39995	0.485379	0.0491191	0.805556	1.08728	up
Com_17968_pos	6-Shogaol	--	C17 H24 O3	276.171	7.398	--	--	HMDB0137236	--	Benzenoids	Phenols	Methoxyphenols	--	--	--	No results	No results	Full match	277.178	2.16459e+06	3.02975e+06	2.51222e+06	2.32265e+06	3.53561e+06	3.34209e+06	2.11324e+06	1.79009e+06	2.11939e+06	1.77398e+06	1.89536e+06	2.13558e+06	1.42944	0.515451	0.00688208	1	1.40451	up
Com_1019_pos	5┒-Dihydrotestosterone	--	C19 H30 O2	290.224	7.409	--	--	--	--	--	--	--	--	--	--	Full match	No results	No results	291.231	7.59517e+07	9.05075e+07	1.02073e+08	7.95886e+07	7.30504e+07	8.87272e+07	3.9269e+07	6.16557e+07	3.62579e+07	4.41684e+07	6.56275e+07	1.04368e+08	1.45127	0.537314	0.0430426	0.833333	1.07135	up
Com_5634_pos	1,2-dihydroxyheptadec-16-yn-4-yl acetate	--	C19 H34 O4	364.198	7.668	--	--	--	LMFA05000645	--	--	--	Fatty Acyls [FA]	Fatty alcohols [FA05]	_	Invalid mass	No results	No results	365.206	3.66525e+07	3.88181e+07	3.71626e+07	5.28857e+07	3.37619e+07	3.16895e+07	2.89248e+07	2.44001e+07	2.86938e+07	2.65893e+07	2.32542e+07	2.30202e+07	1.49126	0.576534	0.00165288	1	2.60661	up
Com_214_pos	(9cis)-Retinal	--	C20 H28 O	284.213	7.544	--	--	HMDB0006218	--	Lipids and lipid-like molecules	Prenol lipids	Retinoids	--	--	--	Full match	No results	No results	285.221	1870948635	1642813281	1311660529	1128929741	1084079918	1078473765	8.26447e+08	1328070024	7.97256e+08	833537938	8.45535e+08	7.9619e+08	1.49564	0.580765	0.0102989	0.888889	1.53798	up
Com_28117_pos	Anisic aldehyde	--	C8 H8 O2	136.053	7.678	--	--	HMDB0029686	--	Benzenoids	Benzene and substituted derivatives	Benzoyl derivatives	--	--	--	No results	Full match	Full match	137.06	1.24698e+06	1.06148e+06	1.07278e+06	907563	1.21798e+06	1.13516e+06	574185	812871	681591	673878	751121	942405	1.49727	0.58233	0.000946764	0.972222	2.92198	up
Com_21639_pos	Lysopa 16:0	--	C19 H39 O7 P	410.242	7.513	--	--	--	--	--	--	--	--	--	--	No results	No results	Full match	411.25	2.81634e+06	3.17409e+06	2.37669e+06	2.4857e+06	3.36955e+06	3.05831e+06	1.84523e+06	2.60013e+06	1.38391e+06	1.74396e+06	1.50278e+06	2.44731e+06	1.49963	0.584603	0.00755404	0.916667	2.34618	up
Com_27715_pos	Scutellarin	--	C21 H18 O12	462.079	1.284	--	--	--	--	--	--	--	--	--	--	No results	No results	Full match	463.087	1.36697e+06	1.11849e+06	1.22015e+06	1.56127e+06	729832	706866	698816	663446	600253	730540	984454	730531	1.52076	0.604794	0.0346853	0.833333	1.69252	up
Com_28896_pos	Dioscin	Dioscin; 3-O-[alpha-L-Rha-(1->4)-[alpha-L-Rha-(1->2)]-beta-D-Glc]diosgenin	C45 H72 O16	868.479	7.927	cpd:C08897	--	--	LMST01080053	--	--	--	Sterols [ST]	Sterols [ST01]	Spirostanols and derivatives [ST0108]	No results	No results	Full match	869.487	266255	313439	214943	176553	414857	265234	146955	191791	171480	140342	194850	235818	1.52722	0.610904	0.0220334	0.888889	1.09781	up
Com_624_pos	Androsterone	Androsterone; 3alpha-Hydroxy-5alpha-androstan-17-one	C19 H30 O2	272.213	7.297	cpd:C00523	--	HMDB0000031	LMST02020001	Lipids and lipid-like molecules	Steroids and steroid derivatives	Androstane steroids	Sterols [ST]	Steroids [ST02]	C19 steroids (androgens) and derivatives [ST0202]	Invalid mass	No results	No results	273.221	216116956	2.14351e+08	1.31769e+08	1.00741e+08	1.15502e+08	1.26598e+08	7.37e+07	1.0773e+08	9.25861e+07	6.98138e+07	9.80706e+07	1.37682e+08	1.5616	0.643026	0.0298571	0.861111	1.38668	up
Com_3827_pos	Neocnidilide	Neocnidilide	C12 H18 O2	194.13	7.579	cpd:C17002	--	HMDB0034450	--	Organoheterocyclic compounds	Isobenzofurans		--	--	--	No results	No results	Full match	195.137	7.56243e+07	5.28309e+07	4.73901e+07	3.81376e+07	3.26533e+07	3.61792e+07	2.32743e+07	4.20874e+07	2.43954e+07	3.11098e+07	2.78625e+07	3.02326e+07	1.58031	0.660206	0.0194185	0.916667	2.20152	up
Com_25848_pos	LysoPE 18:2 (2n isomer)	--	C23 H44 N O7 P	477.285	7.048	--	--	--	--	--	--	--	--	--	--	No results	No results	Full match	478.293	1.03336e+06	1.01916e+06	816855	893732	832540	1.60453e+06	819968	1.02389e+06	573370	452718	477200	515410	1.6052	0.68275	0.0162323	0.861111	1.65225	up
Com_586_pos	Jasmone	Jasmone; cis-Jasmone	C11 H16 O	164.12	7.528	cpd:C08490	--	HMDB0035601	--	Organic oxygen compounds	Organooxygen compounds	Carbonyl compounds	--	--	--	Full match	No results	No results	165.127	7.11891e+08	6.28839e+08	3.87124e+08	4.42676e+08	3.96675e+08	4.42045e+08	271166024	4.4722e+08	2.76795e+08	283117788	241094939	3.51455e+08	1.60849	0.685711	0.00698624	0.888889	1.63589	up
Com_28_pos	┑-Cortolone	--	C21 H34 O5	348.229	7.222	--	--	--	--	--	--	--	--	--	--	Invalid mass	No results	No results	349.236	4930498144	5992692977	4093833753	3714090575	7969016292	5041448601	2884150437	3892369876	4007491025	2993416043	2728446460	3117441315	1.61754	0.693805	0.00746288	0.944444	2.95704	up
Com_5729_pos	Kirenol	--	C20 H34 O4	338.244	7.076	--	--	--	--	--	--	--	--	--	--	No results	No results	Full match	339.25	1.10345e+07	9.87756e+06	8.08824e+06	7.44759e+06	4.2836e+06	1.07187e+07	3.29732e+06	6.52571e+06	5.03892e+06	4.52178e+06	4.30569e+06	6.6078e+06	1.69818	0.763993	0.0189425	0.861111	1.02009	up
Com_13956_pos	Artemisinin	Qing Hau Sau; Artemisinin	C15 H22 O5	282.145	7.229	cpd:C09538	--	--	--	--	--	--	--	--	--	No results	Invalid mass	No results	283.153	5.55052e+06	3.36337e+06	5.47468e+06	4.57316e+06	9.06757e+06	3.45606e+06	2.50325e+06	2.68354e+06	2.59428e+06	4.29217e+06	1.26902e+06	4.1489e+06	1.80007	0.848056	0.0286281	0.888889	2.05466	up
Com_26612_pos	Phylloquinone	Phylloquinone; Vitamin K1; Phytonadione; 2-Methyl-3-phytyl-1,4-naphthoquinone	C31 H46 O2	450.348	7.724	cpd:C02059	map00130 Ubiquinone and other terpenoid-quinone biosynthesis;map01100 Metabolic pathways;map01110 Biosynthesis of secondary metabolites	HMDB0003555	LMPR02030028	Lipids and lipid-like molecules	Prenol lipids	Quinone and hydroquinone lipids	Prenol Lipids [PR]	Quinones and hydroquinones [PR02]	Vitamin K [PR0203]	No results	No results	Full match	451.355	303539	271030	230219	208144	268822	268357	116365	192879	117184	137551	122406	173849	1.80196	0.849568	0.000347198	1	1.18278	up
Com_13755_pos	5-(6-hydroxy-6-methyloctyl)-2,5-dihydrofuran-2-one	--	C13 H22 O3	248.138	6.544	--	--	--	--	--	--	--	--	--	--	Invalid mass	Invalid mass	No results	249.145	7.01724e+06	1.02656e+07	7.7061e+06	6.65111e+06	6.65287e+06	7.3735e+06	2.85965e+06	6.55114e+06	5.58161e+06	5.39649e+06	2.18258e+06	2.30294e+06	1.83588	0.876472	0.0164844	1	1.19376	up
Com_370_pos	13-HPODE	--	C18 H32 O4	312.229	7.224	--	--	HMDB0003871	LMFA02000034	Lipids and lipid-like molecules	Fatty Acyls	Lineolic acids and derivatives	Fatty Acyls [FA]	Octadecanoids [FA02]	Other Octadecanoids [FA0200]	No results	No results	Full match	313.236	3.84704e+08	7.08373e+08	444994230	3.53241e+08	9.06513e+08	7.19588e+08	2.2488e+08	3.55237e+08	3.3091e+08	288643203	3.37072e+08	3.77279e+08	1.83771	0.877909	0.0148898	0.944444	1.78932	up
Com_243_pos	17┒-Hydroxyprogesterone	17alpha-Hydroxyprogesterone; 17alpha-Hydroxy-4-pregnene-3,20-dione; Pregn-4-ene-3,20-dione-17-ol; 17alpha-Hydroxy-progesterone	C21 H30 O3	330.219	7.229	cpd:C01176	map01100 Metabolic pathways	--	--	--	--	--	--	--	--	Full match	No results	No results	331.226	768028540	1105507898	7.72237e+08	6.18149e+08	1694629431	9.63862e+08	4.83909e+08	6.27987e+08	6.5054e+08	4.8996e+08	4.35948e+08	5.1458e+08	1.84906	0.886796	0.00903252	0.944444	2.37164	up
Com_9413_pos	Bornyl acetate	Bornyl acetate; (1R,2S,4R)-(+)-Bornyl acetate	C12 H20 O2	196.146	6.843	cpd:C11338	--	--	--	--	--	--	--	--	--	No results	No results	Full match	197.154	1.8788e+07	1.32567e+07	7.60098e+06	1.14401e+07	6.71914e+06	8.72021e+06	5.71066e+06	1.40081e+07	4.94056e+06	2.05487e+06	2.71525e+06	5.62907e+06	1.89754	0.92413	0.0404093	0.861111	2.86192	up
Com_14621_pos	ENH	--	C15 H22 N6 O7	398.159	7.079	--	--	--	--	--	--	--	--	--	--	Invalid mass	No results	No results	399.166	4.88715e+06	4.82934e+06	2.82167e+06	4.66508e+06	7.10932e+06	7.51986e+06	4.20688e+06	2.73452e+06	2.50142e+06	2.62391e+06	2.60869e+06	2.0822e+06	1.89958	0.92568	0.00640043	0.972222	1.73204	up
Com_101_pos	9,17-Octadecadiene-12,14-diyne-1,11,16-triol	--	C18 H26 O3	290.187	6.939	--	--	--	--	--	--	--	--	--	--	No results	No results	Full match	291.195	2089385361	3456456450	1943064309	1962510746	3515387856	2173216054	1165640910	1697100841	1652511955	1283699810	1039397300	1000993968	1.93129	0.949562	0.00149417	1	3.04281	up
Com_1527_pos	4-Ethylphenol	4-Ethylphenol; p-Ethylphenol	C8 H10 O	122.073	7.432	cpd:C13637	--	HMDB0029306	--	Benzenoids	Phenols	1-hydroxy-2-unsubstituted benzenoids	--	--	--	No results	No results	Full match	123.08	2.49055e+08	241847533	1.68872e+08	1.97096e+08	1.40764e+08	1.49082e+08	9.63183e+07	5.34101e+07	9.77315e+07	9.90323e+07	1.1085e+08	1.2195e+08	1.97951	0.985144	0.00128851	1	1.42714	up
Com_4350_pos	LNK	--	C16 H31 N5 O5	373.23	6.983	--	--	--	--	--	--	--	--	--	--	Invalid mass	No results	No results	374.237	1.20533e+07	1.85836e+07	1.27743e+07	1.14909e+07	2.59559e+07	1.37879e+07	6.88652e+06	6.32486e+06	1.14197e+07	8.07907e+06	6.30761e+06	8.46116e+06	1.99343	0.995254	0.00224265	1	1.37627	up
Com_1491_pos	Epitestosterone	--	C19 H28 O2	288.208	6.913	--	--	HMDB0000628	LMST02020051	Lipids and lipid-like molecules	Steroids and steroid derivatives	Androstane steroids	Sterols [ST]	Steroids [ST02]	C19 steroids (androgens) and derivatives [ST0202]	Full match	No results	No results	289.215	9.85311e+06	1.19841e+07	1.94112e+07	1.0246e+07	1.90528e+07	3.02212e+07	7.28399e+06	1.26379e+07	7.97031e+06	5.44236e+06	6.52729e+06	1.03185e+07	2.00813	1.00585	0.0159885	0.861111	1.15471	up
Com_15630_pos	1,3-bis(4-methoxybenzyl)-2-phenylhexahydropyrimidine	--	C26 H30 N2 O2	380.256	8.064	--	--	--	--	--	--	--	--	--	--	Invalid mass	No results	No results	381.263	1.47712e+06	3.57287e+06	2.75567e+06	3.19847e+06	7.23465e+06	2.65425e+06	1.58591e+06	1.32208e+06	1.73361e+06	1.96645e+06	1.28256e+06	2.056e+06	2.10052	1.07074	0.0268203	0.888889	2.43247	up
Com_2274_pos	Rhynchophylline	Rhyncophylline; Rhynchophylline	C22 H28 N2 O4	384.206	6.974	cpd:C09236	--	--	--	--	--	--	--	--	--	No results	No results	Full match	385.213	3.47962e+07	4.85036e+07	3.56921e+07	2.61432e+07	6.17745e+07	4.45873e+07	2.57224e+07	4.10478e+07	1.58111e+07	1.18756e+07	1.01576e+07	1.46099e+07	2.10944	1.07686	0.00962765	0.916667	1.50886	up
Com_20_pos	15-Deoxy-┐12,14-prostaglandin A1	--	C20 H30 O3	318.218	7.399	--	--	--	--	--	--	--	--	--	--	Full match	Full match	No results	319.226	1149463225	1207530068	1727812689	1312712277	1387870914	4582288009	8.01603e+08	1330781946	9.55824e+08	5.84642e+08	6.69176e+08	1016932398	2.12125	1.08491	0.0292934	0.916667	1.5246	up
Com_7208_pos	Palmitoleic Acid	(9Z)-Hexadecenoic acid; Palmitoleic acid; cis-9-Hexadecenoic acid; (9Z)-Hexadec-9-enoate	C16 H30 O2	276.208	6.949	cpd:C08362	map00061 Fatty acid biosynthesis	HMDB0012328	LMFA01030056	Lipids and lipid-like molecules	Fatty Acyls	Fatty acids and conjugates	Fatty Acyls [FA]	Fatty Acids and Conjugates [FA01]	Unsaturated fatty acids [FA0103]	Invalid mass	No results	No match	277.215	2.89422e+07	2.08487e+07	1.1711e+07	1.36825e+07	7.65883e+06	1.25669e+07	4.56609e+06	1.03487e+07	6.46158e+06	6.83386e+06	4.92557e+06	6.48695e+06	2.40796	1.26781	0.00580986	0.972222	2.76679	up
Com_7295_pos	Dehydroepiandrosterone (DHEA)	--	C19 H28 O2	270.198	6.44	--	--	--	--	--	--	--	--	--	--	Invalid mass	No results	No results	271.205	1.15356e+07	4.34505e+06	4.92346e+06	3.28018e+06	5.6305e+06	1.20353e+07	2.31876e+06	5.39466e+06	2.31306e+06	1.94264e+06	1.74055e+06	2.7617e+06	2.5347	1.34182	0.00956464	0.916667	2.0664	up
Com_2754_pos	Etiocholanolone	Etiocholanolone; 3alpha-Hydroxy-5beta-androstan-17-one; Etiocholan-3alpha-ol-17-one; 3alpha-Hydroxyetiocholan-17-one	C19 H30 O2	272.213	7.146	cpd:C04373	--	HMDB0000490	--	Lipids and lipid-like molecules	Steroids and steroid derivatives	Androstane steroids	--	--	--	Invalid mass	No results	No results	273.221	6.69733e+07	1.2725e+08	3.25722e+07	2.4967e+07	3.9979e+07	3.51619e+07	1.43195e+07	2.67251e+07	2.69388e+07	2.00945e+07	1.66202e+07	2.22193e+07	2.57572	1.36498	0.0189465	0.944444	2.31741	up
Com_9789_pos	7-(2-hydroxypropan-2-yl)-1,4a-dimethyl-decahydronaphthalen-1-ol	--	C15 H28 O2	222.197	7.491	--	--	--	--	--	--	--	--	--	--	Invalid mass	No results	No match	223.204	4.62499e+06	5.57579e+06	1.77186e+07	9.18811e+06	1.71621e+07	1.09558e+07	2.6216e+06	8.10025e+06	2.24946e+06	3.68035e+06	2.53161e+06	6.03155e+06	2.58679	1.37116	0.0126455	0.888889	2.00465	up
Com_3094_pos	16,16-Dimethyl prostaglandin A2	--	C22 H34 O4	384.226	7.302	--	--	--	--	--	--	--	--	--	--	Invalid mass	No results	No results	385.233	2.68839e+07	1.09538e+08	6.25538e+07	7.31585e+07	9.6446e+07	5.23719e+07	6.94113e+06	6.0143e+07	7.02068e+06	7.66546e+06	2.77103e+07	4.20095e+07	2.77874	1.47443	0.0215924	0.888889	2.17141	up
Com_3556_pos	3-Methoxy prostaglandin F1┒	--	C21 H38 O6	408.247	6.762	--	--	--	--	--	--	--	--	--	--	Invalid mass	No results	No results	409.255	1.16681e+07	7.63846e+06	6.30102e+06	7.56714e+06	1.23014e+07	2.02486e+07	2.533e+06	7.64496e+06	3.08302e+06	2.21017e+06	3.01958e+06	4.46317e+06	2.86333	1.5177	0.00190976	0.916667	1.31206	up
Com_9935_pos	┒-Aspartylphenylalanine	--	C13 H16 N2 O5	280.106	5.214	--	--	--	--	--	--	--	--	--	--	Full match	No results	Full match	281.113	599433	6.61916e+06	1.41089e+07	1.14744e+07	3.73881e+06	1.00196e+07	242956	643264	1.18281e+06	415748	9.854e+06	535511	3.61653	1.85461	0.028614	0.861111	2.38297	up
Com_8141_pos	Ingenol-3-angelate	--	C25 H34 O6	430.232	8.297	--	--	--	--	--	--	--	--	--	--	Invalid mass	No results	No results	431.239	3.00861e+06	2.56699e+07	1.76326e+07	8.06222e+06	9.45699e+06	5.07479e+06	607775	4.90468e+06	4.20308e+06	4.2505e+06	963952	1.2585e+06	4.25642	2.08964	0.0121526	0.916667	2.83196	up

## Sheet: WS_L.vs.WS_R_pos_diff.anno
ID	Name	Other_name(Kegg_name)	Formula	Molecular Weight	RT [min]	Kegg_ID	KEGG_pathway	HMDB_ID	Lipidmaps_ID	SuperClass(HMDB)	Class(HMDB)	SubClass(HMDB)	CATEGORY(Lipidmaps)	MAIN_CLASS(Lipidmaps)	SUB_CLASS(Lipidmaps)	mzCloud_Results	mzVault_Results	MassList_Results	m/z	pos_B1	pos_B2	pos_B3	pos_B4	pos_B5	pos_B6	pos_D1	pos_D2	pos_D3	pos_D4	pos_D5	pos_D6	FC	log2FC	Pvalue	ROC	VIP	Up.Down
Com_980_pos	Androsin	--	C15 H20 O8	328.116	4.904	--	--	--	--	--	--	--	--	--	--	No results	No results	Full match	695.195	81768.6	114666	129689	158267	96402.7	98001.2	3.86505e+08	2.15898e+08	4.45495e+08	2.57374e+08	946181	4.41247e+08	0.000388445	-11.33	0.000789826	1	1.24261	down
Com_478_pos	2-{2-oxo-2H,8H,9H-furo[2,3-h]chromen-8-yl}propan-2-yl acetate	--	C16 H16 O5	288.099	6.538	--	--	--	--	--	--	--	--	--	--	Full match	No results	Full match	289.106	187094	543007	347855	265133	390667	1.15736e+06	9.69119e+08	5.0541e+08	5.06467e+08	6.35704e+08	1307167950	5.58561e+08	0.000644989	-10.5984	4.29e-09	1	1.37273	down
Com_498_pos	Testosterone undecanoate	--	C30 H48 O3	456.36	8.95	--	--	--	--	--	--	--	--	--	--	Full match	Full match	Full match	457.367	489662	1.00474e+06	1.38703e+06	959346	1.14118e+06	904180	7.07696e+08	5.93115e+08	8.12842e+08	6.26137e+08	1267716129	5.06159e+08	0.00130407	-9.58276	1.3e-11	1	1.32696	down
Com_188_pos	Piceatannol	Piceatannol; 3,3',4'5-Tetrahydroxystilbene	C14 H12 O4	244.073	5.195	cpd:C05901	map00945 Stilbenoid, diarylheptanoid and gingerol biosynthesis;map01110 Biosynthesis of secondary metabolites	HMDB0004215	LMPK13090006	Phenylpropanoids and polyketides	Stilbenes		Polyketides [PR]	Aromatic polyketides [PK13]	Diphenyl ethers, biphenyls, dibenzyls and stilbenes [PK1309]	Full match	Full match	Full match	245.08	4.06919e+06	3.57351e+06	4.53539e+06	3.73064e+06	4.051e+06	2.95382e+06	2082522933	1861978786	2582620754	2161010394	2854840739	2119704883	0.00167709	-9.21982	6.43e-15	1	1.34227	down
Com_955_pos	2-(2-oxo-2-{[2-(2-oxo-1-imidazolidinyl)ethyl]amino}ethoxy)acetic acid	--	C9 H15 N3 O5	245.102	6.023	--	--	--	--	--	--	--	--	--	--	Full match	No results	No results	246.109	158246	264054	290996	261956	194866	248597	8.38692e+06	5.34664e+08	1.04939e+08	8.20613e+07	1.50543e+07	5.02451e+07	0.00178376	-9.13086	0.00022683	1	1.55812	down
Com_150_pos	N-Feruloylagmatine	--	C15 H21 N4 O3	305.162	6.058	--	--	--	--	--	--	--	--	--	--	No results	No results	Full match	306.169	1.04279e+06	2.40127e+06	648319	4.11625e+06	1.61898e+06	453198	1014754251	3261295735	1.21816e+08	2.14712e+08	5.46835e+07	1.37421e+08	0.00213975	-8.86835	7.31e-05	1	1.51732	down
Com_2054_pos	3-Acetoxyurs-12-en-23-oic acid	--	C32 H50 O4	238.193	7.953	--	--	--	--	--	--	--	--	--	--	Invalid mass	No results	No results	499.375	381350	428153	531380	225573	411565	457301	1.69225e+08	1.95817e+08	2.24649e+08	1.42207e+08	1.95347e+08	131157752	0.00230094	-8.76356	1.45e-11	1	1.33749	down
Com_1226_pos	Pinocembrin	Pinocembrin; 5,7-Dihydroxyflavanone	C15 H12 O4	256.073	6.416	cpd:C09827	map00941 Flavonoid biosynthesis	HMDB0030808	LMPK12140214	Phenylpropanoids and polyketides	Flavonoids	Flavans	Polyketides [PR]	Flavonoids [PK12]	Flavanones [PK1214]	Full match	Full match	Full match	257.08	138167	260005	310183	258753	303492	670958	6.14906e+06	2.39901e+07	4.42731e+08	2.53111e+08	1.16452e+07	2.07844e+06	0.00262477	-8.57359	0.00270768	1	1.10442	down
Com_416_pos	Perillartine	--	C10 H15 N O	165.115	5.719	--	--	HMDB0035652	--	Lipids and lipid-like molecules	Prenol lipids	Monoterpenoids	--	--	--	Full match	No results	Full match	166.122	625866	1.14136e+06	1.3066e+06	1.13431e+06	1.09203e+06	887054	8.2747e+06	7.33375e+08	1447237929	2.2531e+07	6.51436e+06	5.98681e+07	0.00271631	-8.52413	0.00636149	1	1.34709	down
Com_3515_pos	Panaxatriol	--	C30 H52 O4	476.386	8.861	--	--	HMDB0038244	--	Lipids and lipid-like molecules	Prenol lipids	Triterpenoids	--	--	--	No results	No results	Full match	477.392	208967	263524	289992	463297	233626	250650	1.08349e+08	9.9793e+07	8.67116e+07	5.51936e+07	1.26784e+08	6.88936e+07	0.00313355	-8.31799	1.33e-11	1	1.33882	down
Com_259_pos	Pterosin G	--	C14 H18 O3	234.125	6.223	--	--	--	--	--	--	--	--	--	--	No results	No results	Full match	235.132	972583	655982	1.05372e+06	2.39883e+06	1.04912e+06	977084	4.21094e+08	5.52716e+08	2.42831e+08	255251333	4.74032e+08	1.0606e+08	0.00346363	-8.1735	1.89e-08	1	1.30556	down
Com_3685_pos	LPE 16:1	--	C21 H42 N O7 P	451.269	8.391	--	--	--	LMGP02050037	--	--	--	Glycerophospholipids [GP]	Glycerophosphoethanolamines [GP02]	Monoacylglycerophosphoethanolamines [GP0205]	No results	Full match	No results	452.276	276685	158518	246036	165761	250373	316656	2.42303e+07	3.3842e+07	6.14399e+07	3.2632e+07	7.65796e+07	6.06883e+07	0.00488587	-7.67717	5.34e-09	1	1.24812	down
Com_3530_pos	Mulberroside A	--	C26 H32 O14	568.177	5.196	--	--	--	--	--	--	--	--	--	--	No results	Full match	No results	569.185	433410	601199	686520	602779	733861	716525	7.07122e+07	6.71457e+07	7.89915e+07	7.11626e+07	1.194e+08	9.86446e+07	0.00745825	-7.06695	3.69e-12	1	1.35336	down
Com_824_pos	1-(3,4-dimethoxyphenyl)ethan-1-one oxime	--	C10 H13 N O3	195.089	4.99	--	--	--	--	--	--	--	--	--	--	Full match	No results	No results	196.096	871879	1.00756e+06	1.28053e+06	1.22921e+06	780866	732110	7.75225e+06	3.56825e+07	6.95998e+08	2.87537e+06	1.93096e+07	7.67869e+06	0.00767214	-7.02615	0.0109075	1	1.3225	down
Com_3474_pos	1-(4-hydroxyphenyl)-2-phenylethan-1-one	--	C14 H12 O2	212.083	6.136	--	--	--	--	--	--	--	--	--	--	Full match	Full match	No results	213.09	143360	212711	279912	239091	152427	156934	736800	1.13391e+08	3.57192e+07	1.19282e+06	553521	1.69908e+06	0.00772665	-7.01594	0.0211706	1	1.24604	down
Com_3979_pos	5-[(E)-2-(3,5-dihydroxyphenyl)ethenyl]-2-methoxybenzene-1,3-diol	--	C15 H14 O5	274.083	6.093	--	--	--	--	--	--	--	--	--	--	Full match	No results	Full match	275.091	226464	363557	341339	279469	221501	282632	5.78708e+07	1.37031e+07	2.33271e+07	1.15636e+07	3.12553e+07	8.37139e+07	0.00774481	-7.01256	1.28e-05	1	1.58238	down
Com_145_pos	DL-Stachydrine	--	C7 H13 N O2	143.094	1.353	--	--	--	--	--	--	--	--	--	--	Full match	Full match	Full match	144.101	1.50392e+07	1.11345e+07	1.45054e+07	3.84085e+06	1.04655e+07	8.08243e+06	2.90363e+08	3325729314	2306435045	3.41232e+08	2.66261e+08	1160732459	0.00820049	-6.93007	5.17e-05	1	1.41582	down
Com_640_pos	m-Cresol	3-Cresol; m-Cresol; 3-Hydroxytoluene; 3-Methylphenol	C7 H8 O	108.057	6.249	cpd:C01467	--	HMDB0002048	--	Benzenoids	Phenols	Cresols	--	--	--	No results	No results	Full match	109.065	611949	1.07411e+06	1.89117e+06	1.47289e+06	1.16099e+06	1.68132e+06	2.05056e+08	2.34036e+08	9.86187e+07	124228470	2.19523e+08	6.2925e+07	0.00835719	-6.90277	1.78e-08	1	1.27019	down
Com_3144_pos	18-β-Glycyrrhetinic acid	--	C30 H46 O4	470.339	7.205	--	--	--	--	--	--	--	--	--	--	Full match	Full match	Full match	471.346	979365	1.18528e+06	1.02758e+06	808156	1.34344e+06	1.09764e+06	1.10491e+08	1.20345e+08	1.23072e+08	8.64562e+07	1.29966e+08	8.47684e+07	0.00983282	-6.66818	8.53e-13	1	1.29288	down
Com_151_pos	L(-)-Carnitine	--	C7 H15 N O3	161.105	1.295	--	--	--	--	--	--	--	--	--	--	Full match	Full match	No results	162.112	1.72317e+07	1.1247e+07	1.67325e+07	7.60279e+06	1.40739e+07	1.03257e+07	3.31744e+08	3260966561	2310088268	3.65231e+08	3.0288e+08	1198257126	0.00993847	-6.65276	9.55e-05	1	1.44902	down
Com_209_pos	3-[4-methyl-1-(2-methylpropanoyl)-3-oxocyclohexyl]butanoic acid	--	C15 H24 O4	290.149	5.978	--	--	--	--	--	--	--	--	--	--	Invalid mass	No results	No results	291.156	3.88868e+06	2.5871e+06	7.07536e+06	4.77801e+06	5.26181e+06	1.62916e+07	8.74576e+08	2.63843e+08	1777265051	2.11181e+08	3.81241e+08	3.54732e+08	0.0103247	-6.59776	1.42e-06	1	1.14599	down
Com_1966_pos	PB-22 N-(4-Hydroxypentyl)-3-carboxyindole metabolite	--	C14 H17 N O3	225.136	6.146	--	--	--	--	--	--	--	--	--	--	Invalid mass	No results	No results	226.143	490492	619497	809727	696325	449226	465954	2.77646e+06	240011352	3.24054e+07	1.10185e+07	9.28093e+06	3.33421e+07	0.0107386	-6.54105	0.00197664	1	1.4799	down
Com_3479_pos	1,7-bis(3,4-dihydroxyphenyl)heptan-3-one	--	C19 H22 O5	330.143	6.46	--	--	--	--	--	--	--	--	--	--	Invalid mass	No results	No results	331.151	359771	153939	1.14053e+06	723803	533496	1.02695e+06	4.91034e+07	3.82831e+07	5.61994e+07	2.76276e+07	1.28622e+08	4.80839e+07	0.0113201	-6.46497	7.24e-07	1	1.38868	down
Com_5780_pos	Oleanolic acid	Oleanolic acid; 3beta-Hydroxyolean-12-en-28-oic acid; Astrantiagenin C; Caryophyllin; Oleanolate	C30 H48 O3	478.342	8.535	cpd:C17148	--	HMDB0002364	LMPR0106150004	Lipids and lipid-like molecules	Prenol lipids	Triterpenoids	Prenol Lipids [PR]	Isoprenoids [PR01]	C30 isoprenoids (triterpenes) [PR0106]	Invalid mass	No results	No results	479.349	365643	331520	756771	487959	377136	592562	3.78119e+07	3.87305e+07	4.22508e+07	4.25513e+07	4.73997e+07	3.88374e+07	0.0117601	-6.40995	9.86e-08	1	1.24893	down
Com_959_pos	4-Acetylbutyric acid	5-Oxohexanoic acid; 5-Oxohexanoate; 4-Acetylbutyric acid	C6 H10 O3	130.068	5.228	cpd:C02129	--	HMDB0061881	--	Lipids and lipid-like molecules	Fatty Acyls	Fatty acids and conjugates	--	--	--	No results	Invalid mass	No results	131.075	1.29375e+06	566600	3.4744e+06	4.5115e+06	2.65301e+06	2.00193e+06	1.65218e+08	6.8498e+07	158074227	1.78826e+08	1.17975e+08	4.73457e+08	0.012479	-6.32436	8.67e-07	1	1.30671	down
Com_700_pos	2,6-Di-tert-butyl-1,4-benzoquinone	--	C14 H20 O2	220.146	6.314	--	--	HMDB0013817	--	Lipids and lipid-like molecules	Prenol lipids	Monoterpenoids	--	--	--	Full match	No results	No results	221.153	1.36397e+06	2.08672e+06	2.8709e+06	2.27661e+06	2.47818e+06	5.71152e+06	2.61745e+08	3.69743e+08	2.98616e+08	1.3173e+08	1.7256e+08	1.05647e+08	0.0125279	-6.31871	2.23e-08	1	1.26171	down
Com_5076_pos	Betulin	Betulin	C30 H50 O2	442.38	6.642	cpd:C08618	--	HMDB0036838	LMPR0106140005	Lipids and lipid-like molecules	Prenol lipids	Triterpenoids	Prenol Lipids [PR]	Isoprenoids [PR01]	C30 isoprenoids (triterpenes) [PR0106]	Full match	No results	No results	443.387	417129	614939	808951	721705	455857	528824	4.42229e+07	4.64222e+07	7.05389e+07	3.46693e+07	3.37508e+07	3.85434e+07	0.0132293	-6.24012	7.62e-11	1	1.39302	down
Com_4055_pos	Ginsenoside F1	Ginsenoside F1	C36 H62 O9	638.438	6.502	cpd:C20780	--	HMDB0039555	--	Lipids and lipid-like molecules	Prenol lipids	Triterpenoids	--	--	--	No results	No results	Full match	661.428	461722	1.08115e+06	889135	935270	808972	1.03287e+06	5.76914e+07	4.479e+07	9.86177e+07	4.56317e+07	8.55371e+07	4.85964e+07	0.0136771	-6.1921	6.9e-10	1	1.38738	down
Com_2300_pos	Oxymorphone	Oxymorphone	C17 H19 N O4	279.154	7.061	cpd:C08019	--	HMDB0015323	--	Benzenoids	Phenanthrenes and derivatives		--	--	--	Invalid mass	No results	No results	280.161	2.50471e+06	3.00003e+06	561173	744248	3.02063e+06	2.18174e+06	1.88602e+08	1.00603e+08	127055721	1.46359e+08	1.66589e+08	3.76546e+07	0.0156645	-5.99636	1.1e-06	1	1.5924	down
Com_485_pos	gamma-Glutamylleucine	--	C11 H20 N2 O5	243.11	5.281	--	--	HMDB0011171	--	Organic acids and derivatives	Carboxylic acids and derivatives	Amino acids, peptides, and analogues	--	--	--	No results	Invalid mass	No results	244.117	8.03697e+06	9.42059e+06	1.03102e+07	5.77908e+06	8.99381e+06	4.60745e+06	4.13175e+08	375940008	4.07109e+08	425428595	3.71255e+08	1013975336	0.0156801	-5.99493	3.27e-09	1	1.37621	down
Com_1329_pos	4-(2,3-dihydro-1,4-benzodioxin-6-yl)butanoic acid	--	C12 H14 O4	204.078	6.639	--	--	--	--	--	--	--	--	--	--	Invalid mass	No results	No results	205.085	631668	909214	6.32234e+06	3.90196e+06	1.64175e+06	1.5244e+06	183423374	1.0235e+08	1.30928e+08	1.24231e+08	2.12517e+08	1.15774e+08	0.0171778	-5.86331	2.28e-05	1	1.4155	down
Com_642_pos	5-OxoETE	5-OxoETE; (6E,8Z,11Z,14Z)-5-Oxoicosa-6,8,11,14-tetraenoic acid; 5-Oxoeicosatetraenoic acid; 5-Oxoicosatetraenoic acid	C20 H30 O3	318.216	7.788	cpd:C14732	map00590 Arachidonic acid metabolism	HMDB0010217	--	Lipids and lipid-like molecules	Fatty Acyls	Fatty acids and conjugates	--	--	--	Invalid mass	Invalid mass	No results	319.223	3.66225e+06	4.69782e+06	1.88e+07	7.36871e+06	3.05043e+06	1.49859e+07	9.07795e+07	8.57256e+08	5.87098e+08	4.05352e+08	5.49036e+08	5.31363e+08	0.0174005	-5.84472	3.32e-06	1	1.41287	down
Com_7729_pos	3'-Hydroxypterostilbene	--	C16 H16 O4	272.104	6.733	--	--	--	--	--	--	--	--	--	--	No results	No results	Full match	273.111	263603	304451	434016	503695	311210	409470	2.20924e+07	3.41698e+07	12354678	1.45255e+07	2.13816e+07	2.25171e+07	0.0175254	-5.83441	3.88e-09	1	1.56585	down
Com_12875_pos	LPE 17:1	--	C22 H44 N O7 P	465.284	8.924	--	--	--	LMGP02050008	--	--	--	Glycerophospholipids [GP]	Glycerophosphoethanolamines [GP02]	Monoacylglycerophosphoethanolamines [GP0205]	No results	Full match	No results	466.292	88938.5	106413	147961	151220	103249	101991	4.40673e+06	9.06879e+06	2.59177e+06	4.81121e+06	5.99983e+06	1.2688e+07	0.017686	-5.82125	1.92e-06	1	1.28853	down
Com_7979_pos	Glycyrrhetinic acid	Glycyrrhetinate; Enoxolone; Glycyrrhetinic acid	C30 H46 O4	470.339	8.136	cpd:C02283	--	HMDB0011628	LMPR0106150014	Lipids and lipid-like molecules	Prenol lipids	Triterpenoids	Prenol Lipids [PR]	Isoprenoids [PR01]	C30 isoprenoids (triterpenes) [PR0106]	No results	No results	Full match	471.346	289284	349992	287572	233212	528851	381069	2.90994e+07	1.9802e+07	6.96082e+06	3.45536e+07	1.06432e+07	1.50986e+07	0.0178204	-5.81032	1.73e-06	1	1.28376	down
Com_11742_pos	Biochanin A	Biochanin A	C16 H12 O5	284.07	6.555	cpd:C00814	map00943 Isoflavonoid biosynthesis;map01110 Biosynthesis of secondary metabolites	HMDB0002338	LMPK12050229	Phenylpropanoids and polyketides	Isoflavonoids	O-methylated isoflavonoids	Polyketides [PR]	Flavonoids [PK12]	Isoflavonoids [PK1205]	Invalid mass	No results	No results	285.077	71140.3	155148	125352	103264	152569	209318	7.387e+06	1.68241e+07	6.34605e+06	3.80156e+06	5.07834e+06	5.82196e+06	0.018047	-5.79209	7e-08	1	1.48227	down
Com_7785_pos	Leucosceptoside A	--	C30 H38 O15	638.218	5.669	--	--	--	--	--	--	--	--	--	--	No results	No results	Full match	639.225	282434	584443	632392	597080	419935	497271	3.30511e+07	1.75786e+07	3.15461e+07	2.12461e+07	3.45322e+07	2.28564e+07	0.0187398	-5.73775	4.65e-10	1	1.48763	down
Com_3021_pos	3-Acetyl-11-keto-β-boswellic acid	--	C32 H48 O5	512.348	7.219	--	--	--	--	--	--	--	--	--	--	Invalid mass	No results	No results	513.355	1.20725e+06	1.36137e+06	1.74001e+06	1.2171e+06	1.36259e+06	1.97511e+06	7.37399e+07	1.10602e+08	8.23207e+07	6.2673e+07	7.78254e+07	6.46553e+07	0.0187858	-5.73421	1.18e-11	1	1.23386	down
Com_9338_pos	Bis(3,5,5-trimethylhexyl) phthalate	--	C26 H42 O4	418.305	8.49	--	--	--	--	--	--	--	--	--	--	Invalid mass	No results	No results	419.312	127748	163469	144394	199406	260654	123691	5.03139e+06	2.50188e+07	945394	4.91197e+06	3.02941e+06	1.52303e+07	0.0188188	-5.73168	0.000510722	1	1.19351	down
Com_5703_pos	Euphorbia factor L3	--	C31 H38 O7	522.261	8.119	--	--	--	--	--	--	--	--	--	--	No results	No results	Full match	523.267	602610	729071	691520	508973	1.10166e+06	793808	3.88167e+07	2.13403e+07	5.917e+07	2.43426e+07	5.47005e+07	2.28549e+07	0.0200142	-5.64283	9.6e-08	1	1.37286	down
Com_6774_pos	Lactucin	Lactucin	C15 H16 O5	276.099	6.1	cpd:C09489	--	HMDB0035814	--	Organoheterocyclic compounds	Lactones	Gamma butyrolactones	--	--	--	No results	No results	Full match	277.106	187282	292166	335362	274574	164979	223928	8.89064e+06	3.64921e+06	5.47944e+06	5.05186e+06	1.09423e+07	3.73395e+07	0.020718	-5.59297	5.3e-05	1	1.5813	down
Com_5034_pos	Ginkgolic Acid	Ginkgoic acid; Ginkgolic acid	C22 H34 O3	346.25	8.948	cpd:C10794	--	HMDB0033897	--	Benzenoids	Benzene and substituted derivatives	Benzoic acids and derivatives	--	--	--	No results	No results	Full match	347.257	392219	163900	584591	147922	694063	98441.6	2.74764e+07	7.61288e+06	1.88872e+07	1.71091e+07	1.61294e+07	5.83677e+06	0.0223654	-5.48259	4.38e-06	1	1.04287	down
Com_8237_pos	Saikosaponin B4	--	C43 H72 O14	812.489	9.786	--	--	--	--	--	--	--	--	--	--	No results	No results	Full match	813.496	242152	368620	331545	301175	221610	175017	1.04273e+07	1.9619e+07	5.27121e+06	6.78488e+06	1.31813e+07	1.68924e+07	0.0227239	-5.45965	4.42e-07	1	1.2597	down
Com_1904_pos	Glabrolide	--	C30 H44 O4	468.323	6.292	--	--	HMDB0034515	--	Lipids and lipid-like molecules	Prenol lipids	Triterpenoids	--	--	--	No results	Full match	No results	469.33	2.46756e+06	5.0321e+06	4.062e+06	4.0899e+06	2.37804e+06	3.15303e+06	8.57806e+07	2.44775e+08	8.8105e+07	1.35021e+08	2.3551e+08	1.23998e+08	0.0231963	-5.42996	7.58e-08	1	1.29219	down
Com_8984_pos	RPH	--	C17 H28 N8 O4	408.224	8.596	--	--	HMDB0014868	--	Organoheterocyclic compounds	Benzimidazoles		--	--	--	Full match	No results	No results	409.231	135644	207093	504694	556292	524666	582444	1.16455e+07	1.52411e+07	2.478e+07	9.95211e+06	3.04138e+07	9.33383e+06	0.0247699	-5.33527	6.84e-07	1	1.35717	down
Com_3222_pos	nor-6β-Oxycodol	--	C17 H21 N O4	303.152	7.118	--	--	--	--	--	--	--	--	--	--	Invalid mass	No results	No results	304.159	395267	850691	3.22751e+06	2.09159e+06	1.32355e+06	1.9534e+06	1.23069e+08	4.21495e+07	5.85628e+07	4.40872e+07	7.25133e+07	3.46092e+07	0.026246	-5.25176	4.72e-06	1	1.53473	down
Com_960_pos	4-decyl-3-hydroxy-5-oxooxolane-2,3-dicarboxylic acid	--	C16 H26 O7	352.149	6.117	--	--	--	--	--	--	--	--	--	--	Invalid mass	No results	No results	353.156	1.62633e+06	1.61118e+06	3.81538e+06	3.06224e+06	1.56013e+06	3.4354e+06	8.17806e+07	7.61996e+07	9.51301e+07	1.0611e+08	1.30751e+08	4.38207e+07	0.0283082	-5.14264	2.94e-08	1	1.282	down
Com_6078_pos	tert-Butyl N-[1-(aminocarbonyl)-3-methylbutyl]carbamate	--	C11 H22 N2 O3	230.162	5.163	--	--	--	--	--	--	--	--	--	--	Full match	No results	No results	231.17	1.8235e+06	927550	642442	625870	1.13276e+06	1.6307e+06	2.39865e+07	4.9731e+07	4.1837e+07	4.3614e+07	3.73705e+07	4.16026e+07	0.0284823	-5.13379	1.78e-07	1	1.46978	down
Com_23318_pos	Hypoxanthine	Hypoxanthine; Purine-6-ol	C5 H4 N4 O	136.038	3.905	cpd:C00262	map00230 Purine metabolism;map01100 Metabolic pathways	HMDB0000157	--	Organoheterocyclic compounds	Imidazopyrimidines	Purines and purine derivatives	--	--	--	Full match	Full match	Full match	137.046	50734.5	74264.3	62841.8	82852.4	50653.8	58348.2	702490	2.96128e+06	3.4237e+06	1.95949e+06	1.03064e+06	3.19577e+06	0.0286057	-5.12755	2.12e-05	1	1.60894	down
Com_6787_pos	(3R)-8-hydroxy-3-(4-hydroxyphenyl)-3,4-dihydro-1H-2-benzopyran-1-one	--	C15 H12 O4	256.072	5.203	--	--	--	--	--	--	--	--	--	--	Full match	Full match	Full match	257.08	715324	845849	1.42982e+06	868719	779182	645491	2.61713e+07	2.26102e+07	3.01082e+07	2.37155e+07	4.75785e+07	2.49536e+07	0.0301728	-5.05061	8.53e-10	1	1.28887	down
Com_1105_pos	2,4-dihydroxyheptadec-16-en-1-yl acetate	--	C19 H36 O4	350.242	8.946	--	--	--	LMFA05000640	--	--	--	Fatty Acyls [FA]	Fatty alcohols [FA05]	_	Invalid mass	No results	No results	351.25	3.71523e+06	794066	4.65893e+06	5.16003e+06	3.13065e+06	3.17458e+06	1.77407e+08	4.60176e+07	1.35183e+08	9.27661e+07	146328434	7.77198e+07	0.030549	-5.03273	2.44e-06	1	1.19781	down
Com_2313_pos	Isoeugenyl acetate	--	C12 H14 O3	224.104	6.195	--	--	HMDB0034135	--	Benzenoids	Phenol esters		--	--	--	Invalid mass	No results	No match	207.101	3.01743e+06	1.57036e+06	2.50002e+06	1.38511e+06	1.31615e+06	1.39917e+06	2.81658e+07	3.0708e+07	4.3406e+07	2.68878e+07	5.52176e+07	170202985	0.0315527	-4.98609	1.28e-05	1	1.3534	down
Com_11964_pos	1-(4-methyl-2-morpholino-1,3-thiazol-5-yl)ethan-1-one	--	C10 H14 N2 O2 S	226.081	5.563	--	--	--	--	--	--	--	--	--	--	Invalid mass	No results	No results	227.088	223485	357692	403037	386550	260684	262268	1.13934e+07	5.38686e+06	1.25198e+07	9.32981e+06	8.06876e+06	1.32933e+07	0.0315661	-4.98548	6.93e-09	1	1.30705	down
Com_8505_pos	Dihydrotanshinone I	--	C18 H14 O3	278.099	5.826	--	--	--	--	--	--	--	--	--	--	No results	Invalid mass	No results	279.106	391546	723020	822022	815986	538606	650433	2.74257e+07	1.50514e+07	2.21621e+07	3.10347e+07	1.80465e+07	1.08063e+07	0.0316527	-4.98153	2.75e-08	1	1.44163	down
Com_9297_pos	Nitrazepam-d5	--	C15 H6 [2]H5 N3 O3	286.107	6.14	--	--	--	--	--	--	--	--	--	--	Invalid mass	No results	No results	287.114	263901	391565	490508	440125	280592	288888	7.44173e+06	1.97288e+07	4.91638e+06	1.54186e+07	1.04426e+07	7.97208e+06	0.0326998	-4.93457	1.05e-06	1	1.29919	down
Com_9948_pos	Roburic acid	--	C30 H48 O2	440.364	9.311	--	--	--	--	--	--	--	--	--	--	No results	Full match	Full match	441.372	302069	596641	674805	404676	746518	342961	1.37847e+07	1.31663e+07	2.10431e+07	9.14953e+06	2.22512e+07	8.87928e+06	0.0347517	-4.84677	3.41e-08	1	1.26762	down
Com_7553_pos	Lupenone	Lupenone	C30 H48 O	442.381	6.374	cpd:C16990	--	--	--	--	--	--	--	--	--	No results	Invalid mass	No results	425.378	854357	867957	1.11803e+06	1.19565e+06	803651	810018	2.17096e+07	2.30819e+07	3.7943e+07	2.30076e+07	3.30503e+07	1.64999e+07	0.0363809	-4.78068	1.42e-08	1	1.35441	down
Com_3106_pos	6,8-di(tert-butyl)-4-oxo-4H-chromene-2-carboxylic acid	--	C18 H22 O4	302.148	6.942	--	--	--	--	--	--	--	--	--	--	Invalid mass	No results	No results	303.155	401423	827967	1.44427e+06	948796	842149	777050	3.15715e+07	1.6111e+07	3.54162e+07	2.05186e+07	3.26335e+07	6.25562e+06	0.0367819	-4.76486	5.22e-06	1	1.14112	down
Com_17789_pos	11-Deoxy prostaglandin F1α	--	C20 H36 O4	362.242	8.831	--	--	--	--	--	--	--	--	--	--	Invalid mass	No results	No results	363.249	196520	201501	221492	165432	204696	247414	6.92435e+06	6.5246e+06	7.87526e+06	2.11924e+06	6.03336e+06	4.03382e+06	0.0369153	-4.75964	6.49e-06	1	1.38002	down
Com_2746_pos	Lindenenol	--	C15 H18 O2	230.13	5.82	--	--	--	--	--	--	--	--	--	--	No results	No results	Full match	231.137	2.34432e+06	2.97945e+06	5.49197e+06	4.8817e+06	2.70597e+06	3.62746e+06	1.5268e+08	1.2536e+08	7.95143e+07	7.39254e+07	6.27636e+07	7.09271e+07	0.0389809	-4.68109	1.71e-08	1	1.42066	down
Com_5240_pos	2-(14,15-Epoxyeicosatrienoyl) glycerol	--	C23 H38 O5	376.26	7.811	--	--	HMDB0013651	--	Lipids and lipid-like molecules	Glycerolipids	Monoradylglycerols	--	--	--	Invalid mass	No results	No results	377.267	797224	2.86334e+06	367515	4.07815e+06	1.40983e+06	837063	4.71809e+07	2.68478e+07	6.71869e+07	3.102e+07	6.24773e+07	2.55954e+07	0.0397725	-4.65208	4.93e-05	1	1.42686	down
Com_5799_pos	Hydroxytyrosol	--	C8 H10 O3	154.064	5.095	--	--	HMDB0005784	--	Benzenoids	Phenols	Tyrosols and derivatives	--	--	--	No results	No results	Full match	331.116	776334	879332	741915	553295	643702	621119	4.23515e+07	7.42054e+06	3.05061e+07	9.18235e+06	6.33372e+06	4.52451e+06	0.0420231	-4.57267	0.000499461	1	1.30599	down
Com_2874_pos	Leucylproline	--	C11 H20 N2 O3	228.147	5.057	--	--	HMDB0011175	--	Organic acids and derivatives	Carboxylic acids and derivatives	Amino acids, peptides, and analogues	--	--	--	Full match	No results	Full match	229.154	6.37734e+06	2.24004e+06	2.38519e+06	1.97461e+06	3.67303e+06	6.85378e+06	5.48888e+07	9.88209e+07	8.96134e+07	8.00268e+07	1.17538e+08	1.14346e+08	0.0423317	-4.56212	2.09e-06	1	1.5184	down
Com_6192_pos	(2E)-6-hydroxy-2-methyl-6-(4-methylphenyl)hept-2-enoic acid	--	C15 H20 O3	270.122	6.061	--	--	--	--	--	--	--	--	--	--	Invalid mass	No results	No results	271.129	504773	364906	409643	367867	3.35949e+06	647130	1.94604e+07	4.85006e+07	1.96119e+07	1.8498e+07	1.55034e+07	1.17886e+07	0.0423942	-4.55999	2.69e-05	1	1.32717	down
Com_7802_pos	Valylproline	--	C10 H18 N2 O3	214.131	4.768	--	--	HMDB0029135	--	Organic acids and derivatives	Carboxylic acids and derivatives	Amino acids, peptides, and analogues	--	--	--	Full match	No results	Full match	215.138	1.71604e+06	798545	763438	690061	632931	1.30133e+06	1.30302e+07	2.85029e+07	2.93958e+07	2.02966e+07	1.7818e+07	2.98803e+07	0.0424862	-4.55686	4.72e-08	1	1.56261	down
Com_24875_pos	INK	--	C16 H31 N5 O5	188.115	3.898	--	--	--	--	--	--	--	--	--	--	Invalid mass	Invalid mass	No results	189.122	51591.6	95220.1	53112.3	58270.6	75662.7	178584	1.13994e+06	2.18304e+06	2.68358e+06	1.63885e+06	1.5792e+06	2.55711e+06	0.0434946	-4.52302	3.03e-07	1	1.64127	down
Com_6472_pos	2-Arachidonoyl glycerol	--	C23 H38 O4	356.292	9.782	--	--	--	LMGL01010028	--	--	--	Glycerolipids [GL]	Monoradylglycerols [GL01]	Monoacylglycerols [GL0101]	Invalid mass	No results	No match	357.299	1.20127e+06	1.16355e+06	1.33259e+06	1.56772e+06	1.52775e+06	782336	2.79019e+07	2.49163e+07	4.87336e+07	7.93167e+06	4.32582e+07	2.03231e+07	0.043771	-4.51388	2.58e-05	1	1.40296	down
Com_28966_pos	Shionone	Shionone; Shionon	C30 H50 O	426.385	8.579	cpd:C17966	--	--	--	--	--	--	--	--	--	No results	No results	Full match	427.393	44500.7	48478.3	46833.8	51427	43347.6	38272.2	907495	1.22565e+06	1.21304e+06	896542	1.22161e+06	740503	0.0439753	-4.50716	5.11e-09	1	1.27934	down
Com_11474_pos	Ala-Ile	--	C9 H18 N2 O3	202.131	5.025	--	--	HMDB0028690	--	Organic acids and derivatives	Carboxylic acids and derivatives	Amino acids, peptides, and analogues	--	--	--	No results	Full match	Full match	203.138	978914	584594	539878	582954	576208	714721	1.08877e+07	1.5889e+07	1.55914e+07	1.86391e+07	1.3297e+07	1.56562e+07	0.0442113	-4.49944	2.44e-10	1	1.52186	down
Com_8847_pos	Ursolic acid	Ursolic acid	C30 H48 O3	456.359	5.595	cpd:C08988	--	HMDB0002395	LMPR0106180007	Lipids and lipid-like molecules	Prenol lipids	Triterpenoids	Prenol Lipids [PR]	Isoprenoids [PR01]	C30 isoprenoids (triterpenes) [PR0106]	No results	Full match	Full match	457.367	596652	950037	1.06805e+06	1.10149e+06	705511	663010	1.44153e+07	1.95171e+07	1.9839e+07	1.52747e+07	3.11561e+07	1.41165e+07	0.0444787	-4.49074	4.42e-09	1	1.46171	down
Com_720_pos	9-Oxo-10(E),12(E)-octadecadienoic acid	--	C18 H30 O3	294.219	7.842	--	--	--	--	--	--	--	--	--	--	Full match	No results	Full match	295.226	1.11122e+07	2.72718e+07	2.72209e+07	1.6536e+07	1.37611e+07	4.85114e+07	3.62143e+08	6.25368e+08	6.14255e+08	2.88519e+08	8.63619e+08	4.71646e+08	0.0447717	-4.48127	9.25e-07	1	1.50922	down
Com_10383_pos	5-(tert-butyl)-2-methyl-N-(4-nitrophenyl)-3-furamide	--	C16 H18 N2 O4	324.105	5.793	--	--	--	--	--	--	--	--	--	--	Invalid mass	No results	No results	325.112	351407	590221	1.00326e+06	673464	483930	550211	1.6293e+07	7.29338e+06	1.43115e+07	2.22896e+07	1.28447e+07	7.75746e+06	0.04521	-4.46722	1.51e-07	1	1.4361	down
Com_3941_pos	Methyl Eugenol	--	C11 H14 O2	178.099	6.799	--	--	HMDB0031864	--	Benzenoids	Benzene and substituted derivatives	Methoxybenzenes	--	--	--	No results	No results	Full match	179.106	752546	694598	799254	708919	792611	845983	2.59096e+07	1.45964e+07	2.03834e+07	1.96287e+07	1.03511e+07	1.0384e+07	0.0453706	-4.4621	3.49e-06	1	1.06182	down
Com_23078_pos	Dinophysistoxin-2	--	C44 H68 O13	804.462	6.832	--	--	HMDB0038517	--	Organic oxygen compounds	Organooxygen compounds	Ethers	--	--	--	Invalid mass	No results	No results	805.469	75217.1	93483.3	115641	86713.3	107249	185219	1.67025e+06	1.07933e+06	3.37525e+06	2.46851e+06	4.23201e+06	1.54103e+06	0.0461859	-4.4364	1.43e-06	1	1.28947	down
Com_831_pos	L-Pyroglutamic acid	5-Oxoproline; Pidolic acid; Pyroglutamic acid; 5-Pyrrolidone-2-carboxylic acid; Pyroglutamate; 5-Oxo-L-proline; L-Pyroglutamic acid; L-5-Pyrrolidone-2-carboxylic acid	C5 H7 N O3	129.042	2.187	cpd:C01879	map00480 Glutathione metabolism	HMDB0000267	--	Organic acids and derivatives	Carboxylic acids and derivatives	Amino acids, peptides, and analogues	--	--	--	Full match	Full match	Full match	130.05	3.53135e+06	1.11573e+07	1.37593e+07	1.75435e+07	2.38682e+07	2.0498e+07	3.49348e+08	6.39305e+08	2.10574e+08	1.95882e+08	2.40765e+08	2.87548e+08	0.0469775	-4.41189	9.76e-06	1	1.59745	down
Com_7042_pos	gamma-Glutamyltyrosine	--	C14 H18 N2 O6	310.115	4.905	--	--	HMDB0011741	--	Organic acids and derivatives	Carboxylic acids and derivatives	Amino acids, peptides, and analogues	--	--	--	No results	Full match	No results	311.123	1.54395e+06	284554	464381	399166	2.64546e+06	1.83442e+06	3.58555e+07	2.25814e+07	1.83575e+07	1.77002e+07	2.18147e+07	3.51266e+07	0.0473595	-4.4002	0.000152267	1	1.37297	down
Com_12367_pos	(20R)Ginsenoside Rh2	--	C36 H62 O8	622.443	8.786	--	--	--	--	--	--	--	--	--	--	No results	No results	Full match	623.45	138452	124168	166659	148623	150285	146912	3.73601e+06	6.7858e+06	445767	1.97455e+06	2.39316e+06	3.13162e+06	0.0473874	-4.39935	0.000651658	1	1.06686	down
Com_14460_pos	Solasonine	Solasonine	C45 H73 N O16	883.492	8.747	cpd:C10824	--	--	--	--	--	--	--	--	--	No results	No results	Full match	884.501	95492.1	104482	160468	158368	122676	120907	2.95989e+06	5.89918e+06	327954	2.00994e+06	1.61301e+06	2.76758e+06	0.0489418	-4.35279	0.00076326	1	1.0489	down
Com_15573_pos	Astragaloside II	Astragaloside II	C43 H70 O15	826.468	9.028	cpd:C17798	--	--	--	--	--	--	--	--	--	No results	No results	Full match	827.475	73496	93544.9	78561.8	68915.1	147559	125769	2.38863e+06	4.12356e+06	686922	1.1864e+06	1.48638e+06	2.0574e+06	0.0492776	-4.34292	1.26e-05	1	1.08191	down
Com_4585_pos	4-(tert-butyl)phenyl 3,5-dimethylisoxazole-4-carboxylate	--	C16 H19 N O3	251.16	6.048	--	--	--	--	--	--	--	--	--	--	Invalid mass	No results	No results	252.167	563611	938653	1.09886e+06	980417	735193	1.41219e+06	2.98526e+07	4.32092e+06	5.16519e+07	9.44574e+06	1.28395e+07	7.99364e+06	0.0493429	-4.34101	0.000403684	1	1.08136	down
Com_254_pos	3-[2-(3-Hydroxyphenyl)ethyl]-5-methoxyphenol	--	C15 H16 O3	244.109	6.228	--	--	--	--	--	--	--	--	--	--	Full match	Full match	Full match	245.117	5.90444e+06	2.0803e+07	2.48757e+07	1.85382e+07	4.4394e+06	7.8763e+06	1.28762e+08	6.42003e+08	1.85111e+08	2.87625e+08	3.86952e+08	3.5668e+07	0.0494784	-4.33706	0.000301476	1	1.03204	down
Com_6347_pos	1,2-di(3,4-dimethoxyphenyl)diaz-1-ene	--	C16 H18 N2 O4	319.147	6.068	--	--	--	--	--	--	--	--	--	--	Invalid mass	No results	No results	320.154	612751	996352	1.16957e+06	1.00444e+06	1.40759e+06	2.71694e+06	2.01878e+07	3.23631e+07	1.96721e+07	4.96712e+07	1.40213e+07	1.48234e+07	0.0524592	-4.25266	1.08e-06	1	1.25375	down
Com_25392_pos	Stigmasterol	Stigmasterol	C29 H48 O	412.369	9.021	cpd:C05442	map00100 Steroid biosynthesis;map01110 Biosynthesis of secondary metabolites	HMDB0000937	LMST01040123	Lipids and lipid-like molecules	Steroids and steroid derivatives	Stigmastanes and derivatives	Sterols [ST]	Sterols [ST01]	Stigmasterols and C24-ethyl derivatives [ST0104]	No results	No results	Full match	413.376	68376.3	78250.5	89988.7	78938.9	164842	134891	1.95619e+06	2.66109e+06	2.3636e+06	1.22118e+06	1.74135e+06	1.78305e+06	0.05247	-4.25236	2.84e-08	1	1.28496	down
Com_395_pos	Olivetol	--	C11 H16 O2	180.114	6.798	--	--	--	--	--	--	--	--	--	--	No results	No results	Full match	181.122	1.19971e+07	1.23463e+07	1.07156e+07	1.58749e+07	1.36005e+07	1.83777e+07	3.52518e+08	2.15938e+08	3.26044e+08	2.61861e+08	3.31536e+08	8.87143e+07	0.0525888	-4.2491	9.02e-06	1	1.00636	down
Com_4428_pos	Methyl 4-hydroxy-3-methoxycinnamate	--	C11 H12 O4	208.073	5.9	--	--	--	--	--	--	--	--	--	--	No results	Full match	Full match	209.08	1.42967e+06	1.54211e+06	1.17155e+06	1.20881e+06	1.54572e+06	1.44368e+06	2.16988e+07	1.786e+07	3.27884e+07	1.86418e+07	4.40292e+07	2.26325e+07	0.0529115	-4.24028	1.08e-06	1	1.19638	down
Com_22832_pos	Bevirimat	--	C36 H56 O6	584.406	6.272	--	--	--	--	--	--	--	--	--	--	No results	No results	Full match	585.414	148990	154229	218082	151810	136124	135631	2.82889e+06	1.31742e+06	4.10652e+06	2.85405e+06	4.37056e+06	1.64329e+06	0.0551884	-4.17949	7.2e-06	1	1.51421	down
Com_867_pos	3-Methylcrotonylglycine	3-Methylcrotonylglycine	C7 H11 N O3	157.074	4.975	cpd:C20828	--	HMDB0000459	--	Organic acids and derivatives	Carboxylic acids and derivatives	Amino acids, peptides, and analogues	--	--	--	No results	No results	Full match	158.081	1.72302e+07	1.20781e+07	1.12817e+07	1.26276e+07	9.47186e+06	9.89121e+06	5.95349e+08	2.83127e+08	1.51847e+08	1.05332e+08	8.15021e+07	5.02673e+07	0.0572663	-4.12617	0.000701477	1	1.48009	down
Com_10227_pos	LPE 15:0	--	C20 H42 N O7 P	439.269	8.477	--	--	--	LMGP02050035	--	--	--	Glycerophospholipids [GP]	Glycerophosphoethanolamines [GP02]	Monoacylglycerophosphoethanolamines [GP0205]	No results	Full match	No results	440.276	455110	1.13808e+06	1.13713e+06	1.33792e+06	472236	738255	1.18362e+07	1.79072e+07	1.36357e+07	1.52194e+07	1.31144e+07	1.90873e+07	0.0581357	-4.10443	4.04e-06	1	1.27088	down
Com_2142_pos	Acetyl-L-carnitine	--	C9 H17 N O4	203.115	1.358	--	--	HMDB0000201	LMFA07070050	Lipids and lipid-like molecules	Fatty Acyls	Fatty acid esters	Fatty Acyls [FA]	Fatty esters [FA07]	Fatty acyl carnitines [FA0707]	Full match	Full match	No results	204.123	7.64943e+06	2.90383e+06	5.29496e+06	6.36572e+06	5.50351e+06	8.79722e+06	102605543	1.12155e+08	3.64432e+07	1.13859e+08	1.32978e+08	1.27681e+08	0.058356	-4.09897	9.18e-07	1	1.23116	down
Com_1145_pos	4-Guanidinobutyric acid	4-Guanidinobutanoate; 4-Guanidinobutyric acid	C5 H11 N3 O2	145.085	1.702	cpd:C01035	map00330 Arginine and proline metabolism;map01100 Metabolic pathways	HMDB0003464	--	Organic acids and derivatives	Carboxylic acids and derivatives	Amino acids, peptides, and analogues	--	--	--	Full match	Full match	Full match	146.092	6.86858e+06	3.32122e+06	6.26293e+06	1.3908e+07	1.88862e+07	1.50422e+07	1.30174e+08	1.54665e+08	4.7471e+08	6.4522e+07	1.67231e+08	1.00538e+08	0.0588814	-4.08604	2.75e-05	1	1.40966	down
Com_8517_pos	7-hydroxy-3-(4-methoxyphenyl)-4H-chromen-4-one	--	C16 H12 O4	268.072	5.474	--	--	HMDB0005808	--	Phenylpropanoids and polyketides	Isoflavonoids	O-methylated isoflavonoids	--	--	--	Full match	No results	Full match	269.08	1.27128e+06	1.31953e+06	1.33676e+06	1.54113e+06	1.07192e+06	941559	2.31597e+07	1.74671e+07	2.38433e+07	1.79581e+07	2.45643e+07	1.92409e+07	0.0592726	-4.07649	6.01e-11	1	1.32635	down
Com_3059_pos	(+)-Dihydrojasmonic acid	--	C12 H20 O3	212.141	7.118	--	--	--	--	--	--	--	--	--	--	No results	No results	Full match	195.137	101459	211000	225739	233736	291652	5.73921e+06	3.26789e+07	6.23952e+06	4.77333e+07	1.42232e+07	1.30705e+07	708382	0.0593334	-4.07501	0.00243395	0.972222	1.00065	down
Com_22402_pos	L-Leucyl-L-alanine Hydrate	--	C9 H18 N2 O3	202.131	3.685	--	--	--	--	--	--	--	--	--	--	No results	No results	Full match	203.138	161751	158365	171455	196603	141336	268190	1.96664e+06	3.86908e+06	3.09822e+06	2.86513e+06	2.81957e+06	3.62616e+06	0.0601651	-4.05493	1.44e-09	1	1.48925	down
Com_2775_pos	Poricoic acid B	--	C30 H44 O5	484.317	6.048	--	--	--	--	--	--	--	--	--	--	No results	No results	Full match	485.325	5.06739e+06	7.13704e+06	6.12162e+06	4.6385e+06	2.48031e+06	4.91445e+06	8.32022e+07	1.08177e+08	6.02951e+07	6.22801e+07	1.09395e+08	8.1113e+07	0.0601814	-4.05454	7.84e-08	1	1.28587	down
Com_12743_pos	Oleanic acid	--	C30 H48 O3	456.359	9.235	--	--	HMDB0002364	LMPR0106150004	Lipids and lipid-like molecules	Prenol lipids	Triterpenoids	Prenol Lipids [PR]	Isoprenoids [PR01]	C30 isoprenoids (triterpenes) [PR0106]	No results	No results	Full match	457.366	380646	836845	833817	677067	890354	352995	1.33889e+07	8.3832e+06	1.18095e+07	8.6881e+06	1.44817e+07	8.27714e+06	0.0610766	-4.03324	4.4e-07	1	1.3215	down
Com_8789_pos	Ganoderiol A	--	C30 H46 O2	438.349	6.323	--	--	HMDB0035326	--	Lipids and lipid-like molecules	Prenol lipids	Triterpenoids	--	--	--	No results	No results	Full match	439.357	774875	1.37841e+06	1.44499e+06	1.20542e+06	1.17623e+06	1.21025e+06	1.72441e+07	1.96514e+07	2.23553e+07	1.51756e+07	2.31572e+07	1.92565e+07	0.0615385	-4.02237	1.02e-09	1	1.46259	down
Com_8114_pos	N-phenyl-N'-{4-[3-(trifluoromethyl)-1H-pyrazol-1-yl]phenyl}urea	--	C17 H13 F3 N4 O	346.102	5.717	--	--	--	--	--	--	--	--	--	--	Invalid mass	No results	No results	347.109	684049	1.58864e+06	1.81864e+06	1.57884e+06	1.09349e+06	1.23468e+06	2.6106e+07	3.15493e+07	1.21983e+07	1.38299e+07	1.86508e+07	2.62744e+07	0.0621912	-4.00714	1.52e-07	1	1.61438	down
Com_9834_pos	Hyoscyamine	--	C17 H23 N O3	289.166	6.128	--	--	HMDB0014568	--	Alkaloids and derivatives	Tropane alkaloids		--	--	--	No results	No results	Full match	290.174	253241	366839	387567	476348	210311	243077	412585	2.29122e+07	2.76104e+06	1.82176e+06	1.01683e+06	1.58849e+06	0.0634938	-3.97724	0.0171054	0.972222	1.26543	down
Com_17797_pos	Irganox 259	--	C40 H62 O6	676.415	7.154	--	--	--	--	--	--	--	--	--	--	Invalid mass	No results	No results	677.423	189672	222511	420089	284071	280533	440208	2.93063e+06	4.7534e+06	7.38194e+06	3.90062e+06	8.30888e+06	1.45745e+06	0.0639366	-3.96721	2.75e-05	1	1.25384	down
Com_8755_pos	4-morpholinobenzoic acid	--	C11 H13 N O3	207.088	5.903	--	--	--	--	--	--	--	--	--	--	Invalid mass	No results	No results	208.096	319860	525262	633570	597464	386789	407618	8.48889e+06	2.79223e+07	3.45668e+06	1.73583e+06	890624	1.49247e+06	0.0652597	-3.93766	0.0108654	1	1.33981	down
Com_9296_pos	LPE 15:1	--	C20 H40 N O7 P	437.253	8.084	--	--	--	LMGP02050015	--	--	--	Glycerophospholipids [GP]	Glycerophosphoethanolamines [GP02]	Monoacylglycerophosphoethanolamines [GP0205]	No results	Full match	No results	438.26	504933	638812	605910	445962	859971	612105	3.47768e+06	1.0439e+07	6.82026e+06	6.91923e+06	6.12608e+06	2.24035e+07	0.0652779	-3.93726	5.83e-05	1	1.2949	down
Com_1013_pos	Prostaglandin B1	Prostaglandin B1; PGB1	C20 H32 O4	336.229	6.035	cpd:C00959	--	HMDB0002982	LMFA03010131	Lipids and lipid-like molecules	Fatty Acyls	Eicosanoids	Fatty Acyls [FA]	Eicosanoids [FA03]	Prostaglandins [FA0301]	Full match	No results	No results	337.236	1.24496e+07	2.01669e+07	2.47432e+07	1.93831e+07	1.64206e+07	1.68435e+07	1.84324e+08	1.6855e+08	3.87332e+08	1.18874e+08	5.64524e+08	2.59193e+08	0.0653714	-3.9352	2.66e-05	1	1.46868	down
Com_4610_pos	Methylnissolin-3-O-glucoside	--	C23 H26 O10	462.147	5.762	--	--	--	--	--	--	--	--	--	--	No results	Invalid mass	No results	463.154	299293	590668	2.67295e+06	9.88982e+06	909443	4.38326e+06	3.44461e+07	7.55112e+07	4.26929e+07	4.59214e+07	5.34539e+07	3.13236e+07	0.0661567	-3.91797	0.00126272	1	1.32569	down
Com_14623_pos	LSD-d3	--	C20 H22 [2]H3 N3 O	326.221	10.235	--	--	--	--	--	--	--	--	--	--	Invalid mass	No results	No results	327.228	200500	135403	167135	108399	149518	168564	599571	1.65584e+06	676990	647587	342330	9.87028e+06	0.0673925	-3.89127	0.0100558	1	1.19298	down
Com_8656_pos	Atropine	Atropine; dl-Hyoscyamine	C17 H23 N O3	289.166	5.911	cpd:C01479	map00960 Tropane, piperidine and pyridine alkaloid biosynthesis;map01110 Biosynthesis of secondary metabolites	HMDB0014712	--	Alkaloids and derivatives	Tropane alkaloids		--	--	--	Full match	No results	Full match	290.174	282117	513683	619602	584292	378262	398632	870783	2.83892e+07	6.08731e+06	479138	1.53187e+06	3.71222e+06	0.0676053	-3.88672	0.0292131	0.916667	1.20975	down
Com_15991_pos	Kanamycin	Kanamycin	C18 H36 N4 O11	484.243	7.719	cpd:C00304	--	HMDB0015303	--	Organic oxygen compounds	Organooxygen compounds	Carbohydrates and carbohydrate conjugates	--	--	--	Invalid mass	No results	No results	485.25	389616	356226	233116	255149	272205	271734	880232	7.12326e+06	9.97432e+06	766835	4.1445e+06	2.71536e+06	0.0694427	-3.84803	0.00292159	1	1.26708	down
Com_7965_pos	2-hydroxy-3,6-diphenylcyclohexyl acetate	--	C20 H22 O3	332.137	6.983	--	--	--	--	--	--	--	--	--	--	Invalid mass	No results	No results	333.145	432696	394077	1.47265e+06	513413	686723	659550	1.33987e+07	8.45259e+06	2.0534e+06	4.95688e+06	2.01807e+06	2.89778e+07	0.0694836	-3.84718	0.00176599	1	1.25964	down
Com_10378_pos	Pomolic acid beta-D-glucopyranosyl ester	--	C36 H58 O9	634.406	6.301	--	--	--	--	--	--	--	--	--	--	No results	No results	Full match	657.396	1.07209e+06	1.21786e+06	1.39179e+06	1.29462e+06	977509	1.35298e+06	1.60093e+07	1.38496e+07	1.75818e+07	1.85744e+07	2.38355e+07	1.51141e+07	0.0696125	-3.84451	4.02e-10	1	1.44334	down
Com_1809_pos	Cimifugin	Cimifugin	C16 H18 O6	306.109	5.778	cpd:C09000	--	--	--	--	--	--	--	--	--	No results	No results	Full match	307.117	5.23457e+06	1.08206e+07	5.12774e+06	7.18477e+06	7.18909e+06	5.25523e+06	4.85973e+07	4.40637e+07	3.28471e+07	2.83465e+08	1.2933e+08	3.98128e+07	0.0705949	-3.82429	0.000593637	1	1.18806	down
Com_6577_pos	Monoolein	--	C21 H40 O4	356.291	8.991	--	--	HMDB0011567	--	Lipids and lipid-like molecules	Glycerolipids	Monoradylglycerols	--	--	--	Full match	No results	Full match	357.299	1.14002e+06	1.2341e+06	1.88086e+06	1.04869e+06	2.54989e+06	2.21487e+06	1.78808e+07	2.78218e+07	3.37653e+07	1.11154e+07	1.21465e+07	3.91873e+07	0.0709458	-3.81714	4.57e-06	1	1.32382	down
Com_7385_pos	α-Boswellic acid	--	C30 H48 O3	456.359	6.328	--	--	--	--	--	--	--	--	--	--	No results	Full match	Full match	457.366	1.27758e+06	2.4399e+06	2.48898e+06	2.23524e+06	1.81628e+06	2.51893e+06	2.4214e+07	2.95849e+07	3.29854e+07	2.24122e+07	3.48732e+07	3.04672e+07	0.0732046	-3.77192	1.47e-08	1	1.42937	down
Com_15594_pos	Alisol B	Alisol B	C30 H48 O4	472.354	7.71	cpd:C17460	--	--	--	--	--	--	--	--	--	No results	No results	Full match	473.362	737275	649392	572515	500614	732102	677327	7.14192e+06	9.17254e+06	9.44013e+06	6.47302e+06	1.1095e+07	8.31105e+06	0.074936	-3.7382	5.39e-10	1	1.247	down
Com_289_pos	3-hydroxy-3,4-bis[(4-hydroxy-3-methoxyphenyl)methyl]oxolan-2-one	--	C20 H22 O7	374.136	5.455	--	--	--	--	--	--	--	--	--	--	Full match	No results	Full match	375.143	2.52312e+07	1.36964e+08	1.37914e+08	5.48969e+07	8.52857e+07	128156328	8.93427e+08	1766775752	9.88146e+08	1995751373	9.9901e+08	7.55551e+08	0.0768311	-3.70217	3.23e-05	1	1.28934	down
Com_11958_pos	Tricin 4'-O-(syringyl alcohol) ether	--	C26 H24 O10	496.137	5.956	--	--	--	--	--	--	--	--	--	--	No results	No results	Full match	497.144	337618	618502	747059	638876	394740	456081	2.92895e+06	4.99453e+06	1.29926e+07	6.9054e+06	9.7048e+06	3.82189e+06	0.0772193	-3.69489	1.68e-05	1	1.1643	down
Com_12590_pos	Benzyl benzoate	Benzyl benzoate	C14 H12 O2	212.083	5.747	cpd:C12537	--	HMDB0014814	--	Benzenoids	Benzene and substituted derivatives	Benzoic acids and derivatives	--	--	--	No results	Full match	No results	213.09	392150	910733	1.04258e+06	1.20646e+06	626872	707814	7.73578e+06	1.04587e+07	6.85379e+06	8.53922e+06	1.56071e+07	13258333	0.0782447	-3.67586	4.27e-07	1	1.54648	down
Com_4541_pos	Pterostilbene	Pterostilbene	C16 H16 O3	256.111	6.052	cpd:C10287	map00945 Stilbenoid, diarylheptanoid and gingerol biosynthesis	--	LMPK13090015	--	--	--	Polyketides [PR]	Aromatic polyketides [PK13]	Diphenyl ethers, biphenyls, dibenzyls and stilbenes [PK1309]	No results	No results	Full match	513.229	1.52884e+06	4.57857e+06	4.91251e+06	8.03578e+06	2.95273e+06	2.68372e+06	4.51643e+07	2.85592e+07	6.56358e+07	4.14206e+07	8.82308e+07	4.37557e+07	0.0789476	-3.66296	8.48e-06	1	1.36366	down
Com_6578_pos	Carnosol	Carnosol	C20 H26 O4	330.182	8.254	cpd:C09069	--	HMDB0002121	--	Lipids and lipid-like molecules	Prenol lipids	Terpene lactones	--	--	--	No results	Full match	Full match	331.189	2.61694e+06	2.12981e+06	3.29112e+06	1.80138e+06	2.18682e+06	3.85815e+06	3.02332e+07	2.06414e+07	3.07096e+07	4.68445e+07	4.52579e+07	2.73657e+07	0.0790054	-3.6619	4.82e-08	1	1.33104	down
Com_653_pos	Betaine	Betaine; Trimethylaminoacetate; Glycine betaine; N,N,N-Trimethylglycine; Trimethylammonioacetate	C5 H11 N O2	117.079	1.293	cpd:C00719	map00260 Glycine, serine and threonine metabolism;map01100 Metabolic pathways;map02010 ABC transporters	HMDB0000043	--	Organic acids and derivatives	Carboxylic acids and derivatives	Amino acids, peptides, and analogues	--	--	--	Full match	Full match	Full match	118.086	8.89617e+07	1.49822e+07	1.33439e+07	2.25845e+07	2.49686e+07	3.53601e+07	3.88078e+08	8.37512e+08	3.80883e+08	226117513	2.20547e+08	4.34854e+08	0.0804669	-3.63546	3.11e-05	1	1.25484	down
Com_10183_pos	Sauchinone	--	C20 H20 O6	356.125	5.948	--	--	--	--	--	--	--	--	--	--	No results	No results	Full match	357.132	598920	726424	1.26778e+06	690301	399152	1.11904e+06	5.51479e+06	1.74319e+07	6.61208e+06	4.72127e+06	4.95799e+06	1.92633e+07	0.082077	-3.60688	4.07e-05	1	1.29934	down
Com_16281_pos	Benzoylpaeoniflorin	--	C30 H32 O12	584.188	5.23	--	--	--	--	--	--	--	--	--	--	No results	No results	Full match	585.196	363769	421919	504583	473123	321606	352525	6.85261e+06	3.25684e+06	3.23012e+06	5.36425e+06	3.61467e+06	6.70423e+06	0.0839868	-3.57369	8.38e-07	1	1.24143	down
Com_579_pos	1,2,3,6,7-Pentamethoxyxanthone	--	C18 H18 O7	346.104	5.084	--	--	--	--	--	--	--	--	--	--	No results	No results	Full match	347.112	7.27226e+07	6.53193e+07	1.69939e+07	7.12008e+07	5.05155e+07	3.18928e+07	7.14432e+08	5.70452e+08	5.1219e+08	5.81125e+08	7.24908e+08	5.31366e+08	0.0849215	-3.55773	6.06e-05	1	1.18976	down
Com_9321_pos	Thymine	Thymine; 5-Methyluracil	C5 H6 N2 O2	126.043	4.816	cpd:C00178	map00240 Pyrimidine metabolism;map01100 Metabolic pathways	HMDB0000262	--	Organoheterocyclic compounds	Diazines	Pyrimidines and pyrimidine derivatives	--	--	--	No results	No results	Full match	127.05	1.3179e+06	1.52577e+06	1.50646e+06	1.8256e+06	2.22776e+06	992707	9.58498e+06	2.07831e+07	1.96703e+07	1.6554e+07	2.11424e+07	2.22819e+07	0.0854071	-3.5495	6.75e-08	1	1.5129	down
Com_3623_pos	LPE 18:2	--	C23 H44 N O7 P	477.285	8.713	--	--	--	LMGP02050041	--	--	--	Glycerophospholipids [GP]	Glycerophosphoethanolamines [GP02]	Monoacylglycerophosphoethanolamines [GP0205]	No results	Full match	Full match	478.292	3.94595e+06	5.74528e+06	4.59162e+06	4.55492e+06	4.33214e+06	7.60526e+06	4.57922e+07	1.06831e+08	6.0444e+07	5.11948e+07	3.9026e+07	53530537	0.0862488	-3.53535	2.29e-07	1	1.44018	down
Com_11157_pos	Linoleoyl ethanolamide	--	C20 H37 N O2	323.281	9.098	--	--	HMDB0013624	--	Organic nitrogen compounds	Organonitrogen compounds	Amines	--	--	--	Full match	No results	No results	324.289	1.10942e+06	969433	1.01374e+06	987559	894699	961410	1.52796e+07	1.1391e+07	1.29071e+07	5.79435e+06	1.09895e+07	9.81933e+06	0.0896975	-3.47879	5.93e-06	1	1.32242	down
Com_21521_pos	Ginsenoside Rg3	Ginsenoside Rg3	C42 H72 O13	806.478	6.949	cpd:C20778	--	HMDB0039546	LMPR0106080010	Lipids and lipid-like molecules	Prenol lipids	Triterpenoids	Prenol Lipids [PR]	Isoprenoids [PR01]	C30 isoprenoids (triterpenes) [PR0106]	Invalid mass	No results	No results	807.485	187870	287632	237217	185671	295906	206251	2.56125e+06	1.2957e+06	3.66015e+06	2.2114e+06	3.75432e+06	1.89423e+06	0.0910804	-3.45672	2.79e-06	1	1.11139	down
Com_6382_pos	Oxypeucedanin	Oxypeucedanin	C16 H14 O5	286.083	5.195	cpd:C09282	--	HMDB0030622	--	Phenylpropanoids and polyketides	Coumarins and derivatives	Furanocoumarins	--	--	--	No results	No results	Full match	287.09	2.5505e+06	2.87618e+06	3.69844e+06	4.67438e+06	1.7773e+06	4.1504e+06	3.42092e+07	11183232	3.98093e+07	4.24768e+07	5.2715e+07	3.60797e+07	0.0911299	-3.45593	1.37e-05	1	1.25969	down
Com_4200_pos	Coniferin	Coniferin	C16 H22 O8	364.112	5.105	cpd:C00761	map00940 Phenylpropanoid biosynthesis	HMDB0013682	--	Organic oxygen compounds	Organooxygen compounds	Carbohydrates and carbohydrate conjugates	--	--	--	Invalid mass	No results	No results	365.119	7.66977e+06	1.09164e+06	1.57456e+06	928114	2.57805e+06	2.2619e+07	5.39887e+07	4.73824e+07	7.31154e+07	6.71668e+07	7.92918e+07	7.06115e+07	0.0931184	-3.42479	0.00162868	1	1.12525	down
Com_9477_pos	Praeruptorin A	--	C21 H22 O7	386.135	5.516	--	--	--	--	--	--	--	--	--	--	No results	No results	Full match	387.143	1.74018e+06	1.38951e+06	2.14327e+06	1.58233e+06	1.44205e+06	2.55615e+06	2.08181e+07	1.74483e+07	1.7983e+07	2.28291e+07	1.67735e+07	1.79763e+07	0.0953496	-3.39063	6.26e-08	1	1.399	down
Com_464_pos	Bicyclo prostaglandin E2	--	C20 H30 O4	334.211	7.102	--	--	--	--	--	--	--	--	--	--	Invalid mass	No results	No results	335.219	3.6295e+07	1.67786e+07	2.7325e+07	2.10429e+07	3.44674e+07	212423649	1156324119	4.08076e+08	5.66683e+08	4.11101e+08	2.78019e+08	8.28432e+08	0.0954693	-3.38882	0.000235352	1	1.16134	down
Com_6983_pos	4-Methoxybenzaldehyde	--	C8 H8 O2	136.052	6.797	--	--	HMDB0029686	--	Benzenoids	Benzene and substituted derivatives	Benzoyl derivatives	--	--	--	Full match	Full match	Full match	137.06	838960	772750	1.02658e+06	937150	673080	783506	1.07035e+07	6.53552e+06	1.03586e+07	7.87268e+06	1.08718e+07	3.88495e+06	0.100185	-3.31926	8.62e-06	1	1.05002	down
Com_6522_pos	Stiripentol	--	C14 H18 O3	216.114	5.676	--	--	--	--	--	--	--	--	--	--	Invalid mass	No results	No results	217.122	3.90184e+06	3.03183e+06	3.01396e+06	3.25594e+06	7.06465e+06	3.0326e+06	4.12403e+07	2.31141e+07	4.52193e+07	3.30199e+07	4.97549e+07	3.97572e+07	0.100389	-3.31633	1.78e-07	1	1.42081	down
Com_25553_pos	Protopanaxadiol	Protopanaxadiol; Dammar-24-ene-3beta,12beta,20-triol; (20S)-Protopanaxadiol	C30 H52 O3	460.391	6.898	cpd:C20715	--	--	LMPR0106080003	--	--	--	Prenol Lipids [PR]	Isoprenoids [PR01]	C30 isoprenoids (triterpenes) [PR0106]	No results	No results	Full match	461.398	192145	259136	213913	142242	174125	161163	1.7642e+06	2.6013e+06	1.77107e+06	1.62903e+06	1.11744e+06	2.04887e+06	0.104531	-3.258	4.91e-08	1	1.33509	down
Com_19103_pos	Eugenol	Eugenol	C10 H12 O2	164.084	7.087	cpd:C10453	map00940 Phenylpropanoid biosynthesis	HMDB0005809	--	Benzenoids	Phenols	Methoxyphenols	--	--	--	No results	No results	Full match	165.091	295439	261617	298276	454391	280411	361827	3.77124e+06	1.92014e+06	1.9562e+06	2.32696e+06	3.00437e+06	5.49272e+06	0.105673	-3.24232	5.53e-06	1	1.42564	down
Com_2266_pos	4-Guanidinobutanoic acid	--	C5 H11 N3 O2	145.085	1.362	--	--	HMDB0031842	--	Phenylpropanoids and polyketides	Stilbenes		--	--	--	No results	No results	Full match	146.092	5.38613e+06	6.08408e+06	5.87124e+06	1.06246e+07	8.63812e+06	9.04046e+06	3.14239e+07	4.22384e+07	2.1244e+08	2.29676e+07	8.18511e+07	3.91628e+07	0.10613	-3.2361	0.00119032	1	1.37045	down
Com_14517_pos	Vatalanib dihydrochloride	--	C20 H15 Cl N4	346.104	5.789	--	--	--	--	--	--	--	--	--	--	Invalid mass	No results	No match	347.111	613117	864245	989716	880966	783442	764310	1.04616e+07	1.1256e+07	8.0451e+06	3.75446e+06	6.4064e+06	5.82613e+06	0.107013	-3.22415	9.74e-06	1	1.45975	down
Com_12828_pos	2'-Deoxyadenosine	Deoxyadenosine; 2'-Deoxyadenosine	C10 H13 N5 O3	251.1	3.333	cpd:C00559	map00230 Purine metabolism;map01100 Metabolic pathways	HMDB0000101	--	Nucleosides, nucleotides, and analogues	Purine nucleosides	Purine 2'-deoxyribonucleosides	--	--	--	Invalid mass	Invalid mass	No match	252.108	1.29161e+06	1.49303e+06	1.33181e+06	1.23768e+06	1.24525e+06	878567	8.20649e+06	7.87049e+06	1.27056e+07	1.26076e+07	1.56586e+07	1.2787e+07	0.107079	-3.22325	8.56e-08	1	1.42643	down
Com_10996_pos	Agarotetrol	--	C17 H18 O6	318.109	5.723	--	--	--	--	--	--	--	--	--	--	No results	No results	Full match	319.117	831551	1.70637e+06	2.58578e+06	1.07299e+06	1.05834e+06	1.6812e+06	1.06655e+07	1.89716e+07	9.04489e+06	1.43805e+07	1.48898e+07	1.53572e+07	0.107266	-3.22074	2.05e-06	1	1.47856	down
Com_14086_pos	Naringin dihydrochalcone	--	C27 H34 O14	582.193	5.237	--	--	HMDB0002927	--	Phenylpropanoids and polyketides	Flavonoids	Flavonoid glycosides	--	--	--	Full match	No results	Full match	583.2	1.05285e+06	1.03767e+06	1.08605e+06	1.13569e+06	834174	728770	1.07006e+07	7.47032e+06	6.87728e+06	8.37645e+06	1.04208e+07	1.0612e+07	0.107886	-3.21242	1.76e-09	1	1.34098	down
Com_2999_pos	Avocadyne 1-acetate	--	C19 H34 O4	348.227	7.729	--	--	HMDB0031048	LMFA05000644	Lipids and lipid-like molecules	Fatty Acyls	Fatty alcohols	Fatty Acyls [FA]	Fatty alcohols [FA05]	_	Invalid mass	No results	No results	349.234	7.13861e+06	7.23223e+06	6.9409e+06	7.00898e+06	8.72317e+06	6.76135e+06	9.61558e+07	8.06196e+07	6.77862e+07	4.05338e+07	5.95171e+07	6.1057e+07	0.107983	-3.21113	2.47e-06	1	1.10566	down
Com_5114_pos	NPH	--	C15 H22 N6 O5	348.154	6.107	--	--	--	--	--	--	--	--	--	--	Invalid mass	Invalid mass	No results	349.161	584925	746002	2.1008e+06	1.46828e+06	753762	3.14616e+06	1.81449e+07	1.05865e+07	7.86868e+06	1.249e+07	1.98515e+07	1.23533e+07	0.108247	-3.2076	8.37e-05	1	1.08538	down
Com_12001_pos	Glycyl-L-valine	--	C7 H14 N2 O3	174.1	1.355	--	--	HMDB0028854	--	Organic acids and derivatives	Carboxylic acids and derivatives	Amino acids, peptides, and analogues	--	--	--	No results	No results	Full match	175.107	535242	2.93201e+06	2.79893e+06	2.70837e+06	584472	510399	1.5868e+07	1.55666e+07	1.48039e+07	1.63002e+07	1.45357e+07	9.97166e+06	0.115679	-3.1118	0.000938353	1	1.39267	down
Com_17600_pos	1,7-bis(4-hydroxyphenyl)heptan-3-one	--	C19 H22 O3	320.138	7.114	--	--	HMDB0138216	--	Phenylpropanoids and polyketides	Diarylheptanoids	Linear diarylheptanoids	--	--	--	Invalid mass	No results	No results	321.145	254880	214492	288736	144858	336513	550521	348132	1.88821e+06	728648	7.97159e+06	1.3937e+06	2.69139e+06	0.119161	-3.06901	0.00901039	0.972222	1.06315	down
Com_25193_pos	4-O-p-Coumaroylquinic acid	--	C16 H18 O8	338.1	4.868	--	--	--	--	--	--	--	--	--	--	No results	No results	Full match	715.164	84584	180840	129788	214747	100884	87714.6	627496	529541	698137	1.21662e+06	2.51571e+06	1.10048e+06	0.119402	-3.0661	5.58e-05	1	1.14001	down
Com_6594_pos	Debromohymenialdisine	Debromohymenialdisine; (Z)-Debromohymenialdisine; DBH	C11 H11 N5 O2	530.176	5.847	cpd:C19897	--	--	--	--	--	--	--	--	--	Invalid mass	No results	No results	531.184	5.46376e+06	5.97883e+06	3.55017e+06	3.90986e+06	3.53319e+06	4.79552e+06	3.98634e+07	4.39261e+07	3.43079e+07	39408706	4.13549e+07	2.53181e+07	0.121471	-3.04131	1.16e-08	1	1.46685	down
Com_3592_pos	R-Aminobutyrate	--	C4 H9 N O2	103.063	1.288	--	--	--	--	--	--	--	--	--	--	No results	No results	Full match	104.071	1.82863e+07	2.02038e+06	5.37852e+06	4.37104e+06	2.27999e+06	8.85434e+06	1.06181e+08	4.21248e+07	6.60116e+07	3.88513e+07	7.93522e+07	4.54059e+06	0.122205	-3.03263	0.00562329	0.916667	1.17915	down
Com_20735_pos	PC (18:5e/2:0)	--	C28 H48 N O7 P	541.316	8.212	--	--	--	--	--	--	--	--	--	--	No results	Full match	No results	542.324	147285	173238	153193	136666	269344	291372	710074	590496	1.16527e+06	621018	1.76018e+06	4.50531e+06	0.12522	-2.99747	0.00138913	1	1.16243	down
Com_3337_pos	1-benzyl-3-(2-methylphenyl)-3,7-dihydro-1H-purine-2,6-dione	--	C19 H16 N4 O2	332.124	5.74	--	--	--	--	--	--	--	--	--	--	Invalid mass	No results	No results	333.132	6.19231e+06	2.04896e+07	7.80616e+06	8.80529e+06	5.09555e+06	4.87464e+06	7.24242e+07	1.1959e+08	7.05956e+07	5.18517e+07	5.61872e+07	5.43464e+07	0.125327	-2.99623	2.33e-05	1	1.35982	down
Com_11399_pos	Apigenin C-glucoside	--	C21 H20 O10	432.108	5.463	--	--	--	--	--	--	--	--	--	--	No results	No results	Full match	433.116	1.36907e+06	1.2228e+06	1.45724e+06	1.50243e+06	1.1404e+06	890835	3.74923e+06	4.73191e+06	1.73638e+07	7.52789e+06	2.02766e+07	5.94668e+06	0.127236	-2.97442	0.000818892	1	1.27606	down
Com_7750_pos	6-(3-hydroxybutan-2-yl)-5-(hydroxymethyl)-4-methoxy-2H-pyran-2-one	--	C11 H16 O5	210.088	5.771	--	--	--	--	--	--	--	--	--	--	Invalid mass	No results	No results	421.183	1430833	3.60868e+06	5.64315e+06	3.10492e+06	1.89776e+06	2.37776e+06	2.52176e+07	1.98283e+07	3.10967e+07	1.251e+07	2.29579e+07	3.02468e+07	0.127333	-2.97332	1.17e-05	1	1.34619	down
Com_10464_pos	(+)-ar-Turmerone	--	C15 H20 O	216.151	6.51	--	--	HMDB0035612	--	Lipids and lipid-like molecules	Prenol lipids	Sesquiterpenoids	--	--	--	Full match	No results	Full match	217.158	453347	742076	1.21878e+06	924674	1.15517e+06	2.57694e+06	1.04689e+07	4.79786e+06	1.97283e+07	6.88123e+06	6.82964e+06	6.82091e+06	0.127343	-2.9732	5.77e-05	1	1.08331	down
Com_3556_pos	3-Methoxy prostaglandin F1α	--	C21 H38 O6	408.247	6.762	--	--	--	--	--	--	--	--	--	--	Invalid mass	No results	No results	409.255	1.16681e+07	7.63846e+06	6.30102e+06	7.56714e+06	1.23014e+07	2.02486e+07	1.07938e+08	6.4735e+07	9.03668e+07	8.52593e+07	6.2692e+07	9.29106e+07	0.130432	-2.93863	9.82e-06	1	1.01628	down
Com_14185_pos	4-Demethylepipodophyllotoxin	--	C21 H20 O8	400.116	5.181	--	--	--	--	--	--	--	--	--	--	No results	No results	Full match	418.149	340183	901114	612208	2.05856e+06	622839	1.11619e+06	1.15402e+07	7.20574e+06	5.3381e+06	6.45407e+06	7.11648e+06	5.49014e+06	0.13098	-2.93258	0.000105419	1	1.26365	down
Com_22094_pos	Parishin A	--	C45 H56 O25	996.306	5.084	--	--	--	--	--	--	--	--	--	--	No results	No results	Full match	997.311	269464	307610	319462	313530	361551	400103	2.6667e+06	3.78759e+06	2.3663e+06	1.64345e+06	1.63152e+06	2.3789e+06	0.136221	-2.87598	3.04e-06	1	1.20348	down
Com_2889_pos	Acipimox	--	C6 H6 N2 O3	154.035	1.236	--	--	--	--	--	--	--	--	--	--	Invalid mass	No results	No results	155.043	2.38378e+06	4.1879e+06	2.19459e+07	1.38489e+07	5.18005e+06	9.48235e+06	7.16121e+07	1.46479e+08	4.6457e+07	6.55617e+07	4.62169e+07	4.11067e+07	0.136618	-2.87178	0.000535061	1	1.15944	down
Com_1875_pos	Nicotinic acid	Nicotinate; Nicotinic acid; Niacin; 3-Pyridinecarboxylic acid	C6 H5 N O2	123.032	1.818	cpd:C00253	map00760 Nicotinate and nicotinamide metabolism;map00960 Tropane, piperidine and pyridine alkaloid biosynthesis;map01100 Metabolic pathways;map01110 Biosynthesis of secondary metabolites	HMDB0003269	--	Organic acids and derivatives	Carboxylic acids and derivatives	Amino acids, peptides, and analogues	--	--	--	Full match	Full match	Full match	124.039	2.06871e+07	2.44103e+07	2.44194e+07	3.17496e+07	2.09049e+07	2.28559e+07	1.97918e+08	2.54637e+08	1.54309e+08	2.05167e+08	1.14602e+08	1.12882e+08	0.139514	-2.84151	3.35e-06	1	1.54261	down
Com_3931_pos	Echinocystic acid	Echinocystic acid	C30 H48 O4	472.354	5.782	cpd:C08942	--	--	--	--	--	--	--	--	--	No results	Full match	Full match	473.362	3.67069e+06	7.44567e+06	7.25036e+06	1.0667e+07	4.01462e+06	4.45416e+06	4.49066e+07	3.88746e+07	5.10263e+07	3.8988e+07	5.86201e+07	3.55207e+07	0.139968	-2.83683	1.47e-05	1	1.29654	down
Com_17918_pos	Talatisamine	--	C24 H39 N O5	421.282	7.207	--	--	--	--	--	--	--	--	--	--	No results	No results	Full match	422.289	573909	826304	737424	626108	920431	1.02781e+06	7.04824e+06	6.61018e+06	6.5121e+06	4.26442e+06	5.69924e+06	3.41453e+06	0.140452	-2.83185	2.33e-07	1	1.29592	down
Com_18258_pos	Gly-Phe	--	C11 H14 N2 O3	222.1	4.953	--	--	HMDB0028848	--	Organic acids and derivatives	Carboxylic acids and derivatives	Amino acids, peptides, and analogues	--	--	--	No results	No results	Full match	223.107	555769	600069	828426	608318	446773	706544	2.99156e+06	4.01389e+06	4.43564e+06	4.16204e+06	4.84667e+06	6.11968e+06	0.140985	-2.82639	3.63e-08	1	1.55821	down
Com_21740_pos	LysoPC 16:1	--	C24 H48 N O7 P	493.316	8.484	--	--	--	--	--	--	--	--	--	--	No results	No results	Full match	494.324	331639	330600	374851	362672	266661	263824	1.98467e+06	2.94846e+06	1.66401e+06	1.5638e+06	2.13665e+06	3.25395e+06	0.142437	-2.8116	1.31e-06	1	1.31425	down
Com_21035_pos	Przewaquinone A	--	C19 H18 O4	310.119	7.162	--	--	--	--	--	--	--	--	--	--	No results	No results	Full match	311.127	155901	227662	212770	163956	170404	184022	758333	407707	279193	5.18737e+06	560701	441369	0.146007	-2.77589	0.0257673	1	1.20596	down
Com_746_pos	3-(4-hydroxy-3-methoxyphenyl)propanoic acid	--	C10 H12 O4	178.063	5.532	--	--	HMDB0062121	--	Phenylpropanoids and polyketides	Phenylpropanoic acids		--	--	--	Invalid mass	No match	No match	357.132	5.74555e+07	115896218	1.34558e+08	3.89795e+07	5.48686e+07	6.64789e+07	4.92673e+08	686042931	4.30779e+08	7.65993e+08	4.46976e+08	3.70677e+08	0.146638	-2.76967	1.94e-05	1	1.31973	down
Com_4126_pos	4-Phenylbutyric acid	--	C10 H12 O2	164.083	6.23	--	--	HMDB0000543	--	Benzenoids	Benzene and substituted derivatives		--	--	--	Full match	Full match	Full match	165.091	2.13897e+06	3.16063e+06	4.30427e+06	3.56588e+06	4.38692e+06	1.61216e+07	3.11986e+07	6.64789e+07	4.11576e+07	2.82996e+07	3.2512e+07	2.50203e+07	0.149903	-2.7379	0.000230726	1	1.21613	down
Com_11553_pos	Baohuoside II	--	C26 H28 O10	500.166	5.914	--	--	--	--	--	--	--	--	--	--	No results	No results	Full match	501.173	724910	1.6657e+06	1.16649e+06	1.63481e+06	1.03986e+06	1.12364e+06	6.99983e+06	9.74452e+06	4.18704e+06	1.19332e+07	8.70664e+06	7.34791e+06	0.150359	-2.73352	2.4e-06	1	1.24654	down
Com_20729_pos	LysoPC 15:1	--	C23 H46 N O7 P	479.3	9.235	--	--	--	--	--	--	--	--	--	--	No results	No results	Full match	480.308	244172	479363	620552	628551	759633	371387	978316	4.67526e+06	3.93554e+06	2.72199e+06	3.78883e+06	4.50705e+06	0.150612	-2.73109	0.000151502	1	1.3233	down
Com_598_pos	Thymol	Thymol	C10 H14 O	150.104	8.035	cpd:C09908	--	HMDB0001878	LMPR0102090029	Lipids and lipid-like molecules	Prenol lipids	Monoterpenoids	Prenol Lipids [PR]	Isoprenoids [PR01]	C10 isoprenoids (monoterpenes) [PR0102]	No results	No results	Full match	151.112	1.70019e+07	3.02981e+07	4.27011e+07	2.74614e+07	6.30697e+07	1.3256e+08	8.83958e+07	9.05447e+07	4.00518e+08	293698575	3.71535e+08	8.14299e+08	0.152061	-2.71728	0.00310741	0.944444	1.03321	down
Com_1908_pos	N epsilon-(1-Carboxymethyl)-L-lysine	--	C8 H16 N2 O4	204.11	1.329	--	--	--	--	--	--	--	--	--	--	No results	No results	Full match	205.118	1.0469e+07	7.16722e+06	1.14448e+07	7.05974e+06	9.59428e+06	7.89241e+06	2.82244e+07	1.86332e+07	2.35242e+07	2.83404e+07	2.69207e+07	2.2221e+08	0.154167	-2.69743	0.0118577	1	1.1203	down
Com_6436_pos	Albendazole-2-aminosulfone	Albendazole-2-aminosulfone	C10 H13 N3 O2 S	217.094	5.487	cpd:C16627	--	--	--	--	--	--	--	--	--	Invalid mass	No results	No results	218.102	6.97207e+06	3.67196e+06	4.18317e+06	4.84218e+06	3.80057e+06	1.03334e+07	3.6203e+07	4.08797e+07	4.52071e+07	4.35657e+07	32898072	2.01074e+07	0.154451	-2.69478	5.9e-06	1	1.19771	down
Com_26192_pos	Myrislignan	--	C21 H26 O6	374.173	5.822	--	--	--	--	--	--	--	--	--	--	No results	No results	Full match	375.18	52869.5	160997	115653	112493	124854	147385	404556	709234	356823	2.50895e+06	493959	136842	0.154923	-2.69038	0.00981376	0.944444	1.26729	down
Com_25118_pos	MAG (18:1)	--	C21 H40 O4	356.291	9.168	--	--	--	--	--	--	--	--	--	--	No results	No results	Full match	357.299	266746	428476	415336	334230	374886	226702	1.59945e+06	1.81697e+06	2.56502e+06	1.54356e+06	3.14781e+06	2.45485e+06	0.155883	-2.68146	4.08e-07	1	1.37957	down
Com_5953_pos	(11E,15Z)-9,10,13-trihydroxyoctadeca-11,15-dienoic acid	--	C18 H32 O5	350.206	6.699	--	--	--	--	--	--	--	--	--	--	Invalid mass	No results	No results	351.213	2.5699e+06	1.87795e+06	4.18994e+06	2.07867e+06	3.07543e+06	1.00146e+07	3.42144e+07	3.33401e+07	2.91537e+07	2.39827e+07	2.10565e+07	1.03746e+07	0.156496	-2.6758	0.000125191	1	1.07454	down
Com_1890_pos	Cortisone	Cortisone; 17alpha,21-Dihydroxy-4-pregnene-3,11,20-trione; Kendall's compound E; Reichstein's substance Fa	C21 H28 O5	742.373	6.358	cpd:C00762	map01100 Metabolic pathways	HMDB0015459	LMST02030090	Lipids and lipid-like molecules	Steroids and steroid derivatives	Pregnane steroids	Sterols [ST]	Steroids [ST02]	C21 steroids (gluco/mineralocorticoids, progestogins) and derivatives [ST0203]	Invalid mass	No results	No results	743.381	8.33675e+06	9.81397e+06	2.61442e+07	19918237	1.39841e+07	1.89175e+07	122221114	1.03639e+08	8.79842e+07	5.29502e+07	2.69312e+07	2.24642e+08	0.15705	-2.6707	0.00101673	1	1.34944	down
Com_16695_pos	Oroxylin A	--	C16 H12 O5	284.068	5.051	--	--	--	LMPK12111096	--	--	--	Polyketides [PR]	Flavonoids [PK12]	Flavones and Flavonols [PK1211]	No results	No results	Full match	285.075	1.10112e+06	828298	801929	1.10791e+06	1.15569e+06	396778	8.04946e+06	4.29807e+06	4.12934e+06	5.75849e+06	6.06716e+06	5.79112e+06	0.158145	-2.66068	8.4e-06	1	1.28591	down
Com_6870_pos	Myristoleic Acid	Myristoleic acid; (9Z)-Tetradecenoic acid; 9-Tetradecenoic acid; (Z)-Tetradec-9-enoic acid	C14 H26 O2	226.192	6.951	cpd:C08322	--	HMDB0002000	LMFA01030051	Lipids and lipid-like molecules	Fatty Acyls	Fatty acids and conjugates	Fatty Acyls [FA]	Fatty Acids and Conjugates [FA01]	Unsaturated fatty acids [FA0103]	No results	No results	Full match	227.2	1.61907e+06	2.14702e+06	2.33504e+06	1.99086e+06	2.56251e+06	1.76761e+06	6.36628e+06	4.12587e+07	1.50498e+07	8.163e+06	5.93153e+06	1.66394e+06	0.158378	-2.65855	0.0232757	0.861111	1.24837	down
Com_15992_pos	6-Sialyllactose	--	C23 H39 N O19	633.21	1.338	--	--	--	--	--	--	--	--	--	--	No results	No results	Full match	634.218	788844	1.00987e+06	812805	998441	858661	1.8579e+06	9.08182e+06	4.96735e+06	5.75084e+06	4.0761e+06	1.01356e+07	5.72554e+06	0.159209	-2.65101	2.9e-06	1	1.64308	down
Com_18813_pos	Lysopa 18:0	--	C21 H43 O7 P	438.276	7.393	--	--	--	--	--	--	--	--	--	--	No results	No results	Full match	439.283	957333	493811	553001	498869	567126	819267	3.52524e+06	4.0557e+06	5.78505e+06	4.43686e+06	4.86104e+06	1.46495e+06	0.161193	-2.63314	5.41e-05	1	1.14235	down
Com_21552_pos	Galanthamine	Galanthamine; Galantamine	C17 H21 N O3	287.151	6.828	cpd:C08526	map00950 Isoquinoline alkaloid biosynthesis;map01110 Biosynthesis of secondary metabolites	HMDB0014812	--	Alkaloids and derivatives	Amaryllidaceae alkaloids	Galanthamine-type amaryllidaceae alkaloids	--	--	--	No results	No results	Full match	288.158	197595	229084	279262	208981	320012	516000	1.39288e+06	4.5806e+06	1.36923e+06	1.16017e+06	1.36303e+06	939665	0.16204	-2.62558	0.000167696	1	1.1571	down
Com_21609_pos	4-[(4-phenethyl-1,4-diazepan-1-yl)sulfonyl]-2,1,3-benzoxadiazole	--	C19 H22 N4 O3 S	386.133	6.402	--	--	--	--	--	--	--	--	--	--	Invalid mass	No results	No results	387.14	261192	223298	260291	253327	181067	457853	1.14203e+06	1.17376e+06	4.89027e+06	924254	1.28922e+06	586314	0.163607	-2.61169	0.0016252	1	1.28332	down
Com_3858_pos	2-[(butylamino)(imino)methyl]-1-oxohydrazinium-1-olate	--	C5 H12 N4 O2	182.078	1.288	--	--	--	--	--	--	--	--	--	--	Invalid mass	No results	No match	183.086	2.19335e+06	9.28303e+06	1.57034e+07	1.63913e+07	9.55886e+06	3.61409e+06	3.66555e+07	5.43218e+07	1.05644e+08	2.36072e+07	6.4636e+07	5.37173e+07	0.167593	-2.57696	0.00106703	1	1.37086	down
Com_7448_pos	4-oxododecanedioic acid	--	C12 H20 O5	266.112	5.744	--	--	--	--	--	--	--	--	--	--	Invalid mass	No results	No results	267.12	1.01549e+07	2.14356e+06	3.19443e+06	3.40369e+06	3.05866e+06	3.76556e+06	3.54869e+07	3.12915e+07	1.42716e+07	2.08041e+07	2.08088e+07	3.0074e+07	0.168399	-2.57004	5.75e-05	1	1.32335	down
Com_817_pos	THC	Dronabinol; Delta9-Tetrahydrocannabinol; Tetrahydrocannabinol; THC	C21 H30 O2	314.224	8.688	cpd:C06972	--	HMDB0014613	LMPK13120004	Organoheterocyclic compounds	Benzopyrans	1-benzopyrans	Polyketides [PR]	Aromatic polyketides [PK13]	Other aromatic polyketides [PK1312]	Full match	No results	No results	315.231	6.86842e+07	9.06118e+07	8.69205e+07	71508026	1.464e+08	9.31451e+07	5.81267e+08	614885874	4.93385e+08	6.93603e+08	392561009	5.27562e+08	0.168703	-2.56744	2.98e-07	1	1.29297	down
Com_1491_pos	Epitestosterone	--	C19 H28 O2	288.208	6.913	--	--	HMDB0000628	LMST02020051	Lipids and lipid-like molecules	Steroids and steroid derivatives	Androstane steroids	Sterols [ST]	Steroids [ST02]	C19 steroids (androgens) and derivatives [ST0202]	Full match	No results	No results	289.215	9.85311e+06	1.19841e+07	1.94112e+07	1.0246e+07	1.90528e+07	3.02212e+07	5.73359e+07	9.92212e+07	7.6083e+07	3.49544e+07	2.62988e+07	2.97966e+08	0.170258	-2.55421	0.00572366	0.972222	1.05818	down
Com_1841_pos	Protosappanin B	--	C16 H16 O6	304.094	5.231	--	--	--	--	--	--	--	--	--	--	No results	No results	Full match	305.101	23427308	1.20269e+07	2.687e+07	2.20814e+07	2.33435e+07	3.92649e+07	1.5477e+08	1.22773e+08	8.96941e+07	2.77908e+08	1.25977e+08	8.69019e+07	0.17134	-2.54506	2.4e-05	1	1.14014	down
Com_5840_pos	Methylophiopogonanone A	--	C19 H18 O6	342.109	5.458	--	--	--	--	--	--	--	--	--	--	No results	No results	Full match	343.117	9.65532e+06	7.07057e+06	4.3511e+06	7.28486e+06	5.86844e+06	5.82441e+06	4.2246e+07	3.73744e+07	4.35246e+07	3.69021e+07	3.24003e+07	4.10435e+07	0.171547	-2.54332	2.24e-06	1	1.2157	down
Com_8215_pos	ethyl 5-methoxy-2-methyl-1-phenyl-1H-indole-3-carboxylate	--	C19 H19 N O3	309.139	5.187	--	--	--	--	--	--	--	--	--	--	Invalid mass	No results	No results	310.146	1.47596e+06	2.9423e+06	4.87202e+06	2.61567e+06	2.49926e+06	1.20979e+06	1.81668e+07	3.09179e+07	2.40135e+07	4.93501e+06	2.55957e+06	1.02962e+07	0.171803	-2.54117	0.00945102	0.916667	1.18615	down
Com_7226_pos	Quillaic acid	Quillaic acid	C30 H46 O5	504.346	6.083	cpd:C08972	--	--	LMPR0106150037	--	--	--	Prenol Lipids [PR]	Isoprenoids [PR01]	C30 isoprenoids (triterpenes) [PR0106]	No results	Invalid mass	No results	505.352	3.27281e+06	8.55511e+06	3.86831e+06	4.47167e+06	2.54159e+06	3.11262e+06	2.84727e+07	2.91745e+07	2.48792e+07	5.30946e+06	4.06177e+07	2.14036e+07	0.172311	-2.53691	0.00103747	0.972222	1.16261	down
Com_18451_pos	FQH	--	C20 H26 N6 O5	860.401	7.832	--	--	--	--	--	--	--	--	--	--	Invalid mass	No results	No results	861.409	937074	511622	638066	422379	461212	1.28311e+06	6.57057e+06	6.50007e+06	3.77547e+06	4.1412e+06	1.20324e+06	2.40253e+06	0.172954	-2.53154	0.000538762	0.972222	1.41721	down
Com_16549_pos	2'-O-Methyladenosine	--	C11 H15 N5 O4	281.111	4.775	--	--	HMDB0004326	--	Nucleosides, nucleotides, and analogues	Purine nucleosides		--	--	--	Full match	Full match	Full match	282.118	433599	737199	1.38919e+06	813121	1.08216e+06	739106	5.49237e+06	8.59358e+06	4.14397e+06	4.02849e+06	3.88136e+06	3.18922e+06	0.177107	-2.49731	1.21e-05	1	1.44814	down
Com_24959_pos	LysoPC 15:0	--	C23 H48 N O7 P	481.316	8.499	--	--	--	--	--	--	--	--	--	--	No results	No results	Full match	482.322	438076	436703	422301	405639	356477	365624	2.47822e+06	1.83767e+06	1.97489e+06	1.98849e+06	2.65838e+06	2.48921e+06	0.180595	-2.46917	1.14e-08	1	1.38472	down
Com_2378_pos	Prostaglandin A3	--	C20 H28 O4	332.195	6.588	--	--	--	LMFA03010140	--	--	--	Fatty Acyls [FA]	Eicosanoids [FA03]	Prostaglandins [FA0301]	Invalid mass	Invalid mass	No results	333.203	8.84402e+06	8.85452e+06	2.30003e+07	9.5504e+06	6.36793e+06	6.09247e+07	1.8039e+08	8.42917e+07	1.02513e+08	6.15391e+07	1.26269e+08	9.53374e+07	0.180739	-2.46802	0.00119309	1	1.13374	down
Com_8836_pos	5-Methoxyindole-3-acetic acid	--	C11 H11 N O3	205.073	5.522	--	--	HMDB0004096	--	Organoheterocyclic compounds	Indoles and derivatives	Indolyl carboxylic acids and derivatives	--	--	--	No results	No results	Full match	206.081	3.75304e+06	3.73471e+06	4.93405e+06	4.8979e+06	3.89623e+06	4.03801e+06	1.93302e+07	2.23365e+07	2.69918e+07	2.53563e+07	3.11899e+07	1.26491e+07	0.183194	-2.44856	1.08e-05	1	1.26067	down
Com_14117_pos	Ethylparaben	--	C9 H10 O3	166.063	5.857	--	--	HMDB0032573	--	Benzenoids	Benzene and substituted derivatives	Benzoic acids and derivatives	--	--	--	No results	Full match	Full match	167.07	904493	1.30753e+06	1.40937e+06	1.37314e+06	941364	1.2677e+06	3.98063e+06	5.07146e+06	1.27961e+07	4.58463e+06	6.26587e+06	6.53106e+06	0.183626	-2.44516	4.56e-05	1	1.54733	down
Com_8303_pos	Curcumenol	Curcumenol	C15 H22 O2	234.161	6.976	cpd:C16942	--	HMDB0033960	--	Lipids and lipid-like molecules	Prenol lipids	Sesquiterpenoids	--	--	--	No results	No results	Full match	235.168	1.21894e+07	2.5819e+06	2.03304e+06	1.89799e+06	2.18423e+06	4.71457e+06	2.97966e+07	9.93863e+06	3.24912e+07	2.35284e+07	1.65749e+07	2.20448e+07	0.190521	-2.39198	0.000609735	0.972222	1.22817	down
Com_1845_pos	3-n-Butylphathlide	--	C12 H14 O2	190.099	5.701	--	--	--	--	--	--	--	--	--	--	No results	Full match	Full match	191.106	3.72151e+06	5.2629e+06	5.6592e+06	4.47786e+06	4.77713e+06	9.43633e+07	8.44601e+07	9.57313e+07	1.00497e+08	1.24301e+08	1.22906e+08	8.17419e+07	0.193987	-2.36596	0.00355164	0.944444	1.07075	down
Com_17196_pos	Pterosin Z	--	C15 H20 O2	232.146	9.684	--	--	--	--	--	--	--	--	--	--	No results	No results	Full match	233.153	925591	1.3917e+06	1.2325e+06	1.75971e+06	1.16302e+06	863448	4.74392e+06	7.73758e+06	8.08701e+06	5.40942e+06	6.05775e+06	5.02689e+06	0.197935	-2.3369	5.25e-07	1	1.25394	down
Com_30298_pos	LPC(1-acyl 16:0)	--	C24 H50 N O7 P	495.332	8.957	--	--	--	--	--	--	--	--	--	--	No results	No results	Full match	496.34	45668.7	63735.4	72353.8	71839.6	69552.3	63335.7	131629	145466	553180	123188	149097	846458	0.198297	-2.33426	0.0121152	1	1.30225	down
Com_4630_pos	Monensin	Monensin; Monensin A	C36 H62 O11	692.41	6.074	cpd:C06693	--	--	--	--	--	--	--	--	--	Invalid mass	No results	No results	693.417	4.68364e+06	1.39606e+07	1.45127e+07	7.94044e+06	1.03359e+07	2.50377e+06	3.5579e+07	3.22915e+07	7.02992e+07	2.98651e+07	6.87586e+07	3.18991e+07	0.200739	-2.31661	0.000760119	1	1.15767	down
Com_5765_pos	6-Paradol	6-Paradol; 3-Decanone, 1-(4-hydroxy-3-methoxyphenyl)-	C17 H26 O3	278.188	6.287	cpd:C10482	--	HMDB0030801	--	Benzenoids	Phenols	Methoxyphenols	--	--	--	No results	No results	Full match	279.194	1.01882e+06	1.91561e+06	3.23386e+06	2.15274e+06	2.40455e+06	6.09391e+06	7.18386e+06	1.39223e+07	5.97777e+06	5.40992e+06	1.9333e+06	4.81154e+07	0.203768	-2.295	0.0418415	0.833333	1.01654	down
Com_8682_pos	Ciprostene	--	C22 H36 O4	346.25	8.574	--	--	--	--	--	--	--	--	--	--	Invalid mass	No results	No match	347.257	2.33688e+06	3.77618e+06	4.92613e+06	4.05921e+06	5.88869e+06	3.63354e+06	1.68383e+07	2.4437e+07	2.55688e+07	9.30432e+06	2.82874e+07	1.35339e+07	0.208703	-2.26048	5.84e-05	1	1.23028	down
Com_20656_pos	Lapachol	Lapachol	C15 H14 O3	242.093	5.739	cpd:C10366	--	--	--	--	--	--	--	--	--	No results	No results	Full match	243.101	521205	808931	926043	803937	556799	628694	3.97326e+06	5.11701e+06	2.33597e+06	2.96732e+06	1.03912e+06	4.25015e+06	0.215701	-2.21289	0.000948765	1	1.34841	down
Com_21047_pos	Erianin	--	C18 H22 O5	318.145	5.762	--	--	--	--	--	--	--	--	--	--	No results	No results	Full match	319.153	255251	474380	1.15184e+06	652698	356526	1.44871e+06	3.01061e+06	3.95815e+06	2.86014e+06	2.24688e+06	3.52684e+06	4.33377e+06	0.217662	-2.19984	0.0010152	1	1.3981	down
Com_7826_pos	Procyanidin A3	--	C30 H24 O12	576.126	5.15	--	--	--	--	--	--	--	--	--	--	No results	No results	Full match	577.133	3.24469e+06	5.66379e+06	4.59531e+06	5.02648e+06	3.9042e+06	1.40296e+06	1.71548e+07	1.83949e+07	1.27474e+07	2.66504e+07	2.97334e+07	4.73129e+06	0.217868	-2.19847	0.0018444	0.944444	1.04199	down
Com_17925_pos	Fraxinellone	--	C14 H16 O3	232.109	7.136	--	--	--	--	--	--	--	--	--	--	No results	Full match	Full match	233.117	420690	433288	378966	325892	371576	1.14125e+06	1.80137e+06	1.04022e+06	1.39087e+06	1.13723e+06	2.09639e+06	6.38928e+06	0.221695	-2.17335	0.00230206	0.944444	1.25529	down
Com_7514_pos	9-Oxo-ODE	--	C18 H30 O3	294.217	7.755	--	--	HMDB0004669	--	Lipids and lipid-like molecules	Fatty Acyls	Lineolic acids and derivatives	--	--	--	Invalid mass	No results	No results	295.224	4.5403e+06	5.70723e+06	7.52354e+06	5.63976e+06	4.72442e+06	9.34871e+06	2.36479e+07	2.96204e+07	3.8377e+07	2.2422e+07	2.42009e+07	3.04442e+07	0.222177	-2.17022	1.66e-06	1	1.41282	down
Com_2902_pos	L-arginino-succinate	--	C10 H17 N4 O6	289.115	1.358	--	--	--	--	--	--	--	--	--	--	No results	No results	Full match	272.111	1.07502e+07	1.73957e+07	2.4747e+07	2.00905e+07	1.6146e+07	4.20588e+07	8.59591e+07	5.24854e+07	1.17421e+08	8.5876e+07	1.64809e+08	8.12871e+07	0.223171	-2.16378	0.000106099	1	1.24954	down
Com_4762_pos	Meperidine-d5	--	C15 H16 [2]H5 N O2	252.187	7.77	--	--	--	--	--	--	--	--	--	--	Invalid mass	No results	No results	253.194	2.40756e+06	6.4574e+06	3.95576e+06	2.27787e+06	6.89788e+06	1.73328e+07	2.24703e+07	2.9938e+07	2.05905e+07	2.23966e+07	1.26008e+07	6.42614e+07	0.228316	-2.13089	0.00232379	0.972222	1.27576	down
Com_5729_pos	Kirenol	--	C20 H34 O4	338.244	7.076	--	--	--	--	--	--	--	--	--	--	No results	No results	Full match	339.25	1.10345e+07	9.87756e+06	8.08824e+06	7.44759e+06	4.2836e+06	1.07187e+07	3.42126e+07	5.02284e+07	3.61101e+07	3.26191e+07	2.19785e+07	4.85353e+07	0.230013	-2.12021	1.71e-05	1	1.15686	down
Com_22851_pos	Tubuloside A	--	C37 H48 O21	828.27	1.344	--	--	--	--	--	--	--	--	--	--	No results	No results	Full match	829.277	759657	664950	621631	644165	794380	733649	2.62263e+06	2.82889e+06	4.12592e+06	2.64466e+06	2.82215e+06	3.05928e+06	0.233017	-2.10149	8.22e-08	1	1.64895	down
Com_1774_pos	VNK	--	C15 H29 N5 O5	359.214	7.036	--	--	--	--	--	--	--	--	--	--	Invalid mass	No results	No results	360.221	1.48569e+07	2.62811e+07	2.60547e+07	2.31439e+07	2.49599e+07	4.02726e+07	1.10796e+08	124514080	1.23371e+08	3.65929e+07	2.99354e+07	241892600	0.233201	-2.10035	0.010353	0.944444	1.11205	down
Com_23210_pos	N-[(4-hydroxy-3-methoxyphenyl)methyl]-8-methylnonanamide	--	C18 H29 N O3	285.229	8.526	--	--	--	--	--	--	--	--	--	--	Invalid mass	No results	No results	286.236	288256	273172	413883	474408	354580	291178	2.40841e+06	946338	2.89132e+06	982058	1.04696e+06	699009	0.233503	-2.09849	0.00139109	1	1.26834	down
Com_21682_pos	5,6-dimethoxy-2-(2-methoxyphenyl)-4H-chromen-4-one	--	C18 H16 O5	334.078	6.73	--	--	--	--	--	--	--	--	--	--	Invalid mass	No results	No results	335.085	890513	889900	927669	822437	610382	557666	3.48387e+06	2.87573e+06	3.27752e+06	3.49422e+06	5.11378e+06	1.71736e+06	0.23537	-2.087	2.67e-05	1	1.54535	down
Com_4810_pos	6-Pentyl-2H-pyran-2-one	--	C10 H14 O2	166.099	5.809	--	--	HMDB0031085	--	Organoheterocyclic compounds	Pyrans	Pyranones and derivatives	--	--	--	Full match	No results	Full match	167.106	5.7632e+06	1.0757e+07	2.08003e+07	1.63137e+07	1.19455e+07	1.64829e+07	6.9976e+07	5.20355e+07	5.53076e+07	6.93077e+07	5.12221e+07	4.71423e+07	0.237869	-2.07176	0.000210653	1	1.43516	down
Com_3594_pos	Procyanidin A2	--	C30 H24 O12	269.085	4.939	--	--	HMDB0037655	--	Phenylpropanoids and polyketides	Flavonoids	Biflavonoids and polyflavonoids	--	--	--	No results	Invalid mass	No results	577.132	1.15236e+07	1.77104e+07	2.17383e+07	3.12087e+07	6.96712e+06	1.20485e+07	5.91721e+07	6.0182e+07	5.61786e+07	1.14516e+08	9.03037e+07	4.50365e+07	0.237892	-2.07162	0.000310886	1	1.08383	down
Com_5991_pos	Isophorone	Isophorone; 1,1,3-Trimethyl-3-cyclohexene-5-one	C9 H14 O	138.104	9.674	cpd:C14743	--	HMDB0031195	--	Organic oxygen compounds	Organooxygen compounds	Carbonyl compounds	--	--	--	Full match	No results	No results	139.112	1.17539e+07	1.15348e+07	2.94492e+06	1.38054e+07	1.00499e+07	5.25621e+06	2.92945e+07	3.44996e+07	5.18502e+07	3.77025e+07	4.21374e+07	3.51098e+07	0.240011	-2.05883	0.000977758	1	1.28573	down
Com_3936_pos	N alpha-Acetyl-L-lysine	--	C8 H16 N2 O3	188.116	3.046	--	--	--	--	--	--	--	--	--	--	No results	No results	Full match	189.123	3.05649e+07	7.19661e+06	9.64636e+06	9.5427e+06	1.07705e+07	1.49774e+07	7.20027e+07	8.10599e+07	3.95257e+07	4.95924e+07	3.68068e+07	6.09954e+07	0.243243	-2.03953	0.000237738	1	1.1475	down
Com_1436_pos	MAG (18:2)	--	C21 H38 O4	354.276	8.472	--	--	--	--	--	--	--	--	--	--	No results	No results	Full match	355.283	4.53163e+07	38473745	5.60963e+07	4.61759e+07	6.19802e+07	6.06581e+07	1.88747e+08	2.36614e+08	3.10017e+08	1.71727e+08	1.69851e+08	1.87763e+08	0.244087	-2.03454	6.82e-07	1	1.32034	down
Com_20325_pos	Benzoyleneurea	--	C8 H6 N2 O2	162.043	1.097	--	--	--	--	--	--	--	--	--	--	No results	No results	Full match	163.05	198863	570697	1.60863e+06	634531	174568	185116	2.95234e+06	2.68107e+06	1.85698e+06	1.7426e+06	3.06481e+06	1.46362e+06	0.245062	-2.02878	0.00410777	0.972222	1.0045	down
Com_6563_pos	N-Feruloyl putrescine	--	C14 H20 N2 O3	264.147	5.202	--	--	--	--	--	--	--	--	--	--	No results	No results	Full match	265.154	5.38501e+06	3.07919e+06	4.09981e+06	2.64809e+06	9.21104e+06	1.10316e+07	4.33728e+07	2.62134e+07	3.53935e+07	1.65805e+07	9.91939e+06	1.25975e+07	0.246082	-2.02279	0.00192824	0.972222	1.14506	down
Com_4434_pos	Uracil	Uracil	C4 H4 N2 O2	112.027	2.224	cpd:C00106	map00240 Pyrimidine metabolism;map00410 beta-Alanine metabolism;map00770 Pantothenate and CoA biosynthesis;map01100 Metabolic pathways	HMDB0000300	--	Organoheterocyclic compounds	Diazines	Pyrimidines and pyrimidine derivatives	--	--	--	Full match	Full match	Full match	113.034	1.20612e+07	1.22298e+07	1.37616e+07	1.167e+07	1.66559e+07	1.87333e+07	5.26444e+07	2.96931e+07	8.65305e+07	5.12845e+07	5.91305e+07	6.20047e+07	0.249384	-2.00356	3.77e-05	1	1.32568	down
Com_10775_pos	p-Coumaric acid ethyl ester	--	C11 H12 O3	192.078	6.309	--	--	--	--	--	--	--	--	--	--	No results	No results	Full match	193.085	1.12953e+06	2.22717e+06	1.45516e+06	1.19756e+06	1.15122e+06	1.32324e+06	3.86569e+06	1.0317e+07	6.5636e+06	4.63369e+06	5.55703e+06	2.84083e+06	0.251167	-1.99328	0.000231532	1	1.05443	down
Com_10597_pos	Cinnamyl acetate	Cinnamyl acetate; 3-Phenyl-2-propenyl acetate	C11 H12 O2	176.083	5.938	cpd:C12299	--	HMDB0029699	--	Benzenoids	Benzene and substituted derivatives	Styrenes	--	--	--	No results	No results	Full match	177.09	1.62626e+06	3.32233e+06	3.9354e+06	3.45536e+06	1.59095e+06	2.38528e+06	1.11553e+07	8.19436e+06	1.41541e+07	1.07212e+07	1.24152e+07	7.99744e+06	0.252417	-1.98612	6.28e-05	1	1.20721	down
Com_2528_pos	4-Pyridoxic acid	4-Pyridoxate; 4-Pyridoxic acid	C8 H9 N O4	183.056	1.284	cpd:C00847	map00750 Vitamin B6 metabolism;map01100 Metabolic pathways	HMDB0000017	--	Organoheterocyclic compounds	Pyridines and derivatives	Pyridinecarboxylic acids and derivatives	--	--	--	Invalid mass	No results	No results	184.063	6.25998e+06	5.03085e+07	2.5827e+07	4.0525e+07	1.32152e+07	1.27378e+07	7.14086e+07	1.73035e+08	1.16373e+08	4.42151e+07	5.10114e+07	1.30583e+08	0.25378	-1.97835	0.00438	0.972222	1.18218	down
Com_11059_pos	Carnosic acid	--	C20 H28 O4	332.198	5.501	--	--	HMDB0002358	--	Lipids and lipid-like molecules	Prenol lipids	Diterpenoids	--	--	--	No results	No results	Full match	333.205	2.55799e+06	4.09973e+06	3.51993e+06	2.68435e+06	3.83871e+06	5.87243e+06	1.31808e+07	1.84713e+07	1.22566e+07	1.37528e+07	1.44313e+07	1.66683e+07	0.254314	-1.97532	1.44e-05	1	1.39237	down
Com_4350_pos	LNK	--	C16 H31 N5 O5	373.23	6.983	--	--	--	--	--	--	--	--	--	--	Invalid mass	No results	No results	374.237	1.20533e+07	1.85836e+07	1.27743e+07	1.14909e+07	2.59559e+07	1.37879e+07	6.0998e+07	6.69086e+07	5.5404e+07	8.78187e+07	4.87564e+07	4.04955e+07	0.262627	-1.92891	1.37e-05	1	1.09053	down
Com_6668_pos	N-(9H-Purin-6-ylcarbamoyl)threonine	--	C10 H12 N6 O4	280.093	5.092	--	--	--	--	--	--	--	--	--	--	No results	No results	Full match	281.101	9.3009e+06	6.18504e+06	8.63293e+06	6.51168e+06	4.72597e+06	4.81112e+06	4.2216e+07	3.58492e+07	2.73528e+07	1.01379e+07	2.06217e+07	1.53419e+07	0.265099	-1.9154	0.00117034	1	1.21003	down
Com_1837_pos	9-HpOTrE	--	C18 H30 O4	310.214	6.698	--	--	--	LMFA02000108	--	--	--	Fatty Acyls [FA]	Octadecanoids [FA02]	Other Octadecanoids [FA0200]	No results	No results	Full match	311.22	9.48276e+06	1.66141e+07	2.46176e+07	1.3089e+07	2.11038e+07	1.51507e+08	2.03416e+08	1.53598e+08	1.22232e+08	5.07052e+07	1.2575e+08	2.33338e+08	0.265921	-1.91093	0.00529606	0.916667	1.16088	down
Com_9577_pos	Enterodiol	Enterodiol	C18 H22 O4	302.151	5.751	cpd:C18166	--	HMDB0005056	--	Lignans, neolignans and related compounds	Dibenzylbutane lignans	Dibenzylbutanediol lignans	--	--	--	No results	No results	Full match	303.158	2.3931e+06	3.40568e+06	4.67417e+06	7.01802e+06	7.12312e+06	3.38162e+06	1.16378e+07	1.32738e+07	1.50255e+07	1.68137e+07	2.71927e+07	2.0836e+07	0.267187	-1.90408	0.000158474	1	1.3639	down
Com_12940_pos	Tanshindiol C	--	C18 H16 O5	312.099	5.444	--	--	--	--	--	--	--	--	--	--	No results	No results	Full match	313.106	4.87679e+06	2.42409e+06	3.59382e+06	3.19246e+06	1.65742e+06	2.35168e+06	1.36064e+07	7.58117e+06	1.21936e+07	1.0213e+07	1.14487e+07	1.25469e+07	0.267737	-1.90111	6.45e-05	1	1.28878	down
Com_24551_pos	2,6-Diaminooimelic Acid	--	C7 H14 N2 O4	190.095	5.201	--	--	--	--	--	--	--	--	--	--	No results	No results	Full match	191.102	298799	434596	465541	412245	361255	348995	760590	2.03572e+06	3.26402e+06	861139	984634	748941	0.268217	-1.89853	0.00472024	1	1.36893	down
Com_3923_pos	(±)8-HEPE	--	C20 H30 O3	300.208	9.693	--	--	--	--	--	--	--	--	--	--	Invalid mass	No results	No match	301.215	1.29475e+07	1.70775e+07	2.30977e+07	1.96455e+07	1.52493e+07	1.26079e+07	7.02327e+07	5.6534e+07	5.83935e+07	5.07763e+07	5.26136e+07	8.56012e+07	0.268943	-1.89463	1.37e-06	1	1.09594	down
Com_19980_pos	Toringin	--	C21 H20 O9	416.11	4.987	--	--	HMDB0036618	LMPK12110146	Phenylpropanoids and polyketides	Flavonoids	Flavonoid glycosides	Polyketides [PR]	Flavonoids [PK12]	Flavones and Flavonols [PK1211]	No results	No results	Full match	417.117	192550	561293	646428	1.32331e+06	233038	293528	5.45157e+06	1.2766e+06	1.32153e+06	1.17922e+06	1.49199e+06	1.33322e+06	0.269629	-1.89095	0.00567514	0.916667	1.1838	down
Com_25512_pos	Poricoic acid A	--	C31 H46 O5	498.335	6.976	--	--	--	--	--	--	--	--	--	--	No results	No results	Full match	499.342	395654	350411	407259	442105	381741	622076	1.78765e+06	2.31784e+06	1.27859e+06	872805	1.66471e+06	1.64965e+06	0.271568	-1.88061	3.65e-05	1	1.06598	down
Com_22461_pos	LPE 18:1	--	C23 H46 N O7 P	479.3	9.43	--	--	--	LMGP02050064	--	--	--	Glycerophospholipids [GP]	Glycerophosphoethanolamines [GP02]	Monoacylglycerophosphoethanolamines [GP0205]	No results	Full match	Full match	480.309	579475	907972	792727	827593	645996	503845	1.33672e+06	1.89529e+06	3.57166e+06	2.1468e+06	4.59455e+06	2.00566e+06	0.273789	-1.86886	0.000465832	1	1.44753	down
Com_8603_pos	PC (16:1e/2:0)	--	C26 H52 N O7 P	521.347	9.282	--	--	--	--	--	--	--	--	--	--	No results	Full match	Full match	522.354	4.17545e+06	2.83266e+06	3.04422e+06	3.59263e+06	3.22888e+06	3.04964e+06	5.2289e+06	1.12452e+07	1.25185e+07	4.22854e+06	1.12256e+07	2.54958e+07	0.284855	-1.8117	0.00841964	1	1.13003	down
Com_11569_pos	P-Aminohippuric Acid	--	C9 H10 N2 O3	194.069	4.917	--	--	HMDB0001867	--	Benzenoids	Benzene and substituted derivatives	Benzoic acids and derivatives	--	--	--	No results	No results	Full match	427.102	2.03337e+06	2.05178e+06	4.28162e+06	6.56315e+06	1.83714e+06	3.98725e+06	1.15866e+07	8039812	9.98363e+06	1.83773e+07	1.60262e+07	8.61417e+06	0.285763	-1.80711	0.000645426	1	1.18451	down
Com_16033_pos	S-Methyl-5'-thioadenosine	5'-Methylthioadenosine; Methylthioadenosine; S-Methyl-5'-thioadenosine; 5-Methylthioadenosine; 5'-Deoxy-5'-(methylthio)adenosine; Thiomethyladenosine; MTA	C11 H15 N5 O3 S	297.088	5.098	cpd:C00170	map00270 Cysteine and methionine metabolism;map00908 Zeatin biosynthesis;map01100 Metabolic pathways	HMDB0001173	--	Nucleosides, nucleotides, and analogues	5'-deoxyribonucleosides	5'-deoxy-5'-thionucleosides	--	--	--	No results	No results	Full match	298.096	1.49095e+06	1.43893e+06	2.07033e+06	1.26257e+06	1.46726e+06	965142	3.27231e+06	3.61568e+06	5.62067e+06	6.77052e+06	5.82206e+06	5.21739e+06	0.286793	-1.80192	1.32e-05	1	1.18522	down
Com_8672_pos	Nodakenin	Nodakenin	C20 H24 O9	408.14	5.536	cpd:C09279	--	--	--	--	--	--	--	--	--	No results	No results	Full match	409.147	1.61082e+06	3.42888e+06	1.82874e+07	4.71022e+06	2.42682e+06	377590	1.32495e+07	1.7312e+07	1.83899e+07	1.69029e+07	2.88448e+07	1.23158e+07	0.288201	-1.79486	0.0161632	0.888889	1.12637	down
Com_15750_pos	Butanedioicacid	--	C28 H36 O10	532.228	5.71	--	--	--	--	--	--	--	--	--	--	No results	No results	Full match	533.235	1.81469e+06	1.27176e+06	1.45588e+06	1.26391e+06	2.98408e+06	988399	3.48645e+06	6.70092e+06	4.87798e+06	7.14804e+06	3.5231e+06	8.16068e+06	0.288482	-1.79345	0.000180452	1	1.20081	down
Com_28178_pos	Corynoline	--	C21 H21 N O5	367.14	6.817	--	--	--	--	--	--	--	--	--	--	No results	No results	Full match	368.147	180055	179559	173540	164059	207535	325164	778732	657671	782137	688166	762045	569900	0.290166	-1.78505	8.67e-06	1	1.01538	down
Com_2704_pos	Phellamurin	Phellamurin; 8-Prenyldihydrokaempferol 7-glucoside	C26 H30 O11	518.175	5.238	cpd:C09808	--	HMDB0031876	--	Lipids and lipid-like molecules	Fatty Acyls	Fatty acyl glycosides	--	--	--	Invalid mass	No results	No results	519.183	1.42584e+07	1.76501e+07	2.34354e+07	2.56846e+07	7.29723e+07	6.9231e+07	1.50906e+08	1.00256e+08	1.2637e+08	1.3775e+08	1.39879e+08	9.93462e+07	0.295865	-1.75699	0.00342801	1	1.17283	down
Com_3449_pos	Diacetoxyscirpenol	Diacetoxyscirpenol	C19 H26 O7	326.17	6.115	cpd:C09662	--	HMDB0035104	--	Lipids and lipid-like molecules	Prenol lipids	Sesquiterpenoids	--	--	--	Invalid mass	Invalid mass	No results	327.177	1.65802e+07	1.44415e+07	2.87607e+07	2.03721e+07	1.52161e+07	3.55999e+07	9.44485e+07	6.52158e+07	7.16599e+07	8.04414e+07	5.44903e+07	7.41416e+07	0.297391	-1.74957	0.000105399	1	1.02731	down
Com_23016_pos	7-(1-pyrrolidinyl)pyrimido[4,5-d]pyrimidin-4-amine	--	C10 H12 N6	216.114	6.594	--	--	--	--	--	--	--	--	--	--	Invalid mass	No results	No results	217.122	277570	433679	292475	956144	451317	405513	1.6954e+06	1.90367e+06	1.20349e+06	1.60354e+06	1.41769e+06	1.63423e+06	0.297811	-1.74753	0.000441363	1	1.13015	down
Com_99_pos	D-(+)-Proline	--	C5 H9 N O2	115.063	1.349	--	--	--	--	--	--	--	--	--	--	Full match	Full match	Full match	116.07	1955897543	1.54625e+08	3.96727e+08	2.99231e+08	3.47893e+08	1744618103	4649006709	4066348650	1214537135	2895372664	1694223521	1769563520	0.300754	-1.73335	0.0131131	0.861111	1.17096	down
Com_3899_pos	Diaminopimelic acid	--	C7 H14 N2 O4	190.095	1.327	--	--	HMDB0001370	--	Organic acids and derivatives	Carboxylic acids and derivatives	Amino acids, peptides, and analogues	--	--	--	Full match	Full match	Full match	191.102	2.77526e+07	4.27598e+07	4.43853e+07	1.07576e+07	1.36386e+07	1.69482e+07	8.17935e+07	8.04097e+07	9.32429e+07	7.94023e+07	1.10269e+08	7.15596e+07	0.302398	-1.72548	0.0022662	1	1.12654	down
Com_1019_pos	5α-Dihydrotestosterone	--	C19 H30 O2	290.224	7.409	--	--	--	--	--	--	--	--	--	--	Full match	No results	No results	291.231	7.59517e+07	9.05075e+07	1.02073e+08	7.95886e+07	7.30504e+07	8.87272e+07	207136136	1.90318e+08	5.31007e+08	1.80389e+08	2.29797e+08	3.38847e+08	0.303964	-1.71803	0.000831088	1	1.07129	down
Com_16600_pos	Maltopentaose	--	C30 H52 O26	828.274	1.338	--	--	HMDB0012254	--	Organic oxygen compounds	Organooxygen compounds	Carbohydrates and carbohydrate conjugates	--	--	--	No results	No results	Full match	829.283	3.13524e+06	1.71839e+06	1.73707e+06	1.75253e+06	2.46656e+06	2.30785e+06	8.29671e+06	4.26217e+06	7.24986e+06	7.59609e+06	6.78472e+06	7.59461e+06	0.313938	-1.67145	8.57e-06	1	1.56287	down
Com_29603_pos	Tetrahydropapaverine	--	C20 H25 N O4	343.177	6.78	--	--	--	--	--	--	--	--	--	--	No results	No results	Full match	366.166	174868	159087	175484	175023	194463	281633	530256	1.18091e+06	552034	469288	530166	427019	0.314542	-1.66867	0.000199439	1	1.01133	down
Com_325_pos	L-Glutamine	L-Glutamine; L-2-Aminoglutaramic acid	C5 H10 N2 O3	146.069	1.301	cpd:C00064	map00220 Arginine biosynthesis;map00230 Purine metabolism;map00240 Pyrimidine metabolism;map00250 Alanine, aspartate and glutamate metabolism;map00630 Glyoxylate and dicarboxylate metabolism;map00910 Nitrogen metabolism;map00970 Aminoacyl-tRNA biosynthesis;map01100 Metabolic pathways;map01230 Biosynthesis of amino acids;map02010 ABC transporters	HMDB0003423	--	Organic acids and derivatives	Carboxylic acids and derivatives	Amino acids, peptides, and analogues	--	--	--	Full match	Full match	Full match	147.076	8.05514e+08	1.16735e+08	2.18775e+08	2.7627e+08	3.54562e+08	9.12521e+08	1682530414	1535801067	1267834908	1585342315	7.09018e+08	1565477168	0.321636	-1.6365	0.00683303	0.944444	1.13512	down
Com_387_pos	MGMG (18:2)	--	C27 H48 O9	516.329	8.783	--	--	--	--	--	--	--	--	--	--	No results	No results	Full match	539.318	2.29897e+08	187962592	349561111	3.48509e+08	2.46509e+08	3.34452e+08	8.9913e+08	1040887276	1411800408	5.7005e+08	5.88609e+08	7.06886e+08	0.325239	-1.62043	0.000160277	1	1.21622	down
Com_3680_pos	octadec-9-ynoic acid	--	C18 H32 O2	262.229	8.472	--	--	--	--	--	--	--	--	--	--	Invalid mass	No results	No results	263.236	1.58695e+07	1.12128e+07	1.56465e+07	1.49984e+07	2.15093e+07	1.60615e+07	4.45147e+07	5.83183e+07	7.53219e+07	3.6308e+07	2.99831e+07	4.57592e+07	0.328382	-1.60655	0.00010222	1	1.11314	down
Com_266_pos	DGMG (18:2)	--	C33 H58 O14	678.382	8.472	--	--	--	--	--	--	--	--	--	--	No results	No results	Full match	679.388	3.60873e+08	2.33375e+08	3.25301e+08	3.18735e+08	4.20413e+08	3.70653e+08	9.21378e+08	1168199396	1634745403	7.71439e+08	6.29782e+08	9.9706e+08	0.331452	-1.59313	0.000122607	1	1.13357	down
Com_28792_pos	Rhein 8-Glucoside	--	C21 H18 O11	446.084	4.873	--	--	--	--	--	--	--	--	--	--	No results	No results	Full match	447.091	217987	284015	319451	365192	255526	235126	583403	509430	753030	837451	1.65532e+06	708984	0.332295	-1.58946	0.000781404	1	1.32435	down
Com_5122_pos	Citrinin	Citrinin	C13 H14 O5	250.083	5.081	cpd:C16765	--	HMDB0041857	--	Organoheterocyclic compounds	Benzopyrans		--	--	--	Full match	No results	No results	251.09	1.57625e+07	1.4301e+07	1.51775e+07	1.56898e+07	1.23395e+07	5.16964e+06	6.34015e+07	5.41355e+07	3.06017e+07	2.47578e+07	2.17371e+07	4.04802e+07	0.333626	-1.5837	0.00143566	1	1.17125	down
Com_12531_pos	Stachydrine	Stachydrine; Proline betaine; L-Proline betaine	C7 H13 N O2	143.095	5.038	cpd:C10172	--	HMDB0004827	--	Organic acids and derivatives	Carboxylic acids and derivatives	Amino acids, peptides, and analogues	--	--	--	No results	No results	Full match	144.102	2.35136e+06	2.46222e+06	476581	2.54814e+06	1.23913e+06	2.10802e+06	4.51622e+06	1.50591e+07	2.87289e+06	3.90889e+06	3.41812e+06	3.73535e+06	0.333789	-1.58299	0.0164028	1	1.22025	down
Com_4920_pos	Pipecolic acid	L-Pipecolate; Pipecolinic acid; Pipecolic acid; 2-Piperidinecarboxylic acid; (S)-Piperidine-2-carboxylic acid	C6 H11 N O2	129.079	1.734	cpd:C00408	map00310 Lysine degradation;map00960 Tropane, piperidine and pyridine alkaloid biosynthesis;map01100 Metabolic pathways;map01110 Biosynthesis of secondary metabolites	HMDB0000716	--	Organic acids and derivatives	Carboxylic acids and derivatives	Amino acids, peptides, and analogues	--	--	--	Full match	Full match	Full match	130.086	1.12337e+07	1.28987e+07	1.71109e+07	1.90957e+07	1.29636e+07	1.15203e+07	5.58465e+07	4.73814e+07	2.70915e+07	3.59379e+07	3.88509e+07	4.85963e+07	0.334337	-1.58062	1.61e-05	1	1.19858	down
Com_20800_pos	14,15-Dehydrocrepenynic acid	--	C18 H28 O2	276.208	8.952	--	--	--	LMFA01031062	--	--	--	Fatty Acyls [FA]	Fatty Acids and Conjugates [FA01]	Unsaturated fatty acids [FA0103]	No results	No results	Full match	277.215	918226	1.00799e+06	1.09044e+06	1.1758e+06	1.00764e+06	1.15146e+06	2.76581e+06	2.72504e+06	3.39954e+06	3.14512e+06	2.35e+06	4.46583e+06	0.336929	-1.56948	1.67e-05	1	1.32006	down
Com_7135_pos	Methyl Dihydrojasmonate	--	C13 H22 O3	226.156	6.309	--	--	HMDB0031740	--	Lipids and lipid-like molecules	Fatty Acyls	Lineolic acids and derivatives	--	--	--	No results	No results	Full match	227.163	8.48619e+06	9.41815e+06	1.06098e+07	9.38851e+06	6.20017e+06	1.26489e+07	3.7382e+07	3.86542e+07	2.62623e+07	2.45669e+07	2.33659e+07	1.69624e+07	0.339437	-1.55878	7.63e-05	1	1.40643	down
Com_9127_pos	Isoquinoline	Isoquinoline; 2-Benzazine; Benzo[c]pyridine	C9 H7 N	129.058	5.342	cpd:C06323	--	HMDB0034244	--	Organoheterocyclic compounds	Isoquinolines and derivatives		--	--	--	Full match	No results	No results	130.065	4.61408e+06	1.02907e+07	6.07485e+06	1.12999e+07	4.55688e+06	7.10555e+06	1.92163e+07	2.17122e+07	2.33214e+07	2.27644e+07	2.53697e+07	1.63712e+07	0.341283	-1.55096	0.000393542	1	1.18296	down
Com_4916_pos	Pregnenolone	Pregnenolone; 5-Pregnen-3beta-ol-20-one; 3beta-Hydroxypregn-5-en-20-one	C21 H32 O2	316.24	8.438	cpd:C01953	map01100 Metabolic pathways	HMDB0000253	LMST02030088	Lipids and lipid-like molecules	Steroids and steroid derivatives	Pregnane steroids	Sterols [ST]	Steroids [ST02]	C21 steroids (gluco/mineralocorticoids, progestogins) and derivatives [ST0203]	Full match	No results	No results	317.247	1.72304e+07	1.52566e+07	1.15847e+07	6.08553e+06	1.2272e+07	1.52972e+07	2.92754e+07	3.09484e+07	7.39833e+07	3.19151e+07	3.4267e+07	2.70685e+07	0.341718	-1.54912	0.000607239	1	1.11753	down
Com_18096_pos	Dehydrodiisoeugenol	--	C20 H22 O4	326.151	6.2	--	--	--	--	--	--	--	--	--	--	No results	No results	Full match	327.158	1.38829e+06	1.34442e+06	2.25947e+06	1.06414e+06	1.44924e+06	2.03864e+06	5.66958e+06	7.03938e+06	3.1749e+06	2.45675e+06	5.00029e+06	4.23268e+06	0.346135	-1.53059	0.000469372	1	1.1402	down
Com_10896_pos	16-Heptadecyne-1,2,4-triol	--	C17 H32 O3	306.216	8.122	--	--	--	--	--	--	--	--	--	--	Invalid mass	No results	No results	307.223	2.75795e+06	2.94706e+06	3.12533e+06	3.99777e+06	3.05412e+06	2.7574e+06	1.04959e+07	8.29466e+06	9.74782e+06	5.65908e+06	9.17137e+06	9.83e+06	0.350376	-1.51302	8.77e-06	1	1.03353	down
Com_10533_pos	Arachidonic acid methyl ester	--	C21 H34 O2	318.254	7.312	--	--	HMDB0062594	--				--	--	--	Full match	No results	Full match	319.262	4.22219e+06	4.15103e+06	6.02776e+06	4.31101e+06	6.27715e+06	3.63615e+06	7.9376e+06	1.43772e+07	2.20088e+07	1.14621e+07	8.19294e+06	1.68282e+07	0.354244	-1.49718	0.000850121	1	1.16908	down
Com_11515_pos	N-Sinapoylputrescine	--	C15 H22 N2 O4	294.157	5.051	--	--	--	--	--	--	--	--	--	--	No results	No results	Full match	295.164	2.65248e+06	5.68493e+06	6.9919e+06	5.20887e+06	4.32583e+06	2.78075e+06	5.85671e+06	1.74882e+07	1.6592e+07	1.39209e+07	9.37754e+06	1.42295e+07	0.356869	-1.48653	0.00137105	0.972222	1.43937	down
Com_17044_pos	Melatonin	Melatonin; N-Acetyl-5-methoxytryptamine	C13 H16 N2 O2	232.122	5.266	cpd:C01598	map00380 Tryptophan metabolism;map01100 Metabolic pathways	HMDB0001389	--	Organoheterocyclic compounds	Indoles and derivatives	Indoles	--	--	--	No results	No results	Full match	503.207	830365	2.21369e+06	1.89324e+06	1.1525e+06	1.29398e+06	1.04024e+06	2.95107e+06	2.8234e+06	2.89011e+06	6.24379e+06	4.45928e+06	4.15089e+06	0.358185	-1.48122	0.000421366	1	1.0473	down
Com_15008_pos	5,6-dimethyl-4-oxo-4H-pyran-2-carboxylic acid	--	C8 H8 O4	168.042	5.606	--	--	--	--	--	--	--	--	--	--	Full match	No results	Full match	169.049	1.32989e+06	2.60886e+06	4.07926e+06	3.9517e+06	2.42697e+06	2.13012e+06	4.99418e+06	5.63392e+06	7.52383e+06	9.30929e+06	1.19945e+07	5.59736e+06	0.36683	-1.44682	0.00102919	1	1.33796	down
Com_798_pos	D-Phenylalanine	D-Phenylalanine; D-alpha-Amino-beta-phenylpropionic acid	C9 H11 N O2	165.079	4.871	cpd:C02265	map00360 Phenylalanine metabolism	--	--	--	--	--	--	--	--	No results	No results	Full match	166.086	2.33205e+08	9.30535e+07	1.48635e+08	1.64111e+08	1.69175e+08	2.07372e+08	370688122	5.10819e+08	4.85786e+08	495787666	4.40291e+08	4.53284e+08	0.3684	-1.44066	0.000240277	1	1.43669	down
Com_20016_pos	10-Formyl-THF	10-Formyltetrahydrofolate; 10-Formyl-THF	C20 H23 N7 O7	473.165	4.956	cpd:C00234	map00670 One carbon pool by folate;map00970 Aminoacyl-tRNA biosynthesis;map01100 Metabolic pathways;map01200 Carbon metabolism	HMDB0000972	--	Organoheterocyclic compounds	Dithiolanes	Lipoamides	--	--	--	No results	No results	Full match	474.173	3.39691e+06	1.10476e+06	705846	1.52982e+06	1.81193e+06	1.28081e+06	4.42072e+06	5.16616e+06	3.29554e+06	4.89652e+06	5.72029e+06	3.06167e+06	0.370096	-1.43403	0.00241244	0.944444	1.09636	down
Com_7581_pos	Maltotetraose	Maltotetraose	C24 H42 O21	688.202	1.338	cpd:C02052	--	HMDB0001296	--	Organic oxygen compounds	Organooxygen compounds	Carbohydrates and carbohydrate conjugates	--	--	--	Invalid mass	No results	No match	689.209	1.19558e+07	1.13097e+07	5.38228e+06	1.71264e+07	1.13139e+07	1.06802e+07	3.43336e+07	2.44379e+07	3.25937e+07	3.34147e+07	3.59734e+07	2.2191e+07	0.370431	-1.43272	0.000431866	1	1.11263	down
Com_31451_pos	7,8-Dihydroxyflavone	--	C15 H10 O4	254.057	4.89	--	--	--	--	--	--	--	--	--	--	No results	No results	Full match	255.064	59424.8	67317.7	79880.6	162005	38138.9	37876.4	139436	115403	116540	118815	537241	130185	0.384101	-1.38044	0.0229575	0.861111	1.05009	down
Com_28671_pos	Theobromine	Theobromine; 3,7-Dimethylxanthine	C7 H8 N4 O2	180.065	1.136	cpd:C07480	map00232 Caffeine metabolism;map01100 Metabolic pathways;map01110 Biosynthesis of secondary metabolites	HMDB0002825	--	Organoheterocyclic compounds	Imidazopyrimidines	Purines and purine derivatives	--	--	--	No results	No results	Full match	164.046	158719	208499	565944	393812	187602	130039	673163	589134	710278	415108	491057	1.32753e+06	0.390991	-1.35479	0.00617615	0.944444	1.17951	down
Com_8888_pos	Indole-3-acetic acid	Indole-3-acetate; Indole-3-acetic acid; (Indol-3-yl)acetate; Indoleacetate; Indoleacetic acid; IAA	C10 H9 N O2	175.063	5.335	cpd:C00954	map00380 Tryptophan metabolism;map01100 Metabolic pathways;map04075 Plant hormone signal transduction	HMDB0000197	--	Organoheterocyclic compounds	Indoles and derivatives	Indolyl carboxylic acids and derivatives	--	--	--	Full match	Full match	Full match	176.07	6.76138e+06	1.20248e+07	1.32423e+07	1.11179e+07	4.17572e+06	5.77909e+06	1.89896e+07	2.39006e+07	2.35288e+07	2.61769e+07	2.56895e+07	1.73139e+07	0.391604	-1.35253	0.00213416	1	1.01641	down
Com_22244_pos	Santacruzamate A	--	C15 H22 N2 O3	278.164	8.232	--	--	--	--	--	--	--	--	--	--	No results	No results	Full match	279.171	882780	1.49392e+06	855981	504126	1.66227e+06	908533	2.97616e+06	3.0052e+06	1.73559e+06	4.42592e+06	1.63036e+06	2.18871e+06	0.395166	-1.33947	0.00256497	0.972222	1.17024	down
Com_18854_pos	Toddalolactone	--	C16 H20 O6	308.125	6.304	--	--	--	--	--	--	--	--	--	--	No results	No results	Full match	309.132	863949	953964	2.06715e+06	1.87264e+06	877384	1.25088e+06	1.82085e+06	2.88449e+06	2.74117e+06	4.3777e+06	3.64307e+06	4.3978e+06	0.396976	-1.33288	0.00119141	0.944444	1.19989	down
Com_7681_pos	Apocynin	Apocynin; Acetovanillone	C9 H10 O3	166.062	5.235	cpd:C11380	--	--	--	--	--	--	--	--	--	Full match	No results	Full match	167.07	3.92956e+06	4.14258e+06	2.21954e+07	3.81485e+06	4.0524e+06	2.11796e+07	2.9041e+07	2.3533e+07	1.08736e+07	3.2557e+07	2.70811e+07	2.60281e+07	0.39778	-1.32996	0.0176758	0.944444	1.005	down
Com_14231_pos	Rauwolscine hydrochloride	--	C21 H27 Cl N2 O3	390.169	9.696	--	--	--	--	--	--	--	--	--	--	No results	No results	Full match	391.176	2.56543e+06	2.35113e+06	3.01611e+06	3.24739e+06	2.75868e+06	2.38496e+06	6.18172e+06	3.3235e+06	5.21093e+06	1.24263e+07	6.65795e+06	6.91982e+06	0.400875	-1.31878	0.00378812	1	1.22346	down
Com_20828_pos	2-Hydroxy-4-methoxybenzaldehyde	--	C8 H8 O3	152.047	6.162	--	--	--	--	--	--	--	--	--	--	No results	Full match	Full match	153.054	1.07357e+06	1.79574e+06	1.8949e+06	1.90938e+06	1.07985e+06	1.29936e+06	3.93011e+06	3.29233e+06	2.48967e+06	3.84354e+06	5.68054e+06	3.30357e+06	0.401637	-1.31604	0.000183854	1	1.40006	down
Com_24184_pos	Miyabenol C	--	C42 H32 O9	680.207	5.268	--	--	--	--	--	--	--	--	--	--	No results	No results	Full match	681.214	871397	851709	904818	897562	795470	583698	3.13545e+06	1.14966e+06	2.18459e+06	1.05966e+06	2.31097e+06	1.73759e+06	0.423621	-1.23915	0.00418152	1	1.1926	down
Com_10472_pos	6-Hydroxymethylherniarin	--	C11 H10 O4	206.057	5.076	--	--	--	--	--	--	--	--	--	--	No results	No results	Full match	207.064	6.07294e+06	5.1118e+06	7.77536e+06	5.54293e+06	7.15071e+06	9.19865e+06	1.00654e+07	2.06796e+07	1.60686e+07	2.18662e+07	1.6655e+07	9.03786e+06	0.432884	-1.20795	0.00166212	0.972222	1.15199	down
Com_19234_pos	Linderalactone	Linderalactone	C15 H16 O3	262.12	5.16	cpd:C17425	--	--	--	--	--	--	--	--	--	No results	Invalid mass	No results	263.127	1.21116e+06	3.34611e+06	2.6973e+06	1.76328e+06	1.76107e+06	783491	5.17247e+06	6.09877e+06	3.88112e+06	5.19009e+06	3.08924e+06	2.99828e+06	0.437473	-1.19273	0.0067025	0.944444	1.02507	down
Com_12_pos	11-Deoxy prostaglandin F1β	--	C20 H36 O4	322.25	7.6	--	--	--	--	--	--	--	--	--	--	Invalid mass	No results	No results	323.257	4687569701	5413463237	6735164813	5622678137	4228661911	4060357186	7899344926	8876582122	21311374052	9443016643	12668226310	9990242602	0.438074	-1.19075	0.00175876	1	1.25135	down
Com_18346_pos	Polygalic acid	--	C29 H44 O6	488.312	7.227	--	--	--	--	--	--	--	--	--	--	No results	No results	Full match	489.32	2.08919e+06	905984	2.24569e+06	1.46851e+06	2.09295e+06	2.13679e+06	3.22342e+06	5.75166e+06	2.29787e+06	3.80199e+06	2.73891e+06	6.05148e+06	0.458368	-1.12542	0.00563582	1	1.00078	down
Com_20661_pos	p-Hydroxybenzaldehyde	4-Hydroxybenzaldehyde; p-Hydroxybenzaldehyde	C7 H6 O2	139.063	5.634	cpd:C00633	map01100 Metabolic pathways	HMDB0011718	--	Organic oxygen compounds	Organooxygen compounds	Carbonyl compounds	--	--	--	No results	Invalid mass	No results	140.07	1.65308e+06	1.41118e+06	1.97559e+06	2.36548e+06	1.40414e+06	1.24489e+06	3.90779e+06	4.16271e+06	2.93405e+06	2.91516e+06	3.42116e+06	4.54613e+06	0.459376	-1.12225	0.000111423	1	1.55535	down
Com_29150_pos	Osalmide	--	C13 H11 N O3	229.073	5.535	--	--	--	--	--	--	--	--	--	--	No results	No results	Full match	497.109	258854	409502	461415	442540	299059	300257	933879	611918	810732	598155	529265	1.18953e+06	0.46467	-1.10572	0.00103665	1	1.22051	down
Com_12107_pos	N6-Methyladenine	6-Methylaminopurine; N6-Methyladenine	C6 H7 N5	149.07	5.227	cpd:C08434	--	HMDB0002099	--	Organoheterocyclic compounds	Imidazopyrimidines	Purines and purine derivatives	--	--	--	Full match	No results	Full match	150.077	5.41189e+06	4.45618e+06	4.68344e+06	3.34034e+06	5.49257e+06	3.51069e+06	8.42158e+06	9.64123e+06	8.44166e+06	1.09007e+07	1.0331e+07	7.88257e+06	0.483562	-1.04823	7.03e-05	1	1.01333	down
Com_23883_pos	dAMP	dAMP; 2'-Deoxyadenosine 5'-phosphate; 2'-Deoxyadenosine 5'-monophosphate; Deoxyadenylic acid; Deoxyadenosine monophosphate	C10 H14 N5 O6 P	331.068	1.263	cpd:C00360	map00230 Purine metabolism;map01100 Metabolic pathways	HMDB0000905	--	Nucleosides, nucleotides, and analogues	Purine nucleotides	Purine deoxyribonucleotides	--	--	--	No results	No results	Full match	332.076	684847	939343	1.16059e+06	950602	869423	925659	3.27269e+06	964557	1.23333e+06	2.15524e+06	1.9369e+06	1.80338e+06	0.486575	-1.03927	0.0115019	0.972222	1.12356	down
Com_17968_pos	6-Shogaol	--	C17 H24 O3	276.171	7.398	--	--	HMDB0137236	--	Benzenoids	Phenols	Methoxyphenols	--	--	--	No results	No results	Full match	277.178	2.16459e+06	3.02975e+06	2.51222e+06	2.32265e+06	3.53561e+06	3.34209e+06	4.7621e+06	5.97857e+06	5.88492e+06	7.59992e+06	4.18501e+06	5.73358e+06	0.495163	-1.01402	0.000138773	1	1.12658	down
Com_25618_pos	Usnic acid	--	C18 H16 O7	344.086	5.708	--	--	--	--	--	--	--	--	--	--	No results	Invalid mass	No results	345.093	539155	1.25214e+06	1.43342e+06	1.24441e+06	861867	973152	2.52005e+06	1.97094e+06	2.23742e+06	1.39761e+06	1.90684e+06	1.65747e+06	0.539261	-0.890945	0.00483169	0.972222	1.32695	down
Com_27341_pos	lupinine	Lupinine	C10 H19 N O	169.146	6.55	cpd:C10773	map00960 Tropane, piperidine and pyridine alkaloid biosynthesis;map01110 Biosynthesis of secondary metabolites	--	--	--	--	--	--	--	--	No results	No results	Full match	170.154	704843	960896	1.01497e+06	739863	569016	538623	972763	1.04158e+06	1.6014e+06	1.47706e+06	1.67518e+06	1.46116e+06	0.550265	-0.861802	0.00172301	0.972222	1.22	down
Com_23679_pos	3-Acetyl-2,5-dimethylfuran	--	C8 H10 O2	138.068	5.977	--	--	HMDB0029563	--	Organic oxygen compounds	Organooxygen compounds	Carbonyl compounds	--	--	--	Full match	No results	Full match	139.075	733478	807839	2.29218e+06	1.28954e+06	1.14993e+06	1.10289e+06	1.79439e+06	3.43189e+06	2.02282e+06	2.69918e+06	1.43668e+06	1.8052e+06	0.559194	-0.83858	0.0161588	0.888889	1.11564	down
Com_11412_pos	Carbaprostacyclin	--	C21 H34 O4	332.234	8.852	--	--	--	--	--	--	--	--	--	--	Invalid mass	No results	No results	333.241	6.70048e+06	1.03437e+07	1.18054e+07	8.56446e+06	1.20984e+07	7.10917e+06	1.67035e+07	1.67927e+07	1.5997e+07	1.87578e+07	1.55884e+07	1.58222e+07	0.568138	-0.815686	0.00179814	1	1.04086	down
Com_19345_pos	3-(3,4,5-trimethoxyphenyl)propanoic acid	--	C12 H16 O5	262.083	5.292	--	--	HMDB0030254	--	Phenylpropanoids and polyketides	Phenylpropanoic acids		--	--	--	Invalid mass	No results	No results	263.09	2.13718e+06	3.08283e+06	3.16836e+06	2.74672e+06	2.61123e+06	2.92023e+06	4.63733e+06	4.13329e+06	3.49302e+06	3.54474e+06	6.13342e+06	4.37198e+06	0.633377	-0.658863	0.0019217	1	1.00987	down
Com_7735_pos	Ethyl paraben	--	C9 H10 O3	166.062	4.995	--	--	HMDB0032573	--	Benzenoids	Benzene and substituted derivatives	Benzoic acids and derivatives	--	--	--	Full match	Full match	Full match	167.07	1.82866e+07	1.90667e+07	1.86869e+07	1.78301e+07	1.59151e+07	1.63577e+07	1.41453e+07	1.33516e+07	9.7836e+06	1.29952e+07	1.4115e+07	1.08496e+07	1.41072	0.496435	0.00129079	1	1.0466	up
Com_2494_pos	Isomucronulatol	--	C17 H18 O5	302.114	5.428	--	--	HMDB0033189	LMPK12080033	Phenylpropanoids and polyketides	Isoflavonoids	O-methylated isoflavonoids	Polyketides [PR]	Flavonoids [PK12]	Isoflavans [PK1208]	No results	No results	Full match	303.122	1.33407e+08	7.82616e+07	1.0711e+08	9.86413e+07	8.82831e+07	8.80808e+07	6.0105e+07	5.69348e+07	5.48385e+07	7.07059e+07	6.26189e+07	6.86645e+07	1.58822	0.667409	0.000942156	1	1.21807	up
Com_12736_pos	2-Phenylphenol	2-Hydroxybiphenyl; Orthophenyl phenol; 2-Biphenylol; 2-Phenylphenol	C12 H10 O	170.073	5.438	cpd:C02499	--	HMDB0032582	--	Benzenoids	Benzene and substituted derivatives	Biphenyls and derivatives	--	--	--	No results	No results	Full match	171.08	1.11183e+07	1.00179e+07	9.09631e+06	9.25677e+06	9.38354e+06	7.59957e+06	6.40695e+06	5.18015e+06	5.40243e+06	6.61152e+06	6.48331e+06	5.07029e+06	1.6064	0.683829	5.97e-05	1	1.17284	up
Com_974_pos	3-Methoxybenzaldehyde	--	C8 H8 O2	136.052	5.297	--	--	HMDB0031459	--	Benzenoids	Benzene and substituted derivatives	Benzoyl derivatives	--	--	--	Full match	Full match	Full match	137.06	401402588	3.90578e+08	4.1688e+08	3.80914e+08	3.71035e+08	2.77872e+08	2.8663e+08	1.80098e+08	1.65019e+08	2.39164e+08	2.59684e+08	205114138	1.67603	0.745044	0.000830896	0.972222	1.31627	up
Com_19261_pos	Polygalaxanthone Ⅳ	--	C27 H32 O15	596.172	5.278	--	--	--	--	--	--	--	--	--	--	No results	No results	Full match	597.18	4.25353e+06	4.23624e+06	3.52172e+06	4.57285e+06	3.93614e+06	2.91597e+06	2.35862e+06	1.85382e+06	3.05825e+06	1.82653e+06	2.73498e+06	2.14448e+06	1.67682	0.745732	0.000780066	0.972222	1.00601	up
Com_412_pos	Praeruptorin B	--	C24 H26 O7	426.167	5.292	--	--	--	--	--	--	--	--	--	--	No results	No results	Full match	427.174	1035110913	955304970	7.86709e+08	1097307563	922670839	7.33713e+08	7.2263e+08	3.80711e+08	4.21275e+08	5.07276e+08	5.64744e+08	507654088	1.78167	0.833229	0.000534921	1	1.36912	up
Com_11449_pos	(2E)-3-(3,4-dimethoxyphenyl)prop-2-enoic acid	--	C11 H12 O4	226.083	5.128	--	--	HMDB0034315	--	Phenylpropanoids and polyketides	Cinnamic acids and derivatives	Hydroxycinnamic acids and derivatives	--	--	--	Invalid mass	Invalid mass	No match	227.09	1.34946e+07	9.08783e+06	1.02479e+07	1.06693e+07	1.10151e+07	7.00502e+06	4.32254e+06	5.59028e+06	4.197e+06	3.79014e+06	8.04061e+06	8.31113e+06	1.79611	0.844874	0.0052754	0.944444	1.20492	up
Com_11061_pos	α-Hydroxyalprazolam	--	C17 H13 Cl N4 O	302.099	3.918	--	--	--	--	--	--	--	--	--	--	Invalid mass	No results	No results	325.088	1.23316e+07	1.53386e+07	7.63598e+06	1.28223e+07	1.00617e+07	5.05931e+06	3.70239e+06	3.91394e+06	6.29551e+06	5.77244e+06	1.02393e+07	4403161	1.84257	0.881723	0.0224094	0.861111	1.06521	up
Com_3629_pos	Ferulic acid	Ferulate; Ferulic acid; 4-Hydroxy-3-methoxycinnamic acid; 3-Methoxy-4-hydroxy-trans-cinnamate; 4-Hydroxy-3-methoxycinnamate	C10 H10 O4	194.057	5.262	cpd:C01494	map00940 Phenylpropanoid biosynthesis;map01100 Metabolic pathways;map01110 Biosynthesis of secondary metabolites	HMDB0000954	--	Phenylpropanoids and polyketides	Cinnamic acids and derivatives	Hydroxycinnamic acids and derivatives	--	--	--	Full match	Full match	Full match	195.065	6.70583e+07	4.78574e+07	4.47648e+07	5.68101e+07	7.93069e+07	3.58132e+07	2.34496e+07	2.38809e+07	2.4604e+07	4.08178e+07	4.77555e+07	1.92845e+07	1.84441	0.883159	0.00744355	0.916667	1.11843	up
Com_10857_pos	3',4'-Dihydroxyphenylacetone	--	C9 H10 O3	166.063	4.74	--	--	--	--	--	--	--	--	--	--	Full match	Full match	Full match	167.07	6.71007e+06	9.90434e+06	9.7642e+06	8.85908e+06	7.11813e+06	7.64553e+06	5.29536e+06	4.16226e+06	3.70955e+06	4.03452e+06	4.69975e+06	3.88133e+06	1.93933	0.95556	2.39e-05	1	1.08075	up
Com_8496_pos	7-Methoxyflavone	--	C16 H12 O3	504.16	5.045	--	--	--	LMPK12110021	--	--	--	Polyketides [PR]	Flavonoids [PK12]	Flavones and Flavonols [PK1211]	Invalid mass	No results	No results	505.167	1.36883e+07	2.39544e+07	2.20005e+07	2.14365e+07	1.41215e+07	1.32987e+07	7.61869e+06	9.68715e+06	6.56216e+06	6.70253e+06	1.24322e+07	8.86825e+06	2.09173	1.06469	0.000651239	1	1.36506	up
Com_5592_pos	3-hydroxy-4-methoxy-9H-xanthen-9-one	--	C14 H10 O4	242.057	5.246	--	--	--	--	--	--	--	--	--	--	Full match	No results	No results	243.064	23899403	3.4918e+07	3.40348e+07	3.59156e+07	3.41226e+07	1.88136e+07	1.3899e+07	1.12302e+07	1.47961e+07	1.41195e+07	1.8427e+07	1.42451e+07	2.09537	1.06721	0.0004224	1	1.18167	up
Com_4519_pos	1-ethyl 4-(2-oxo-1,2-diphenylethyl) succinate	--	C20 H20 O5	161.06	5.459	--	--	--	--	--	--	--	--	--	--	Invalid mass	No results	No results	323.127	5.98474e+07	2.04226e+07	4.04553e+07	1.81167e+07	1.61569e+07	2.00887e+07	1.69535e+07	1.42369e+07	9.93756e+06	1.44775e+07	1.42897e+07	1.26307e+07	2.12161	1.08516	0.0291466	0.972222	1.07767	up
Com_11257_pos	ethyl 4-({[(3-morpholinopropyl)amino]carbothioyl}amino)benzoate	--	C17 H25 N3 O3 S	373.136	5.115	--	--	--	--	--	--	--	--	--	--	Invalid mass	No results	No results	374.144	4.01665e+06	4.31049e+06	1.54015e+07	7.04616e+06	4.81016e+06	4.80645e+06	1.7243e+06	3.28701e+06	2.31753e+06	3.53701e+06	4.20059e+06	3.76418e+06	2.14499	1.10097	0.0237186	0.972222	1.05339	up
Com_3162_pos	Galangin	Galangin; 3,5,7-Trihydroxyflavone	C15 H10 O5	116.048	5.243	cpd:C10044	map00941 Flavonoid biosynthesis	HMDB0029521	LMPK12111653	Phenylpropanoids and polyketides	Flavonoids	Flavones	Polyketides [PR]	Flavonoids [PK12]	Flavones and Flavonols [PK1211]	Invalid mass	Invalid mass	No results	117.055	3.94923e+07	8.89174e+07	5.7663e+07	6.36379e+07	5.50134e+07	4.43311e+07	2.43792e+07	2.13505e+07	3.03449e+07	3.11425e+07	3.47048e+07	1.8531e+07	2.17544	1.12131	0.000579132	1	1.13633	up
Com_12573_pos	LQH	--	C17 H28 N6 O5	418.195	5.905	--	--	--	--	--	--	--	--	--	--	Invalid mass	No results	No results	419.201	7.7545e+06	6.72483e+06	3.46478e+06	1.30309e+07	1.00984e+07	4.75184e+06	1.99245e+06	3.745e+06	1.99102e+06	4.84695e+06	2.20545e+06	6.21916e+06	2.18216	1.12575	0.0190827	0.861111	1.00245	up
Com_3826_pos	Deoxyarbutin	--	C11 H14 O3	194.094	5.478	--	--	--	--	--	--	--	--	--	--	No results	No results	Full match	195.101	4.6741e+07	7.03223e+07	8.38715e+07	8.83645e+07	4.35142e+07	5.94082e+07	3.8103e+07	3.1825e+07	2.87586e+07	3.27005e+07	2.68221e+07	1.94689e+07	2.20748	1.1424	0.000574083	1	1.05051	up
Com_22541_pos	Sinapinic acid	--	C11 H12 O5	206.057	3.917	--	--	HMDB0127488	--	Phenylpropanoids and polyketides	Cinnamic acids and derivatives	Hydroxycinnamic acids and derivatives	--	--	--	Invalid mass	No results	No match	207.064	2.2679e+06	3.27275e+06	2.58337e+06	3.66872e+06	2.37821e+06	819237	919273	1.0584e+06	1.05242e+06	1.13421e+06	1.62362e+06	989068	2.21192	1.1453	0.0200256	0.833333	1.07147	up
Com_214_pos	(9cis)-Retinal	--	C20 H28 O	284.213	7.544	--	--	HMDB0006218	--	Lipids and lipid-like molecules	Prenol lipids	Retinoids	--	--	--	Full match	No results	No results	285.221	1870948635	1642813281	1311660529	1128929741	1084079918	1078473765	5.63517e+08	5.54212e+08	2.42505e+08	613610239	1168842086	5.21515e+08	2.21519	1.14743	0.00602083	0.916667	1.33137	up
Com_17158_pos	Homosildenafil	--	C23 H32 N6 O4 S	488.219	6.347	--	--	HMDB0060932	--	Benzenoids	Benzene and substituted derivatives	Benzenesulfonamides	--	--	--	Full match	No results	No results	489.226	5.51573e+06	4.13871e+06	5.16754e+06	2.93807e+06	4.04908e+06	4.76199e+06	2.29989e+06	393863	2.30254e+06	3.94364e+06	1.50754e+06	1.50667e+06	2.22276	1.15235	0.0263849	0.972222	1.02206	up
Com_1926_pos	Isoferulic acid	Isoferulic acid	C10 H10 O4	194.057	5.121	cpd:C10470	--	HMDB0000955	--	Phenylpropanoids and polyketides	Cinnamic acids and derivatives	Hydroxycinnamic acids and derivatives	--	--	--	Full match	Full match	Full match	195.065	1.88779e+08	7.84264e+07	7.10507e+07	1.0939e+08	1.15284e+08	9.25606e+07	3.25816e+07	4.54291e+07	2.31524e+07	2.08526e+07	7.95183e+07	9.3027e+07	2.22531	1.15401	0.0148977	0.861111	1.22757	up
Com_18749_pos	Succinic anhydride	Succinic anhydride; Dihydro-2,5-furandione	C4 H4 O3	100.016	1.597	cpd:C19524	--	HMDB0032523	--	Organic acids and derivatives	Carboxylic acids and derivatives	Dicarboxylic acids and derivatives	--	--	--	No results	No results	Full match	101.023	3.34881e+06	3.68854e+06	2.82537e+06	2.52804e+06	2.76007e+06	4.3002e+06	1.98281e+06	1.75767e+06	1.02458e+06	1.50805e+06	1.32942e+06	1.07002e+06	2.24282	1.16532	0.000167436	1	1.09948	up
Com_3190_pos	5,7-dihydroxy-3-(4-hydroxyphenyl)-4H-chromen-4-one	--	C15 H10 O5	270.052	5.242	--	--	--	--	--	--	--	--	--	--	Full match	Full match	Full match	271.059	3.65702e+07	8.72498e+07	5.60219e+07	6.08812e+07	5.35911e+07	4.32861e+07	2.25869e+07	1.96252e+07	2.78461e+07	2.94649e+07	3.27259e+07	1.68344e+07	2.26451	1.1792	0.000567125	1	1.14278	up
Com_2202_pos	5-Hydroxymethylfurfural	5-Hydroxymethyl-2-furaldehyde; HMF; 5-Hydroxymethylfurfural	C6 H6 O3	126.032	4.857	cpd:C11101	--	HMDB0034355	--	Organic oxygen compounds	Organooxygen compounds	Carbonyl compounds	--	--	--	No results	No results	Full match	127.039	7.88374e+07	1.02692e+08	1.07499e+08	200631256	1.12222e+08	9.32972e+07	4.95226e+07	4.32131e+07	5.38292e+07	5.72011e+07	6.03594e+07	4.22197e+07	2.26927	1.18223	0.000915491	1	1.1529	up
Com_6100_pos	Xylitol	Xylitol	C5 H12 O5	152.068	1.34	cpd:C00379	map00040 Pentose and glucuronate interconversions;map01100 Metabolic pathways;map02010 ABC transporters	HMDB0002917	--	Organic oxygen compounds	Organooxygen compounds	Carbohydrates and carbohydrate conjugates	--	--	--	No results	No results	Full match	153.076	1.91933e+07	2.12099e+07	1.88702e+07	3.11497e+07	2.41228e+07	2.59906e+07	8.33182e+06	1.61129e+07	1.07661e+07	8.603e+06	1.04387e+07	7.42379e+06	2.27862	1.18816	0.000177055	1	1.01782	up
Com_13510_pos	Indole-3-Carboxaldehyde	Indole-3-carboxaldehyde; Indole-3-carbaldehyde	C9 H7 N O	145.053	4.753	cpd:C08493	--	HMDB0029737	--	Organoheterocyclic compounds	Indoles and derivatives	Indoles	--	--	--	No results	No results	Full match	146.06	3.7979e+06	3.79269e+06	3.81908e+06	7.63052e+06	6.54151e+06	6.50354e+06	2.58665e+06	2.08995e+06	2.61214e+06	2.51768e+06	2.32396e+06	1.86154e+06	2.29313	1.19732	0.00113064	1	1.02624	up
Com_7346_pos	4',7-Dimethoxyisoflavone	--	C17 H14 O4	282.088	5.257	--	--	--	--	--	--	--	--	--	--	No results	No results	Full match	283.095	1.02978e+07	1.32525e+07	1.65527e+07	1.12893e+07	1.07196e+07	7.88946e+06	5.35218e+06	4.73656e+06	5.35816e+06	3.92178e+06	5.13546e+06	5.72894e+06	2.31539	1.21126	0.000125465	1	1.09314	up
Com_12167_pos	5-Methylcytosine	5-Methylcytosine	C5 H7 N3 O	125.059	1.356	cpd:C02376	map00240 Pyrimidine metabolism	HMDB0002894	--	Organoheterocyclic compounds	Diazines	Pyrimidines and pyrimidine derivatives	--	--	--	No results	No results	Full match	126.066	5.63373e+06	1.25252e+07	1.34006e+07	1.00728e+07	7.99014e+06	4.80341e+06	2.00393e+06	4.22558e+06	3.38578e+06	6.29973e+06	4.04187e+06	3.27008e+06	2.34322	1.22849	0.00462805	0.944444	1.12385	up
Com_2725_pos	1-(4-hydroxyphenyl)propane-1,2-diol	--	C9 H12 O3	150.068	5.413	--	--	--	--	--	--	--	--	--	--	Invalid mass	No results	No match	151.075	1.20109e+08	8.78575e+07	1.0152e+08	1.0493e+08	6.24223e+07	9.87334e+07	4.79954e+07	3.34002e+07	3.69062e+07	5.87783e+07	3.15306e+07	3.64711e+07	2.34849	1.23173	7.81e-05	1	1.31261	up
Com_27473_pos	D-Panthotenate	--	C9 H17 N O5	219.11	1.685	--	--	--	--	--	--	--	--	--	--	No results	No results	Full match	220.117	686753	744090	786768	733307	1.41307e+06	357784	361834	355411	255773	266943	424476	338776	2.3571	1.23701	0.00487249	0.944444	1.21355	up
Com_4949_pos	Muramic acid	Muramic acid; 3-O-alpha-Carboxyethyl-D-glucosamine; 2-Amino-3-O-[(R)-1-carboxyethyl]-2-deoxy-D-glucopyranose	C9 H17 N O7	251.099	1.356	cpd:C06470	--	HMDB0003254	--	Organic oxygen compounds	Organooxygen compounds	Carbohydrates and carbohydrate conjugates	--	--	--	No results	No results	Full match	252.106	3.1527e+07	2.76762e+07	4.43285e+07	3.57742e+07	2.47945e+07	1.71818e+07	1.57163e+07	1.0217e+07	1.8215e+07	8.26951e+06	14132575	1.00466e+07	2.3667	1.24288	0.000850081	0.972222	1.08118	up
Com_89_pos	8-iso Prostaglandin A2	--	C20 H30 O4	356.196	6.812	--	--	--	--	--	--	--	--	--	--	Invalid mass	No results	No results	357.203	1477729327	2586688786	2464443044	3057825528	3709603262	2259273451	744264890	1352417655	1447683554	6.84031e+08	580479589	1572270592	2.43774	1.28554	0.00215611	0.972222	1.34998	up
Com_5050_pos	5-O-Caffeoylshikimic acid	5-O-Caffeoylshikimic acid	C16 H16 O8	336.083	5.246	cpd:C10434	map00940 Phenylpropanoid biosynthesis;map00941 Flavonoid biosynthesis;map00945 Stilbenoid, diarylheptanoid and gingerol biosynthesis;map01100 Metabolic pathways;map01110 Biosynthesis of secondary metabolites	HMDB0033999	--	Phenylpropanoids and polyketides	Cinnamic acids and derivatives	Hydroxycinnamic acids and derivatives	--	--	--	No results	No results	Full match	337.09	1.52228e+07	2.83481e+07	2.05782e+07	2.99076e+07	2.18472e+07	3.36721e+07	1.35919e+07	7.29525e+06	1.41777e+07	1.0375e+07	9.31598e+06	6.42909e+06	2.44466	1.28963	0.000488153	1	1.02687	up
Com_586_pos	Jasmone	Jasmone; cis-Jasmone	C11 H16 O	164.12	7.528	cpd:C08490	--	HMDB0035601	--	Organic oxygen compounds	Organooxygen compounds	Carbonyl compounds	--	--	--	Full match	No results	No results	165.127	7.11891e+08	6.28839e+08	3.87124e+08	4.42676e+08	3.96675e+08	4.42045e+08	1.3786e+08	1.4157e+08	2.79588e+08	1.78685e+08	3.64606e+08	1.15249e+08	2.47154	1.30541	0.00188077	1	1.32366	up
Com_3791_pos	Dihydroartemisinic acid	--	C15 H24 O2	236.177	5.613	--	--	--	--	--	--	--	--	--	--	No results	Full match	Full match	237.184	1.84151e+07	3.63054e+07	8.48758e+07	4.7205e+07	2.18234e+07	2.1475e+07	1.35881e+07	1.61524e+07	9.74102e+06	2.25239e+07	1.31734e+07	1.76471e+07	2.47883	1.30966	0.0206197	0.916667	1.0922	up
Com_13956_pos	Artemisinin	Qing Hau Sau; Artemisinin	C15 H22 O5	282.145	7.229	cpd:C09538	--	--	--	--	--	--	--	--	--	No results	Invalid mass	No results	283.153	5.55052e+06	3.36337e+06	5.47468e+06	4.57316e+06	9.06757e+06	3.45606e+06	2.33246e+06	2.72685e+06	1.73619e+06	2.739e+06	1.80374e+06	1.04826e+06	2.54191	1.34591	0.00138804	1	1.23372	up
Com_20563_pos	7-(2-thienyl)-5-(trifluoromethyl)[1,2,4]triazolo[1,5-a]pyrimidine	--	C10 H5 F3 N4 S	270.019	1.214	--	--	--	--	--	--	--	--	--	--	Full match	No results	No results	271.026	2.13201e+06	3.16464e+06	3.13295e+06	3.64827e+06	1.58191e+06	1.52265e+06	779964	328064	1.81578e+06	906295	1.15999e+06	886673	2.58347	1.36931	0.00563537	0.944444	1.08659	up
Com_7445_pos	3-Dehydroshikimic acid	--	C7 H8 O5	172.036	1.357	--	--	--	--	--	--	--	--	--	--	No results	No results	Full match	173.044	1.80013e+07	2.71115e+07	2.83459e+07	3.45246e+07	2.19351e+07	1.07005e+07	9.27764e+06	9.47015e+06	6.81903e+06	8.45535e+06	1.12266e+07	8.25401e+06	2.62825	1.3941	0.00195164	0.972222	1.19905	up
Com_14767_pos	S-(-)-Cotinine	--	C10 H12 N2 O	176.095	4.756	--	--	HMDB0001046	--	Organoheterocyclic compounds	Pyridines and derivatives	Pyrrolidinylpyridines	--	--	--	No results	No results	Full match	177.102	3.10794e+06	3.5592e+06	3.46937e+06	4.32666e+06	3.08553e+06	4.23165e+06	1.39302e+06	1.38633e+06	1.38423e+06	1.2799e+06	1.36877e+06	1.46527e+06	2.63126	1.39576	5.64e-06	1	1.08563	up
Com_5599_pos	1-O-(3,4,5-Trimethoxybenzoyl)-beta-L-galactopyranose	--	C16 H22 O10	396.102	4.986	--	--	--	--	--	--	--	--	--	--	Invalid mass	No results	No results	397.11	1.68635e+07	2.41276e+07	1.55619e+07	2.69389e+07	3.56996e+07	3.83554e+07	6.71092e+06	8.89692e+06	9.68951e+06	1.08601e+07	1.43303e+07	9.36149e+06	2.6324	1.39638	0.000696174	1	1.16169	up
Com_1315_pos	(-)-secoisolariciresinol	--	C20 H26 O6	362.172	5.46	--	--	HMDB0013692	--	Lignans, neolignans and related compounds	Dibenzylbutane lignans	Dibenzylbutanediol lignans	--	--	--	No results	No results	Full match	363.178	2.88202e+08	1.43257e+08	1.68856e+08	2.78667e+08	286898044	2.26163e+08	1.22882e+08	7.1539e+07	9.49317e+07	8.13421e+07	7.16245e+07	8.60127e+07	2.63479	1.39769	0.000136434	1	1.12661	up
Com_6718_pos	4-methoxy-6-(prop-2-en-1-yl)-2H-1,3-benzodioxole	--	C11 H12 O3	192.078	5.086	--	--	--	--	--	--	--	--	--	--	Full match	No results	Full match	193.085	1.6163e+07	3.48786e+07	2.83685e+07	3.10068e+07	1.0863e+07	6.80875e+06	8.29634e+06	8.38732e+06	6.7104e+06	7.06626e+06	8.16541e+06	9.73364e+06	2.64868	1.40528	0.0268198	0.861111	1.04021	up
Com_3258_pos	Coenzyme Q2	--	C19 H26 O4	318.18	7.469	--	--	HMDB0006709	--	Lipids and lipid-like molecules	Prenol lipids	Quinone and hydroquinone lipids	--	--	--	Invalid mass	No results	No results	319.187	1.97928e+07	1.0114e+08	6.57705e+07	5.83622e+07	3.42057e+07	6.10121e+07	1.57982e+07	2.65847e+07	1.2374e+07	2.996e+07	1.91779e+07	2.32215e+07	2.67694	1.42059	0.0099168	0.916667	1.10344	up
Com_14599_pos	(-)-3-(3,4-Dihydroxyphenyl)-2-methylalanine	--	C10 H13 N O4	211.084	5.31	--	--	--	--	--	--	--	--	--	--	No results	No results	Full match	212.091	6.23756e+06	5.27213e+06	5.05617e+06	4.75493e+06	8.28477e+06	5.43787e+06	1.64412e+06	2.49957e+06	2.08428e+06	2.00889e+06	2.67251e+06	2.17215e+06	2.67885	1.42161	4.66e-06	1	1.30871	up
Com_27791_pos	N-{4-[(nitromethyl)sulfonyl]phenyl}acetamide	--	C9 H10 N2 O5 S	295.982	11.974	--	--	--	--	--	--	--	--	--	--	Invalid mass	No results	No results	296.99	1.15325e+06	1.46598e+06	1.32961e+06	1.45599e+06	1.26729e+06	1.18049e+06	484539	592161	428391	526981	504994	333967	2.73512	1.4516	6.45e-06	1	1.51642	up
Com_5086_pos	(12Z)-9,10,11-trihydroxyoctadec-12-enoic acid	--	C18 H34 O5	352.224	6.221	--	--	--	--	--	--	--	--	--	--	Invalid mass	No match	No results	353.231	1.59232e+07	5.25378e+07	4.99768e+07	3.28128e+07	4.06068e+07	2.37724e+07	9.3351e+06	1.25142e+07	8.42839e+06	1.31902e+07	8.87997e+06	2.64724e+07	2.73571	1.45192	0.00283346	0.944444	1.01807	up
Com_4959_pos	4'-Hydroxypropiophenone	--	C9 H10 O2	150.069	5.475	--	--	--	--	--	--	--	--	--	--	No results	No results	Full match	323.127	5.17376e+07	1.68835e+07	3.80374e+07	1.41636e+07	1.24688e+07	1.82631e+07	9.24878e+06	8.69229e+06	9.50849e+06	9.07117e+06	1.01509e+07	8.5125e+06	2.74633	1.45751	0.0139584	1	1.09247	up
Com_7175_pos	Arecoline	Arecoline	C8 H13 N O2	155.094	5.069	cpd:C10129	--	HMDB0030353	--	Alkaloids and derivatives			--	--	--	Full match	No results	Full match	173.128	7.35566e+06	1.5921e+07	1.7857e+07	1.40549e+07	1.15149e+07	9.14796e+06	4.50483e+06	4.63814e+06	3.94101e+06	5.90086e+06	4.8179e+06	3.79786e+06	2.74818	1.45848	0.000362464	1	1.08504	up
Com_13150_pos	N-lactoyl-phenylalanine	--	C12 H15 N O4	237.099	5.16	--	--	HMDB0062175	--	Organic acids and derivatives	Carboxylic acids and derivatives	Amino acids, peptides, and analogues	--	--	--	No results	No results	Full match	238.106	9.03362e+06	8.62753e+06	1.15988e+07	8.90596e+06	7.76588e+06	6.28015e+06	2.70533e+06	3.06215e+06	3.7506e+06	3.74141e+06	2.45981e+06	2.96534e+06	2.79437	1.48253	3.08e-06	1	1.54322	up
Com_1527_pos	4-Ethylphenol	4-Ethylphenol; p-Ethylphenol	C8 H10 O	122.073	7.432	cpd:C13637	--	HMDB0029306	--	Benzenoids	Phenols	1-hydroxy-2-unsubstituted benzenoids	--	--	--	No results	No results	Full match	123.08	2.49055e+08	241847533	1.68872e+08	1.97096e+08	1.40764e+08	1.49082e+08	6.39353e+07	5.48206e+07	1.3299e+08	1.81368e+07	1.22157e+08	1.41442e+07	2.82315	1.4973	0.0170501	1	1.06528	up
Com_2972_pos	1-Palmitoylglycerol	--	C19 H38 O4	330.276	8.781	--	--	HMDB0011564	--	Lipids and lipid-like molecules	Glycerolipids	Monoradylglycerols	--	--	--	Full match	No results	Full match	331.284	6.57514e+07	3.98974e+07	4.65111e+07	4.59871e+07	4.30312e+07	5.34763e+07	1.68987e+07	2.31563e+07	2.49332e+07	1.25093e+07	9.10403e+06	1.75605e+07	2.82881	1.5002	0.000370986	1	1.03209	up
Com_13490_pos	Ipriflavone	--	C18 H16 O3	280.109	5.36	--	--	HMDB0032987	--	Phenylpropanoids and polyketides	Isoflavonoids	Isoflav-2-enes	--	--	--	No results	No results	Full match	281.116	9.55536e+06	4.43873e+06	4.28181e+06	1.27758e+07	4.48534e+06	3.38615e+06	5.00506e+06	806107	2.8583e+06	1.66149e+06	1.14033e+06	2.23376e+06	2.84006	1.50592	0.010107	0.888889	1.07529	up
Com_11414_pos	(-)-Arctigenin	Arctigenin; (-)-Arctigenin	C21 H24 O6	372.158	5.284	cpd:C10545	--	HMDB0030087	--	Lignans, neolignans and related compounds	Furanoid lignans	Tetrahydrofuran lignans	--	--	--	No results	No results	Full match	373.166	7.76399e+06	5.3645e+06	5.58945e+06	5.79342e+06	4.59988e+06	4.99717e+06	2.00404e+06	2.17585e+06	1.97763e+06	2.10268e+06	1.83746e+06	1.89819e+06	2.84335	1.50759	8.69e-06	1	1.09883	up
Com_4877_pos	Swertiamarin	Swertiamarin	C16 H22 O10	374.119	4.973	cpd:C09800	--	--	--	--	--	--	--	--	--	No results	Invalid mass	No results	375.126	1.83039e+07	3.26804e+07	3.48344e+07	3.97915e+07	4.21704e+07	4.73125e+07	8.1221e+06	1.24179e+07	1.17445e+07	1.14327e+07	2.04384e+07	1.14147e+07	2.84627	1.50907	0.000211069	0.972222	1.23479	up
Com_14298_pos	1-(2-furyl)pentane-1,4-dione	--	C9 H10 O3	205.073	5.302	--	--	--	--	--	--	--	--	--	--	Invalid mass	No results	No match	206.08	4.26556e+06	7.29011e+06	8.29484e+06	7.56002e+06	5.99242e+06	4.78293e+06	3.14119e+06	1.6455e+06	3.00428e+06	1.48277e+06	1.92297e+06	1.76224e+06	2.94668	1.55909	8.43e-05	1	1.12397	up
Com_567_pos	SQH	--	C14 H22 N6 O6	370.16	5.638	--	--	--	--	--	--	--	--	--	--	Full match	No results	No results	371.167	3.386e+08	2.88481e+08	2.13493e+08	2.78659e+08	2.47182e+08	6.48535e+08	8.32753e+07	1.39537e+08	9.23013e+07	1.35935e+08	1.39928e+08	7.94555e+07	3.00545	1.58758	0.000411464	1	1.12313	up
Com_10395_pos	Nepodin	Nepodin; Musizin; 1-(1,8-Dihydroxy-3-methylnaphthalen-2-yl)ethanone	C13 H12 O3	216.078	4.876	cpd:C09954	--	--	--	--	--	--	--	--	--	No results	Full match	No results	217.085	3.64612e+06	6.31591e+06	7.85434e+06	6.3289e+06	1.31945e+07	6.22235e+06	3.05734e+06	1.95419e+06	1.89091e+06	2.63186e+06	2.4907e+06	2.2451e+06	3.05268	1.61008	0.000795377	1	1.08054	up
Com_13755_pos	5-(6-hydroxy-6-methyloctyl)-2,5-dihydrofuran-2-one	--	C13 H22 O3	248.138	6.544	--	--	--	--	--	--	--	--	--	--	Invalid mass	Invalid mass	No results	249.145	7.01724e+06	1.02656e+07	7.7061e+06	6.65111e+06	6.65287e+06	7.3735e+06	5.367e+06	5.16633e+06	581868	549090	760954	2.20885e+06	3.12055	1.6418	0.0148822	1	1.0581	up
Com_21140_pos	Indole-3-carboxylic acid	Indole-3-carboxylate; Indole-3-carboxylic acid	C9 H7 N O2	161.048	5.126	cpd:C19837	--	HMDB0003320	--	Organoheterocyclic compounds	Indoles and derivatives	Indolecarboxylic acids and derivatives	--	--	--	No results	No results	Full match	162.055	1.19635e+06	2.41752e+06	4.01847e+06	4.15543e+06	3.17747e+06	2.55769e+06	958735	857104	778595	1.14135e+06	1.09597e+06	691270	3.1727	1.66571	0.00114695	1	1.27871	up
Com_140_pos	Heroin-d3	--	C21 H20 [2]H3 N O5	372.175	5.746	--	--	--	--	--	--	--	--	--	--	Full match	No results	No results	355.172	6.9507e+08	9.24287e+08	6.35755e+08	6.10443e+08	5.89988e+08	2310497795	3.14578e+08	2.26318e+08	2.5634e+08	3.79744e+08	3.80622e+08	1.99633e+08	3.28131	1.71427	0.00242628	1	1.34182	up
Com_9348_pos	Yuheinoside	--	C16 H24 O9	360.141	4.861	--	--	--	--	--	--	--	--	--	--	No results	No results	Full match	361.148	1.37189e+07	1.82221e+07	1.40674e+07	1.94133e+07	1.50507e+07	1.46714e+07	4.45844e+06	2.32737e+06	7.24578e+06	5.55566e+06	5.358e+06	3.76328e+06	3.31413	1.72863	0.000259252	1	1.33333	up
Com_9536_pos	2-Aminoadipic acid	--	C6 H11 N O4	161.069	2.052	--	--	HMDB0000510	--	Organic acids and derivatives	Carboxylic acids and derivatives	Amino acids, peptides, and analogues	--	--	--	No results	No results	Full match	162.076	7.11267e+06	1.01109e+07	2.03656e+07	1.10977e+07	7.63837e+06	6.03646e+06	4.45463e+06	3.50136e+06	2.77702e+06	2.36398e+06	3.13516e+06	2.02003e+06	3.41667	1.77259	0.000422446	1	1.1572	up
Com_4217_pos	Forsythoside E	--	C20 H30 O12	462.17	5.367	--	--	--	--	--	--	--	--	--	--	No results	Invalid mass	No results	463.177	1.87371e+07	4.88648e+07	6.29384e+07	5.31895e+07	4.88301e+07	2.53478e+07	1.49716e+07	1.66907e+07	1.19429e+07	1.26196e+07	1.0635e+07	7.7042e+06	3.45888	1.79031	0.000780673	1	1.13453	up
Com_19669_pos	6-(7-methyloctyl)-1H,3H,4H,6H-furo[3,4-c]furan-1-one	--	C15 H24 O3	252.169	6.834	--	--	--	--	--	--	--	--	--	--	Invalid mass	No results	No results	253.176	1.19598e+06	3.21914e+06	1.83634e+06	2.49147e+06	2.22909e+06	3.67861e+06	783789	661942	787216	692635	766994	528762	3.47061	1.79519	0.000397443	1	1.08053	up
Com_3366_pos	TQH	--	C15 H24 N6 O6	384.175	5.823	--	--	--	--	--	--	--	--	--	--	Full match	No results	No results	385.182	4.39154e+07	4.53593e+07	4.98029e+07	6.22719e+07	7.13477e+07	3.90798e+07	1.11652e+07	2.21154e+07	1.29467e+07	1.50893e+07	1.43622e+07	1.35829e+07	3.49284	1.8044	2.64e-06	1	1.16511	up
Com_1409_pos	1-Monopalmitin	--	C19 H38 O4	330.276	8.972	--	--	HMDB0011564	--	Lipids and lipid-like molecules	Glycerolipids	Monoradylglycerols	--	--	--	No results	No results	Full match	331.283	5.95541e+07	2.49296e+08	2.40579e+08	2.08248e+08	2.67056e+08	7.1708e+07	4.47534e+07	4.55233e+07	3.9356e+07	9.46677e+07	5.61962e+07	3.21992e+07	3.50642	1.81	0.00678402	0.944444	1.01451	up
Com_11381_pos	5-[4-(phenylsulfonyl)phenyl]-1H-pyrazole	--	C15 H12 N2 O2 S	306.039	4.14	--	--	--	--	--	--	--	--	--	--	Invalid mass	No results	No results	307.046	1.84375e+06	3.78375e+06	6.18805e+06	9.42549e+06	2.471e+06	3.34095e+06	3.00728e+06	1.32695e+06	771088	1.18957e+06	663861	533081	3.611	1.8524	0.00401147	0.944444	1.16289	up
Com_8010_pos	3-Succinoylpyridine	3-Succinoylpyridine; 4-Oxo-4-(pyridin-3-yl)butanoate	C9 H9 N O3	179.058	4.72	cpd:C19569	map00760 Nicotinate and nicotinamide metabolism	HMDB0000992	--	Organic acids and derivatives	Keto acids and derivatives	Gamma-keto acids and derivatives	--	--	--	Full match	No results	Full match	180.066	8.06987e+06	2.51611e+07	2.23201e+07	2.00464e+07	9.5847e+06	7.83392e+06	4.49817e+06	3.75846e+06	4.16115e+06	4.44128e+06	5.27508e+06	3.60662e+06	3.61357	1.85343	0.00257476	1	1.03894	up
Com_5282_pos	T-2 Triol	--	C20 H30 O7	360.214	5.845	--	--	HMDB0035846	--	Lipids and lipid-like molecules	Prenol lipids	Sesquiterpenoids	--	--	--	Invalid mass	No results	No results	361.221	1.74791e+07	5.05719e+07	5.06448e+07	4.4475e+07	1.57023e+07	2.83619e+07	9.32654e+06	8.38127e+06	8.56925e+06	9.41398e+06	7.64993e+06	1.36595e+07	3.63567	1.86222	0.00167967	1	1.21414	up
Com_154_pos	Sequoyitol	5-O-Methyl-myo-inositol; 1D-5-O-Methyl-myo-inositol; Sequoyitol	C7 H14 O6	194.079	1.301	cpd:C03365	--	HMDB0031449	--	Organic oxygen compounds	Organooxygen compounds	Alcohols and polyols	--	--	--	No results	No results	Full match	195.086	1312745499	1626109022	9.3576e+08	1644155958	1711171704	9.91957e+08	4.85213e+08	4.15908e+08	2.63713e+08	2.91856e+08	3.67581e+08	3.64598e+08	3.75623	1.90929	4.12e-06	1	1.02539	up
Com_10300_pos	Guaiacol	Guaiacol	C7 H8 O2	124.052	1.406	cpd:C15572	--	HMDB0001398	--	Benzenoids	Phenols	Methoxyphenols	--	--	--	No results	No results	Full match	125.06	8.80884e+06	1.04739e+07	1.08254e+07	7.86879e+06	1.58048e+07	3.99605e+06	2.99506e+06	1.99089e+06	2.68841e+06	2.81327e+06	2.57645e+06	2.25835e+06	3.7708	1.91487	0.000664324	1	1.11341	up
Com_63_pos	D-threo-Isocitric acid	(1R,2S)-1-Hydroxypropane-1,2,3-tricarboxylate; D-threo-Isocitric acid	C6 H8 O7	192.026	1.611	cpd:C00451	--	HMDB0001874	--	Organic acids and derivatives	Carboxylic acids and derivatives	Tricarboxylic acids and derivatives	--	--	--	No results	No results	Full match	193.034	3846463297	2498012020	1547861362	1514737260	3368288509	4288652667	1066355584	1058868662	4.29196e+08	5.73031e+08	8.49495e+08	5.36545e+08	3.78067	1.91864	0.000336231	1	1.1516	up
Com_2095_pos	Phenylglyoxylic acid	alpha-Oxo-benzeneacetic acid; Benzoylformate; Benzoylformic acid; Phenylglyoxylic acid; Phenylglyoxylate; 2-Oxo-2-phenylacetate	C8 H6 O3	150.032	5.171	cpd:C02137	map00360 Phenylalanine metabolism	HMDB0001587	--	Benzenoids	Benzene and substituted derivatives	Benzoyl derivatives	--	--	--	No results	No results	Full match	151.039	1.13995e+08	7.65995e+07	4.68787e+07	5.92524e+07	1.25281e+08	1.43317e+08	1.89684e+07	2.717e+07	1.8709e+07	2.91286e+07	3.26624e+07	1.7184e+07	3.93071	1.97479	0.00023412	1	1.17174	up
Com_9194_pos	6 β-Hydroxycortisol	--	C21 H30 O6	360.19	5.549	--	--	--	--	--	--	--	--	--	--	Invalid mass	Invalid mass	No results	361.197	9.22437e+06	4.03524e+06	3.91096e+06	6.93353e+06	8.05721e+06	1.73785e+07	1.22725e+06	1.54269e+06	1.06671e+06	1.40084e+06	1.49208e+06	5.66177e+06	3.99793	1.99925	0.0015769	0.944444	1.14428	up
Com_10954_pos	Methyl myristate	--	C15 H30 O2	242.224	7.094	--	--	HMDB0030469	--	Lipids and lipid-like molecules	Fatty Acyls	Fatty acid esters	--	--	--	No results	No results	Full match	243.231	4.01405e+06	8.27238e+06	8.63546e+06	5.46392e+06	1.42185e+07	4.14421e+06	1.31017e+06	1.61351e+06	1.82228e+06	2.55484e+06	1.26295e+06	2.52691e+06	4.0348	2.0125	0.000419787	1	1.10885	up
Com_3988_pos	4-methoxyphenyl 3,5-dimethyl-1-phenyl-1H-pyrazole-4-carboxylate	--	C19 H18 N2 O3	344.107	4.766	--	--	--	--	--	--	--	--	--	--	Invalid mass	No results	No results	345.115	8.55927e+06	6.12922e+07	7.94489e+07	6.92861e+07	3.20434e+07	2.13719e+07	1.23882e+07	1.15688e+07	1.00922e+07	1.6787e+07	9.86142e+06	6.0838e+06	4.07302	2.0261	0.0168094	0.861111	1.14006	up
Com_9789_pos	7-(2-hydroxypropan-2-yl)-1,4a-dimethyl-decahydronaphthalen-1-ol	--	C15 H28 O2	222.197	7.491	--	--	--	--	--	--	--	--	--	--	Invalid mass	No results	No match	223.204	4.62499e+06	5.57579e+06	1.77186e+07	9.18811e+06	1.71621e+07	1.09558e+07	1.76804e+06	1.8459e+06	1.56431e+06	2.13845e+06	2.13808e+06	6.31993e+06	4.13481	2.04782	0.000950528	0.944444	1.18646	up
Com_10944_pos	N-(4-butyl-2-methylphenyl)-N'-[4-(4-methylpiperazino)phenyl]urea	--	C23 H32 N4 O	380.253	6.2	--	--	--	--	--	--	--	--	--	--	Invalid mass	No results	No results	381.26	3.46158e+06	7.79011e+06	5.66898e+06	5.47458e+06	7.32935e+06	5.56809e+06	1.46013e+06	1.5779e+06	1.48633e+06	1.19594e+06	1.54384e+06	1.24447e+06	4.14788	2.05237	1.7e-05	1	1.03407	up
Com_9551_pos	Testosterone glucuronide	Testosterone glucuronide; Testosterone 17beta-(beta-D-glucuronide)	C25 H36 O8	464.238	6.167	cpd:C11134	--	HMDB0003193	LMST05010012	Lipids and lipid-like molecules	Steroids and steroid derivatives	Steroidal glycosides	Sterols [ST]	Steroid conjugates [ST05]	Glucuronides [ST0501]	Invalid mass	No results	No results	465.245	5.09368e+06	1.96631e+07	1.12146e+07	1.12559e+07	9.50701e+06	9.41119e+06	2.68527e+06	3.66729e+06	1.68623e+06	3.59952e+06	2.10793e+06	2.09455e+06	4.17564	2.062	0.000123486	1	1.11534	up
Com_12680_pos	Tectoridin	Tectoridin; Shekanin	C22 H22 O11	462.115	5.987	cpd:C10533	--	--	LMPK12050372	--	--	--	Polyketides [PR]	Flavonoids [PK12]	Isoflavonoids [PK1205]	No results	Full match	Full match	463.122	1.74003e+06	3.49353e+06	4.26017e+06	2.50929e+06	1.09263e+07	3.90087e+06	949290	1.33485e+06	1.13624e+06	1.07154e+06	1.07558e+06	841340	4.18644	2.06573	0.00336943	1	1.23074	up
Com_1800_pos	Polypodine B	Polypodine B	C27 H44 O8	496.303	8.302	cpd:C08834	--	--	LMST01010198	--	--	--	Sterols [ST]	Sterols [ST01]	Cholesterol and derivatives [ST0101]	No results	No results	Full match	497.31	1.13944e+08	1.08214e+08	108452623	1.23169e+08	6.5424e+07	7.20586e+07	2.96103e+07	2.82994e+07	3.95591e+07	1.52262e+07	1.23791e+07	1.6026e+07	4.19038	2.06708	0.000128036	1	1.10627	up
Com_24460_pos	3-Indoleacetonitrile	3-Indoleacetonitrile; Indol-3-ylacetonitrile; Indole-3-acetonitrile; (Indol-3-yl)acetonitrile	C10 H8 N2	156.069	5.142	cpd:C02938	map00380 Tryptophan metabolism	HMDB0006524	--	Organoheterocyclic compounds	Indoles and derivatives	Indoles	--	--	--	No results	No results	Full match	157.076	315243	1.24969e+06	2.18613e+06	2.59092e+06	1.17841e+06	997367	303753	278800	258742	532516	363780	292846	4.19504	2.06868	0.00693353	0.944444	1.12936	up
Com_1635_pos	Pyridoxine	Pyridoxine; Pyridoxol	C8 H11 N O3	169.074	2.104	cpd:C00314	map00750 Vitamin B6 metabolism;map01100 Metabolic pathways	HMDB0000239	--	Organoheterocyclic compounds	Pyridines and derivatives	Pyridoxines	--	--	--	Full match	Full match	Full match	170.081	7.40891e+07	1.20984e+08	1.48772e+08	1.7592e+08	1.72028e+08	4.56202e+07	3.67883e+07	3.77501e+07	2.49697e+07	2.84051e+07	2.42136e+07	2.31598e+07	4.2069	2.07276	0.000920044	1	1.09256	up
Com_12385_pos	N6-Me-Adenosine	--	C11 H15 N5 O4	281.111	1.936	--	--	--	--	--	--	--	--	--	--	Invalid mass	Invalid mass	No results	282.118	5.94538e+06	2.4714e+06	3.52785e+06	3.80002e+06	4.89556e+06	5.64156e+06	1.19382e+06	1.07252e+06	824420	1.34279e+06	1.03792e+06	635671	4.30345	2.10549	1.15e-05	1	1.30243	up
Com_429_pos	beta-Caryophyllene	beta-Caryophyllene; Caryophyllene; (-)-beta-Caryophyllene	C15 H24	204.187	8.506	cpd:C09629	map00909 Sesquiterpenoid and triterpenoid biosynthesis;map01100 Metabolic pathways;map01110 Biosynthesis of secondary metabolites	HMDB0036792	LMPR0103120001	Lipids and lipid-like molecules	Prenol lipids	Sesquiterpenoids	Prenol Lipids [PR]	Isoprenoids [PR01]	C15 isoprenoids (sesquiterpenes) [PR0103]	No results	No results	Full match	205.195	9.95205e+08	2.9074e+08	4.78351e+08	1.90454e+08	259139901	3.07001e+08	7.59307e+07	6.50356e+07	1.02984e+07	1.95112e+08	8.1363e+07	1.40954e+08	4.43277	2.14821	0.00946012	0.972222	1.1241	up
Com_10715_pos	Diosbulbin B	--	C19 H20 O6	344.124	5.198	--	--	HMDB0036777	--	Organoheterocyclic compounds	Naphthofurans		--	--	--	No results	No results	Full match	345.132	8.89743e+06	1.59307e+07	1.53716e+07	1.50798e+07	1.47884e+07	9.47467e+06	3.65747e+06	2.71076e+06	2.91709e+06	2.54964e+06	3.71699e+06	2.19657e+06	4.48165	2.16403	1.21e-06	1	1.45052	up
Com_2419_pos	Dutasteride	--	C27 H30 F6 N2 O2	528.217	5.804	--	--	HMDB0015258	--	Lipids and lipid-like molecules	Steroids and steroid derivatives	Androstane steroids	--	--	--	Invalid mass	No results	No results	529.225	1.37734e+08	2.18621e+07	2.32121e+07	2.64909e+07	1.81522e+07	3.01655e+07	7.2532e+06	1.17601e+07	7.75242e+06	1.44051e+07	9.9163e+06	5.4787e+06	4.55428	2.18722	0.00665902	1	1.0655	up
Com_16545_pos	3,4',5-Trimethoxy-trans-stilbene	--	C17 H18 O3	270.124	5.294	--	--	--	--	--	--	--	--	--	--	No results	No results	Full match	271.131	4.09682e+06	6.92073e+06	5.76663e+06	4.19834e+06	6.40479e+06	4.92973e+06	1.22842e+06	950404	1.00621e+06	1.13416e+06	1.22876e+06	1.50767e+06	4.58032	2.19545	2.02e-07	1	1.41092	up
Com_10756_pos	3-(5,7-dimethoxy-4-oxo-4H-chromen-2-yl)propanoic acid	--	C14 H14 O6	278.076	5.213	--	--	--	--	--	--	--	--	--	--	Invalid mass	No results	No results	279.083	8.78509e+06	8.47898e+06	1.35908e+07	1.12436e+07	4.81736e+06	2.70234e+06	3.77505e+06	1.44105e+06	1.12279e+06	1.334e+06	2.72263e+06	307884	4.63573	2.2128	0.00391769	0.944444	1.07969	up
Com_6504_pos	trans-Cinnamaldehyde	--	C9 H8 O	132.058	5.072	--	--	HMDB0003441	--	Phenylpropanoids and polyketides	Cinnamaldehydes		--	--	--	Full match	Full match	Full match	133.065	1.99909e+07	3.67644e+07	2.71416e+07	3.55078e+07	2.15531e+07	2.09654e+07	6.44129e+06	7.26658e+06	4.97517e+06	5.18512e+06	6.09142e+06	4.84944e+06	4.65176	2.21778	2.14e-06	1	1.50493	up
Com_11131_pos	DL-m-Tyrosine	--	C9 H11 N O3	181.073	5.301	--	--	--	--	--	--	--	--	--	--	No results	No results	Full match	182.081	6.65886e+06	1.14781e+07	1.15644e+07	1.19286e+07	8.66475e+06	6.72819e+06	2.03934e+06	2.28018e+06	2.11577e+06	2.14902e+06	1.97058e+06	1.61036e+06	4.68736	2.22878	5.77e-06	1	1.22197	up
Com_64_pos	Paraxanthine	1,7-Dimethylxanthine; Paraxanthine	C7 H8 N4 O2	180.063	1.28	cpd:C13747	map00232 Caffeine metabolism;map01100 Metabolic pathways;map01110 Biosynthesis of secondary metabolites	HMDB0001860	--	Organoheterocyclic compounds	Imidazopyrimidines	Purines and purine derivatives	--	--	--	Invalid mass	No results	No match	181.07	2689378459	5178239733	4111544181	3911284267	2593953633	3246901204	8.59585e+08	6.93851e+08	8.37173e+08	777038183	9.5937e+08	5.07704e+08	4.6888	2.22922	1.02e-06	1	1.27238	up
Com_2793_pos	2-(2,6-dihydroxyphenyl)-3,5,7-trihydroxy-4H-chromen-4-one	--	C15 H10 O7	302.042	5.458	--	--	--	--	--	--	--	--	--	--	Full match	Full match	Full match	303.049	5.08398e+07	7.48783e+07	9.51105e+07	6.88574e+07	5.0936e+07	3.44535e+07	8.35526e+06	1.8169e+07	2.07676e+07	1.50381e+07	1.24158e+07	5.14343e+06	4.69494	2.23111	0.000180286	1	1.01113	up
Com_2502_pos	Limonin	Limonin; Evodin	C26 H30 O8	470.193	5.423	cpd:C03514	--	HMDB0035921	--	Lipids and lipid-like molecules	Prenol lipids	Triterpenoids	--	--	--	No results	No results	Full match	453.19	1.33101e+08	2.1386e+07	1.60535e+07	2.32717e+07	1.35033e+07	1.964e+07	8.68162e+06	4.6264e+06	7.39339e+06	1.14731e+07	1.07458e+07	5.092e+06	4.72702	2.24093	0.0136699	1	1.0623	up
Com_10981_pos	Podophyllotoxin	Podophyllotoxin	C22 H22 O8	414.13	5.301	cpd:C10874	map01110 Biosynthesis of secondary metabolites	HMDB0031452	--	Lignans, neolignans and related compounds	Lignan lactones	Podophyllotoxins	--	--	--	No results	No results	Full match	415.137	8.33079e+06	1.20555e+07	1.60987e+07	1.46133e+07	6.31828e+06	7.13372e+06	2.82072e+06	2.20586e+06	3.1138e+06	2.37845e+06	1.95194e+06	1.12525e+06	4.74773	2.24724	3.36e-05	1	1.30232	up
Com_2557_pos	4-(3,4-dihydro-2H-1,5-benzodioxepin-7-yl)-4-oxobutanoic acid	--	C13 H14 O5	250.083	5.375	--	--	--	--	--	--	--	--	--	--	Full match	No results	No results	251.09	1.15766e+08	1.39797e+08	116192425	1.42454e+08	124023292	8.15187e+07	2.61975e+07	2.40525e+07	2.4857e+07	3.12445e+07	2.6343e+07	1.70546e+07	4.80639	2.26495	9.48e-08	1	1.4703	up
Com_9637_pos	12,13-EODE	--	C18 H32 O3	296.234	5.947	--	--	--	--	--	--	--	--	--	--	No results	No results	Full match	297.242	2.3841e+06	1.28204e+07	1.70877e+07	1.57981e+07	6.61289e+06	4.82053e+06	1.89395e+06	3.04008e+06	2.20385e+06	1.89652e+06	1.81094e+06	1.50941e+06	4.81789	2.2684	0.00607145	0.972222	1.0767	up
Com_550_pos	6-benzyl-4-oxo-1,4-dihydropyridine-3-carboxamide	--	C13 H12 N2 O2	266.048	1.23	--	--	--	--	--	--	--	--	--	--	Invalid mass	No results	No results	249.045	1.37015e+08	4.76319e+08	837284207	389732091	1.89574e+08	1.53227e+08	7.15708e+07	6.23679e+07	9.19538e+07	7.14453e+07	9.04963e+07	6.15921e+07	4.85764	2.28026	0.00476481	1	1.03621	up
Com_1299_pos	3-(3,4-dihydroxyphenyl)propanoic acid	--	C9 H10 O4	164.047	5.24	--	--	HMDB0000423	--	Phenylpropanoids and polyketides	Phenylpropanoic acids		--	--	--	Invalid mass	No results	No match	165.054	2.98675e+08	2.13033e+08	2.3682e+08	2.57939e+08	2.79011e+08	2.27098e+08	6.87244e+07	4.07678e+07	4.53342e+07	4.81254e+07	5.66643e+07	4.92375e+07	4.89739	2.29201	3.23e-08	1	1.3691	up
Com_15300_pos	N-Methyl-a-aminoisobutyric acid	--	C5 H11 N O2	117.079	5.546	--	--	HMDB0002141	--	Organic acids and derivatives	Carboxylic acids and derivatives	Amino acids, peptides, and analogues	--	--	--	No results	No results	Full match	118.087	2.93513e+06	5.61669e+06	3.44373e+06	2.29666e+06	2.4178e+06	2.84227e+06	701319	673379	676454	738945	681133	435997	5.00413	2.32312	6.33e-06	1	1.1489	up
Com_1339_pos	Coumarin	Coumarin; Coumarine; Cumarin; 2H-1-Benzopyran-2-one; 1,2-Benzopyrone; 2-Propenoic acid, 3-(2-hydroxyphenyl)-, delta-lactone; 5,6-Benzo-2-pyrone; Benzo-alpha-pyrone; cis-o-Coumarinic acid lactone; Coumarinic anhydride; o-Hydroxycinnamic acid lactone; Rattex; Tonka bean camphor	C9 H6 O2	146.037	5.244	cpd:C05851	map00940 Phenylpropanoid biosynthesis;map01110 Biosynthesis of secondary metabolites	HMDB0001218	--	Phenylpropanoids and polyketides	Coumarins and derivatives		--	--	--	Full match	Full match	Full match	147.044	2.89151e+08	2.01242e+08	2.24425e+08	2.45506e+08	2.68396e+08	2.20045e+08	6.46076e+07	3.71742e+07	4.2126e+07	4.36578e+07	5.32715e+07	4.6538e+07	5.04137	2.33382	4.74e-08	1	1.36565	up
Com_7090_pos	6??-Hydroxytestosterone	--	C19 H28 O3	304.203	5.525	--	--	--	--	--	--	--	--	--	--	Full match	No results	No results	305.211	2.22089e+07	1.09766e+07	1.04362e+07	11009095	8.18538e+06	2.64433e+07	3.25538e+06	2.65022e+06	2.38225e+06	1.92679e+06	3.19862e+06	3.67697e+06	5.22284	2.38484	0.000117312	1	1.25714	up
Com_9738_pos	L-Saccharopine	N6-(L-1,3-Dicarboxypropyl)-L-lysine; Saccharopine; L-Saccharopine; N-[(S)-5-Amino-5-carboxypentyl]-L-glutamic acid	C11 H20 N2 O6	276.131	1.367	cpd:C00449	map00300 Lysine biosynthesis;map00310 Lysine degradation;map01100 Metabolic pathways;map01110 Biosynthesis of secondary metabolites;map01230 Biosynthesis of amino acids	HMDB0000279	--	Organic acids and derivatives	Carboxylic acids and derivatives	Amino acids, peptides, and analogues	--	--	--	No results	No results	Full match	277.138	8.64557e+06	1.03556e+07	1.21987e+07	1.33181e+07	9.46603e+06	6.94395e+06	3.16197e+06	1.80717e+06	1.5131e+06	1.63523e+06	2.04984e+06	1.15781e+06	5.3799	2.42758	3.22e-06	1	1.13585	up
Com_2065_pos	2-Hydroxy-6-Aminopurine	--	C5 H5 N5 O	151.05	1.371	--	--	HMDB0000403	--	Organoheterocyclic compounds	Imidazopyrimidines	Purines and purine derivatives	--	--	--	No results	No results	Full match	152.057	1.12536e+08	4.60597e+07	6.63502e+07	8.5403e+07	6.31138e+07	5.70949e+07	2.18115e+07	9.33405e+06	9.49347e+06	1.72932e+07	1.23578e+07	9.02414e+06	5.42852	2.44056	7.12e-06	1	1.32176	up
Com_11557_pos	Rhapontigenin	--	C15 H14 O4	258.088	4.965	--	--	HMDB0031842	--	Phenylpropanoids and polyketides	Stilbenes		--	--	--	No results	Invalid mass	No results	259.095	2.224e+06	4.38233e+06	1.46658e+07	3.56994e+06	2.71997e+06	1.82984e+06	794024	538212	1.66685e+06	708400	757397	843248	5.53714	2.46914	0.00280754	1	1.1722	up
Com_17299_pos	N-p-Coumaroylagmatine	--	C14 H20 N4 O2	276.159	6.612	--	--	--	--	--	--	--	--	--	--	No results	No results	Full match	277.167	878059	4.0121e+06	3.84996e+06	2.83757e+06	2.68506e+06	1.38346e+06	402501	375901	485769	443449	537122	561704	5.57509	2.479	0.000947	1	1.16611	up
Com_11684_pos	Arachidonoyl serinol	--	C23 H39 N O3	377.291	7.091	--	--	HMDB0013650	LMFA08020072	Lipids and lipid-like molecules	Fatty Acyls	Fatty amides	Fatty Acyls [FA]	Fatty amides [FA08]	N-acyl amines [FA0802]	Full match	No results	No results	378.299	4.39239e+06	8.92665e+06	7.34741e+06	6.04743e+06	1.15404e+07	4.25919e+06	1.2157e+06	1.08796e+06	1.39874e+06	1.10978e+06	740438	1.99603e+06	5.63194	2.49363	1.22e-05	1	1.21757	up
Com_17677_pos	N'-Formylkynurenine	--	C11 H12 N2 O4	236.079	3.654	--	--	HMDB0060485	--	Organic oxygen compounds	Organooxygen compounds	Carbonyl compounds	--	--	--	No results	No results	Full match	237.086	1.09182e+06	1.65454e+06	3.6622e+06	4.81642e+06	2.82092e+06	2.61738e+06	507806	459452	419587	550746	288647	705795	5.68319	2.5067	0.000185537	1	1.17218	up
Com_9818_pos	Nobiletin	Nobiletin; Hexamethoxyflavone; 5,6,7,8,3',4'-Hexamethoxyflavone	C21 H22 O8	402.132	5.054	cpd:C10112	--	HMDB0029540	LMPK12111468	Phenylpropanoids and polyketides	Flavonoids	O-methylated flavonoids	Polyketides [PR]	Flavonoids [PK12]	Flavones and Flavonols [PK1211]	No results	No results	Full match	403.139	9.19288e+06	1.87891e+07	1.78234e+07	2.10841e+07	1.20366e+07	9.18263e+06	4.94141e+06	1.2449e+06	1.18859e+06	661774	6.22479e+06	1.20343e+06	5.69734	2.51029	0.00158293	1	1.19702	up
Com_9261_pos	Tyrosol	4-Hydroxyphenylethanol; Tyrosol	C8 H10 O2	138.068	5.241	cpd:C06044	map00350 Tyrosine metabolism	HMDB0004284	--	Benzenoids	Phenols	Tyrosols and derivatives	--	--	--	No results	No results	Full match	156.102	7.62244e+06	1.25638e+07	1.24297e+07	9.78167e+06	6.67222e+06	6.28982e+06	1.69333e+06	1.60506e+06	1.55938e+06	1.84955e+06	1.58945e+06	1.28664e+06	5.77661	2.53022	7.29e-06	1	1.18486	up
Com_654_pos	4-acetyl-4-(ethoxycarbonyl)heptanedioic acid	--	C12 H18 O7	274.102	4.627	--	--	--	--	--	--	--	--	--	--	Invalid mass	No results	No results	275.11	2.76234e+07	1.63994e+08	3.9663e+08	3.18081e+08	7.33188e+07	4.73875e+07	7.40724e+07	2.73818e+07	2.42982e+07	2.57154e+07	1.28604e+07	9.71822e+06	5.90092	2.56094	0.0154213	0.916667	1.07475	up
Com_3780_pos	p-Anisaldehyde	p-Anisaldehyde	C8 H8 O2	136.052	4.865	cpd:C10761	--	HMDB0029686	--	Benzenoids	Benzene and substituted derivatives	Benzoyl derivatives	--	--	--	No results	No results	Full match	137.06	5.09688e+07	5.23487e+07	5.92941e+07	4.4511e+07	5.80327e+07	6.81738e+07	1.06075e+07	7.11325e+06	1.07494e+07	7.0416e+06	9.89491e+06	9.83979e+06	6.0335	2.59299	1.5e-08	1	1.36189	up
Com_25765_pos	Brucine	Brucine	C23 H26 N2 O4	394.188	5.622	cpd:C09084	--	--	--	--	--	--	--	--	--	No results	No results	Full match	789.383	269416	2.06388e+06	1.09694e+06	945940	974623	921499	164777	156207	176830	193812	197698	148445	6.04402	2.59551	0.00148197	1	1.2196	up
Com_6197_pos	Myricetin	Myricetin; 3,5,7,3',4',5'-Hexahydroxyflavone	C15 H10 O8	318.036	5.343	cpd:C10107	map00941 Flavonoid biosynthesis;map00944 Flavone and flavonol biosynthesis	HMDB0002755	LMPK12110001	Phenylpropanoids and polyketides	Flavonoids	Flavones	Polyketides [PR]	Flavonoids [PK12]	Flavones and Flavonols [PK1211]	No results	No results	Full match	319.044	1.69637e+07	3.4231e+07	2.53162e+07	2.22935e+07	3.6072e+07	1.48547e+07	4.11127e+06	3.59687e+06	4.04331e+06	5.89002e+06	4.80692e+06	2.29142e+06	6.05223	2.59747	4.16e-06	1	1.35431	up
Com_15092_pos	6-Phosphogluconic acid	--	C6 H13 O10 P	276.024	1.283	--	--	HMDB0001316	--	Organic oxygen compounds	Organooxygen compounds	Carbohydrates and carbohydrate conjugates	--	--	--	No results	No results	Full match	277.031	1.54476e+06	3.1497e+06	2.67008e+06	1.02218e+07	1.47789e+06	1.03247e+06	451040	612299	524565	649814	750047	313827	6.08698	2.60573	0.00452306	1	1.14751	up
Com_9537_pos	VQH	--	C16 H26 N6 O5	382.196	6.078	--	--	--	--	--	--	--	--	--	--	Full match	No results	No results	383.203	6.4645e+06	1.97013e+07	1.41383e+07	1.59827e+07	5.91792e+06	7.31918e+06	1.86134e+06	410853	1.69968e+06	1.82967e+06	1.4363e+06	4.13526e+06	6.11301	2.61188	0.000663963	1	1.1662	up
Com_3713_pos	Phosphocholine	Choline phosphate; Phosphorylcholine; Phosphocholine; O-Phosphocholine	C5 H14 N O4 P	183.065	1.311	cpd:C00588	map00564 Glycerophospholipid metabolism;map01100 Metabolic pathways	HMDB0001565	--	Organic nitrogen compounds	Organonitrogen compounds	Quaternary ammonium salts	--	--	--	No results	Full match	No results	184.073	2.36283e+07	4.20449e+07	4.09047e+07	101121604	2.36741e+07	1.12642e+07	7.03497e+06	8.61877e+06	3.16033e+06	6.98624e+06	8.30825e+06	3.88845e+06	6.38571	2.67485	0.0012749	1	1.18495	up
Com_801_pos	Eicosapentaenoic acid ethyl ester	--	C22 H34 O2	330.253	8.341	--	--	HMDB0039530	--	Lipids and lipid-like molecules	Fatty Acyls	Fatty acid esters	--	--	--	Invalid mass	No results	No results	331.26	1.54523e+08	1.51465e+08	148700605	1.67699e+08	1.39132e+08	288712468	1.66683e+07	3.54511e+07	3.74124e+07	1.66602e+07	1.60164e+07	4.01883e+07	6.46707	2.69311	1.88e-05	1	1.21584	up
Com_19589_pos	Phosphocreatine	Phosphocreatine; N-Phosphocreatine; Creatine phosphate	C4 H10 N3 O5 P	211.036	1.342	cpd:C02305	map00330 Arginine and proline metabolism;map01100 Metabolic pathways	HMDB0001511	--	Organic acids and derivatives	Carboxylic acids and derivatives	Amino acids, peptides, and analogues	--	--	--	No results	No results	Full match	212.044	1.68471e+06	4.78026e+06	3.50653e+06	4.17486e+06	1.44226e+06	2.59012e+06	509569	573533	386326	421564	549307	369006	6.47091	2.69397	0.000109392	1	1.40394	up
Com_5487_pos	O-methylnaringenin C-pentoside	--	C21 H22 O9	418.125	5.333	--	--	--	--	--	--	--	--	--	--	No results	No results	Full match	419.132	3.09213e+07	3.07081e+07	7.86248e+06	1.37895e+07	2.0473e+07	2.04787e+07	3.67116e+06	2.66373e+06	1.801e+06	4.45755e+06	3.08184e+06	2.70023e+06	6.7608	2.75719	6.48e-05	1	1.1397	up
Com_11882_pos	Diosmetin	Diosmetin; Luteolin 4'-methyl ether	C16 H12 O6	300.062	5.991	cpd:C10038	--	HMDB0029676	LMPK12110824	Phenylpropanoids and polyketides	Flavonoids	O-methylated flavonoids	Polyketides [PR]	Flavonoids [PK12]	Flavones and Flavonols [PK1211]	Full match	No results	Full match	301.07	1.25971e+07	1.28157e+07	1.38332e+07	1.30127e+07	1.8488e+06	3.38466e+06	1.08385e+06	2.2226e+06	1.07195e+06	924211	926780	2.24741e+06	6.7823	2.76178	0.00288795	0.944444	1.10015	up
Com_8141_pos	Ingenol-3-angelate	--	C25 H34 O6	430.232	8.297	--	--	--	--	--	--	--	--	--	--	Invalid mass	No results	No results	431.239	3.00861e+06	2.56699e+07	1.76326e+07	8.06222e+06	9.45699e+06	5.07479e+06	1.74235e+06	2.40432e+06	1.5162e+06	2.79237e+06	970336	732509	6.78328	2.76198	0.00140634	1	1.28713	up
Com_4660_pos	Citral	--	C10 H16 O	152.12	5.34	--	--	HMDB0035092	--	Lipids and lipid-like molecules	Prenol lipids	Monoterpenoids	--	--	--	Full match	Full match	Full match	153.127	2.0827e+07	4.71043e+07	2.75263e+07	2.47604e+07	7.81645e+06	2.99201e+07	2.70513e+06	3.34824e+06	6.19484e+06	3.28922e+06	3.80435e+06	3.53377e+06	6.90495	2.78763	0.000235907	1	1.21944	up
Com_4213_pos	4-Hydroxyphenylacetic acid	4-Hydroxyphenylacetate; 4-Hydroxyphenylacetic acid	C8 H8 O3	152.047	1.418	cpd:C00642	map00350 Tyrosine metabolism;map00360 Phenylalanine metabolism	HMDB0060390	--	Benzenoids	Phenol esters		--	--	--	No results	No results	Full match	153.054	4.89678e+07	4.45795e+07	4.92446e+07	6.40515e+07	6.47363e+07	2.70834e+07	6.95745e+06	6.07351e+06	6.81101e+06	8.33564e+06	7.55014e+06	6.65216e+06	7.04728	2.81707	6.76e-06	1	1.31425	up
Com_12454_pos	1-methyl-3,5-di(1-naphthylmethylidene)piperidin-4-one	--	C28 H23 N O	367.198	5.988	--	--	--	--	--	--	--	--	--	--	Invalid mass	No results	No results	368.205	7.10673e+06	1.08079e+07	9.50121e+06	1.1461e+07	1.13169e+07	1.22747e+06	828406	2.51771e+06	989841	947830	1.03567e+06	810123	7.21238	2.85048	0.00199151	0.972222	1.1635	up
Com_3094_pos	16,16-Dimethyl prostaglandin A2	--	C22 H34 O4	384.226	7.302	--	--	--	--	--	--	--	--	--	--	Invalid mass	No results	No results	385.233	2.68839e+07	1.09538e+08	6.25538e+07	7.31585e+07	9.6446e+07	5.23719e+07	1.04104e+07	1.05708e+07	7.1835e+06	1.0952e+07	6.89933e+06	1.22621e+07	7.22316	2.85263	6.04e-05	1	1.23789	up
Com_19875_pos	C-pentosyl-luteolin-C-hexoside	--	C26 H28 O15	580.145	1.453	--	--	--	--	--	--	--	--	--	--	No results	No results	Full match	581.152	2.80822e+06	2.66178e+06	2.93213e+06	1.16107e+06	2.62765e+06	1.2873e+06	374729	291506	302557	334563	311854	246907	7.23808	2.85561	3.87e-05	1	1.11449	up
[truncated: 113 more rows]

## Sheet: WS_R.vs.WW_R_pos_diff.anno
ID	Name	Other_name(Kegg_name)	Formula	Molecular Weight	RT [min]	Kegg_ID	KEGG_pathway	HMDB_ID	Lipidmaps_ID	SuperClass(HMDB)	Class(HMDB)	SubClass(HMDB)	CATEGORY(Lipidmaps)	MAIN_CLASS(Lipidmaps)	SUB_CLASS(Lipidmaps)	mzCloud_Results	mzVault_Results	MassList_Results	m/z	pos_D1	pos_D2	pos_D3	pos_D4	pos_D5	pos_D6	pos_C1	pos_C4	pos_C2	pos_C5	pos_C3	pos_C6	FC	log2FC	Pvalue	ROC	VIP	Up.Down
[truncated: 177 more rows]
