# Supplementary material for: Targeted and untargeted metabolomics reveals deep analysis of drought stress responses in needles and roots of Pinus taeda seedlings
Source: Front Plant Sci. 2023 Jan 31;13:1031466. doi: 10.3389/fpls.2022.1031466 (PMC9927248; doi:10.3389/fpls.2022.1031466)
Supplement: Supplementary Figure 1 — PLS-DA scores of experimental groups under negative ion mode. (A) needles (red) vs. roots (blue) of WW seedlings; (B) needles of WS (red) vs.WW (blue) pine seedlings; (C) needles (red) vs. roots (blue) of WS pine seedlings; (D) roots of WS (red) vs. WW (blue) pine seedlings. WW, well-watered; WS, water-stressed. [file DataSheet_1.zip › Supplementary Tables/Table S3.XLSX]

## Sheet: WW_L.vs.WW_R_neg_diff.anno
ID	Name	Other_name(Kegg_name)	Formula	Molecular Weight	RT [min]	Kegg_ID	KEGG_pathway	HMDB_ID	Lipidmaps_ID	SuperClass(HMDB)	Class(HMDB)	SubClass(HMDB)	CATEGORY(Lipidmaps)	MAIN_CLASS(Lipidmaps)	SUB_CLASS(Lipidmaps)	mzCloud_Results	mzVault_Results	MassList_Results	m/z	neg_A1	neg_A2	neg_A3	neg_A4	neg_A5	neg_A6	neg_C1	neg_C4	neg_C2	neg_C5	neg_C3	neg_C6	FC	log2FC	Pvalue	ROC	VIP	Up.Down
Com_312_neg	columbianetin acetate	--	C16 H16 O5	288.1	6.548	--	--	--	--	--	--	--	--	--	--	No results	No results	Full match	287.092	458852	1.3941e+06	417276	379481	400393	387722	140454726	1.20381e+08	9.18008e+08	9.11333e+08	495941683	487475249	0.0011185	-9.80421	2.77e-07	1	1.28967	down
Com_30_neg	Astringin	Astringin	C20 H22 O9	406.126	5.218	cpd:C10245	--	--	LMPK13090007	--	--	--	Polyketides [PR]	Aromatic polyketides [PK13]	Diphenyl ethers, biphenyls, dibenzyls and stilbenes [PK1309]	No results	Full match	Full match	405.118	1.93572e+07	1.16958e+07	1.5229e+07	1.39042e+07	9.25116e+06	7.86211e+06	11370856673	10563324003	10104091970	10458983060	10348730504	10674749986	0.00121692	-9.68255	4.29e-08	1	1.3441	down
Com_615_neg	Aempferol-3-O-rutinoside	--	C27 H30 O15	594.158	5.232	--	--	--	--	--	--	--	--	--	--	No results	No results	Full match	593.151	947598	558365	960283	484523	467409	621982	4.85055e+08	5.30089e+08	3.24902e+08	339166082	3.88962e+08	5.20925e+08	0.00156045	-9.32382	2.28e-11	1	1.38744	down
Com_151_neg	C-pentosyl-apigenin O-p-coumaroylhexoside	--	C35 H34 O16	710.184	4.927	--	--	--	--	--	--	--	--	--	--	No results	No results	Full match	709.177	1.29628e+07	4.33654e+06	3.64747e+06	2.41359e+06	1.72396e+06	2.4796e+06	1691407763	1801475014	1625029677	1855912076	1949383921	2090775366	0.00250263	-8.64234	3.06e-06	1	1.2853	down
Com_48_neg	Sweroside	Sweroside	C16 H22 O9	404.132	5.223	cpd:C17071	--	--	--	--	--	--	--	--	--	No results	Invalid mass	No match	403.125	2.17942e+07	1.32994e+07	1.66488e+07	1.34067e+07	1.17005e+07	6.98259e+06	5632087285	5674563324	5391300610	5459170933	5259651941	4973743700	0.00258817	-8.59385	1.53e-07	1	1.34533	down
Com_154_neg	O-p-Coumaroyl quinacyl quinic acid O-hexoside	--	C29 H38 O18	674.207	4.921	--	--	--	--	--	--	--	--	--	--	No results	No results	Full match	673.199	1.37294e+07	5.13186e+06	3.99033e+06	2.76388e+06	4.10227e+06	3.10274e+06	1676965365	1790321406	1613787233	1848555798	1934342518	2072250671	0.00300108	-8.3803	1.12e-06	1	1.28546	down
Com_1998_neg	Phytolaccagenin	--	C31 H48 O7	532.34	6.189	--	--	--	--	--	--	--	--	--	--	No results	No results	Full match	531.333	344668	411083	330973	374953	475752	524225	6.93434e+07	6.98387e+07	1.20696e+08	1.16033e+08	1.27453e+08	1.28167e+08	0.00389792	-8.00308	1.08e-10	1	1.46346	down
Com_3280_neg	Suberosin	--	C15 H16 O3	244.11	6.55	--	--	--	--	--	--	--	--	--	--	No results	No results	Full match	243.103	148667	153526	135189	134033	151125	146343	8.59413e+06	8.08823e+06	5.95781e+07	5.7236e+07	3.25582e+07	3.21377e+07	0.00438404	-7.83352	3.03e-05	1	1.26295	down
Com_36_neg	Ophiopogonanone E	--	C19 H20 O7	360.12	5.403	--	--	--	--	--	--	--	--	--	--	No results	No results	Full match	359.114	2.74222e+07	5.99638e+07	1.75043e+07	1.81046e+07	1.5718e+07	2.07765e+07	560536142	1092611625	7986419007	8211825025	8024524995	8523640094	0.00463638	-7.75279	4.83e-05	1	1.26455	down
Com_4194_neg	Chikusetsusponin Iva	--	C42 H66 O14	794.446	6.328	--	--	--	--	--	--	--	--	--	--	No results	No results	Full match	793.438	171216	171225	143140	154912	165361	228731	1.59226e+06	2.33643e+06	2.77661e+07	2.95755e+07	4.85699e+07	4.49104e+07	0.00668549	-7.22475	0.000874853	1	1.39737	down
Com_2137_neg	Kaji-ichigoside F1	--	C36 H58 O10	650.403	6.337	--	--	--	--	--	--	--	--	--	--	No results	No results	Full match	649.396	616720	566910	461366	489691	576690	691019	2.99011e+06	2.27821e+06	129028423	1.22985e+08	9.60836e+07	9.15093e+07	0.00764799	-7.0307	0.00369835	1	1.37923	down
Com_4162_neg	Quercetin 3-alpha-L-arabinofuranoside (Avicularin)	--	C20 H18 O11	434.086	6.339	--	--	--	--	--	--	--	--	--	--	No results	No results	Full match	433.078	261487	251911	230449	243298	243283	336515	7.72903e+06	7.03664e+06	2.89263e+07	2.57217e+07	3.59695e+07	4.96019e+07	0.0101103	-6.62803	3.5e-05	1	1.42105	down
Com_376_neg	Prim-O-glucosylcimifugin	--	C22 H28 O11	468.163	5.776	--	--	--	--	--	--	--	--	--	--	No results	No results	Full match	467.156	4.61259e+06	1.29607e+07	1.52345e+06	1.79653e+06	7.19088e+06	1.91137e+06	3.5295e+08	3.4424e+08	6.44464e+08	6.33524e+08	3.62356e+08	3.70126e+08	0.011078	-6.49615	1.17e-05	1	1.28404	down
Com_11267_neg	HBMP (18:1-20:5-20:5)	--	C64 H103 O11 P	1078.72	9.621	--	--	--	--	--	--	--	--	--	--	No results	Invalid mass	No results	1077.71	75338.9	80990	107876	100728	116289	107629	6.47515e+06	5.5987e+06	9.89195e+06	9.38348e+06	8.06203e+06	9.32975e+06	0.0120812	-6.37109	1.84e-11	1	1.44588	down
Com_614_neg	Polygalaxanthone Ⅶ	--	C27 H32 O16	612.169	5.22	--	--	--	--	--	--	--	--	--	--	No results	No results	Full match	611.164	2.60082e+07	1.25688e+06	1.60593e+06	1.53554e+06	1.03831e+06	1.38995e+06	4.86507e+08	5.31449e+08	3.26213e+08	340521975	3.90298e+08	5.22253e+08	0.0126422	-6.30561	9.76e-05	1	1.37133	down
Com_740_neg	Cistanoside F	--	C21 H28 O13	488.153	5.506	--	--	--	--	--	--	--	--	--	--	No results	No results	Full match	487.146	2.93269e+06	5.02464e+06	4.34378e+06	5.45275e+06	2.50234e+06	3.56464e+06	4.63642e+08	4.8594e+08	334688941	2.9807e+08	6.05575e+06	2.03499e+08	0.0132936	-6.23312	0.00222915	1	1.2104	down
Com_3978_neg	Bufalin	Bufalin	C24 H34 O4	386.246	9.077	cpd:C16922	--	--	LMST01130001	--	--	--	Sterols [ST]	Sterols [ST01]	Bufanolides and derivatives [ST0113]	No results	No results	Full match	385.239	633019	252043	364583	301698	435467	333982	2.57542e+07	2.42777e+07	2.62419e+07	2.62784e+07	1.63887e+07	1.69441e+07	0.0170791	-5.87163	1.11e-09	1	1.18547	down
Com_3178_neg	Tenuifolin	--	C36 H56 O12	680.378	5.976	--	--	--	--	--	--	--	--	--	--	No results	No results	Full match	679.369	695458	737815	638071	726778	876814	959196	1.8727e+06	1.71643e+06	4.57292e+07	4.22957e+07	7.01524e+07	7.22356e+07	0.0198038	-5.65808	0.00755035	1	1.27095	down
Com_5823_neg	20(R)-Ginsenoside Rh1	--	C36 H62 O9	684.446	6.284	--	--	--	--	--	--	--	--	--	--	No results	Invalid mass	No results	683.438	868983	370168	230044	392722	452239	521191	29392424	2.84947e+07	2.07892e+07	1.90992e+07	1.81559e+07	1.69291e+07	0.0213408	-5.55024	8.87e-08	1	1.20709	down
Com_5726_neg	Bis(2-methyl-3-furyl)disulphide	--	C10 H10 O2 S2	226.013	1.329	--	--	--	--	--	--	--	--	--	--	No results	No results	Full match	451.018	464059	306456	328735	913389	105272	436722	2.06477e+07	1.88557e+07	1.89542e+07	1.73474e+07	1.89377e+07	2.04328e+07	0.0221804	-5.49457	3.27e-05	1	1.40289	down
Com_2147_neg	senkyunolide O	--	C24 H28 O4	380.199	7.644	--	--	--	--	--	--	--	--	--	--	No results	No results	Full match	379.191	627399	4.36365e+06	679131	715732	1.31448e+06	781034	3.05434e+07	2.10067e+07	1.18352e+08	1.23169e+08	3.43278e+07	4.69927e+07	0.0226539	-5.4641	4.02e-06	1	1.35184	down
Com_10932_neg	Timosaponin BII	--	C45 H76 O19	920.495	8.537	--	--	--	--	--	--	--	--	--	--	No results	No results	Full match	919.489	178300	155667	158331	193486	211667	150314	5.62968e+06	4.79308e+06	7.54447e+06	6.61164e+06	1.07787e+07	1.07101e+07	0.022744	-5.45837	7.23e-08	1	1.46198	down
Com_639_neg	Dihydrokavain	--	C14 H16 O3	232.11	6.193	--	--	HMDB0029504	--	Phenylpropanoids and polyketides	Kavalactones		--	--	--	No results	No results	Full match	231.102	565247	1.92938e+06	504977	781772	676236	773422	1.89131e+07	2.18376e+07	5.02986e+07	4.94677e+07	3.52526e+07	3.61316e+07	0.0246862	-5.34015	5.73e-08	1	1.03432	down
Com_15102_neg	Prostaglandin D3	Prostaglandin D3	C20 H30 O5	350.209	8.254	cpd:C13802	--	HMDB0003034	LMFA03010142	Lipids and lipid-like molecules	Fatty Acyls	Eicosanoids	Fatty Acyls [FA]	Eicosanoids [FA03]	Prostaglandins [FA0301]	Full match	No results	Full match	349.202	151686	169113	187625	153893	177217	220583	5.68212e+06	5.74248e+06	5.54951e+06	5.73681e+06	5.5216e+06	5.55645e+06	0.0313746	-4.99426	1.44e-08	1	1.5924	down
Com_829_neg	(+/-)9-HpODE	--	C18 H32 O4	312.23	7.136	--	--	--	--	--	--	--	--	--	--	Full match	No results	Full match	311.223	3.75071e+06	1.18247e+07	4.03712e+06	4.44748e+06	5.59535e+06	7.69495e+06	7.40367e+07	6.69047e+07	3.59522e+08	3.79356e+08	1.40347e+08	1.69651e+08	0.0313916	-4.99348	1.19e-05	1	1.27127	down
Com_390_neg	(+/-)9-HODE	--	C18 H32 O3	296.235	7.87	--	--	--	--	--	--	--	--	--	--	Full match	No results	Full match	295.228	5.0232e+06	1.08838e+07	6.2581e+06	6.71052e+06	8.97695e+06	1.44689e+07	1.52088e+08	1.49025e+08	3.41829e+08	3.22052e+08	3.22951e+08	3.28509e+08	0.032368	-4.94929	3.62e-08	1	1.23986	down
Com_6094_neg	Dihydroartemisinin	--	C15 H24 O5	284.162	6.297	--	--	HMDB0060593	--	Lipids and lipid-like molecules	Prenol lipids	Sesquiterpenoids	--	--	--	No results	Full match	No results	283.155	403979	467220	469337	398647	423851	549049	1.82477e+06	2.21671e+06	3.10661e+07	2.89438e+07	9.74063e+06	8.24693e+06	0.0330585	-4.91884	0.00198028	1	1.25999	down
Com_6790_neg	Biliverdin	Biliverdin; Biliverdin IX alpha	C33 H34 N4 O6	582.247	6.629	cpd:C00500	map00860 Porphyrin and chlorophyll metabolism;map01100 Metabolic pathways;map01110 Biosynthesis of secondary metabolites	HMDB0001008	--	Organoheterocyclic compounds	Tetrapyrroles and derivatives	Bilirubins	--	--	--	No results	No results	Full match	581.24	424652	469189	375019	402284	434301	459917	3.88845e+06	3.30056e+06	2.56534e+07	2.53677e+07	8.29037e+06	7.71126e+06	0.0345682	-4.85441	0.000357153	1	1.36469	down
Com_413_neg	Tricin O-malonylhexoside	--	C26 H26 O15	578.13	5.813	--	--	--	--	--	--	--	--	--	--	No results	No results	Full match	577.123	9.28163e+06	2.93612e+07	6.19052e+06	8.86706e+06	2.43934e+07	2.41622e+07	2.7823e+08	5.39032e+08	4.95251e+08	501295275	5.03219e+08	4.61979e+08	0.0367959	-4.76431	1.39e-05	1	1.2592	down
Com_2923_neg	12-Oxo phytodienoic acid	--	C18 H28 O3	292.204	7.187	--	--	--	--	--	--	--	--	--	--	Full match	No results	No results	291.197	1.85829e+06	3.80887e+06	2.12598e+06	1.61375e+06	748689	2.92046e+06	2.60818e+07	2.499e+07	8.25158e+07	8.33011e+07	6.14598e+07	5.98375e+07	0.0386652	-4.69282	1.34e-06	1	1.3874	down
Com_1780_neg	19(R)-Hydroxy-prostaglandin E2	--	C20 H32 O6	350.209	6.885	--	--	HMDB0001908	LMFA03010024	Lipids and lipid-like molecules	Fatty Acyls	Eicosanoids	Fatty Acyls [FA]	Eicosanoids [FA03]	Prostaglandins [FA0301]	Invalid mass	No match	No match	349.202	8.0969e+06	9.24104e+06	678941	3.03524e+06	1.09817e+06	2.54067e+06	7.56695e+07	7.46309e+07	9.3634e+07	9.45889e+07	1.13055e+08	1.42703e+08	0.0415476	-4.58909	0.000274773	1	1.37724	down
Com_2283_neg	Oxypaeoniflorin	--	C23 H28 O12	496.158	5.093	--	--	--	--	--	--	--	--	--	--	No results	Full match	No results	1037.31	6.23046e+06	6.26531e+06	3.30086e+06	5.05538e+06	3.87097e+06	2.98866e+06	8.81584e+07	9.85114e+07	9.93107e+07	1.14535e+08	9.30651e+07	1.02058e+08	0.0465243	-4.42587	7.03e-07	1	1.336	down
Com_2539_neg	(±)19(20)-DiHDPA	--	C22 H34 O4	362.246	8.261	--	--	--	--	--	--	--	--	--	--	Full match	No results	No results	361.238	2.17717e+06	2.85682e+06	1.90297e+06	1.82013e+06	2.69963e+06	5.62074e+06	4.04271e+07	3.83284e+07	9.65792e+07	9.38114e+07	4.79051e+07	4.91391e+07	0.0466355	-4.42243	1.53e-07	1	1.23425	down
Com_316_neg	Astragalus polyphenols	--	C20 H22 O9	406.126	5.472	--	--	--	--	--	--	--	--	--	--	No results	No results	Full match	405.119	2.53672e+07	3.46531e+07	1.55862e+07	1.59228e+07	1.35729e+07	1.82157e+07	555554337	1087734386	2.37916e+08	2.45983e+08	2.22489e+08	2.55359e+08	0.0473383	-4.40085	1.32e-05	1	1.24487	down
Com_9753_neg	Angoroside C	--	C36 H48 O19	784.28	5.214	--	--	--	--	--	--	--	--	--	--	No results	No results	Full match	783.273	538327	592345	415816	568686	495094	696682	1.00151e+07	1.17346e+07	1.02473e+07	1.20324e+07	1.33301e+07	1.24689e+07	0.0473583	-4.40024	1.21e-10	1	1.41092	down
Com_5743_neg	pteroside A	--	C21 H30 O8	410.195	6.239	--	--	HMDB0030758	--	Organic oxygen compounds	Organooxygen compounds	Carbohydrates and carbohydrate conjugates	--	--	--	No results	No results	Full match	409.186	739586	724592	467923	674880	567694	920728	1.29354e+07	1.61391e+07	1.88182e+07	1.02299e+07	6.5679e+06	2.15553e+07	0.0474852	-4.39638	6.79e-07	1	1.28707	down
Com_5834_neg	(+/-)-CP 47,497-C7-Hydroxy metabolite	--	C21 H34 O3	334.251	8.536	--	--	--	--	--	--	--	--	--	--	Full match	No results	No results	333.244	920945	502839	1.98705e+06	1.00879e+06	945207	797009	1.74669e+07	3.54321e+07	1.81578e+07	1.79501e+07	1.07208e+07	1.67213e+07	0.0529145	-4.24019	2.69e-07	1	1.41123	down
Com_3169_neg	Aloesin	Aloesin	C19 H22 O9	394.126	5.339	cpd:C08994	--	--	--	--	--	--	--	--	--	No results	No results	Full match	375.108	2.68932e+06	2.70927e+06	7.21595e+06	3.64101e+06	2.25286e+06	3.32167e+06	5.61341e+07	5.76126e+07	7.50541e+07	7.40629e+07	7.17796e+07	7.13173e+07	0.0537739	-4.21695	2.65e-06	1	1.38632	down
Com_1408_neg	3-O-p-coumaroyl quinic acid O-hexoside	--	C22 H28 O13	500.153	5.491	--	--	--	--	--	--	--	--	--	--	No results	No results	Full match	499.145	795846	830833	820785	1.29029e+06	4.88356e+07	821674	1.6914e+08	1.47725e+08	1.54664e+08	1.56337e+08	160662961	1.94659e+08	0.0543081	-4.20269	0.0010496	1	1.221	down
Com_6561_neg	(+)-Anwulignan	--	C20 H24 O4	328.168	7.872	--	--	--	--	--	--	--	--	--	--	No results	No results	Full match	327.16	123194	124490	367014	220118	509461	625738	5.13105e+06	6.41793e+06	4.81198e+06	5.23455e+06	7.32361e+06	7.17487e+06	0.0545801	-4.19548	6.48e-05	1	1.32545	down
Com_19403_neg	LPE 14:0	--	C19 H40 N O7 P	425.253	8.077	--	--	--	LMGP02050033	--	--	--	Glycerophospholipids [GP]	Glycerophosphoethanolamines [GP02]	Monoacylglycerophosphoethanolamines [GP0205]	No results	Full match	Full match	424.246	146559	122075	107553	137918	166093	121124	2.54259e+06	2.58468e+06	2.30057e+06	2.11914e+06	2.29226e+06	2.53925e+06	0.0557307	-4.16538	5.44e-10	1	1.35624	down
Com_3409_neg	Cantharidin	Cantharidin	C10 H12 O4	196.073	5.73	cpd:C16778	--	--	--	--	--	--	--	--	--	No results	No results	Full match	195.066	2.06219e+06	3.90286e+06	2.14964e+06	2.60088e+06	2.00153e+06	2.68044e+06	5.65244e+07	5.33635e+07	4.3759e+07	4.27495e+07	3.56529e+07	3.47053e+07	0.0577217	-4.11474	1.81e-09	1	1.29569	down
Com_4360_neg	Oenin chloride	--	C23 H25 Cl O12	528.105	5.377	--	--	--	--	--	--	--	--	--	--	No results	No results	Full match	527.098	1.75812e+06	1.65797e+06	1.6472e+06	1.87357e+06	1.68252e+06	2.10325e+06	2.84693e+07	3.12507e+07	2.26598e+07	2.13051e+07	3.54743e+07	3.47272e+07	0.0616646	-4.01941	2.06e-08	1	1.34569	down
Com_6389_neg	Arabidopyl ketoadipic acid	--	C15 H14 O9	338.064	5.273	--	--	--	--	--	--	--	--	--	--	No results	No results	Full match	337.057	1.0202e+06	1.22807e+06	905395	1.02522e+06	1.00296e+06	1.01354e+06	1.12743e+07	1.13524e+07	1.63819e+07	1.88644e+07	1.94775e+07	1.97013e+07	0.0638358	-3.96949	1.87e-07	1	1.27932	down
Com_1806_neg	1-O-Feruloyl quinic acid	--	C17 H20 O9	368.112	4.85	--	--	--	--	--	--	--	--	--	--	No results	No results	Full match	367.105	1.74059e+06	5.93599e+06	1.40014e+06	2.94145e+06	4.14036e+06	2.47079e+06	3.88427e+07	3.42169e+07	6.51277e+07	5.97829e+07	3.99885e+07	4.48568e+07	0.0658709	-3.92421	6.8e-06	1	1.26839	down
Com_3784_neg	Perillic acid	Perillic acid	C10 H14 O2	166.099	5.858	cpd:C11924	--	HMDB0004586	LMPR0102090041	Lipids and lipid-like molecules	Prenol lipids	Monoterpenoids	Prenol Lipids [PR]	Isoprenoids [PR01]	C10 isoprenoids (monoterpenes) [PR0102]	Full match	No results	Full match	165.092	1.92653e+06	2.80209e+06	1.93183e+06	2.50463e+06	4.07333e+06	2.17765e+06	4.33497e+07	4.65846e+07	3.42855e+07	3.46391e+07	3.61238e+07	3.62185e+07	0.0666781	-3.90664	1.27e-07	1	1.20669	down
Com_1882_neg	Corchorifatty acid F	--	C18 H32 O5	328.225	6.387	--	--	HMDB0035919	--	Lipids and lipid-like molecules	Fatty Acyls	Lineolic acids and derivatives	--	--	--	Full match	No results	No results	327.218	1.53991e+06	1.81472e+06	1.67499e+06	1.3535e+06	1.25648e+06	2.97305e+06	1.873e+07	1.79713e+07	2.85273e+07	2.87213e+07	3.14289e+07	3.33434e+07	0.066863	-3.90265	1.88e-08	1	1.08213	down
Com_1309_neg	11-Dehydro thromboxane B2	--	C20 H32 O6	368.22	6.095	--	--	--	--	--	--	--	--	--	--	Full match	No results	No results	367.213	8.51704e+06	8.61352e+06	6.64891e+06	7.71289e+06	6.10478e+06	1.22517e+07	8.04359e+07	8.11534e+07	1.52608e+08	1.29151e+08	1.31848e+08	1.59374e+08	0.0678612	-3.88127	2.05e-08	1	1.3797	down
Com_13770_neg	2,3-Dinor-8-epi-prostaglandin F2α	--	C18 H30 O5	652.42	6.389	--	--	--	--	--	--	--	--	--	--	Invalid mass	No results	No results	651.413	560357	207974	306534	273237	208924	254512	4.17702e+06	3.39052e+06	4.1008e+06	4.38468e+06	5.64524e+06	4.69379e+06	0.0686395	-3.86482	7.01e-07	1	1.21875	down
Com_241_neg	Benzoic acid	Benzoate; Benzoic acid; Benzenecarboxylic acid; Phenylformic acid; Dracylic acid	C7 H6 O2	122.037	5.397	cpd:C00180	map00360 Phenylalanine metabolism;map01100 Metabolic pathways;map01110 Biosynthesis of secondary metabolites	HMDB0013677	--	Benzenoids	Benzene and substituted derivatives	Benzoic acids and derivatives	--	--	--	Full match	Full match	Full match	243.066	4.22054e+07	3.81377e+07	5.27558e+07	6.11142e+07	4.30412e+07	67570413	7.25529e+08	7.23419e+08	6.37095e+08	6.70484e+08	8.1875e+08	846120765	0.0689431	-3.85845	2.03e-08	1	1.32998	down
Com_15456_neg	Pseudoginsenoside-RT5	--	C36 H62 O10	654.435	6.187	--	--	--	--	--	--	--	--	--	--	No results	No results	Full match	653.427	257874	250883	206351	247243	355948	392215	3.96498e+06	3.77129e+06	4.24126e+06	3.2112e+06	4.3227e+06	5.09304e+06	0.0695205	-3.84642	7.32e-09	1	1.27911	down
Com_3841_neg	13(S)-HOTrE	13(S)-HOT; (9Z,11E,15Z)-(13S)-Hydroxyoctadeca-9,11,15-trienoate; (9Z,11E,15Z)-(13S)-13-Hydroxyoctadeca-9,11,15-trienoic acid; (9Z,11E,13S,15Z)-13-Hydroxyoctadeca-9,11,15-trienoic acid; 13(S)-HOTrE	C18 H30 O3	294.22	7.773	cpd:C16316	map00592 alpha-Linolenic acid metabolism	--	--	--	--	--	--	--	--	Full match	No results	Full match	293.212	1.40714e+06	2.87825e+06	1.88373e+06	1.78638e+06	1.57799e+06	2.92204e+06	1.93764e+07	1.90448e+07	3.72394e+07	35049288	3.23447e+07	3.02427e+07	0.0718737	-3.79839	3.3e-08	1	1.17459	down
Com_3838_neg	Quercetin	Quercetin; 3,3',4,5,7-Pentahydroxyflavone; 3,5,7,3',4'-Pentahydroxyflavone	C15 H10 O7	302.043	5.804	cpd:C00389	map00941 Flavonoid biosynthesis;map00944 Flavone and flavonol biosynthesis;map01100 Metabolic pathways;map01110 Biosynthesis of secondary metabolites	HMDB0005794	LMPK12110004	Phenylpropanoids and polyketides	Flavonoids	Flavones	Polyketides [PR]	Flavonoids [PK12]	Flavones and Flavonols [PK1211]	Full match	Full match	Full match	301.035	3.65768e+06	2.52707e+06	4.51441e+06	2.69974e+06	1.91844e+06	2.14096e+06	3.73492e+07	4.38255e+07	2.59438e+07	2.14989e+07	53351088	5.51333e+07	0.073632	-3.76352	2.4e-07	1	1.31091	down
Com_18972_neg	Hordatine B	Hordatine B	C29 H40 N8 O5	580.311	6.792	cpd:C08308	--	HMDB0030459	--	Phenylpropanoids and polyketides	2-arylbenzofuran flavonoids		--	--	--	No results	No results	Full match	579.303	276962	181090	154222	183710	162921	161215	3.08852e+06	2.69388e+06	3.22568e+06	2.87863e+06	912866	1.09792e+06	0.0805988	-3.6331	4.34e-05	1	1.49927	down
Com_10_neg	α,α-Trehalose	alpha,alpha-Trehalose; alpha,alpha'-Trehalose; Trehalose	C12 H22 O11	342.116	1.356	cpd:C01083	map00500 Starch and sucrose metabolism;map01100 Metabolic pathways;map01110 Biosynthesis of secondary metabolites;map02010 ABC transporters	--	--	--	--	--	--	--	--	Full match	Full match	Full match	377.085	1826204609	1079500691	6.17298e+08	2897263948	1460085169	1357785651	18928633835	23964946477	16682264228	19277200989	19211039355	15851736656	0.0810962	-3.62422	2.81e-05	1	1.28776	down
Com_3895_neg	C-pentosyl-luteolin O-p-coumaroylhexoside	--	C35 H34 O17	726.181	5.27	--	--	--	--	--	--	--	--	--	--	No results	No results	Full match	725.173	8.55685e+06	1.99211e+06	3.5843e+06	2.37972e+06	2.15903e+06	1.51285e+06	3.77473e+07	4.3209e+07	3.18832e+07	2.79804e+07	4.88482e+07	5.42137e+07	0.0827649	-3.59484	3.55e-05	1	1.53044	down
Com_2544_neg	D(+)-Melezitose O-rhamnoside	--	C24 H42 O20	650.225	5.984	--	--	--	--	--	--	--	--	--	--	No results	No results	Full match	649.217	3.05494e+06	1.33187e+07	4.38783e+06	7.45604e+06	3.55842e+06	2.48901e+06	7.11902e+07	6.44131e+07	8.61711e+07	9.99223e+07	4.31865e+07	41111357	0.0843976	-3.56665	2.23e-05	1	1.3261	down
Com_3309_neg	17(S)-HpDHA	--	C22 H32 O4	360.23	8.005	--	--	--	--	--	--	--	--	--	--	Full match	No results	No results	359.223	3.51451e+06	1.19908e+06	3.96374e+06	4.7129e+06	4.65503e+06	4.36555e+06	3.00144e+07	2.53259e+07	7.24407e+07	6.64825e+07	2.51609e+07	3.14383e+07	0.089335	-3.48463	9.3e-06	1	1.13283	down
Com_2500_neg	5-O-Methylvisammioside	--	C22 H28 O10	452.169	6.102	--	--	--	--	--	--	--	--	--	--	No results	No results	Full match	451.162	2.05973e+06	4.5285e+06	2.04132e+06	2.28197e+06	3.35719e+06	3.35379e+06	3.05908e+07	3.06706e+07	3.53025e+07	3.53098e+07	3.01197e+07	3.00694e+07	0.0917538	-3.44609	4.06e-06	1	1.08866	down
Com_12502_neg	Jasmonic acid	(-)-Jasmonic acid; Jasmonic acid; {(1R,2R)-3-Oxo-2-[(Z)pent-2-enyl]cyclopent-2-enyl}acetic acid; Jasmonate; (-)-Jasmonate	C12 H18 O3	210.126	6.122	cpd:C08491	map00592 alpha-Linolenic acid metabolism;map01100 Metabolic pathways;map01110 Biosynthesis of secondary metabolites;map04075 Plant hormone signal transduction	HMDB0032797	LMFA02020001	Lipids and lipid-like molecules	Fatty Acyls	Lineolic acids and derivatives	Fatty Acyls [FA]	Octadecanoids [FA02]	Jasmonic acids [FA0202]	No results	No results	Full match	209.118	437987	627944	532040	655679	635054	825936	6.27493e+06	6.50462e+06	5.2921e+06	5.65072e+06	8.28275e+06	6.66075e+06	0.0960702	-3.37977	3.44e-09	1	1.41991	down
Com_22599_neg	Naringin	Naringin; Naringenin 7-O-neohesperidoside; Naringenin 7-O-[alpha-L-rhamnosyl-(1->2)-beta-D-glucoside]	C27 H32 O14	580.179	8.618	cpd:C09789	map00941 Flavonoid biosynthesis	HMDB0002927	LMPK12140235	Phenylpropanoids and polyketides	Flavonoids	Flavonoid glycosides	Polyketides [PR]	Flavonoids [PK12]	Flavanones [PK1214]	No results	No results	Full match	579.172	113887	111956	103662	113141	146169	117145	1.69722e+06	1.41924e+06	1.10143e+06	1.08715e+06	970433	1.03706e+06	0.0965412	-3.37271	2.06e-08	1	1.32968	down
Com_635_neg	15(R)-Prostaglandin E2	--	C20 H32 O5	352.225	6.469	--	--	--	--	--	--	--	--	--	--	Full match	No results	No results	351.218	3.17069e+06	9.62779e+06	2.21526e+06	1.29696e+06	3.28259e+06	7.0938e+06	1.91923e+07	3.01896e+07	3.67029e+07	3.29434e+07	8.26411e+07	6.42705e+07	0.10035	-3.31689	0.000111409	1	1.01944	down
Com_23551_neg	Lysopc 14:0	--	C22 H46 N O7 P	467.301	9.295	--	--	--	--	--	--	--	--	--	--	No results	No results	Full match	466.294	115085	111160	128839	113513	113316	113804	1.12055e+06	1.23167e+06	1.04139e+06	958480	1.23282e+06	1.24455e+06	0.10187	-3.2952	2.63e-10	1	1.41976	down
Com_4496_neg	(S)-Zearalanone	Zearalanone; (S)-Zearalanone	C18 H24 O5	320.162	6.572	cpd:C14754	--	--	--	--	--	--	--	--	--	No results	No results	Full match	319.155	2.20921e+06	1.18529e+06	988965	781649	1.08007e+06	873428	2.71554e+06	2.09114e+06	2.06925e+07	1.52574e+07	1.47908e+07	1.42199e+07	0.102034	-3.29288	0.00294017	0.972222	1.01679	down
Com_3903_neg	Sec-O-Glucosylhamaudol	--	C21 H26 O10	438.151	5.729	--	--	--	--	--	--	--	--	--	--	No results	No results	Full match	437.145	1.43381e+06	5.13517e+06	1.55378e+06	1.8399e+06	1.46377e+07	1.74214e+06	5.54455e+07	5.28869e+07	4.09267e+07	4.26568e+07	3.17857e+07	3.42204e+07	0.102134	-3.29147	0.000616143	1	1.18171	down
Com_2363_neg	FAHFA (20:5/20:4)	--	C40 H60 O4	604.449	9.683	--	--	--	--	--	--	--	--	--	--	No results	Full match	No results	603.442	1.96748e+06	2.26941e+06	1.34478e+07	9.2024e+06	2.30972e+07	9.21299e+06	1.24776e+08	105457516	1.1381e+08	9.84219e+07	7.46653e+07	5.47717e+07	0.103509	-3.27217	0.000909766	1	1.34888	down
Com_4269_neg	(+/-)12(13)-DiHOME	--	C18 H34 O4	296.235	9.139	--	--	--	--	--	--	--	--	--	--	Invalid mass	No results	No match	295.228	814120	454782	355072	487114	1.64456e+06	1.01955e+06	5.58408e+06	6.0339e+06	8.24054e+06	7.82028e+06	8.95877e+06	9.25999e+06	0.10404	-3.26478	5.74e-05	1	1.11292	down
Com_7125_neg	C-hexosyl-luteolin O-p-coumaroylhexoside	--	C36 H36 O18	756.191	4.736	--	--	--	--	--	--	--	--	--	--	No results	No results	Full match	755.184	481746	1.38826e+06	597662	531331	937622	377816	6.01885e+06	5.93016e+06	7.57146e+06	1.06327e+07	7.11327e+06	3.79084e+06	0.105083	-3.25039	4.75e-06	1	1.27653	down
Com_10596_neg	Wighteone	Wighteone	C20 H18 O5	338.116	5.671	cpd:C10542	--	--	LMPK12050188	--	--	--	Polyketides [PR]	Flavonoids [PK12]	Isoflavonoids [PK1205]	No results	No results	Full match	337.109	486046	559488	450928	519109	515353	615338	1.46608e+06	1.74145e+06	5.66346e+06	6.02006e+06	9.00429e+06	6.04295e+06	0.105092	-3.25028	0.000980076	1	1.17564	down
Com_4869_neg	Gardenoside	Gardenoside	C17 H24 O11	404.133	5.448	cpd:C09779	--	--	--	--	--	--	--	--	--	No results	No results	Full match	403.126	4.61562e+06	6.64779e+06	2.71356e+06	2.13637e+06	2.28573e+06	6.32994e+06	3.72939e+07	4.44332e+07	3.80029e+07	3.88718e+07	3.3542e+07	3.97017e+07	0.106662	-3.22889	7.26e-05	1	1.35027	down
Com_846_neg	Oleuropein	Oleuropein	C25 H32 O13	540.184	5.255	cpd:C09794	--	HMDB0035872	--	Lipids and lipid-like molecules	Prenol lipids	Terpene glycosides	--	--	--	No results	No results	Full match	539.177	1.26933e+07	7.87736e+06	1.33872e+07	1.45858e+07	10699508	8.8318e+06	9.10969e+07	7.12443e+07	1.12219e+08	1.29407e+08	1.14205e+08	9.99355e+07	0.110135	-3.18266	1.53e-08	1	1.26212	down
Com_450_neg	4-(2,3-dihydrobenzo[b]furan-5-yl)pyrimidine-2-thiol	--	C12 H10 N2 O S	115.028	1.309	--	--	--	--	--	--	--	--	--	--	Invalid mass	No results	No results	229.048	3.17739e+07	3.82007e+07	3.96616e+07	7.61896e+07	4.13259e+07	1.00592e+08	5.14097e+08	4.89182e+08	5.39017e+08	5.04521e+08	4.39532e+08	4.2806e+08	0.112456	-3.15256	4.23e-05	1	1.2908	down
Com_14025_neg	9-Hydroxy-(10E,12Z,15Z)-Octadecatrienoic Acid	--	C18 H30 O3	294.22	8.231	--	--	--	--	--	--	--	--	--	--	No results	No results	Full match	293.212	129574	530298	128148	130660	359648	250026	1.64385e+06	1.54557e+06	2.59417e+06	2.69022e+06	2.56642e+06	2.54645e+06	0.112489	-3.15214	7.67e-05	1	1.36577	down
Com_1180_neg	Syringaldehyde	--	C9 H10 O4	182.058	5.298	--	--	--	--	--	--	--	--	--	--	No results	No results	Full match	181.051	2.52006e+07	4.90382e+07	9.15217e+06	7.85746e+06	1.69178e+07	2.86429e+07	2.4967e+08	2.31633e+08	1.40827e+08	1.49315e+08	1.61413e+08	1.66117e+08	0.124488	-3.00593	0.000273237	1	1.08668	down
Com_5717_neg	6-Methylcoumarin	--	C10 H8 O2	160.053	5.2	--	--	HMDB0032394	--	Phenylpropanoids and polyketides	Coumarins and derivatives		--	--	--	No results	No results	Full match	159.045	961081	1.15291e+07	5.71028e+06	1.04717e+06	2.53638e+06	1.24949e+06	3.49486e+07	3.07837e+07	2.67988e+07	2.90659e+07	3.14069e+07	3.14735e+07	0.124858	-3.00164	0.00165433	1	1.23232	down
Com_11232_neg	Pentadecanoic Acid	Pentadecanoic acid; Pentadecylic acid; n-Pentadecanoic acid	C15 H30 O2	288.23	8.036	cpd:C16537	--	HMDB0000826	LMFA01010015	Lipids and lipid-like molecules	Fatty Acyls	Fatty acids and conjugates	Fatty Acyls [FA]	Fatty Acids and Conjugates [FA01]	Straight chain fatty acids [FA0101]	Invalid mass	No results	No results	287.223	437030	654160	567174	743054	430536	439824	3.62701e+06	3.25167e+06	3.87554e+06	3.60225e+06	5.35078e+06	5.95326e+06	0.127502	-2.9714	3.87e-08	1	1.1531	down
Com_11602_neg	6''-o-acetylgenistin	--	C23 H22 O11	474.114	6.139	--	--	HMDB0029528	--	Phenylpropanoids and polyketides	Isoflavonoids	Isoflavonoid O-glycosides	--	--	--	No results	No results	Full match	473.107	803936	1.12991e+06	910076	1.12157e+06	1.08629e+06	1.4128e+06	9.91446e+06	1.12515e+07	7.4703e+06	5.42498e+06	8.22642e+06	8.07003e+06	0.128373	-2.96159	4.44e-08	1	1.39447	down
Com_11782_neg	(±)9-HpODE	--	C18 H32 O4	294.22	6.741	--	--	--	--	--	--	--	--	--	--	Invalid mass	No results	No match	293.212	447949	1.52602e+06	368580	365919	449098	900285	3.54267e+06	3.71043e+06	6.58311e+06	6.65074e+06	5.16968e+06	5.6561e+06	0.129591	-2.94796	6.46e-05	1	1.2385	down
Com_10650_neg	13,14-dihydro-15-keto-tetranor Prostaglandin D2	--	C16 H26 O5	280.167	7.138	--	--	--	--	--	--	--	--	--	--	Invalid mass	No results	No results	279.16	309845	995401	257354	449509	335688	342734	2.31773e+06	2.13196e+06	4.91454e+06	4.33668e+06	3.45518e+06	3.36486e+06	0.131111	-2.93113	1.12e-05	1	1.05891	down
Com_726_neg	Cmp_257	--	C20 H32 O5	334.214	7.786	--	--	--	--	--	--	--	--	--	--	Invalid mass	No results	No match	333.207	8.96713e+06	1.19285e+07	3.05137e+06	5.91635e+06	4.15939e+06	5.22653e+06	5.17385e+07	4.48197e+07	4.59159e+07	3.96386e+07	5.69099e+07	5.81632e+07	0.13207	-2.92063	6.57e-05	1	1.09785	down
Com_785_neg	8-iso-15-keto Prostaglandin E2	--	C20 H30 O5	332.199	6.458	--	--	--	--	--	--	--	--	--	--	Invalid mass	No results	No match	331.191	1.11409e+07	2.31494e+07	2.57339e+06	2.73372e+06	5.92054e+06	1.26919e+07	4.33764e+07	3.55572e+07	1.11881e+08	1.13773e+08	7.0959e+07	5.84123e+07	0.134136	-2.89823	0.000734312	1	1.10631	down
Com_2861_neg	Phloridzin	Phlorizin; Phlorhizin; Phloridzin	C21 H24 O10	436.137	5.735	cpd:C01604	--	HMDB0036634	LMPK12120517	Phenylpropanoids and polyketides	Flavonoids	Flavonoid glycosides	Polyketides [PR]	Flavonoids [PK12]	Chalcones and dihydrochalcones [PK1212]	No results	Full match	Full match	435.13	3.30923e+06	2.63174e+06	7.23627e+06	5.26879e+06	1.78794e+07	3.56551e+06	5.41153e+07	5.43318e+07	4.35513e+07	4.59583e+07	4.89529e+07	4.94028e+07	0.134625	-2.89299	0.000489226	1	1.1625	down
Com_1828_neg	N-Sinapoylagmatine	--	C16 H24 N4 O4	336.178	5.789	--	--	--	--	--	--	--	--	--	--	No results	No results	Full match	335.171	7.07207e+06	9.15187e+06	1.66458e+06	2.44617e+06	3.55228e+07	3.11878e+06	79552478	7.83005e+07	4.8221e+07	4.96939e+07	7.87469e+07	8.155e+07	0.141748	-2.8186	0.00225608	1	1.10857	down
Com_12413_neg	Epimedin B	--	C38 H48 O19	808.279	5.272	--	--	--	LMPK12112011	--	--	--	Polyketides [PR]	Flavonoids [PK12]	Flavones and Flavonols [PK1211]	No results	No results	Full match	807.274	1.03909e+06	1.07126e+06	922160	1.04421e+06	982548	1.0323e+06	1.01572e+07	4.96267e+06	8.2833e+06	8.56167e+06	6.41212e+06	4.50095e+06	0.142068	-2.81535	2.05e-05	1	1.37131	down
Com_9264_neg	tetranor-PGFM	--	C16 H26 O7	266.152	5.939	--	--	--	LMFA03010139	--	--	--	Fatty Acyls [FA]	Eicosanoids [FA03]	Prostaglandins [FA0301]	Invalid mass	No results	No results	265.145	2.12954e+06	1.71829e+06	1.028e+06	879465	1.33155e+06	1.30366e+06	3.84361e+06	3.56877e+06	1.58685e+07	1.37594e+07	1.01417e+07	1.07104e+07	0.144933	-2.78654	0.000369079	1	1.1562	down
Com_5608_neg	C-pentosyl-apeignin O-feruloylhexoside	--	C36 H36 O17	740.196	4.894	--	--	--	--	--	--	--	--	--	--	No results	No results	Full match	739.188	578598	3.87548e+06	936858	738255	1.72506e+06	4.4078e+06	6.15661e+06	7.05412e+06	2.25422e+07	2.18327e+07	1.14548e+07	1.06829e+07	0.153807	-2.7008	0.000982627	1	1.16315	down
Com_3090_neg	Uridine	Uridine	C9 H12 N2 O6	244.07	2.315	cpd:C00299	map00240 Pyrimidine metabolism;map01100 Metabolic pathways	HMDB0000296	--	Nucleosides, nucleotides, and analogues	Pyrimidine nucleosides		--	--	--	Full match	Full match	Full match	243.062	5.18047e+06	9.39971e+06	1.10536e+07	4.17063e+06	4.52865e+06	4.21745e+06	3.61612e+07	4.12794e+07	4.26208e+07	3.29554e+07	4.89042e+07	3.96994e+07	0.15955	-2.64792	4.84e-05	1	1.13869	down
Com_321_neg	20-Hydroxy-(5Z,8Z,11Z,14Z)-eicosatetraenoic acid	--	C20 H32 O3	320.235	7.294	--	--	HMDB0005998	--	Lipids and lipid-like molecules	Fatty Acyls	Fatty acids and conjugates	--	--	--	Full match	No results	Full match	319.228	7.78065e+07	8.57745e+07	4.20988e+07	3.71355e+07	1.09853e+08	8.33316e+07	1.78629e+08	1.60391e+08	1004240545	8.43899e+08	2.60218e+08	2.58545e+08	0.161128	-2.63372	0.00241894	1	1.1345	down
Com_13251_neg	4-(octyloxy)benzoic acid	--	C15 H22 O3	250.157	7.236	--	--	--	--	--	--	--	--	--	--	Full match	No results	Full match	249.15	537696	1.23768e+06	627468	544954	643512	1.0778e+06	1.59288e+06	1.0993e+06	6.70159e+06	7.72319e+06	5.97756e+06	5.86133e+06	0.161249	-2.63264	0.00326472	0.972222	1.33055	down
Com_2270_neg	Isosinensetin	--	C20 H20 O7	372.121	5.629	--	--	HMDB0037599	LMPK12111403	Phenylpropanoids and polyketides	Flavonoids	O-methylated flavonoids	Polyketides [PR]	Flavonoids [PK12]	Flavones and Flavonols [PK1211]	No results	No results	Full match	371.115	8.74766e+06	9.02742e+06	7.21332e+06	6.24785e+06	6.20074e+06	9.30732e+06	9.99929e+07	9.44297e+07	3.2441e+07	7.3664e+06	2.46978e+07	2.60121e+07	0.16405	-2.60779	0.0129361	0.916667	1.10126	down
Com_87_neg	Tretinoin	--	C20 H28 O2	300.209	8.983	--	--	HMDB0002369	--	Lipids and lipid-like molecules	Prenol lipids	Retinoids	--	--	--	Full match	No results	Full match	299.201	2.69933e+08	1.44426e+08	2.37444e+08	2.37829e+08	2.11226e+08	2.24369e+08	1266999375	1222306083	1471621059	1362659935	1347564248	1403098186	0.16413	-2.60709	1.13e-06	1	1.1944	down
Com_1517_neg	Isomucronulatol-7-O-glucoside	--	C23 H28 O10	464.169	5.341	--	--	--	--	--	--	--	--	--	--	No results	No results	Full match	463.162	3.31258e+07	3.15908e+07	1.7013e+07	1.81243e+07	2.04235e+07	3.45465e+07	1.66408e+08	155974301	125639161	1.45036e+08	1.72158e+08	1.77241e+08	0.164277	-2.6058	7.02e-06	1	1.31302	down
Com_1523_neg	Verbenalin	Verbenalin; Cornin (glycoside)	C17 H24 O10	388.137	5.276	cpd:C09802	--	--	LMPR0102070016	--	--	--	Prenol Lipids [PR]	Isoprenoids [PR01]	C10 isoprenoids (monoterpenes) [PR0102]	No results	No results	Full match	387.13	1.43209e+07	5.7195e+07	6.55161e+06	6.364e+06	1.89868e+07	1.15705e+07	1.04391e+08	1.05814e+08	1.31302e+08	1.55582e+08	105912976	9.56851e+07	0.164578	-2.60315	0.00113968	1	1.29109	down
Com_18334_neg	PEtOH (16:2-20:5)	--	C41 H67 O8 P	718.461	9.669	--	--	--	--	--	--	--	--	--	--	No results	Invalid mass	No results	717.454	224234	235350	592567	250278	613871	408651	2.4626e+06	2.3067e+06	3.59709e+06	2.1045e+06	1.33364e+06	2.13694e+06	0.166765	-2.58411	2.48e-05	1	1.27548	down
Com_14650_neg	N-(6-chloro-1,3-benzothiazol-2-yl)-4-(trifluoromethyl)benzamide	--	C15 H8 Cl F3 N2 O S	355.999	6.432	--	--	--	--	--	--	--	--	--	--	Full match	No results	No results	354.991	411497	300910	314261	301071	486568	372792	2.73058e+06	3.18354e+06	3.02711e+06	3.1781e+06	626759	318695	0.167404	-2.5786	0.014463	0.916667	1.03233	down
Com_10643_neg	Nor-9-carboxy-δ9-THC	--	C21 H28 O4	344.199	6.839	--	--	--	--	--	--	--	--	--	--	Full match	No results	No results	343.192	166958	221196	127912	150683	172414	220181	790091	1.06571e+06	1.06338e+06	1.33638e+06	1.20889e+06	767153	0.169996	-2.55643	7.07e-08	1	1.02329	down
Com_4837_neg	1,2,3,7-Tetramethoxyxanthone	--	C17 H16 O6	316.095	5.46	--	--	--	--	--	--	--	--	--	--	No results	No results	Full match	315.088	2.82157e+06	3.16281e+06	2.14922e+06	3.00378e+06	1.74329e+06	7.22985e+06	2.51249e+07	2.85659e+07	1.35355e+07	1.29298e+07	1.82068e+07	1.7672e+07	0.173314	-2.52854	3.95e-05	1	1.0903	down
Com_2435_neg	Curculigoside	--	C22 H26 O11	466.148	5.272	--	--	--	--	--	--	--	--	--	--	No results	No results	Full match	465.14	4.95937e+06	9.94447e+06	7.77996e+06	8.24304e+06	9.39773e+06	2.7114e+07	5.0865e+07	7.50532e+07	5.91414e+07	7.08038e+07	6.14703e+07	6.72912e+07	0.175336	-2.51181	0.000288391	1	1.09587	down
Com_16137_neg	Rehmannioside D	--	C27 H42 O20	686.226	5.578	--	--	--	--	--	--	--	--	--	--	No results	No results	Full match	685.22	415333	645736	380855	459112	451547	481219	2.08778e+06	1.40391e+06	2.95693e+06	1.45166e+06	4.67022e+06	3.57899e+06	0.175473	-2.51068	0.00018597	1	1.25967	down
Com_1074_neg	Salicylic acid O-glucoside	--	C13 H16 O8	300.084	4.753	--	--	--	--	--	--	--	--	--	--	No results	No results	Full match	299.077	4.72002e+07	3.25135e+07	3.03965e+07	3.55872e+07	2.34316e+07	2.5146e+07	2.08093e+08	1.74693e+08	1.99165e+08	207872117	1.68117e+08	1.42176e+08	0.176595	-2.50148	3.99e-07	1	1.31882	down
Com_7296_neg	Raffinose	Raffinose; Melitose; Melitriose; Gossypose; 6G-alpha-D-galactosylsucrose	C18 H32 O16	550.173	5.859	cpd:C00492	map00052 Galactose metabolism;map02010 ABC transporters	HMDB0003213	--	Organic oxygen compounds	Organooxygen compounds	Carbohydrates and carbohydrate conjugates	--	--	--	No results	Invalid mass	No results	549.166	2.7313e+06	3.11728e+06	2.33597e+06	2.20634e+06	4.258e+06	3.15985e+06	2.53275e+07	2.3623e+07	1.21194e+07	1.42221e+07	1.10879e+07	9.99786e+06	0.184781	-2.43612	2e-05	1	1.32289	down
Com_2174_neg	Rhapontigenin 3'-O-glucoside	--	C21 H24 O9	420.142	5.282	--	--	--	--	--	--	--	--	--	--	No results	No results	Full match	419.135	1.08129e+07	9.7075e+06	1.52306e+07	7.50619e+06	8.05825e+06	3.41337e+07	6.358e+07	8.68185e+07	6.87107e+07	8.32723e+07	7.55254e+07	8.25648e+07	0.185569	-2.42997	0.000365628	1	1.10056	down
Com_2670_neg	Rhaponticin	Rhaponticin; Rhapontin	C21 H24 O9	420.142	5.642	cpd:C10288	--	--	LMPK13090002	--	--	--	Polyketides [PR]	Aromatic polyketides [PK13]	Diphenyl ethers, biphenyls, dibenzyls and stilbenes [PK1309]	No results	Full match	Full match	419.136	8.18781e+06	9.56991e+06	7.61257e+06	8.95758e+06	1.6489e+07	1.22772e+07	3.52643e+07	4.0957e+07	7.84595e+07	6.79644e+07	5.64355e+07	6.06334e+07	0.185727	-2.42875	1.95e-06	1	1.04796	down
Com_1857_neg	Picrotin	Picrotin	C15 H18 O7	310.105	5.481	cpd:C09528	--	HMDB0240279	--	Organoheterocyclic compounds	Furopyrans		--	--	--	Full match	No results	No results	309.098	8.08171e+06	1.01962e+08	1.00622e+07	9.25094e+06	1.10665e+07	7.29024e+06	1.3365e+08	1.34753e+08	1.45079e+08	1.34798e+08	1.24013e+08	1.10241e+08	0.188763	-2.40535	0.00254075	1	1.09358	down
Com_6110_neg	Polygalaxanthone Ⅵ	--	C23 H26 O12	494.143	5.189	--	--	--	--	--	--	--	--	--	--	No results	No results	Full match	493.136	4.25139e+06	5.57161e+06	3.58368e+06	3.09758e+06	4.07182e+06	3.92903e+06	3.17238e+07	3.30418e+07	1.59748e+07	1.58287e+07	1.30261e+07	1.92802e+07	0.190146	-2.39482	2.91e-05	1	1.19431	down
Com_3358_neg	Neohesperidin dihydrochalcone	--	C28 H36 O15	612.207	5.454	--	--	HMDB0030542	--	Phenylpropanoids and polyketides	Flavonoids	Flavonoid glycosides	--	--	--	No results	No results	Full match	611.198	4.39171e+06	3.98766e+06	6.05778e+06	1.65658e+07	7.9438e+06	1.17854e+07	4.88183e+07	5.36574e+07	3.90036e+07	3.61066e+07	4.49219e+07	4.2501e+07	0.191436	-2.38507	0.000370399	1	1.17507	down
Com_25797_neg	PEtOH (18:2-20:5)	--	C43 H71 O8 P	350.243	9.704	--	--	--	--	--	--	--	--	--	--	No results	Invalid mass	No results	745.485	48094.7	49378.4	124128	54537.2	63726.8	71978.5	509418	293804	323115	297633	221440	470849	0.194609	-2.36135	7.14e-06	1	1.32311	down
Com_6897_neg	5,7-Dihydroxy-2-(3-hydroxy-4-methoxyphenyl)chroman-4-one	--	C16 H14 O6	302.08	7.772	--	--	--	--	--	--	--	--	--	--	Full match	No results	Full match	301.073	1.02054e+06	3.60133e+06	731656	906487	6.64234e+06	2.23286e+06	2.02232e+07	1.96426e+07	5.41123e+06	4.30777e+06	1.43386e+07	1.37652e+07	0.194819	-2.35979	0.00280042	0.944444	1.18801	down
Com_5073_neg	UDP-N-acetylglucosamine	UDP-N-acetyl-alpha-D-glucosamine; UDP-N-acetyl-D-glucosamine; UDP-N-acetylglucosamine	C17 H27 N3 O17 P2	607.081	1.517	cpd:C00043	map00520 Amino sugar and nucleotide sugar metabolism;map01100 Metabolic pathways;map01502 Vancomycin resistance	HMDB0000290	--	Nucleosides, nucleotides, and analogues	Pyrimidine nucleotides	Pyrimidine nucleotide sugars	--	--	--	Full match	Full match	Full match	606.074	1.11168e+06	7.57476e+06	3.19155e+06	4.83269e+06	8.57226e+06	7.44305e+06	2.1333e+07	2.0437e+07	3.39869e+07	3.44791e+07	2.86467e+07	2.73533e+07	0.196865	-2.34472	0.00175537	1	1.32096	down
Com_10897_neg	O-p-coumaroyl-O-salicyloyl quinic acid	--	C23 H22 O10	458.122	5.659	--	--	--	--	--	--	--	--	--	--	No results	No results	Full match	457.115	1.28773e+06	1.93221e+06	977834	618677	651092	982651	5.83266e+06	5.28487e+06	4.38333e+06	4.90312e+06	5.73431e+06	6.50973e+06	0.197568	-2.33958	8.69e-05	1	1.37129	down
Com_5846_neg	Rhodionin	--	C21 H20 O11	448.102	6.329	--	--	--	--	--	--	--	--	--	--	No results	No results	Full match	447.095	3.99428e+06	2.86804e+06	2.17694e+06	3.09373e+06	5.07248e+06	4.76878e+06	6.06806e+06	6.338e+06	1.93631e+07	1.70245e+07	3.01923e+07	3.06411e+07	0.200445	-2.31872	0.00292895	1	1.28437	down
Com_9527_neg	4,5-Dicaffeoylquinic acid	--	C25 H24 O12	516.134	1.377	--	--	HMDB0030707	--	Organic oxygen compounds	Organooxygen compounds	Alcohols and polyols	--	--	--	Invalid mass	Invalid mass	No results	515.127	2.13431e+06	1.95048e+06	2.1747e+06	2.77646e+06	2.06213e+06	1.8773e+06	1.09033e+07	1.2522e+07	8.06533e+06	7.00748e+06	1.19504e+07	1.3649e+07	0.202432	-2.30449	2.05e-06	1	1.39204	down
Com_13825_neg	N-Acetyl-α-D-glucosamine 1-phosphate	N-Acetyl-alpha-D-glucosamine 1-phosphate	C8 H16 N O9 P	265.08	1.308	cpd:C04501	map00520 Amino sugar and nucleotide sugar metabolism;map01100 Metabolic pathways	--	--	--	--	--	--	--	--	Invalid mass	Invalid mass	No results	264.072	841527	957899	771833	1.03707e+06	513737	1.81683e+06	2.91519e+06	3.62864e+06	6.80255e+06	6.26652e+06	5.28729e+06	3.78649e+06	0.207026	-2.27212	3.05e-05	1	1.26114	down
Com_5451_neg	Albiflorin	Albiflorin	C23 H28 O11	480.163	5.384	cpd:C17457	--	--	--	--	--	--	--	--	--	No results	No results	Full match	479.155	6.68475e+06	6.55235e+06	5.91398e+06	5.57737e+06	2.90516e+06	7.57996e+06	2.86321e+07	2.43673e+07	2.46617e+07	2.44379e+07	3.13147e+07	3.38749e+07	0.210496	-2.24814	2.03e-05	1	1.49034	down
Com_1629_neg	N-Acetyl-L-phenylalanine	N-Acetyl-L-phenylalanine	C11 H13 N O3	207.09	5.544	cpd:C03519	map00360 Phenylalanine metabolism	HMDB0000512	--	Organic acids and derivatives	Carboxylic acids and derivatives	Amino acids, peptides, and analogues	--	--	--	Full match	Full match	Full match	206.082	2.15854e+07	5.08687e+07	2.0848e+07	2.18533e+07	5.26261e+07	3.83129e+07	1.71784e+08	1.7827e+08	1.54246e+08	1.47138e+08	1.61871e+08	1.64271e+08	0.210821	-2.24591	0.00022531	1	1.25258	down
Com_2483_neg	LPC 18:2	--	C26 H50 N O7 P	565.338	8.779	--	--	--	LMGP01050137	--	--	--	Glycerophospholipids [GP]	Glycerophosphocholines [GP01]	Monoacylglycerophosphocholines [GP0105]	No results	Invalid mass	No results	564.331	1.20368e+07	1.49111e+07	1.04489e+07	1.27493e+07	1.34166e+07	1.4863e+07	4.34808e+07	4.38126e+07	5.22679e+07	5.03855e+07	8.91657e+07	8.78927e+07	0.213691	-2.2264	2.6e-05	1	1.18211	down
Com_8042_neg	L-Phenylalanine	L-Phenylalanine; (S)-alpha-Amino-beta-phenylpropionic acid	C9 H11 N O2	165.079	5.543	cpd:C00079	map00360 Phenylalanine metabolism;map00400 Phenylalanine, tyrosine and tryptophan biosynthesis;map00460 Cyanoamino acid metabolism;map00940 Phenylpropanoid biosynthesis;map00960 Tropane, piperidine and pyridine alkaloid biosynthesis;map00966 Glucosinolate biosynthesis;map00970 Aminoacyl-tRNA biosynthesis;map01100 Metabolic pathways;map01110 Biosynthesis of secondary metabolites;map01210 2-Oxocarb…	HMDB0000159	--	Organic acids and derivatives	Carboxylic acids and derivatives	Amino acids, peptides, and analogues	--	--	--	Full match	Full match	Full match	164.072	2.66478e+06	4.93267e+06	2.0399e+06	2.81778e+06	6.97963e+06	4.60052e+06	1.95405e+07	2.07742e+07	1.73011e+07	1.58075e+07	1.80169e+07	1.89083e+07	0.217813	-2.19884	0.000268241	1	1.23821	down
Com_19192_neg	PEtOH (17:2-20:5)	--	C42 H69 O8 P	732.476	9.697	--	--	--	--	--	--	--	--	--	--	No results	Full match	No results	731.468	117675	123509	1.01093e+06	426481	1.04411e+06	619920	3.44659e+06	2.1651e+06	3.06754e+06	2.81555e+06	1.70361e+06	1.96915e+06	0.22038	-2.18193	0.00530444	1	1.09003	down
Com_10525_neg	Oxytetracycline	Oxytetracycline; Oxytetracycline anhydrous	C22 H24 N2 O9	460.153	7.297	cpd:C06624	--	HMDB0014733	LMPK07000005	Phenylpropanoids and polyketides	Tetracyclines		Polyketides [PR]	Linear tetracyclines [PK07]	_	Invalid mass	No results	No results	459.146	608821	1.23682e+06	969909	199699	3.56739e+06	1.94834e+06	3.35357e+06	3.63739e+06	1.0844e+07	1.21522e+07	4.05678e+06	4.21089e+06	0.223004	-2.16486	0.00672703	0.972222	1.19248	down
Com_5526_neg	Epsilon-Viniferin	--	C28 H22 O6	454.143	8.984	--	--	HMDB0030604	--	Phenylpropanoids and polyketides	2-arylbenzofuran flavonoids		--	--	--	No results	No results	Full match	453.135	6.06573e+06	3.38111e+06	5.77968e+06	5.632e+06	5.4084e+06	4.98825e+06	2.56181e+07	1.99394e+07	2.36096e+07	2.22759e+07	1.97987e+07	2.26977e+07	0.233353	-2.09941	1.14e-06	1	1.2129	down
Com_19267_neg	Allantoin	Allantoin; 5-Ureidohydantoin; Glyoxyldiureide	C4 H6 N4 O3	158.044	1.306	cpd:C01551	--	HMDB0000462	--	Organoheterocyclic compounds	Azoles	Imidazoles	--	--	--	No results	No results	Full match	157.037	454258	334774	272848	439282	308391	479011	855376	762619	2.57255e+06	2.46402e+06	1.15808e+06	1.93775e+06	0.234715	-2.09102	0.000809308	1	1.08372	down
Com_8860_neg	Ptaquiloside	Ptaquiloside; Braxin C	C20 H30 O8	398.194	6.182	cpd:C19515	--	--	--	--	--	--	--	--	--	No results	No results	Full match	397.185	1.25823e+06	4.21302e+06	2.55829e+06	1.18376e+06	1.5043e+06	4.58703e+06	1.05429e+07	1.82744e+07	7.4527e+06	6.52295e+06	1.05352e+07	1.0189e+07	0.240953	-2.05318	0.00069479	1	1.00094	down
Com_25768_neg	Verbascoside	Verbascoside; Acteoside	C29 H36 O15	624.204	8.181	cpd:C10501	--	HMDB0034843	--	Phenylpropanoids and polyketides	Cinnamic acids and derivatives	Hydroxycinnamic acids and derivatives	--	--	--	No results	No results	Full match	623.196	55080.6	59558.3	56814.5	59691.6	58677.7	64245.8	91693.3	82382.7	525748	274444	147892	341401	0.241923	-2.04738	0.0111329	1	1.14849	down
Com_626_neg	Orcinol gentiobioside	--	C19 H28 O12	448.158	5.104	--	--	--	--	--	--	--	--	--	--	No results	Full match	Full match	447.151	1.2194e+08	7.79268e+07	1.24251e+08	1.37983e+08	5.28157e+07	9.80196e+07	3.69728e+08	4.59514e+08	4.52151e+08	4.47825e+08	4.01668e+08	3.73458e+08	0.244749	-2.03062	0.000101166	1	1.19032	down
Com_16939_neg	Salvianolic acid A	Salvianolic acid A	C26 H22 O10	494.122	6.356	cpd:C10492	--	--	--	--	--	--	--	--	--	No results	No results	Full match	493.115	203408	195958	179263	189258	324796	261770	315761	299257	1.11411e+06	1.20261e+06	1.2307e+06	1.31246e+06	0.247394	-2.01512	0.00635436	0.944444	1.13391	down
Com_662_neg	Agnuside	Agnuside	C22 H26 O11	466.147	5.145	cpd:C09765	--	HMDB0036561	--	Lipids and lipid-like molecules	Prenol lipids	Terpene glycosides	--	--	--	Full match	Full match	Full match	465.14	6.06367e+07	1.04945e+08	6.13482e+07	3.80405e+07	8.97871e+07	7.06829e+07	2.29659e+08	2.28088e+08	3.03168e+08	352831179	3.65944e+08	204340084	0.252632	-1.98489	2.45e-05	1	1.12702	down
Com_4062_neg	D(+)-Phenyllactic acid	--	C9 H10 O3	166.063	5.425	--	--	--	--	--	--	--	--	--	--	Full match	Full match	Full match	165.056	1.09832e+07	1.49264e+07	6.73178e+06	6.54829e+06	8.42698e+06	9.04336e+06	2.09079e+07	1.82076e+07	5.52656e+07	4.81735e+07	3.37087e+07	3.93549e+07	0.26278	-1.92808	0.000255612	1	1.26683	down
Com_7318_neg	2'-Deoxyinosine	--	C10 H12 N4 O4	252.084	2.126	--	--	HMDB0000071	--	Nucleosides, nucleotides, and analogues	Purine nucleosides	Purine 2'-deoxyribonucleosides	--	--	--	Invalid mass	No results	No results	251.077	3.39108e+06	3.25252e+06	3.5376e+06	4.22541e+06	4.5345e+06	6.42243e+06	1.43522e+07	1.90411e+07	1.31481e+07	2.26242e+07	1.21909e+07	1.4924e+07	0.263434	-1.92449	2.76e-06	1	1.27994	down
Com_10317_neg	Picramnioside F	--	C33 H34 O15	670.192	1.365	--	--	--	--	--	--	--	--	--	--	No results	No results	Full match	669.185	2.43757e+06	2.98738e+06	2.4837e+06	3.17097e+06	2.29797e+06	2.14405e+06	9.61205e+06	8.86644e+06	1.07045e+07	9.80652e+06	1.20214e+07	7.05421e+06	0.267314	-1.90339	1.19e-07	1	1.32306	down
Com_13434_neg	N-(3-Indolylacetyl)-L-Alanine	--	C13 H14 N2 O3	246.101	5.558	--	--	--	--	--	--	--	--	--	--	No results	No results	Full match	245.093	969466	941288	988744	1.05651e+06	2.08949e+06	1.31119e+06	1.6464e+06	1.84967e+06	6.97636e+06	7.50243e+06	3.97449e+06	4.5563e+06	0.277552	-1.84917	0.00495813	0.944444	1.15374	down
Com_3276_neg	N-acetylglycine	--	C4 H7 N O3	117.042	4.964	--	--	HMDB0000532	--	Organic acids and derivatives	Carboxylic acids and derivatives	Amino acids, peptides, and analogues	--	--	--	No results	No results	Full match	116.035	1.77452e+07	1.14086e+07	1.35104e+07	1.24267e+07	1.54264e+07	1.00522e+07	52666350	4.68211e+07	4.34179e+07	4.62085e+07	5.00891e+07	5.04271e+07	0.278181	-1.8459	5.21e-06	1	1.24746	down
Com_3239_neg	Neomangiferin	--	C25 H28 O16	584.135	4.882	--	--	--	--	--	--	--	--	--	--	No results	No results	Full match	583.127	9.49698e+06	1.91379e+07	9.10338e+06	1.32727e+07	2.7798e+07	2.54771e+07	5.77958e+07	6.22194e+07	63036765	5.30875e+07	6.7959e+07	7.01563e+07	0.27865	-1.84347	0.000763096	1	1.33775	down
Com_17540_neg	Madecassoside	--	C48 H78 O20	974.506	6.095	--	--	HMDB0040122	--	Lipids and lipid-like molecules	Prenol lipids	Terpene glycosides	--	--	--	No results	No results	Full match	973.498	380427	534679	430653	530731	514036	668544	3.0007e+06	3.22333e+06	785675	999978	1.93638e+06	924304	0.281414	-1.82924	0.00564409	1	1.03934	down
Com_4646_neg	Azelaic acid	Azelaic acid; Nonanedioic acid; 1,7-Heptanedicarboxylic acid	C9 H16 O4	188.105	5.793	cpd:C08261	--	HMDB0000784	LMFA01170054	Lipids and lipid-like molecules	Fatty Acyls	Fatty acids and conjugates	Fatty Acyls [FA]	Fatty Acids and Conjugates [FA01]	Dicarboxylic acids [FA0117]	Full match	Full match	Full match	187.098	6.33287e+06	5.2387e+06	9.16579e+06	7.22171e+06	5.53373e+06	7.66203e+06	2.48052e+07	2.42043e+07	2.48221e+07	2.2814e+07	2.132e+07	2.23408e+07	0.293321	-1.76945	1.05e-05	1	1.20995	down
Com_3115_neg	Quinic acid O-di-glucuronic acid	--	C19 H28 O18	544.125	5.599	--	--	--	--	--	--	--	--	--	--	No results	No results	Full match	543.118	2.46233e+07	8.04274e+06	1.65532e+07	2.60168e+07	8.5432e+06	1.58308e+07	3.26355e+07	2.86279e+07	7.18157e+07	7.49178e+07	7.32138e+07	5.46972e+07	0.29654	-1.7537	0.0010459	1	1.37099	down
Com_2405_neg	Paederoside	Paederoside	C18 H22 O11 S	446.088	5.616	cpd:C09795	--	--	--	--	--	--	--	--	--	No results	No results	Full match	445.081	2.74214e+07	2.3895e+07	1.60054e+07	1.32454e+07	1.98992e+07	2.22183e+07	4.2884e+07	4.08332e+07	8.03416e+07	1.07303e+08	6.69714e+07	6.63858e+07	0.303135	-1.72197	0.00014153	1	1.18201	down
Com_9431_neg	Palmaturbine	--	C20 H20 N O4	338.14	6.36	--	--	--	--	--	--	--	--	--	--	No results	No results	Full match	337.133	2.45717e+06	2.34916e+06	5.95717e+06	3.43123e+06	335239	1.6226e+06	8.20685e+06	7.06735e+06	9.49502e+06	8.64102e+06	9.8976e+06	9.94658e+06	0.30331	-1.72114	0.0134222	1	1.0494	down
Com_3743_neg	N-Acetylvaline	--	C7 H13 N O3	159.09	5.221	--	--	HMDB0011757	--	Organic acids and derivatives	Carboxylic acids and derivatives	Amino acids, peptides, and analogues	--	--	--	Full match	Full match	Full match	158.082	5.28532e+06	4.32385e+07	6.34173e+06	6.68084e+06	1.25789e+07	9.78847e+06	5.18752e+07	4.7909e+07	4.03016e+07	3.86574e+07	4.58572e+07	4.65143e+07	0.309514	-1.69192	0.00509934	0.944444	1.03692	down
Com_134_neg	Procyanidin B2	Procyanidin B2; Procyanidol B2	C30 H26 O12	578.142	4.937	cpd:C17639	--	HMDB0033973	LMPK12030002	Phenylpropanoids and polyketides	Flavonoids	Biflavonoids and polyflavonoids	Polyketides [PR]	Flavonoids [PK12]	Proanthocyanidins [PK1203]	No results	Full match	Full match	577.134	3.18516e+08	1341694140	3.29374e+08	3.93347e+08	6.26644e+08	5.0218e+08	2213329432	2083786672	1736118213	2200204157	1466480622	1556844479	0.311968	-1.68053	0.00136054	1	1.32266	down
Com_6001_neg	Licoagroside D	--	C22 H24 O10	448.138	5.371	--	--	--	--	--	--	--	--	--	--	No results	No results	Full match	447.13	4.61015e+06	5.36439e+06	6.97175e+06	6.20105e+06	8.4355e+06	1.14828e+07	2.5919e+07	2.18964e+07	2.14083e+07	2.25369e+07	2.16715e+07	2.26028e+07	0.316578	-1.65937	0.000208507	1	1.00134	down
Com_572_neg	Cannabidiolic acid	Cannabidiolic acid; Cannabidiolate	C22 H30 O4	358.212	7.425	cpd:C10784	--	--	LMPK13120003	--	--	--	Polyketides [PR]	Aromatic polyketides [PK13]	Other aromatic polyketides [PK1312]	Invalid mass	No results	No results	357.204	1.0118e+08	1.46501e+08	7.16331e+07	8.67149e+07	137558895	1.97284e+08	4.39514e+08	4.26735e+08	3.53413e+08	3.41391e+08	3.88229e+08	3.78412e+08	0.318286	-1.65161	0.000346847	1	1.40551	down
Com_2074_neg	N-Acetyl-D-alloisoleucine	--	C8 H15 N O3	173.105	5.506	--	--	--	--	--	--	--	--	--	--	Full match	Full match	Full match	172.098	8.49692e+06	9.34109e+07	1.05591e+07	7.35796e+06	2.73083e+07	1.22168e+07	8.91093e+07	8.60723e+07	7.58429e+07	7.38765e+07	8.33466e+07	9.0408e+07	0.319559	-1.64584	0.00924964	0.833333	1.01451	down
Com_25441_neg	3-Methylxanthine	3-Methylxanthine	C6 H6 N4 O2	166.049	6.834	cpd:C16357	map00232 Caffeine metabolism;map01100 Metabolic pathways;map01110 Biosynthesis of secondary metabolites	HMDB0001886	--	Organoheterocyclic compounds	Imidazopyrimidines	Purines and purine derivatives	--	--	--	No results	No results	Full match	331.09	141164	124735	108151	127404	133157	122973	233015	219591	624180	675863	235992	304676	0.330344	-1.59796	0.00471595	1	1.36798	down
Com_8006_neg	Bergenin	Bergenin	C14 H16 O9	328.08	5.118	cpd:C09919	--	--	--	--	--	--	--	--	--	No results	No results	Full match	327.072	4.00344e+06	7.30713e+06	4.65622e+06	4.16438e+06	6.62164e+06	4.03543e+06	1.59262e+07	1.67538e+07	1.56123e+07	1.18895e+07	1.71328e+07	1.47604e+07	0.334382	-1.58043	2.79e-05	1	1.29694	down
Com_465_neg	16-(Hexopyranosyloxy)-7-hydroxy-8,9-epoxypimaran-18-oic acid	--	C26 H42 O10	514.278	6.049	--	--	--	--	--	--	--	--	--	--	Full match	No results	No results	513.27	1.92795e+08	9.27794e+07	1.68282e+08	1.73652e+08	1.33932e+08	1.48887e+08	4.89072e+08	5.31945e+08	3.65079e+08	3.65277e+08	4.73451e+08	4.73707e+08	0.337342	-1.56772	1.71e-05	1	1.17475	down
Com_4206_neg	olivil	--	C20 H24 O7	376.152	5.242	--	--	--	--	--	--	--	--	--	--	No results	No results	Full match	375.146	7.01901e+06	2.40756e+07	4.42251e+06	9.166e+06	1.95917e+07	2.90977e+07	3.90675e+07	4.30259e+07	5.22403e+07	4.16864e+07	4.54943e+07	4.69596e+07	0.34779	-1.52371	0.00893835	1	1.19031	down
Com_3364_neg	D-Mannose 6-phosphate	D-Mannose 6-phosphate	C6 H13 O9 P	214.024	1.4	cpd:C00275	map00051 Fructose and mannose metabolism;map00520 Amino sugar and nucleotide sugar metabolism;map01100 Metabolic pathways;map01110 Biosynthesis of secondary metabolites	HMDB0001078	--	Organic oxygen compounds	Organooxygen compounds	Carbohydrates and carbohydrate conjugates	--	--	--	Invalid mass	Invalid mass	No match	213.017	1.71685e+07	3.03293e+07	2.12462e+07	2.3592e+07	1.61228e+07	2.22963e+07	7.50815e+07	7.63603e+07	6.91538e+07	6.19191e+07	5.04484e+07	4.25653e+07	0.348189	-1.52206	1.33e-05	1	1.06303	down
Com_5800_neg	Nuzhenide	--	C31 H42 O17	686.242	5.289	--	--	--	--	--	--	--	--	--	--	No results	No results	Full match	685.232	4.5727e+06	7.48517e+06	1.0285e+07	4.5999e+06	7.63565e+06	4.16087e+06	1.51306e+07	1.23533e+07	1.34048e+07	1.46963e+07	3.06717e+07	1.97781e+07	0.365344	-1.45267	0.000563785	1	1.14017	down
Com_21706_neg	Isosilybin	Isosilybin	C25 H22 O10	482.122	5.752	cpd:C16808	--	HMDB0033322	--	Lignans, neolignans and related compounds	Flavonolignans		--	--	--	No results	No results	Full match	481.114	271659	316163	269234	346692	317141	394159	618709	789340	640796	278722	1.83312e+06	995438	0.371413	-1.42891	0.0195401	0.888889	1.03735	down
Com_1488_neg	Uridine 5'-diphosphogalactose	--	C15 H24 N2 O17 P2	566.055	1.519	--	--	HMDB0012305	--	Nucleosides, nucleotides, and analogues	Pyrimidine nucleotides	Pyrimidine nucleotide sugars	--	--	--	Full match	Full match	Full match	565.047	5.81398e+07	7.80967e+07	4.75433e+07	8.89542e+07	6.83169e+07	5.53592e+07	1.8491e+08	1.69415e+08	1.95986e+08	1.77709e+08	1.54796e+08	1.69272e+08	0.376784	-1.40819	4.94e-05	1	1.52158	down
Com_2846_neg	Poncirin	Poncirin; Isosakuranetin 7-O-neohesperidoside	C28 H34 O14	594.182	5.741	cpd:C09830	--	HMDB0037487	LMPK12140333	Phenylpropanoids and polyketides	Flavonoids	Flavonoid glycosides	Polyketides [PR]	Flavonoids [PK12]	Flavanones [PK1214]	No results	Invalid mass	No results	593.174	2.1996e+07	1.24393e+07	4.0956e+07	3.4767e+07	1.19736e+07	2.83152e+07	6.16902e+07	8.0096e+07	4.63942e+07	5.02606e+07	7.71779e+07	8.0316e+07	0.37998	-1.39601	0.00278029	1	1.14018	down
Com_2935_neg	3-Hydroxybenzoic acid	3-Hydroxybenzoate; 3-Hydroxybenzoic acid; m-Hydroxybenzoic acid	C7 H6 O3	138.032	4.757	cpd:C00587	map00400 Phenylalanine, tyrosine and tryptophan biosynthesis	HMDB0002466	--	Benzenoids	Benzene and substituted derivatives	Benzoic acids and derivatives	--	--	--	Full match	Full match	Full match	137.025	3.10388e+07	2.96699e+07	3.82115e+07	3.22149e+07	2.64143e+07	2.71391e+07	7.6474e+07	8.09102e+07	7.57847e+07	6.38359e+07	7.91442e+07	6.8201e+07	0.415638	-1.2666	3.58e-07	1	1.47054	down
Com_7497_neg	2-Methylglutaric acid	--	C6 H10 O4	146.058	5.013	--	--	HMDB0000422	--	Lipids and lipid-like molecules	Fatty Acyls	Fatty acids and conjugates	--	--	--	No results	Full match	Full match	145.051	7.70969e+06	7.47092e+06	5.00669e+06	6.98672e+06	7.22103e+06	1.27074e+07	2.11326e+07	1.85317e+07	1.83536e+07	1.7876e+07	1.84275e+07	1.89546e+07	0.41582	-1.26597	0.000529542	1	1.10749	down
Com_9348_neg	GDP-alpha-D-glucose	GDP-glucose; GDP-D-glucose; GDP-alpha-D-glucose	C16 H25 N5 O16 P2	605.078	1.546	cpd:C00394	map00500 Starch and sucrose metabolism;map00520 Amino sugar and nucleotide sugar metabolism;map01100 Metabolic pathways	HMDB0003351	--	Nucleosides, nucleotides, and analogues	Purine nucleotides	Purine nucleotide sugars	--	--	--	No results	No results	Full match	604.071	3.94742e+06	5.81143e+06	1.68887e+06	1.97839e+06	6.59214e+06	5.32998e+06	7.80751e+06	8.62095e+06	1.17583e+07	1.19551e+07	9.67938e+06	1.04459e+07	0.420598	-1.24949	0.00777124	1	1.19785	down
Com_2959_neg	Thioctic acid	Lipoate; Lipoic acid; Thioctic acid; dl-alpha-Lipoic acid; DL-Thioctic acid	C8 H14 O2 S2	206.043	5.234	cpd:C00725	--	HMDB0014312	--	Organoheterocyclic compounds	Dithiolanes	Lipoic acids and derivatives	--	--	--	No results	No results	Full match	205.035	2.31973e+07	5.29291e+07	2.57299e+07	2.2935e+07	3.66782e+07	3.11082e+07	8.64279e+07	8.02969e+07	5.78704e+07	5.93547e+07	7.81389e+07	78214031	0.437376	-1.19305	0.000512458	1	1.35858	down
Com_149_neg	cis-5,8,11,14,17-Eicosapentaenoic acid	--	C20 H30 O2	302.224	9.2	--	--	HMDB0001999	--	Lipids and lipid-like molecules	Fatty Acyls	Fatty acids and conjugates	--	--	--	Full match	No results	Full match	301.217	6.82072e+08	5.12776e+08	8.18325e+08	7.25394e+08	1038541534	1059138627	2270368207	2176581905	1773233680	1659942865	1605513792	1563503334	0.437703	-1.19197	0.000179536	1	1.15806	down
Com_1121_neg	Tuberonic acid hexoside	--	C18 H28 O9	388.173	5.543	--	--	--	--	--	--	--	--	--	--	No results	No results	Full match	387.166	2.01015e+07	1.90076e+08	1.87603e+07	2.86987e+07	3.07486e+07	4.68733e+07	1.33829e+08	1.15465e+08	1.59009e+08	1.39663e+08	1.14059e+08	100664599	0.439574	-1.18582	0.0178484	0.833333	1.04238	down
Com_5433_neg	Pinoresinol Diglucoside	--	C32 H42 O16	682.247	5.306	--	--	--	--	--	--	--	--	--	--	No results	No results	Full match	681.24	5.42826e+06	6.49268e+06	2.26635e+07	1.53626e+07	8.72144e+06	1.08745e+07	4.06868e+07	1.94969e+07	1.8132e+07	2.08855e+07	2.34444e+07	2.41988e+07	0.473583	-1.07831	0.0107847	0.916667	1.03418	down
Com_18573_neg	Wogonoside	--	C22 H20 O11	460.102	5.397	--	--	--	--	--	--	--	--	--	--	No results	No results	Full match	459.095	1.26851e+06	1.18859e+06	1.18087e+06	1.34315e+06	1.20619e+06	1.5078e+06	3.33733e+06	3.68614e+06	2.26942e+06	2.40958e+06	1.65061e+06	1.95085e+06	0.502819	-0.991888	0.00268571	1	1.1561	down
Com_24859_neg	2-Aminoethylphosphonate	2-Aminoethylphosphonate; (2-Aminoethyl)phosphonate; Ciliatine	C2 H8 N O3 P	125.024	5.012	cpd:C03557	map00440 Phosphonate and phosphinate metabolism;map01100 Metabolic pathways;map02010 ABC transporters	HMDB0011747	--	Organic acids and derivatives	Organic phosphonic acids and derivatives	Organic phosphonic acids	--	--	--	No results	No results	Full match	124.017	459048	346138	368296	412076	464885	395158	848396	861271	726171	773749	849348	636486	0.520848	-0.941066	2.42e-06	1	1.14282	down
Com_240_neg	Sucrose	Sucrose; Cane sugar; Saccharose; 1-alpha-D-Glucopyranosyl-2-beta-D-fructofuranoside	C12 H22 O11	342.116	1.553	cpd:C00089	map00052 Galactose metabolism;map00500 Starch and sucrose metabolism;map01100 Metabolic pathways;map02010 ABC transporters	HMDB0000258	--	Organic oxygen compounds	Organooxygen compounds	Carbohydrates and carbohydrate conjugates	--	--	--	Full match	Full match	Full match	341.109	6.67601e+08	3.37599e+08	5.87325e+08	6.18269e+08	6.09765e+08	3.93653e+08	9.59204e+08	1006081803	9.25508e+08	9.85153e+08	9.23831e+08	9.86349e+08	0.555503	-0.848133	0.00282456	1	1.00635	down
Com_12506_neg	Uridine monophosphate (UMP)	--	C9 H13 N2 O9 P	324.036	1.673	--	--	--	--	--	--	--	--	--	--	Full match	Full match	Full match	323.029	4.99024e+06	3.44169e+06	3.60746e+06	4.95357e+06	4.23177e+06	3.3272e+06	7.52244e+06	8.01097e+06	6.67974e+06	6.88587e+06	7.46515e+06	7.45737e+06	0.557726	-0.842373	0.000219839	1	1.25288	down
Com_6197_neg	1,N6-Etheno-2-Deoxy-Adenosine	--	C12 H13 N5 O3	275.101	4.685	--	--	--	--	--	--	--	--	--	--	No results	No results	Full match	274.093	1.61741e+07	1.28653e+07	1.04242e+07	1.09087e+07	1.27788e+07	1.77066e+07	2.04229e+07	2.21896e+07	2.55601e+07	2.44166e+07	2.5217e+07	2.17586e+07	0.579356	-0.787478	0.000606006	1	1.15238	down
Com_13874_neg	Dodecanedioic acid	Dodecanedioic acid	C12 H22 O4	230.152	6.433	cpd:C02678	--	HMDB0000933	LMFA01170009	Lipids and lipid-like molecules	Fatty Acyls	Fatty acids and conjugates	Fatty Acyls [FA]	Fatty Acids and Conjugates [FA01]	Dicarboxylic acids [FA0117]	Full match	No results	Full match	229.145	1.65115e+06	1.66479e+06	1.83631e+06	1.58903e+06	1.36407e+06	5.2818e+06	4.03611e+06	4.19576e+06	3.69835e+06	3.77135e+06	3.59904e+06	3.63929e+06	0.583574	-0.777012	0.0213106	0.833333	1.1044	down
Com_3545_neg	1-[6-(benzyloxy)-3-(tert-butyl)-2-hydroxyphenyl]ethan-1-one	--	C19 H22 O3	298.16	8.606	--	--	--	--	--	--	--	--	--	--	Invalid mass	No results	No results	297.153	3.70631e+07	3.64432e+07	2.79442e+07	3.14626e+07	3.31206e+07	3.03057e+07	4.51932e+07	6.57783e+07	6.28171e+07	5.57877e+07	5.83107e+07	3.98438e+07	0.599088	-0.739161	0.000641857	1	1.08755	down
Com_12430_neg	Paederosidic acid	--	C18 H24 O12 S	464.098	5.649	--	--	--	--	--	--	--	--	--	--	No results	No results	Full match	463.09	3.75026e+06	5.00577e+06	4.13608e+06	5.69691e+06	6.01854e+06	5.48145e+06	4.04718e+06	3.82253e+06	3.04505e+06	2.4835e+06	3.76391e+06	3.07105e+06	1.48711	0.57251	0.00433161	0.916667	1.06756	up
Com_10853_neg	LPC 20:3	--	C28 H52 N O7 P	591.354	9.139	--	--	--	LMGP01050139	--	--	--	Glycerophospholipids [GP]	Glycerophosphocholines [GP01]	Monoacylglycerophosphocholines [GP0105]	No results	Invalid mass	No results	590.347	7.32858e+06	6.03392e+06	6.63684e+06	5.86157e+06	7.63191e+06	6.27126e+06	2.79326e+06	2.39725e+06	3.61254e+06	3.43521e+06	6.0265e+06	6.20296e+06	1.62516	0.700586	0.0178567	0.916667	1.01933	up
Com_1099_neg	Erythronolactone	--	C4 H6 O4	118.027	2.546	--	--	--	--	--	--	--	--	--	--	No results	Full match	Full match	117.02	1.63479e+08	1.95252e+08	1.49081e+08	1.07855e+08	1.53443e+08	160897939	9.65286e+07	9.37105e+07	7.10366e+07	7.81163e+07	9.69618e+07	1.00453e+08	1.73248	0.792841	0.000349046	1	1.28402	up
Com_11849_neg	3-Methoxyphenylacetic acid	--	C9 H10 O3	166.063	4.777	--	--	HMDB0059969	--	Benzenoids	Phenol ethers	Anisoles	--	--	--	Full match	No results	Full match	165.056	7.09759e+06	4.87252e+06	5.1008e+06	5.70321e+06	7.49795e+06	5.65571e+06	3.72361e+06	3.15532e+06	2.76196e+06	3.23315e+06	3.29048e+06	3.76216e+06	1.803	0.850399	9.34e-05	1	1.25629	up
Com_1248_neg	Polydatin	Piceid; Polydatin; 3,4,5-Trihydroxystilbene-3-beta-monoglucoside	C20 H22 O8	390.132	5.572	cpd:C10275	--	HMDB0030564	LMPK13090012	Phenylpropanoids and polyketides	Stilbenes	Stilbene glycosides	Polyketides [PR]	Aromatic polyketides [PK13]	Diphenyl ethers, biphenyls, dibenzyls and stilbenes [PK1309]	No results	Full match	Full match	389.125	7.31268e+07	1.10924e+08	1.6746e+08	1.4748e+08	1.15834e+08	9.45022e+07	5.55206e+07	5.33656e+07	6.87807e+07	6.58259e+07	6.71421e+07	6.95529e+07	1.86573	0.899739	0.00331783	1	1.01522	up
Com_6465_neg	(3R)-4,4-Dimethyl-2-oxotetrahydro-3-furanyl beta-D-glucopyranoside	--	C12 H20 O8	338.121	4.752	--	--	--	--	--	--	--	--	--	--	Invalid mass	No results	No results	337.114	1.14543e+07	1.36821e+07	1.11415e+07	1.90679e+07	8.52374e+06	1.70701e+07	6.53031e+06	5.83719e+06	6.63996e+06	7.87981e+06	6.25271e+06	6.57695e+06	2.03791	1.02709	0.00170833	1	1.06157	up
Com_732_neg	2-Hydroxy-1-(4-methoxyphenyl)propyl hexopyranoside	--	C16 H24 O8	344.147	5.31	--	--	--	--	--	--	--	--	--	--	Full match	No results	No results	343.14	157388873	2.17263e+08	1.61091e+08	1.63755e+08	1.30699e+08	1.23e+08	7.60068e+07	7.34385e+07	6.39344e+07	5.8711e+07	9.34034e+07	9.87661e+07	2.05315	1.03784	0.000107503	1	1.00172	up
Com_5998_neg	Luteolin	Luteolin; 3',4',5,7-Tetrahydroxyflavone; 5,7,3',4'-Tetrahydroxyflavone	C15 H10 O6	286.048	6.008	cpd:C01514	map00941 Flavonoid biosynthesis;map00944 Flavone and flavonol biosynthesis;map01100 Metabolic pathways;map01110 Biosynthesis of secondary metabolites	HMDB0005800	LMPK12110006	Phenylpropanoids and polyketides	Flavonoids	Flavones	Polyketides [PR]	Flavonoids [PK12]	Flavones and Flavonols [PK1211]	Full match	No results	Full match	285.041	1.30079e+07	1.06654e+07	9.26702e+06	1.1482e+07	1.9662e+07	1.68786e+07	6.2465e+06	7.60123e+06	5.38749e+06	6.44141e+06	5.70218e+06	6.11232e+06	2.15952	1.11071	0.000742158	1	1.08903	up
Com_15263_neg	6,7,4'-Trihydroxyisoflavone	--	C15 H10 O5	270.053	5.153	--	--	HMDB0031715	--	Phenylpropanoids and polyketides	Isoflavonoids	Isoflav-2-enes	--	--	--	No results	No results	Full match	269.046	4.21852e+06	2.79414e+06	2.95013e+06	2.58196e+06	3.15879e+06	1.08273e+06	1.54999e+06	1.49017e+06	1.16878e+06	1.16107e+06	1.17621e+06	1.20217e+06	2.16642	1.11531	0.011819	0.833333	1.02216	up
Com_963_neg	Trilobatin	--	C21 H24 O10	436.137	5.568	--	--	HMDB0037505	LMPK12120518	Phenylpropanoids and polyketides	Flavonoids	Flavonoid glycosides	Polyketides [PR]	Flavonoids [PK12]	Chalcones and dihydrochalcones [PK1212]	No results	Full match	Full match	435.13	1.09927e+08	2.28265e+08	2.14551e+08	192866590	1.46384e+08	1.20062e+08	7.03079e+07	6.67237e+07	8.37667e+07	7.96887e+07	8.07643e+07	8.56491e+07	2.1676	1.1161	0.00138318	1	1.13734	up
Com_13707_neg	Gracillin	Gracillin	C45 H72 O17	884.478	8.541	cpd:C08901	--	--	LMST01080057	--	--	--	Sterols [ST]	Sterols [ST01]	Spirostanols and derivatives [ST0108]	No results	No results	Full match	883.47	1.21812e+06	2.59118e+06	1.48269e+06	2.32549e+06	1.44973e+06	5.426e+06	1.00822e+06	977550	948202	946430	1.10345e+06	1.10844e+06	2.37894	1.25032	0.0223968	1	1.02352	up
Com_2104_neg	L-Glutathione oxidized	--	C20 H32 N6 O12 S2	612.152	5.524	--	--	--	--	--	--	--	--	--	--	Full match	No results	Full match	611.144	6.8624e+07	4.29854e+07	9.12281e+07	6.4083e+07	5.4144e+07	4.60332e+07	9.19088e+06	8.24866e+06	4.78952e+07	4.62697e+07	1.90731e+07	1.78022e+07	2.47237	1.3059	0.0142131	0.888889	1.04298	up
Com_6557_neg	Irisflorentin	Irisflorentin	C20 H18 O8	386.101	5.354	cpd:C17958	--	--	LMPK12050419	--	--	--	Polyketides [PR]	Flavonoids [PK12]	Isoflavonoids [PK1205]	No results	No results	Full match	385.093	1.85353e+07	1.02961e+07	1.30511e+07	2.04493e+07	9.64997e+06	1.95207e+07	6.66912e+06	6.62193e+06	8.87145e+06	1.46346e+06	5.78844e+06	5.56983e+06	2.61553	1.38711	0.00825779	1	1.16119	up
Com_454_neg	Dehydro-L-ascorbic acid	--	C6 H6 O6	174.017	1.431	--	--	HMDB0001264	--	Organoheterocyclic compounds	Lactones	Gamma butyrolactones	--	--	--	No results	Full match	Full match	173.009	2.89635e+08	251775667	2.208e+08	2.36819e+08	2.94867e+08	2.6103e+08	1.28539e+08	1.24081e+08	7.16763e+07	1.11517e+08	7.65426e+07	7.68453e+07	2.63904	1.40001	8.55e-05	1	1.20424	up
Com_6735_neg	(2E)-4-Hydroxy-3,7-dimethyl-2,6-octadien-1-yl beta-D-glucopyranoside	--	C16 H28 O7	378.189	5.189	--	--	--	--	--	--	--	--	--	--	Invalid mass	No results	No results	377.181	7.51118e+06	1.87067e+07	7.98832e+06	7.39049e+06	4.56389e+06	6.89062e+06	4.09809e+06	4.17744e+06	2.67453e+06	2.23448e+06	3.30964e+06	3.20488e+06	2.69308	1.42926	0.00303854	1	1.22347	up
Com_1316_neg	Succinic semialdehyde	Succinate semialdehyde; Succinic semialdehyde; 4-Oxobutanoate	C4 H6 O3	102.032	1.458	cpd:C00232	map00250 Alanine, aspartate and glutamate metabolism;map00350 Tyrosine metabolism;map00650 Butanoate metabolism;map00750 Vitamin B6 metabolism;map00760 Nicotinate and nicotinamide metabolism;map01100 Metabolic pathways;map01200 Carbon metabolism	HMDB0001259	--	Lipids and lipid-like molecules	Fatty Acyls	Fatty acids and conjugates	--	--	--	Full match	No results	No results	101.025	1.0593e+08	141614717	9.81743e+07	1.09538e+08	1.11202e+08	1.232e+08	4.21118e+07	3.82438e+07	4.13739e+07	3.79284e+07	3.78451e+07	5.15703e+07	2.76891	1.46932	6.25e-08	1	1.00824	up
Com_521_neg	Loganic acid	Loganate; Loganic acid	C16 H24 O10	376.137	4.778	cpd:C01512	map00902 Monoterpenoid biosynthesis;map01110 Biosynthesis of secondary metabolites	--	LMPR01020138	--	--	--	Prenol Lipids [PR]	Isoprenoids [PR01]	C10 isoprenoids (monoterpenes) [PR0102]	No results	No results	Full match	375.129	4.77312e+08	2.36822e+08	142324181	1.7993e+08	2.2988e+08	184164550	8.5836e+07	8.667e+07	7.37084e+07	7.20039e+07	9.70302e+07	9.95504e+07	2.81747	1.4944	0.00166227	1	1.05711	up
Com_9079_neg	Saikosaponin B2	--	C42 H68 O13	780.47	8.333	--	--	--	--	--	--	--	--	--	--	No results	No results	Full match	779.462	1.12044e+07	8.63718e+06	9.65538e+06	1.20009e+07	1.12514e+07	1.09978e+07	2.24565e+06	2.6973e+06	3.92776e+06	2.88104e+06	4.95035e+06	5.76039e+06	2.83794	1.50484	0.000440977	1	1.11182	up
Com_10249_neg	7-O-Methylmangiferin	--	C20 H20 O11	436.102	5.639	--	--	--	--	--	--	--	--	--	--	No results	No results	Full match	435.096	8.53086e+06	8.0381e+06	6.12117e+06	7.02035e+06	7.16103e+06	9.48837e+06	2.66638e+06	2.88322e+06	2.49247e+06	2.40279e+06	2.77009e+06	2.7029e+06	2.91244	1.54223	1.62e-06	1	1.16683	up
Com_17939_neg	D-3-Phosphoglyceric acid	--	C3 H7 O7 P	185.993	1.232	--	--	HMDB0060180	--	Organic oxygen compounds	Organooxygen compounds	Carbohydrates and carbohydrate conjugates	--	--	--	No results	No results	Full match	184.986	1.08249e+06	987716	556105	1.32381e+06	892390	2.77349e+06	462015	445256	423041	501253	369190	408993	2.91829	1.54512	0.00655113	1	1.2238	up
Com_9027_neg	Arabidopyl shikimic acid	--	C16 H16 O9	352.079	5.419	--	--	--	--	--	--	--	--	--	--	No results	No results	Full match	351.072	7.26626e+06	9.33704e+06	8.57047e+06	6.66889e+06	7.00243e+06	6.72013e+06	2.33344e+06	3.02524e+06	2.09147e+06	3.34357e+06	1.78613e+06	2.05513e+06	3.11345	1.63851	8.08e-06	1	1.38725	up
Com_926_neg	2-Hydroxy-2-methyl-3-buten-1-yl beta-D-glucopyranoside	--	C11 H20 O7	310.126	4.97	--	--	--	--	--	--	--	--	--	--	Invalid mass	No results	No results	309.119	1.19454e+08	7.71808e+07	6.99643e+07	1.16871e+08	1.06486e+08	2.03385e+08	3.98557e+07	3.63519e+07	3.21376e+07	3.2813e+07	3.90942e+07	3.78675e+07	3.17872	1.66844	0.000631222	1	1.11013	up
Com_1974_neg	Sibirioside A	--	C21 H28 O12	472.159	5.55	--	--	--	--	--	--	--	--	--	--	No results	No results	Full match	471.152	5.01497e+07	5.02278e+07	7.29622e+07	7.92986e+07	5.11941e+07	3.86548e+07	2.59008e+07	2.6011e+07	1.21306e+07	1.06033e+07	1.16759e+07	2.12783e+07	3.18297	1.67037	0.000289888	1	1.18676	up
Com_14131_neg	iP9G	--	C16 H23 N5 O5	365.168	4.949	--	--	--	--	--	--	--	--	--	--	No results	No results	Full match	364.161	5.02384e+06	1.29956e+06	2.50496e+06	3.33009e+06	1.77593e+06	1.57707e+06	853416	777353	830451	789112	766525	769077	3.24105	1.69646	0.0035612	1	1.21022	up
Com_5027_neg	C-hexosyl-luteolin O-feruloylhexoside	--	C37 H38 O19	786.204	5.382	--	--	--	--	--	--	--	--	--	--	No results	No results	Full match	785.196	2.80563e+07	1.91152e+07	1.37786e+07	1.75361e+07	2.24179e+07	6.75152e+06	3.89547e+06	3.89002e+06	6.03651e+06	7.41715e+06	7.50719e+06	4.44208e+06	3.24377	1.69767	0.00132153	0.944444	1.11828	up
Com_6752_neg	Baohuoside I	--	C27 H30 O10	514.186	5.334	--	--	--	--	--	--	--	--	--	--	No results	No results	Full match	513.178	1.90945e+07	1.3783e+07	1.40665e+07	1.57824e+07	9.04423e+06	1.08207e+07	3.86932e+06	4.06449e+06	4.37084e+06	4.40993e+06	4.32991e+06	4.04059e+06	3.29245	1.71916	8.64e-05	1	1.09275	up
Com_5940_neg	Rutarin	Rutarin	C20 H24 O10	424.137	5.008	cpd:C09309	--	HMDB0030884	--	Phenylpropanoids and polyketides	Coumarins and derivatives	Coumarin glycosides	--	--	--	Full match	No results	Full match	423.13	1.03344e+07	9.64989e+06	1.46955e+07	1.88612e+07	2.39687e+07	1.75491e+07	4.60071e+06	3.10773e+06	3.15875e+06	6.51553e+06	3.83012e+06	6.81195e+06	3.39195	1.76212	0.000126575	1	1.30868	up
Com_1635_neg	Lupulin A	--	C30 H46 O11	582.301	8.345	--	--	--	--	--	--	--	--	--	--	No results	No results	Full match	581.294	1.04926e+08	9.0384e+07	1.1432e+08	120375283	1.31477e+08	1.25341e+08	2.64322e+07	2.45023e+07	3.26862e+07	3.16099e+07	4.1555e+07	4.35016e+07	3.42919	1.77787	2.97e-06	1	1.07837	up
Com_9822_neg	N-[(Tert-butoxy)carbonyl]-L-tryptophan	--	C16 H20 N2 O4	304.142	5.514	--	--	--	--	--	--	--	--	--	--	No results	No results	Full match	303.135	5.47151e+06	2.23235e+06	4.08313e+06	5.74031e+06	3.46362e+06	4.86262e+06	1.41688e+06	1.28634e+06	1.13801e+06	1.19331e+06	1.08446e+06	1.27564e+06	3.49626	1.80581	0.000240555	1	1.18995	up
Com_1623_neg	3-O-p-coumaroyl shikimic acid O-hexoside	--	C22 H26 O12	482.143	5.565	--	--	--	--	--	--	--	--	--	--	No results	No results	Full match	481.136	4.14457e+07	1.24797e+08	4.99648e+07	4.7678e+07	3.86285e+07	3.52342e+07	1.81037e+07	1.83253e+07	1.8857e+07	1.76209e+07	3.34387e+06	1.91435e+07	3.54055	1.82397	0.00452396	1	1.26475	up
Com_280_neg	CUMYL-PICA N-pentanoic acid metabolite	--	C23 H26 N2 O3	378.189	5.548	--	--	--	--	--	--	--	--	--	--	Invalid mass	No results	No results	377.182	6.66951e+08	6.38168e+08	5.79158e+08	6.11034e+08	598650983	6.48711e+08	1.88235e+08	1.84138e+08	2.19188e+08	1.83081e+08	1.36464e+08	1.44539e+08	3.54539	1.82595	3.35e-06	1	1.34582	up
Com_2370_neg	Geniposidic acid	Geniposidic acid	C16 H22 O10	374.121	5.006	cpd:C11673	map00902 Monoterpenoid biosynthesis;map01110 Biosynthesis of secondary metabolites	HMDB0034942	LMPR0102070043	Lipids and lipid-like molecules	Prenol lipids	Terpene glycosides	Prenol Lipids [PR]	Isoprenoids [PR01]	C10 isoprenoids (monoterpenes) [PR0102]	Full match	Full match	Full match	373.114	4.95223e+07	5.45704e+07	6.09501e+07	8.32794e+07	3.49612e+07	7.19511e+07	1.7413e+07	9.87187e+06	3.11827e+07	1.13531e+07	1.76117e+07	12149699	3.56726	1.83482	0.000147133	1	1.20999	up
Com_1138_neg	Protoporphyrin IX	Protoporphyrin; Protoporphyrin IX; Porphyrinogen IX	C34 H34 N4 O4	562.263	5.681	cpd:C02191	map00860 Porphyrin and chlorophyll metabolism;map01100 Metabolic pathways;map01110 Biosynthesis of secondary metabolites	HMDB0012947	--	Organoheterocyclic compounds	Tetrapyrroles and derivatives	Metallotetrapyrroles	--	--	--	Invalid mass	No results	No results	561.255	1.89602e+07	2.54398e+07	3.31026e+07	4.46283e+07	2.99109e+07	4.58045e+07	8.5288e+06	9.7193e+06	8.11401e+06	8.48189e+06	1.05861e+07	9.8698e+06	3.5777	1.83903	0.00014537	1	1.01928	up
Com_4_neg	alpha-Ketoglutaric acid	2-Oxoglutarate; Oxoglutaric acid; 2-Ketoglutaric acid; alpha-Ketoglutaric acid	C5 H6 O5	146.022	1.46	cpd:C00026	map00020 Citrate cycle (TCA cycle);map00040 Pentose and glucuronate interconversions;map00053 Ascorbate and aldarate metabolism;map00220 Arginine biosynthesis;map00250 Alanine, aspartate and glutamate metabolism;map00300 Lysine biosynthesis;map00340 Histidine metabolism;map00430 Taurine and hypotaurine metabolism;map00630 Glyoxylate and dicarboxylate metabolism;map00650 Butanoate metabolism;map00…	HMDB0000208	--	Organic acids and derivatives	Keto acids and derivatives	Gamma-keto acids and derivatives	--	--	--	No results	No results	Full match	191.02	25045709613	36695314186	20713583384	26203716006	24694460394	25645791758	8056267477	6147117885	7158158891	7181102961	7520044061	8303170281	3.5838	1.84149	5.6e-07	1	1.2649	up
Com_175_neg	D-(+)-Mannose	--	C6 H12 O6	180.063	1.383	--	--	--	--	--	--	--	--	--	--	Full match	Full match	Full match	179.056	4.91486e+08	4.75361e+08	2.46545e+08	2.09416e+08	1434205586	4.21294e+08	1.76939e+08	1.33892e+08	1.24788e+08	1.52323e+08	1.4941e+08	1.6047e+08	3.6514	1.86845	0.0105383	1	1.24512	up
Com_3652_neg	Estrone sulfate	--	C18 H22 O5 S	350.121	4.988	--	--	HMDB0001425	LMST02010043	Lipids and lipid-like molecules	Steroids and steroid derivatives	Sulfated steroids	Sterols [ST]	Steroids [ST02]	C18 steroids (estrogens) and derivatives [ST0201]	Invalid mass	No results	No results	331.104	1.88392e+07	9.50897e+06	4.41742e+07	3.96911e+07	1.49329e+07	2.68127e+07	8.44136e+06	7.84085e+06	8.41348e+06	5.95772e+06	6.09184e+06	5.31257e+06	3.66065	1.8721	0.00341774	1	1.16904	up
Com_10936_neg	Harpagide	--	C15 H24 O10	364.139	5.37	--	--	--	--	--	--	--	--	--	--	No results	Full match	Full match	363.131	5.56504e+06	2.1843e+06	1.68214e+06	2.54873e+06	2.33721e+06	8.51915e+06	1.0672e+06	1.00159e+06	953400	997765	1.00125e+06	994804	3.79596	1.92447	0.00632348	1	1.18076	up
Com_10011_neg	Demethoxycurcumin	Demethoxycurcumin	C20 H18 O5	338.121	5.042	cpd:C17742	map00945 Stilbenoid, diarylheptanoid and gingerol biosynthesis;map01110 Biosynthesis of secondary metabolites	HMDB0033801	--	Phenylpropanoids and polyketides	Diarylheptanoids	Linear diarylheptanoids	--	--	--	No results	Invalid mass	No results	337.114	3.58216e+06	5.156e+06	4.1901e+06	7.89161e+06	1.03096e+07	6.27268e+06	1.20181e+06	2.26706e+06	1.85781e+06	1.15274e+06	1.73729e+06	1.3106e+06	3.92578	1.97298	8.53e-05	1	1.22277	up
Com_3994_neg	Rutin	Rutin; 3-[[6-O-(6-Deoxy-alpha-L-mannopyranosyl)-beta-D-glucopyranosyl]oxy]-2-(3,4-dihydroxyphenyl)-5,7-dihydroxy-4H-1-benzopyran-4-one; Quercetin 3-rutinoside; Rutoside; Phytomelin	C27 H30 O16	610.157	5.604	cpd:C05625	map00944 Flavone and flavonol biosynthesis;map01100 Metabolic pathways;map01110 Biosynthesis of secondary metabolites	HMDB0003249	LMPK12112098	Phenylpropanoids and polyketides	Flavonoids	Flavonoid glycosides	Polyketides [PR]	Flavonoids [PK12]	Flavones and Flavonols [PK1211]	Invalid mass	Invalid mass	No results	609.149	1.89564e+07	1.59614e+07	3.37506e+06	1.65973e+07	3.66003e+07	4.11091e+07	1.77076e+06	2.98418e+06	8.22276e+06	1.46514e+07	3.9521e+06	1.63525e+06	3.99199	1.99711	0.0168894	0.916667	1.04525	up
Com_7433_neg	Lithospermoside	Lithospermoside; Griffonin	C14 H19 N O8	329.111	5.134	cpd:C17771	--	--	--	--	--	--	--	--	--	No results	No results	Full match	328.104	4.95558e+06	4.7714e+06	3.79167e+06	9.02868e+06	9.30639e+06	1.66585e+07	2.23033e+06	2.32357e+06	1.7969e+06	1.91085e+06	1.8582e+06	1.8895e+06	4.03953	2.01419	0.00217892	1	1.18448	up
Com_171_neg	Ferulic acid O-hexoside	--	C16 H20 O9	356.111	5.228	--	--	--	--	--	--	--	--	--	--	No results	No results	Full match	355.104	8.82135e+08	3.93582e+08	7.45256e+08	7.35771e+08	7.40047e+08	1448266080	2.08594e+08	1.92186e+08	2.22571e+08	1.92024e+08	2.02445e+08	1.94556e+08	4.07881	2.02815	0.000478787	1	1.04013	up
Com_1053_neg	2-(acetylamino)-3-[4-(acetylamino)phenyl]acrylic acid	--	C13 H14 N2 O4	262.095	5.337	--	--	--	--	--	--	--	--	--	--	Full match	No results	No results	261.088	103958209	1.40098e+08	5.88057e+07	1.06927e+08	2.03948e+08	2.14459e+08	2.64065e+07	2.5367e+07	3.27797e+07	3.73612e+07	3.77989e+07	3.46241e+07	4.26164	2.09141	0.000517495	1	1.26153	up
Com_4213_neg	N-Acetyl-L-carnosine	--	C11 H16 N4 O4	268.116	1.904	--	--	--	--	--	--	--	--	--	--	Invalid mass	No results	No results	267.109	8.28315e+06	8.41604e+06	1.05187e+07	1.61609e+07	1.31761e+07	3.82023e+07	6.92255e+06	4.71896e+06	2.99316e+06	2.54104e+06	2.25805e+06	2.61447e+06	4.29772	2.10357	0.000991974	1	1.02059	up
Com_1190_neg	Fumaric acid	Fumarate; Fumaric acid; trans-Butenedioic acid	C4 H4 O4	116.011	1.403	cpd:C00122	map00020 Citrate cycle (TCA cycle);map00190 Oxidative phosphorylation;map00220 Arginine biosynthesis;map00250 Alanine, aspartate and glutamate metabolism;map00350 Tyrosine metabolism;map00360 Phenylalanine metabolism;map00620 Pyruvate metabolism;map00650 Butanoate metabolism;map00760 Nicotinate and nicotinamide metabolism;map01100 Metabolic pathways	HMDB0000134	--	Organic acids and derivatives	Carboxylic acids and derivatives	Dicarboxylic acids and derivatives	--	--	--	Full match	Full match	Full match	115.004	1.5177e+08	145602696	1.65456e+08	1.53567e+08	1.40835e+08	1.06546e+08	3.72272e+07	3.60371e+07	3.48711e+07	2.55336e+07	3.46338e+07	2.8193e+07	4.3959	2.13616	1.18e-08	1	1.36151	up
Com_6896_neg	Sibiricose A6	--	C23 H32 O15	548.175	5.142	--	--	--	--	--	--	--	--	--	--	No results	No results	Full match	547.168	1.22441e+07	1.16816e+07	1.25559e+07	1.88703e+07	9.93121e+06	1.42956e+07	3.49059e+06	3.22155e+06	2.82673e+06	2.82373e+06	2.77123e+06	2.8375e+06	4.42808	2.14668	1.65e-06	1	1.26555	up
Com_56_neg	DL-Malic acid	--	C4 H6 O5	134.022	1.667	--	--	--	--	--	--	--	--	--	--	Full match	Full match	Full match	133.014	2687363812	2429815834	2013806180	1881634342	2481907705	1042663202	5.71062e+08	4.62451e+08	418519157	432017974	4.79722e+08	4.67025e+08	4.42886	2.14693	6.73e-05	1	1.18948	up
Com_25106_neg	Petunidin-3-O-glucoside chloride	--	C22 H23 Cl O12	514.088	6.44	--	--	--	--	--	--	--	--	--	--	No results	No results	Full match	513.081	466668	582836	32849.5	172153	205535	93712.9	59054.8	52714	60045.6	63556.4	55411.9	52868.3	4.52131	2.17674	0.0483423	0.833333	1.00354	up
Com_12443_neg	2'-O-acetylpoliumoside	--	C37 H48 O20	812.274	4.961	--	--	--	--	--	--	--	--	--	--	No results	No results	Full match	811.267	2.06119e+06	1.04672e+06	926588	1.72281e+06	6.78385e+06	2.23396e+06	598886	545508	582770	447701	537910	539700	4.54273	2.18356	0.00672951	1	1.17383	up
Com_15833_neg	Dehydro-23-O-Acetylalisol B	--	C32 H48 O5	512.35	7.868	--	--	--	--	--	--	--	--	--	--	No results	No results	Full match	511.343	792151	921127	966725	890376	1.24829e+06	1.81155e+06	242118	232596	256502	236529	237562	246646	4.56641	2.19106	6.24e-05	1	1.04156	up
Com_111_neg	D-Xylulose	D-Xylulose; D-threo-Pentulose; D-Lyxulose	C5 H10 O5	150.053	1.312	cpd:C00310	map00040 Pentose and glucuronate interconversions;map01100 Metabolic pathways	HMDB0001644	--	Organic oxygen compounds	Organooxygen compounds	Carbohydrates and carbohydrate conjugates	--	--	--	No results	No results	Full match	149.046	5.3281e+08	498760399	8.34844e+08	1143165428	1684430825	1744273099	2.25113e+08	2.27046e+08	160888831	1.89924e+08	2.96418e+08	2.97711e+08	4.60832	2.20424	0.00065938	1	1.13142	up
Com_2972_neg	Thromboxane B3	--	C20 H32 O6	322.214	5.967	--	--	HMDB0005099	LMFA03030016	Lipids and lipid-like molecules	Fatty Acyls	Eicosanoids	Fatty Acyls [FA]	Eicosanoids [FA03]	Thromboxanes [FA0303]	Invalid mass	No results	No results	321.207	6.07926e+07	2.7622e+07	2.32007e+07	9.487e+06	1.95396e+07	1.47242e+07	2.81909e+06	2.42308e+06	4.40773e+06	4.39402e+06	8.66255e+06	1.07518e+07	4.64358	2.21524	0.00161926	0.972222	1.10257	up
Com_418_neg	myricetin 3-O-beta-D-galactopyranoside	--	C21 H20 O13	480.091	5.375	--	--	HMDB0034358	--	Phenylpropanoids and polyketides	Flavonoids	Flavonoid glycosides	--	--	--	Full match	No results	Full match	479.083	1.44654e+08	1.67313e+08	2.00242e+08	2.14493e+08	2.73633e+08	1.34713e+08	6.94107e+07	1.87574e+07	4.0267e+07	3.24288e+07	3.63257e+07	4.22484e+07	4.74046	2.24503	3.91e-05	1	1.12875	up
Com_3837_neg	16-Hydroxyhexadecanoic acid	--	C16 H32 O3	272.235	9.48	--	--	HMDB0006294	--	Lipids and lipid-like molecules	Fatty Acyls	Fatty acids and conjugates	--	--	--	Full match	No results	No results	271.228	1.89561e+07	1.32265e+07	1.25815e+07	1.75818e+07	7.55366e+06	2.13984e+07	5.10361e+06	2.4464e+06	2.53843e+06	2.60248e+06	3.35963e+06	3.08554e+06	4.77099	2.25429	1.86e-05	1	1.22018	up
Com_1620_neg	Tricin 5-O-hexoside	--	C23 H24 O12	492.127	5.723	--	--	--	--	--	--	--	--	--	--	No results	No results	Full match	491.119	4.93666e+07	2.75228e+07	4.35904e+07	6.81081e+07	1.32633e+08	4.9251e+07	4.3239e+06	1.3203e+07	1.02418e+07	7.1767e+06	1.985e+07	2.03191e+07	4.93209	2.3022	0.000629875	1	1.07281	up
Com_11260_neg	1-O-Palmitoylhexitol	--	C27 H44 O7	480.309	7.239	--	--	--	--	--	--	--	--	--	--	No results	No results	Full match	479.301	2.44653e+06	7.78055e+06	3.04707e+06	1.86028e+06	2.8989e+06	1.5632e+06	526101	492391	742888	657279	883165	597543	5.02557	2.32929	0.000708401	1	1.5019	up
Com_2979_neg	Pectolinarin	--	C29 H34 O15	622.19	5.117	--	--	--	--	--	--	--	--	--	--	No results	No results	Full match	621.182	2.88008e+07	3.69189e+07	5.87785e+07	47072078	2.96348e+07	2.7121e+07	5.65404e+06	6.40709e+06	4.38109e+06	8.27571e+06	8.8183e+06	1.02667e+07	5.21258	2.382	3.67e-06	1	1.28815	up
Com_3377_neg	Ferulaldehyde	Coniferyl aldehyde; Coniferaldehyde; 4-Hydroxy-3-methoxycinnamaldehyde; Ferulaldehyde	C10 H10 O3	178.063	5.189	cpd:C02666	map00940 Phenylpropanoid biosynthesis;map01100 Metabolic pathways;map01110 Biosynthesis of secondary metabolites	HMDB0141782	--	Benzenoids	Phenols	Methoxyphenols	--	--	--	No results	Full match	Full match	177.056	7.53369e+06	4.00843e+07	3.44278e+07	3.42093e+07	2.99738e+07	2.31997e+07	5.15884e+06	3.15421e+06	6.29607e+06	6.46771e+06	6.01293e+06	5.34376e+06	5.22387	2.38512	0.000822031	1	1.15521	up
Com_3439_neg	Arctigenin-4'-O-beta-Gentiobioside	--	C33 H44 O16	696.264	5.359	--	--	--	--	--	--	--	--	--	--	No results	No results	Full match	695.258	1.52717e+07	1.19485e+07	1.67204e+07	1.81343e+07	2.50767e+07	5.03511e+07	688454	1.28142e+06	6.70865e+06	8.3978e+06	4.60599e+06	4.24354e+06	5.30369	2.407	0.00394555	1	1.37714	up
Com_318_neg	Chlortetracycline	Chlortetracycline; 7-Chlorotetracycline; Aureomycin	C22 H23 Cl N2 O8	478.111	5.579	cpd:C06571	--	HMDB0014401	LMPK07000004	Phenylpropanoids and polyketides	Tetracyclines		Polyketides [PR]	Linear tetracyclines [PK07]	_	Invalid mass	No match	No match	477.104	2.59813e+08	2.74021e+08	2.24235e+08	3.82434e+08	7.56525e+08	3.37918e+08	9.73953e+07	8.21548e+07	1.73552e+07	5.88344e+07	7.85113e+07	8.16039e+07	5.37434	2.42609	0.00043771	1	1.10681	up
Com_473_neg	Quercetin-3β-D-glucoside	--	C21 H20 O12	464.096	5.482	--	--	--	--	--	--	--	--	--	--	Full match	Full match	Full match	463.089	2.78486e+08	4.11034e+08	3.59891e+08	5.31196e+08	5.40845e+08	2.04289e+08	7.82222e+07	6.66769e+07	4.86995e+07	5.09337e+07	8.13338e+07	7.7743e+07	5.76236	2.52666	1.06e-05	1	1.19567	up
Com_114_neg	Gluconic acid	--	C6 H12 O7	196.058	1.306	--	--	HMDB0000625	--	Organic oxygen compounds	Organooxygen compounds	Carbohydrates and carbohydrate conjugates	--	--	--	Full match	Full match	Full match	195.051	4.93678e+08	4.70785e+08	8.18698e+08	1115768295	1649604023	1673347821	1.69704e+08	1.71664e+08	1.20781e+08	1.16211e+08	2.34672e+08	2.31675e+08	5.95562	2.57425	0.000225907	1	1.19383	up
Com_3037_neg	Ganoderic acid H	--	C32 H44 O9	572.299	5.777	--	--	HMDB0035987	--	Lipids and lipid-like molecules	Prenol lipids	Triterpenoids	--	--	--	No results	No results	Full match	571.293	2.40346e+07	2.58709e+07	1.22613e+07	25131826	3.90169e+07	3.25729e+07	4.61803e+06	4.79806e+06	4.28867e+06	3.71463e+06	4.28406e+06	4.50693e+06	6.06204	2.5998	7.23e-05	1	1.29092	up
Com_5430_neg	Heptamethoxyflavone	--	C22 H24 O9	432.143	5.366	--	--	--	--	--	--	--	--	--	--	No results	No results	Full match	431.136	2.18195e+07	1.41228e+07	7.22263e+06	1.3201e+07	1.10693e+07	2.05681e+07	2.98212e+06	2.27799e+06	2.26359e+06	1.97242e+06	2.12705e+06	2.79294e+06	6.10451	2.60988	4.04e-05	1	1.18796	up
Com_3279_neg	D-(-)-Arabinose	--	C5 H10 O5	104.047	1.786	--	--	--	--	--	--	--	--	--	--	Invalid mass	Invalid mass	No match	103.04	5.31394e+07	2.01803e+07	1.44771e+07	1.70981e+07	1.51793e+07	2.68304e+07	4.67082e+06	4.09668e+06	3.79883e+06	3.93855e+06	3.41895e+06	3.76793e+06	6.20066	2.63242	0.00025835	1	1.28824	up
Com_460_neg	Scopolin	Scopolin	C16 H18 O9	354.095	4.998	cpd:C01527	map00940 Phenylpropanoid biosynthesis;map01110 Biosynthesis of secondary metabolites	--	--	--	--	--	--	--	--	No results	No results	Full match	353.088	4.03894e+08	1.91535e+08	5.14873e+08	368938262	2.58018e+07	7.46619e+07	3.4553e+07	4.08559e+07	3.46402e+07	6.45747e+07	3.39393e+07	3.40343e+07	6.51163	2.70302	0.0250133	0.833333	1.1547	up
Com_3564_neg	Hordatine A	Hordatine A	C28 H38 N8 O4	550.299	5.942	cpd:C08307	--	HMDB0030461	--	Phenylpropanoids and polyketides	2-arylbenzofuran flavonoids		--	--	--	No results	No results	Full match	549.292	6.71131e+06	7.17232e+06	6.85531e+06	1.37323e+07	1.83934e+07	3.08864e+07	1.67642e+06	2.49854e+06	2.01371e+06	2.61016e+06	1.81687e+06	1.94226e+06	6.66916	2.73751	0.000761021	1	1.05081	up
Com_2924_neg	Acetylharpagide	--	C17 H26 O11	406.148	4.712	--	--	--	--	--	--	--	--	--	--	No results	No results	Full match	405.141	6.20635e+07	3.55289e+07	4.07061e+07	4.96785e+07	5.15553e+07	5.71597e+07	5.59967e+06	6.93688e+06	8.79175e+06	9.11933e+06	7.74315e+06	5.89074e+06	6.73053	2.75072	1.9e-08	1	1.38586	up
Com_6717_neg	LPC 16:0	--	C24 H50 N O7 P	541.338	9.332	--	--	--	LMGP01050113	--	--	--	Glycerophospholipids [GP]	Glycerophosphocholines [GP01]	Monoacylglycerophosphocholines [GP0105]	No results	Invalid mass	No results	540.331	1.74134e+07	1.44888e+07	1.28799e+07	1.37634e+07	1.79088e+07	1.94658e+07	1.86258e+06	1.7458e+06	1.45856e+06	1.49853e+06	3.19213e+06	3.81258e+06	7.06844	2.82139	1.48e-05	1	1.47675	up
Com_8381_neg	Timosaponin A3	--	C39 H64 O13	740.436	7.446	--	--	--	--	--	--	--	--	--	--	No results	No results	Full match	739.428	4.56161e+06	1.20195e+07	7.60965e+06	4.00973e+06	1.41436e+07	2.03838e+06	1.05205e+06	981306	951927	928393	1.05499e+06	1.06043e+06	7.36139	2.87998	0.00178581	1	1.37595	up
Com_2769_neg	Epimedin C	--	C39 H50 O19	822.296	5.254	--	--	--	LMPK12112015	--	--	--	Polyketides [PR]	Flavonoids [PK12]	Flavones and Flavonols [PK1211]	No results	No results	Full match	821.289	2.12889e+07	3.6054e+07	3.55943e+07	3.87667e+07	1.10305e+07	4.58552e+07	3.69428e+06	3.57507e+06	5.3478e+06	4.24336e+06	6.53901e+06	1.70337e+06	7.51267	2.90933	4.36e-05	1	1.08451	up
Com_11862_neg	Sorbitan monostearate	--	C24 H46 O6	430.33	8.839	--	--	HMDB0029888	--	Lipids and lipid-like molecules	Fatty Acyls	Fatty acid esters	--	--	--	Full match	No results	No results	429.322	4.95536e+06	6.23007e+06	3.36027e+06	5.66668e+06	1.53734e+06	7.29303e+06	1.11823e+06	787255	412611	386748	569297	578465	7.53846	2.91427	6.88e-05	1	1.28915	up
Com_1226_neg	Sibiricose A5	--	C22 H30 O14	518.164	4.995	--	--	--	--	--	--	--	--	--	--	No results	No results	Full match	499.146	1.08233e+08	3.07317e+07	4.59749e+07	7.78281e+07	5.36435e+07	7.71367e+07	5.80332e+06	1.14016e+07	1.02417e+07	8.40047e+06	8.41132e+06	7.25731e+06	7.63938	2.93346	1.67e-05	1	1.09479	up
Com_410_neg	Secoisolariciresinol diglucoside	--	C32 H46 O16	686.279	5.365	--	--	HMDB0036323	--	Lignans, neolignans and related compounds	Lignan glycosides		--	--	--	No results	No results	Full match	667.261	4.57924e+08	1.64589e+08	1.22391e+08	3.81563e+08	3.53921e+08	4.60419e+07	2.49275e+07	2.35082e+07	3.96288e+07	3.66279e+07	35574166	3.81398e+07	7.69346	2.94363	0.00328854	1	1.04938	up
Com_10509_neg	N7-Methylguanosine	N7-Methylguanosine	C11 H17 N5 O5	299.122	1.304	cpd:C20674	--	--	--	--	--	--	--	--	--	No results	No results	Full match	298.114	1.83488e+06	5.31039e+06	1.72389e+06	1.86155e+06	3.92834e+06	9.18315e+06	460043	337635	408443	1.08305e+06	320056	411339	7.89328	2.98063	0.00031002	1	1.20913	up
Com_193_neg	Gluconolactone	D-Glucono-1,5-lactone; Gluconic lactone; Gluconic acid lactone; 1,5-Gluconolactone; delta-Gluconolactone; D-Gluconolactone; Gluconolactone	C6 H10 O6	178.048	1.355	cpd:C00198	map00030 Pentose phosphate pathway;map01100 Metabolic pathways;map01110 Biosynthesis of secondary metabolites;map01200 Carbon metabolism	HMDB0000150	--	Organic oxygen compounds	Organooxygen compounds	Carbohydrates and carbohydrate conjugates	--	--	--	No results	No results	Full match	177.04	9.17448e+08	7.37218e+08	7.6538e+08	1024353712	5.63322e+08	931912928	1.25669e+08	1.22419e+08	8.37583e+07	7.98144e+07	9.96564e+07	1.02145e+08	8.05207	3.00936	8.64e-09	1	1.14821	up
Com_8499_neg	Schizandrol A	--	C24 H32 O7	432.213	6.402	--	--	--	--	--	--	--	--	--	--	No results	No results	Full match	431.205	1.33234e+07	3.61876e+06	3.36125e+06	3.24167e+06	2.69534e+06	827050	225798	227269	682400	533606	595385	1.06407e+06	8.13197	3.0236	0.00188594	0.972222	1.29506	up
Com_3900_neg	Plantamajoside	Plantamajoside	C29 H36 O16	640.201	5.275	cpd:C10485	--	--	--	--	--	--	--	--	--	No results	No results	Full match	639.193	1.47043e+07	2.57045e+07	4.06178e+07	3.46472e+07	2.69887e+07	3.44523e+07	4.32759e+06	5.4815e+06	2.05543e+06	2.84465e+06	3.08449e+06	3.94453e+06	8.14764	3.02638	1.26e-06	1	1.39912	up
Com_2504_neg	2-Oxoadipic acid	2-Oxoadipate; 2-Oxoadipic acid	C6 H8 O5	160.037	1.413	cpd:C00322	map00300 Lysine biosynthesis;map00310 Lysine degradation;map00380 Tryptophan metabolism;map01100 Metabolic pathways;map01210 2-Oxocarboxylic acid metabolism;map01230 Biosynthesis of amino acids	HMDB0000225	--	Organic acids and derivatives	Keto acids and derivatives	Medium-chain keto acids and derivatives	--	--	--	No results	No results	Full match	159.03	3.84524e+07	2.86249e+07	4.34348e+07	4.11425e+07	5.05532e+07	6.83993e+07	4.82576e+06	9.67046e+06	5.28208e+06	3.18322e+06	4.49245e+06	5.69846e+06	8.16251	3.02901	8.68e-07	1	1.37964	up
Com_13961_neg	Apigeninidin 5-glucoside	--	C21 H21 O9	417.117	5.655	--	--	--	--	--	--	--	--	--	--	No results	No results	Full match	416.11	1.68152e+06	5.04033e+06	1.19155e+06	2.41405e+06	3.82337e+06	3.56523e+06	335484	342308	364952	389821	352888	350542	8.29405	3.05208	0.000264661	1	1.30433	up
Com_13461_neg	1-(2,4-dihydroxyphenyl)-2-(3,5-dimethoxyphenyl)propan-1-one	--	C17 H18 O5	302.116	6.777	--	--	--	--	--	--	--	--	--	--	Full match	No results	Full match	301.108	1.08269e+06	2.58425e+06	651615	1.71564e+06	142157	5.63764e+06	198668	188335	252559	264241	252396	245145	8.43048	3.07561	0.0259224	0.833333	1.08726	up
Com_370_neg	Bilobalide	Bilobalide	C15 H18 O8	326.1	5.249	cpd:C07605	--	HMDB0036735	--	Lipids and lipid-like molecules	Prenol lipids	Terpene lactones	--	--	--	No results	Full match	Full match	325.093	5.33662e+08	4.38674e+08	4.84647e+08	4.64707e+08	5.77187e+08	3.39359e+08	5.31975e+07	4.69413e+07	5.63657e+07	5.4872e+07	6.18309e+07	6.13936e+07	8.48245	3.08448	1.08e-08	1	1.34285	up
Com_1746_neg	Isoliquiritin apioside	--	C26 H30 O13	550.169	5.449	--	--	HMDB0040728	--	Phenylpropanoids and polyketides	Flavonoids	Flavonoid glycosides	--	--	--	No results	No results	Full match	549.162	2.20885e+07	3.305e+07	2.91613e+07	3.92242e+07	1.22194e+08	5.75266e+07	6.4637e+06	6.72013e+06	5.69392e+06	2.80372e+06	6.16391e+06	7.63714e+06	8.5463	3.0953	0.000106242	1	1.27954	up
Com_1670_neg	L-Threonic acid	--	C4 H8 O5	136.037	1.316	--	--	HMDB0000943	--	Organic oxygen compounds	Organooxygen compounds	Carbohydrates and carbohydrate conjugates	--	--	--	Full match	Full match	No results	135.03	5.58818e+07	120122853	3.84155e+07	4.99793e+07	3.58661e+07	1.25536e+08	5.42784e+06	8.07011e+06	7.71432e+06	7.61502e+06	1.14022e+07	9.29554e+06	8.59769	3.10395	7.77e-05	1	1.33857	up
Com_8701_neg	Prostaglandin F3α	Prostaglandin F3alpha	C20 H32 O5	398.231	5.685	cpd:C06476	--	--	--	--	--	--	--	--	--	Invalid mass	No results	No results	397.223	1.27133e+07	4.81702e+06	3.42862e+06	4.37985e+06	4.61946e+06	2.22335e+06	521675	498752	666538	736562	828978	456594	8.67639	3.1171	0.000118229	1	1.35455	up
Com_3331_neg	Caffeic aldehyde	Caffeic aldehyde; 3,4-Dihydroxycinnamaldehyde; Caffeyl aldehyde	C9 H8 O3	164.048	5.427	cpd:C10945	map00940 Phenylpropanoid biosynthesis;map01110 Biosynthesis of secondary metabolites	HMDB0141767	--	Phenylpropanoids and polyketides	Cinnamaldehydes		--	--	--	No results	No results	Full match	163.04	3.78459e+07	3.57324e+07	5.00595e+07	4.6319e+07	5.28553e+07	3.70116e+07	4.91495e+06	3.31835e+06	4.91162e+06	5.02795e+06	5.93158e+06	5.4458e+06	8.79261	3.13629	2.62e-09	1	1.40526	up
Com_1_neg	D-(-)-Quinic acid	--	C7 H12 O6	192.063	1.364	--	--	HMDB0003072	--	Organic oxygen compounds	Organooxygen compounds	Alcohols and polyols	--	--	--	Full match	Full match	Full match	191.056	53002640871	27068360732	54938651714	42608830921	39601229898	41587467734	6474938324	5972589340	4039838025	3881059699	4195465627	4260268313	8.97883	3.16653	2.45e-08	1	1.17628	up
Com_11917_neg	Salvianolic acid D	--	C20 H18 O10	418.091	5.641	--	--	HMDB0041773	--	Organoheterocyclic compounds	Benzoxepines	Dibenzoxepines	--	--	--	No results	No results	Full match	417.083	6.60415e+06	4.45593e+06	3.4203e+06	4.07384e+06	4.92788e+06	5.18107e+06	496315	419994	461120	474189	460199	855046	9.05096	3.17807	2.53e-08	1	1.24292	up
Com_1798_neg	Artesunate	--	C19 H28 O8	384.178	5.434	--	--	HMDB0240267	--	Lipids and lipid-like molecules	Prenol lipids	Sesquiterpenoids	--	--	--	No results	No results	Full match	383.171	3.24253e+07	2.27232e+07	3.37779e+07	4.03736e+07	1.16698e+08	3.39687e+07	4.10349e+06	4.15135e+06	3.47234e+06	9.61012e+06	5.61974e+06	3.45676e+06	9.20526	3.20246	3.27e-05	1	1.35548	up
Com_2093_neg	3-(3-pyridylamino)-2-[4-(trifluoromethoxy)benzoyl]acrylonitrile	--	C16 H10 F3 N3 O2	333.074	1.413	--	--	--	--	--	--	--	--	--	--	Invalid mass	No results	No results	332.067	2.31713e+07	2.16239e+07	6.76082e+07	4.9871e+07	2.54744e+07	4.0567e+07	7.81037e+06	2.44404e+06	2.23571e+06	2.2037e+06	2.51531e+06	3.23875e+06	11.1658	3.48101	4.67e-06	1	1.16537	up
Com_15348_neg	Trigoneoside Xb	--	C45 H76 O19	902.487	9.114	--	--	HMDB0036484	--	Lipids and lipid-like molecules	Fatty Acyls	Fatty acyl glycosides	--	--	--	Invalid mass	No results	No match	901.478	703047	1.37567e+06	773901	1.43924e+06	1.82212e+06	4.2112e+06	150280	142729	185929	150044	134992	138687	11.4386	3.51584	0.000296429	1	1.35399	up
Com_2618_neg	N', N''-DiSinapoylspermidine	--	C29 H39 N3 O8	557.275	6.232	--	--	--	--	--	--	--	--	--	--	No results	No results	Full match	556.268	1.42106e+07	9.05899e+06	1.98256e+07	2.66607e+07	1.69537e+07	7.28211e+07	1.32924e+06	2.78604e+06	2.39211e+06	2.86214e+06	2.05606e+06	1.85756e+06	12.01	3.58616	0.000215298	1	1.26719	up
Com_457_neg	Sinapaldehyde glucoside	--	C17 H22 O9	370.128	1.335	--	--	--	--	--	--	--	--	--	--	No results	No results	Full match	369.12	4.88517e+08	4.06587e+08	2.23089e+08	2.71415e+08	3.45414e+08	3.42544e+08	2.9883e+07	3.07501e+07	2.39134e+07	2.98433e+07	3.46263e+07	2.29086e+07	12.0842	3.59505	7.33e-08	1	1.35942	up
Com_3951_neg	Cucurbitacin B	Cucurbitacin B	C32 H46 O8	558.319	5.919	cpd:C08794	--	HMDB0034927	LMST01010104	Lipids and lipid-like molecules	Steroids and steroid derivatives	Cucurbitacins	Sterols [ST]	Sterols [ST01]	Cholesterol and derivatives [ST0101]	No results	No results	Full match	557.312	1.21146e+07	2.03047e+07	6.40064e+06	1.24477e+07	4.28238e+07	5.10379e+06	1.51143e+06	1.44084e+06	1.30358e+06	1.23344e+06	1.37973e+06	1.26022e+06	12.2023	3.60908	0.00080954	1	1.21984	up
Com_674_neg	D-(-)-Lyxose	--	C5 H10 O5	150.053	1.599	--	--	--	--	--	--	--	--	--	--	Full match	Full match	Full match	149.046	7.46806e+07	6.1247e+07	6.6331e+07	3.77346e+08	7.20807e+07	1.37423e+08	1.14884e+07	1.39697e+07	8.54463e+06	7.86204e+06	1.09533e+07	9.96274e+06	12.5693	3.65183	0.000281525	1	1.23514	up
Com_5342_neg	di-C,C-pentosyl-luteolin	--	C25 H26 O14	550.133	5.708	--	--	--	--	--	--	--	--	--	--	No results	No results	Full match	549.125	6.49745e+06	1.21595e+07	2.60762e+07	1.93939e+07	8.42179e+06	2.88003e+06	777256	1.412e+06	1.42808e+06	751204	650439	643962	13.3197	3.73549	0.000254084	1	1.35713	up
Com_841_neg	D-Sedoheptulose 7-phosphate	Sedoheptulose 7-phosphate; D-Sedoheptulose 7-phosphate; D-altro-Heptulose 7-phosphate; altro-Heptulose 7-phosphate	C7 H15 O10 P	290.041	1.419	cpd:C05382	map00030 Pentose phosphate pathway;map00710 Carbon fixation in photosynthetic organisms;map01100 Metabolic pathways;map01110 Biosynthesis of secondary metabolites;map01200 Carbon metabolism;map01230 Biosynthesis of amino acids	HMDB0001068	--	Organic oxygen compounds	Organooxygen compounds	Carbohydrates and carbohydrate conjugates	--	--	--	Full match	No results	No results	289.033	1.18629e+08	2.75256e+07	6.78752e+07	1.1505e+08	2.29348e+07	1.56909e+08	5.59317e+06	4.74008e+06	6.03032e+06	6.03745e+06	7.1652e+06	7.41295e+06	13.7624	3.78267	0.000611935	1	1.16192	up
Com_113_neg	15-Deoxy-Δ12,14-prostaglandin D2	--	C20 H30 O4	316.204	7.213	--	--	--	--	--	--	--	--	--	--	Invalid mass	No results	No match	315.196	1163397073	8.81436e+08	3.52788e+08	3.81592e+08	3.89807e+08	2.65428e+08	5.582e+06	5.68944e+06	2.20946e+07	2.01652e+07	9.40408e+07	1.01397e+08	13.7947	3.78604	0.00104221	1	1.26171	up
Com_165_neg	Dihydroroseoside	--	C19 H32 O8	388.21	5.593	--	--	HMDB0040614	--	Lipids and lipid-like molecules	Fatty Acyls	Fatty acyl glycosides	--	--	--	Full match	No results	No results	387.203	9.74604e+08	1020684327	1328455347	1310579474	9.70962e+08	998811088	6.07529e+07	6.82732e+07	6.66353e+07	6.73738e+07	9.98364e+07	1.15162e+08	13.8151	3.78818	2.37e-08	1	1.23343	up
Com_4794_neg	Methyl-Hesperidin	--	C29 H38 O16	642.219	6.235	--	--	--	--	--	--	--	--	--	--	No results	No results	Full match	641.211	1.56186e+06	658775	1.59339e+06	1.77679e+06	6.36857e+06	3.18859e+07	476366	463839	511600	498995	440634	743163	13.9875	3.80607	0.0275241	0.972222	1.00164	up
Com_14474_neg	Heterophyllin B	--	C40 H58 N8 O8	778.436	7.169	--	--	--	--	--	--	--	--	--	--	No results	No results	Full match	777.429	2.29558e+06	3.7535e+06	2.264e+06	1.57981e+06	4.92965e+06	1.66353e+06	180396	170358	199379	190885	178027	190878	14.8533	3.89272	2.6e-05	1	1.56725	up
Com_1127_neg	Maltotriitol	--	C18 H34 O16	506.185	1.335	--	--	--	--	--	--	--	--	--	--	No results	No results	Full match	505.177	9.42175e+07	1.06984e+08	8.09676e+07	8.87168e+07	1.05259e+08	1.95157e+08	8.76283e+06	7.93926e+06	6.24947e+06	4.81416e+06	4.78781e+06	7.26903e+06	16.8573	4.0753	1.71e-08	1	1.24009	up
Com_6106_neg	Kynurenic acid O-hexside	--	C16 H17 N O8	351.095	4.735	--	--	--	--	--	--	--	--	--	--	No results	No results	Full match	350.088	1.65685e+07	1.9058e+07	1.33264e+07	1.79445e+07	1.36555e+07	2.08178e+07	807721	740228	857695	740413	641609	726265	22.4573	4.48911	5.18e-10	1	1.30351	up
Com_1051_neg	Sorbic acid	--	C6 H8 O2	112.053	1.664	--	--	--	LMFA01030100	--	--	--	Fatty Acyls [FA]	Fatty Acids and Conjugates [FA01]	Unsaturated fatty acids [FA0103]	Full match	No results	Full match	111.045	1.30717e+08	109515690	1.49052e+08	1.37811e+08	2.20286e+08	1.26289e+08	8.11621e+06	5.74713e+06	6.00948e+06	5.24837e+06	6.63531e+06	5.3473e+06	23.5467	4.55745	9.52e-10	1	1.28563	up
Com_19_neg	3,4,5-trihydroxycyclohex-1-ene-1-carboxylic acid	--	C7 H10 O5	174.053	1.665	--	--	HMDB0130150	--	Organic oxygen compounds	Organooxygen compounds	Alcohols and polyols	--	--	--	Full match	Full match	Full match	173.045	11442030704	10341136711	9118278961	9838981801	13829553324	8790795592	5.86619e+08	559771711	3.79457e+08	3.84191e+08	3.60565e+08	3.54894e+08	24.1329	4.59293	4.04e-10	1	1.25409	up
Com_3260_neg	Eriodictyol O-malonylhexoside	--	C24 H24 O14	536.117	5.581	--	--	--	--	--	--	--	--	--	--	No results	No results	Full match	535.109	3.19124e+07	1.84043e+07	5.18206e+07	3.6738e+07	2.38865e+07	2.41673e+07	1.88542e+06	1.61957e+06	868741	1.08097e+06	806458	1.37953e+06	24.465	4.61265	2.67e-08	1	1.35812	up
Com_2899_neg	2-Hydroxymyristic acid	--	C14 H28 O3	244.204	7.157	--	--	HMDB0002261	LMFA01050484	Lipids and lipid-like molecules	Fatty Acyls	Fatty acids and conjugates	Fatty Acyls [FA]	Fatty Acids and Conjugates [FA01]	Hydroxy fatty acids [FA0105]	Full match	No results	No results	243.197	5.73566e+07	4.45769e+07	3.40667e+07	3.71073e+07	5.66903e+07	4.72491e+07	1.83815e+06	1.69541e+06	1.10767e+06	1.12724e+06	1.4349e+06	1.72038e+06	31.046	4.95634	1.02e-10	1	1.38706	up
Com_6066_neg	Polyphyllin VI	--	C39 H62 O13	738.42	9.024	--	--	--	--	--	--	--	--	--	--	No results	No results	Full match	737.412	4.74756e+06	6.94948e+06	8.14288e+06	9.66473e+06	6.85733e+06	2.2676e+07	344077	315187	314175	305570	323371	297307	31.0777	4.95781	1.96e-05	1	1.43711	up
Com_117_neg	Skimmin	--	C15 H16 O8	324.085	5.395	--	--	--	--	--	--	--	--	--	--	No results	No results	Full match	323.078	1504956664	2100774923	9.39516e+08	9.56603e+08	1245574953	1211367286	6.75721e+07	2.55614e+07	4.58595e+07	4.11146e+07	2.5735e+07	4.34872e+07	31.9207	4.99642	1.16e-08	1	1.31099	up
Com_226_neg	Apigenin C-pentoside	--	C20 H18 O9	402.096	5.588	--	--	--	--	--	--	--	--	--	--	No results	No results	Full match	401.089	1030911883	775215384	5.71393e+08	7.20833e+08	977667309	7.47436e+08	3.19916e+07	1.56021e+07	1.80777e+07	1.74263e+07	3.22351e+07	2.97611e+07	33.2437	5.05501	1.06e-08	1	1.17755	up
Com_132_neg	7-Methylxanthine	7-Methylxanthine	C6 H6 N4 O2	166.048	1.311	cpd:C16353	map00232 Caffeine metabolism;map01100 Metabolic pathways;map01110 Biosynthesis of secondary metabolites	HMDB0001991	--	Organoheterocyclic compounds	Imidazopyrimidines	Purines and purine derivatives	--	--	--	Invalid mass	No results	No match	165.04	5.55013e+08	6.26999e+08	4.13439e+08	5.94472e+08	932700339	1954006909	1.74198e+07	1.6063e+07	2.41232e+07	2.40089e+07	2.77355e+07	2.69374e+07	37.2493	5.21914	2.64e-06	1	1.34506	up
Com_2778_neg	Euphorbiasteroid	--	C32 H40 O8	552.273	5.717	--	--	--	--	--	--	--	--	--	--	No results	No results	Full match	551.265	2.22369e+07	1.57492e+07	1.26294e+07	2.58475e+07	1.64369e+07	6.71519e+07	695641	664902	656252	672324	599274	576343	41.4134	5.37203	2.26e-05	1	1.33727	up
Com_2505_neg	Lysionotin	--	C18 H16 O7	344.09	6.477	--	--	--	--	--	--	--	--	--	--	No results	Full match	Full match	343.082	1.17496e+07	1.69997e+07	9.61044e+06	1.65438e+07	2.61586e+07	1.68897e+07	320559	279190	290933	271066	287858	299655	55.9962	5.80726	6.26e-07	1	1.28884	up
Com_1916_neg	Tenuifoliside A	--	C31 H38 O17	682.211	4.943	--	--	--	--	--	--	--	--	--	--	No results	No results	Full match	681.204	3.56502e+07	6.70106e+07	6.55692e+07	1.07395e+08	6.56927e+07	8.40973e+07	1.02432e+06	933020	996752	947134	920025	923087	74.0581	6.21059	7.7e-07	1	1.33282	up
Com_888_neg	Quercetin-3-O-beta-glucopyranosyl-6'-acetate	--	C23 H22 O13	506.106	5.562	--	--	--	--	--	--	--	--	--	--	No results	Full match	No results	505.099	1.52758e+08	1.07978e+08	2.49696e+08	2.56738e+08	9.40477e+07	1.57925e+08	2.13378e+06	2.8269e+06	2.36496e+06	3.3673e+06	1.5961e+06	1.32253e+06	74.8732	6.22638	4.28e-09	1	1.42148	up
Com_645_neg	3',4',5'-Tricetin 5-O-hexoside	--	C24 H26 O12	506.143	6.071	--	--	--	--	--	--	--	--	--	--	No results	No results	Full match	505.135	3.43005e+07	9.90715e+07	3.68927e+07	7.66758e+07	399817036	2.63843e+08	1.76667e+06	1.73373e+06	1.53987e+06	1.53391e+06	1.5975e+06	1.57959e+06	93.3827	6.54508	0.000163225	1	1.30829	up
Com_957_neg	Trehalose 6-phosphate	alpha,alpha'-Trehalose 6-phosphate; Trehalose 6-phosphate	C12 H23 O14 P	422.083	1.334	cpd:C00689	map00500 Starch and sucrose metabolism;map01100 Metabolic pathways	HMDB0001124	--	Organic oxygen compounds	Organooxygen compounds	Carbohydrates and carbohydrate conjugates	--	--	--	No results	No results	Full match	421.075	1.26229e+08	1.46707e+08	2.27457e+08	1.21219e+08	8.13101e+07	4.09089e+07	1.0471e+06	956031	1.06478e+06	900869	1.00748e+06	962802	125.244	6.9686	5.2e-06	1	1.38498	up
Com_68_neg	Ascorbic acid	Ascorbate; Ascorbic acid; L-Ascorbate; L-Ascorbic acid; Vitamin C	C6 H8 O6	176.032	1.673	cpd:C00072	map00053 Ascorbate and aldarate metabolism;map00480 Glutathione metabolism;map01100 Metabolic pathways;map01110 Biosynthesis of secondary metabolites	HMDB0000044	--	Organoheterocyclic compounds	Dihydrofurans	Furanones	--	--	--	Full match	No results	Full match	175.025	3029656690	1481430844	1718753841	1916280186	1651754252	8.74674e+08	7.95025e+06	9.1481e+06	8.21726e+06	6.20822e+06	7.4979e+06	8.05749e+06	226.693	7.8246	6.98e-08	1	1.33148	up

## Sheet: WS_L.vs.WW_L_neg_diff.anno
ID	Name	Other_name(Kegg_name)	Formula	Molecular Weight	RT [min]	Kegg_ID	KEGG_pathway	HMDB_ID	Lipidmaps_ID	SuperClass(HMDB)	Class(HMDB)	SubClass(HMDB)	CATEGORY(Lipidmaps)	MAIN_CLASS(Lipidmaps)	SUB_CLASS(Lipidmaps)	mzCloud_Results	mzVault_Results	MassList_Results	m/z	neg_B1	neg_B2	neg_B3	neg_B4	neg_B5	neg_B6	neg_A1	neg_A2	neg_A3	neg_A4	neg_A5	neg_A6	FC	log2FC	Pvalue	ROC	VIP	Up.Down
Com_15463_neg	Kaempferol-3-Galactoside-6''-Rhamnoside-3'''-Rhamnoside	--	C33 H40 O19	740.213	6.333	--	--	--	--	--	--	--	--	--	--	Full match	Full match	Full match	739.205	154713	208016	215856	185423	170790	194862	3.75291e+06	1.54999e+06	176867	190059	1.19645e+06	4.1345e+06	0.102689	-3.28364	0.0324114	0.805556	3.13808	down
Com_1275_neg	Bilirubin	Bilirubin	C33 H36 N4 O6	584.264	6.572	cpd:C00486	map00860 Porphyrin and chlorophyll metabolism;map01100 Metabolic pathways;map01110 Biosynthesis of secondary metabolites	HMDB0240584	--	Organoheterocyclic compounds	Tetrapyrroles and derivatives	Bilirubins	--	--	--	Full match	No results	No results	583.256	165663	283414	527122	467361	407546	1.46221e+06	4.24833e+06	1.51747e+07	401567	537947	1.94674e+06	5.05814e+06	0.121068	-3.04611	0.0349188	0.861111	1.31515	down
Com_10817_neg	Pseuoginsenoside F11	--	C42 H72 O14	800.493	6.325	--	--	--	--	--	--	--	--	--	--	No results	No results	Full match	799.487	281050	388128	387410	345973	318669	363584	492037	372268	1.27872e+06	1.618e+06	365860	1.1488e+06	0.395174	-1.33944	0.0387221	0.888889	1.04784	down
Com_14474_neg	Heterophyllin B	--	C40 H58 N8 O8	778.436	7.169	--	--	--	--	--	--	--	--	--	--	No results	No results	Full match	777.429	1.53521e+06	1.06006e+06	1.10042e+06	1.03507e+06	1.54915e+06	738948	2.29558e+06	3.7535e+06	2.264e+06	1.57981e+06	4.92965e+06	1.66353e+06	0.425745	-1.23194	0.00581859	1	1.30845	down
Com_1746_neg	Isoliquiritin apioside	--	C26 H30 O13	550.169	5.449	--	--	HMDB0040728	--	Phenylpropanoids and polyketides	Flavonoids	Flavonoid glycosides	--	--	--	No results	No results	Full match	549.162	6.67862e+06	2.4564e+07	2.64196e+07	2.45876e+07	2.65631e+07	2.14538e+07	2.20885e+07	3.305e+07	2.91613e+07	3.92242e+07	1.22194e+08	5.75266e+07	0.429577	-1.21901	0.0447599	0.888889	1.28759	down
Com_8860_neg	Ptaquiloside	Ptaquiloside; Braxin C	C20 H30 O8	398.194	6.182	cpd:C19515	--	--	--	--	--	--	--	--	--	No results	No results	Full match	397.185	416143	975889	1.89855e+06	1.18495e+06	887441	1.31109e+06	1.25823e+06	4.21302e+06	2.55829e+06	1.18376e+06	1.5043e+06	4.58703e+06	0.436081	-1.19733	0.0379352	0.833333	1.36094	down
Com_4224_neg	Tracheloside	--	C27 H34 O12	550.205	5.59	--	--	HMDB0030557	--	Lignans, neolignans and related compounds	Lignan glycosides		--	--	--	No results	No results	Full match	549.198	1.25802e+07	9.08594e+06	3.88297e+06	7.37718e+06	1.52108e+07	1.0693e+07	2.53607e+07	1.47339e+07	1.25442e+07	1.30355e+07	2.95904e+07	3.80895e+07	0.441157	-1.18064	0.0148311	0.888889	2.2805	down
Com_2694_neg	Indole-3-pyruvic acid	--	C11 H9 N O3	203.058	5.437	--	--	HMDB0060484	--	Organoheterocyclic compounds	Indoles and derivatives	Indolyl carboxylic acids and derivatives	--	--	--	Full match	No results	Full match	202.051	5.99187e+06	7.79873e+06	2.00025e+07	2.41115e+07	2.5513e+07	1.99554e+07	2.31234e+07	4.60934e+07	2.47732e+07	3.21608e+07	3.04868e+07	7.00731e+07	0.455969	-1.13299	0.0229193	0.916667	3.1321	down
Com_10252_neg	Heteroclitin D	--	C27 H30 O8	482.193	6.005	--	--	--	--	--	--	--	--	--	--	No results	No results	Full match	481.185	1.7738e+06	4.3169e+06	4.13455e+06	4.98034e+06	2.49242e+06	1.54544e+06	2.56479e+06	4.12432e+06	9.22179e+06	9.53012e+06	8.15549e+06	6.09381e+06	0.48484	-1.04442	0.033983	0.833333	2.65322	down
Com_1635_neg	Lupulin A	--	C30 H46 O11	582.301	8.345	--	--	--	--	--	--	--	--	--	--	No results	No results	Full match	581.294	8.82094e+07	7.38163e+07	7.0531e+07	7.54073e+07	4.47332e+07	4.35604e+07	1.04926e+08	9.0384e+07	1.1432e+08	120375283	1.31477e+08	1.25341e+08	0.576943	-0.793501	0.00332847	1	1.33465	down
Com_9079_neg	Saikosaponin B2	--	C42 H68 O13	780.47	8.333	--	--	--	--	--	--	--	--	--	--	No results	No results	Full match	779.462	9.10757e+06	5.8424e+06	5.79173e+06	7.20319e+06	5.30774e+06	3.7065e+06	1.12044e+07	8.63718e+06	9.65538e+06	1.20009e+07	1.12514e+07	1.09978e+07	0.579777	-0.786429	0.00393774	0.972222	1.57114	down
Com_1099_neg	Erythronolactone	--	C4 H6 O4	118.027	2.546	--	--	--	--	--	--	--	--	--	--	No results	Full match	Full match	117.02	7.9811e+07	9.94674e+07	8.21811e+07	6.53745e+07	8.11923e+07	132775920	1.63479e+08	1.95252e+08	1.49081e+08	1.07855e+08	1.53443e+08	160897939	0.581503	-0.782141	0.00158594	0.972222	3.53004	down
Com_16188_neg	Neohesperidin	Neohesperidin; Hesperetin 7-O-neohesperidoside	C28 H34 O15	610.19	5.469	cpd:C09806	map00941 Flavonoid biosynthesis	HMDB0030748	LMPK12140452	Phenylpropanoids and polyketides	Flavonoids	Flavonoid glycosides	Polyketides [PR]	Flavonoids [PK12]	Flavanones [PK1214]	No results	No results	Full match	609.182	1.49354e+06	2.15792e+06	1.72056e+06	1.21931e+06	1.16436e+06	1.25671e+06	1.80181e+06	2.14847e+06	2.84883e+06	2.71591e+06	3.75071e+06	1.95353e+06	0.59217	-0.755917	0.00616552	0.916667	2.552	down
Com_17107_neg	2-(1-benzothiophen-3-ylmethylene)-3,4-dihydronaphthalen-1(2H)-one	--	C19 H14 O S	290.079	0.546	--	--	--	--	--	--	--	--	--	--	Invalid mass	No results	No match	289.072	1.55617e+06	1.17263e+06	850012	797287	1.33154e+06	1.49363e+06	1.70408e+06	1.45247e+06	3.04248e+06	1.85327e+06	1.55235e+06	1.92929e+06	0.624355	-0.679562	0.0138377	0.916667	2.21528	down
Com_2506_neg	2-Oxoglutaric acid	--	C5 H6 O5	164.032	1.447	--	--	HMDB0000208	--	Organic acids and derivatives	Keto acids and derivatives	Gamma-keto acids and derivatives	--	--	--	Invalid mass	No results	No results	163.025	3.71164e+07	2.94913e+07	2.91102e+07	2.71535e+07	2.05339e+07	3.14205e+07	4.55295e+07	7.4299e+07	3.34286e+07	3.94515e+07	2.8279e+07	5.46819e+07	0.634186	-0.657021	0.0334394	0.861111	2.80024	down
Com_16976_neg	N-benzyl-N-methyl-N'-phenylurea	--	C15 H16 N2 O	240.126	5.821	--	--	--	--	--	--	--	--	--	--	Full match	No results	No results	239.119	804535	1.45684e+06	1.61836e+06	1.25632e+06	1.74937e+06	1.85744e+06	1.33018e+06	3.1374e+06	1.97305e+06	2.28141e+06	1.88883e+06	3.1703e+06	0.634408	-0.656517	0.0362475	0.888889	2.51106	down
Com_8873_neg	Ethyl ferulate	--	C12 H14 O4	222.089	5.395	--	--	--	--	--	--	--	--	--	--	No results	No results	Full match	221.082	4.40278e+06	6.15207e+06	4.39138e+06	4.62324e+06	2.58081e+06	4.23482e+06	5.7161e+06	5.59241e+06	5.64214e+06	8.21694e+06	5.86798e+06	7.58783e+06	0.683138	-0.549752	0.0171478	0.888889	1.61565	down
Com_3724_neg	Hexadecanedioic acid	--	C16 H30 O4	286.214	7.695	--	--	HMDB0000712	LMFA01170022	Lipids and lipid-like molecules	Fatty Acyls	Fatty acid esters	Fatty Acyls [FA]	Fatty Acids and Conjugates [FA01]	Dicarboxylic acids [FA0117]	Full match	No results	Full match	285.207	3.21146e+07	3.3865e+07	4.41843e+07	3.5418e+07	3.09784e+07	3.43374e+07	3.39154e+07	2.7793e+07	1.94035e+07	2.40467e+07	2.43289e+07	35641102	1.27717	0.352953	0.0420295	0.777778	1.13741	up
Com_572_neg	Cannabidiolic acid	Cannabidiolic acid; Cannabidiolate	C22 H30 O4	358.212	7.425	cpd:C10784	--	--	LMPK13120003	--	--	--	Polyketides [PR]	Aromatic polyketides [PK13]	Other aromatic polyketides [PK1312]	Invalid mass	No results	No results	357.204	1.58926e+08	179992818	1.92739e+08	1.70527e+08	1.81252e+08	2.50049e+08	1.0118e+08	1.46501e+08	7.16331e+07	8.67149e+07	137558895	1.97284e+08	1.52993	0.61347	0.0257886	0.861111	1.47527	up
Com_15395_neg	1,7-Dimethoxyxanthone	--	C15 H12 O4	256.074	5.33	--	--	--	--	--	--	--	--	--	--	No results	No results	Full match	255.067	3.01322e+06	4.32893e+06	2.73776e+06	2.11007e+06	3.011e+06	2.40744e+06	1.65124e+06	2.46318e+06	1.41754e+06	1.55617e+06	2.63765e+06	1.4513e+06	1.5754	0.655721	0.0120477	0.888889	2.4962	up
Com_11593_neg	Abscisic Acid	Abscisate; Abscisic acid; (+)-Abscisic acid; ABA	C15 H20 O4	264.136	5.514	cpd:C06082	map00906 Carotenoid biosynthesis;map01100 Metabolic pathways;map01110 Biosynthesis of secondary metabolites;map04075 Plant hormone signal transduction	HMDB0036093	--	Lipids and lipid-like molecules	Prenol lipids	Sesquiterpenoids	--	--	--	No results	No results	Full match	263.129	7.70968e+06	6.32606e+06	3.34983e+06	5.84864e+06	6.64843e+06	3.216e+06	3.38743e+06	2.62968e+06	3.3556e+06	3.34021e+06	4.3767e+06	3.43491e+06	1.61264	0.689423	0.0347857	0.75	1.59711	up
Com_1327_neg	Caffeic acid O-glucoside	--	C15 H18 O9	342.095	5.065	--	--	--	--	--	--	--	--	--	--	No results	No results	Full match	341.088	1.64224e+08	8.28657e+07	7.28978e+07	7.38109e+07	1.14801e+08	7.33542e+07	5.30076e+07	7.2823e+07	5.76175e+07	5.38143e+07	7.039e+07	4.77545e+07	1.63743	0.711431	0.0186968	1	1.17531	up
Com_8_neg	11-Deoxy prostaglandin F2β	--	C20 H34 O4	338.245	7.596	--	--	--	--	--	--	--	--	--	--	Full match	No results	Full match	337.238	19017100099	15582222245	11793946081	14719683134	13844792888	13479002698	8597939580	12770202185	6764617422	7036395255	8833122195	9635156699	1.64879	0.721406	0.0016106	0.972222	2.2413	up
Com_12702_neg	trans-Zeatin-riboside	--	C15 H21 N5 O5	351.153	4.915	--	--	--	--	--	--	--	--	--	--	No results	No results	Full match	350.146	1.74933e+06	3.29563e+06	2.69702e+06	2.76742e+06	2.94935e+06	6.151e+06	1.5251e+06	2.46262e+06	1.56567e+06	2.41684e+06	1.49248e+06	1.93856e+06	1.71996	0.782374	0.0338179	0.916667	2.08235	up
Com_14_neg	MAG (18:3)	--	C21 H36 O4	352.261	7.553	--	--	--	--	--	--	--	--	--	--	No results	No results	Full match	351.254	15283076123	13449214797	10314417429	11251681478	9878549624	10570741355	6225489678	9898828022	3649406562	5325593900	6719268740	7712707473	1.78966	0.839688	0.0048579	0.972222	3.11793	up
Com_1073_neg	Topotecan	Topotecan	C23 H23 N3 O5	421.163	7.592	cpd:C11158	--	HMDB0015164	--	Organoheterocyclic compounds	Benzopyrans	1-benzopyrans	--	--	--	No results	No results	Full match	420.156	2.09077e+08	1.75851e+08	131626696	1.51122e+08	162337732	1.80177e+08	9.98211e+07	1.57689e+08	5.05512e+07	4.82606e+07	9.77977e+07	1.05235e+08	1.806	0.852795	0.0149498	0.944444	2.53541	up
Com_13251_neg	4-(octyloxy)benzoic acid	--	C15 H22 O3	250.157	7.236	--	--	--	--	--	--	--	--	--	--	Full match	No results	Full match	249.15	1.19951e+06	1.43633e+06	921720	1.21266e+06	1.7971e+06	2.24034e+06	537696	1.23768e+06	627468	544954	643512	1.0778e+06	1.88637	0.915612	0.0080002	0.888889	1.38864	up
Com_11218_neg	Androsterone glucuronide	Androsterone glucuronide; Androsterone 3-glucuronide	C25 H38 O8	466.257	7.1	cpd:C11135	--	HMDB0004484	--	Lipids and lipid-like molecules	Steroids and steroid derivatives	Steroidal glycosides	--	--	--	Full match	No results	No results	465.25	8.17166e+06	5.59511e+06	3.95098e+06	3.13987e+06	3.89957e+06	3.03207e+06	586238	2.61948e+06	1.45983e+06	316573	8.10986e+06	242775	2.08397	1.05933	0.0494898	0.861111	1.78798	up
Com_15833_neg	Dehydro-23-O-Acetylalisol B	--	C32 H48 O5	512.35	7.868	--	--	--	--	--	--	--	--	--	--	No results	No results	Full match	511.343	1.56492e+06	4.02165e+06	2.42641e+06	2.28973e+06	846278	3.76145e+06	792151	921127	966725	890376	1.24829e+06	1.81155e+06	2.24886	1.1692	0.0279698	0.833333	1.3724	up
Com_6561_neg	(+)-Anwulignan	--	C20 H24 O4	328.168	7.872	--	--	--	--	--	--	--	--	--	--	No results	No results	Full match	327.16	429978	669172	875281	255586	1.08278e+06	1.613e+06	123194	124490	367014	220118	509461	625738	2.50038	1.32215	0.0379169	0.861111	1.09258	up
Com_2527_neg	Asperulosid	--	C18 H22 O11	414.116	5.368	--	--	--	--	--	--	--	--	--	--	No results	No results	Full match	413.109	6.33993e+07	4.49103e+07	3.78348e+07	3.82236e+07	3.81429e+07	7.34985e+07	2.61695e+07	2.55941e+07	1.70782e+07	1.69693e+07	1.92306e+07	1.26373e+07	2.5154	1.33079	0.000232382	1	1.90916	up
Com_4285_neg	(±)-Abscisic acid	--	C15 H20 O4	264.136	5.883	--	--	--	--	--	--	--	--	--	--	Full match	Full match	Full match	263.129	3.5279e+07	1.63141e+07	9.05807e+06	1.35516e+07	2.70471e+07	1.63233e+07	1.79033e+07	8.85087e+06	4.57981e+06	2.48111e+06	7.77533e+06	4.66846e+06	2.54164	1.34576	0.01459	0.888889	2.85183	up
Com_549_neg	MAG (18:4)	--	C21 H34 O4	350.246	8.275	--	--	--	--	--	--	--	--	--	--	No results	No results	Full match	331.228	7.11684e+07	1.72924e+08	1.74288e+08	141026789	3.20484e+08	4.50516e+08	8.93053e+07	1.28462e+08	7.93958e+07	6.07944e+07	5.88125e+07	1.02958e+08	2.55981	1.35604	0.0267033	0.888889	2.30812	up
Com_22537_neg	Hirsuteine	Hirsuteine	C22 H26 N2 O3	366.194	7.239	cpd:C16971	--	--	--	--	--	--	--	--	--	No results	No results	Full match	365.187	882106	1.25973e+06	1.03875e+06	935924	505141	314391	171375	269579	364475	341522	229255	544543	2.56985	1.36168	0.00748313	0.888889	2.7265	up
Com_6799_neg	Eicosapentaenoic acid	(5Z,8Z,11Z,14Z,17Z)-Icosapentaenoic acid; (5Z,8Z,11Z,14Z,17Z)-Eicosapentaenoic acid; Eicosapentaenoic acid; 5,8,11,14,17-Icosapentaenoic acid; (5Z,8Z,11Z,14Z,17Z)-Eicosapentaenoate	C20 H30 O2	302.225	7.71	cpd:C06428	map01040 Biosynthesis of unsaturated fatty acids	HMDB0001999	--	Lipids and lipid-like molecules	Fatty Acyls	Fatty acids and conjugates	--	--	--	Full match	No results	Full match	301.217	1.36244e+07	1.1578e+07	1.44071e+07	1.82156e+07	6.5702e+06	1.23006e+07	7.76613e+06	3.31087e+06	4.40118e+06	2.58061e+06	8.31148e+06	3.07591e+06	2.60462	1.38107	0.00256052	0.944444	2.08649	up
Com_5222_neg	3-benzyl-1-butyl-4-hydroxy-1,2-dihydroquinolin-2-one	--	C20 H21 N O2	308.163	5.85	--	--	--	--	--	--	--	--	--	--	Invalid mass	No results	No results	307.155	3.20441e+06	2.2622e+06	3.47651e+06	4.58007e+06	6.37337e+06	1.6268e+07	3.96071e+06	2.12317e+06	2.81249e+06	2.40367e+06	1.09205e+06	988463	2.70277	1.43444	0.0360543	0.861111	2.08201	up
Com_16544_neg	Ganoderic acid C6	--	C30 H42 O8	530.288	7.352	--	--	--	--	--	--	--	--	--	--	No results	No results	Full match	529.281	1.59779e+06	2.11829e+06	1.66504e+06	1.28274e+06	2.05271e+06	1.49689e+06	777595	589557	627791	380893	533663	858793	2.71037	1.43849	6.29e-05	1	2.64573	up
Com_885_neg	Prostaglandin H2	Prostaglandin H2; (5Z,13E)-(15S)-9alpha,11alpha-Epidioxy-15-hydroxyprosta-5,13-dienoate; (5Z,13E,15S)-9alpha,11alpha-Epidioxy-15-hydroxyprosta-5,13-dienoate; PGH2; (5Z,9alpha,11alpha,13E,15S)-9,11-Epidioxy-15-hydroxy-prosta-5,13-dienoate	C20 H32 O5	334.214	6.193	cpd:C00427	map00590 Arachidonic acid metabolism;map01100 Metabolic pathways	HMDB0001381	LMFA03010010	Lipids and lipid-like molecules	Fatty Acyls	Eicosanoids	Fatty Acyls [FA]	Eicosanoids [FA03]	Prostaglandins [FA0301]	Invalid mass	No results	No match	333.207	2.52682e+07	7.18702e+07	6.94987e+07	5.70148e+07	5.53498e+07	8.9962e+07	1.91137e+07	3.1691e+07	2.02568e+07	1.27637e+07	2.57928e+07	1.93203e+07	2.86155	1.5168	0.00118916	0.944444	2.34566	up
Com_17399_neg	Tussilagone	--	C23 H34 O5	390.24	7.346	--	--	HMDB0040953	--	Lipids and lipid-like molecules	Prenol lipids	Sesquiterpenoids	--	--	--	No results	No results	Full match	389.233	1.07454e+06	3.13786e+06	2.46169e+06	886026	2.66341e+06	1.21277e+06	1.58409e+06	506957	345227	237016	291709	937837	2.93026	1.55103	0.0103472	0.888889	2.78733	up
Com_16146_neg	tetranor-12(R)-HETE	--	C16 H26 O3	266.188	7.293	--	--	--	--	--	--	--	--	--	--	Full match	No results	No results	265.181	565625	722073	476648	465403	1.32725e+06	3.57228e+06	215076	1.15038e+06	345660	158233	154217	370433	2.97797	1.57433	0.040068	0.888889	2.54535	up
Com_9893_neg	6-Ketoprostaglandin F1α	--	C20 H34 O6	370.236	6.722	--	--	--	--	--	--	--	--	--	--	Full match	No results	No results	369.228	599884	1.93552e+06	1.17798e+06	527556	1.50428e+06	3.21553e+06	394928	773437	293198	283393	419183	814337	3.0085	1.58905	0.01707	0.888889	1.95894	up
Com_14025_neg	9-Hydroxy-(10E,12Z,15Z)-Octadecatrienoic Acid	--	C18 H30 O3	294.22	8.231	--	--	--	--	--	--	--	--	--	--	No results	No results	Full match	293.212	482983	744513	425164	584877	739426	1.9603e+06	129574	530298	128148	130660	359648	250026	3.23044	1.69173	0.00535164	0.944444	1.86059	up
Com_11410_neg	17α-Hydroxypregnenolone	17alpha-Hydroxypregnenolone	C21 H32 O3	332.235	9.051	cpd:C05138	map01100 Metabolic pathways	--	--	--	--	--	--	--	--	Full match	No results	No results	331.228	585407	863753	1.57832e+06	953851	3.89619e+06	3.58145e+06	505886	924525	500341	415590	423732	586050	3.41435	1.77161	0.0231563	0.916667	2.33337	up
Com_2251_neg	(+/-)5-iPF2α-VI	--	C20 H34 O5	354.241	6.491	--	--	--	--	--	--	--	--	--	--	Full match	No results	No results	353.233	8.85291e+07	5.98607e+06	3.20709e+06	4.28403e+06	7.5793e+06	1.34536e+07	3.75855e+06	5.61467e+06	1.00416e+06	729789	1.19769e+06	2.09581e+06	8.54399	3.09491	0.0215163	0.916667	2.61623	up

## Sheet: WS_L.vs.WS_R_neg_diff.anno
ID	Name	Other_name(Kegg_name)	Formula	Molecular Weight	RT [min]	Kegg_ID	KEGG_pathway	HMDB_ID	Lipidmaps_ID	SuperClass(HMDB)	Class(HMDB)	SubClass(HMDB)	CATEGORY(Lipidmaps)	MAIN_CLASS(Lipidmaps)	SUB_CLASS(Lipidmaps)	mzCloud_Results	mzVault_Results	MassList_Results	m/z	neg_B1	neg_B2	neg_B3	neg_B4	neg_B5	neg_B6	neg_D1	neg_D2	neg_D3	neg_D4	neg_D5	neg_D6	FC	log2FC	Pvalue	ROC	VIP	Up.Down
Com_312_neg	columbianetin acetate	--	C16 H16 O5	288.1	6.548	--	--	--	--	--	--	--	--	--	--	No results	No results	Full match	287.092	316487	880578	447142	357252	536570	2.51336e+06	8.7751e+08	5.35155e+08	4.39099e+08	6.00625e+08	1051681549	5.62254e+08	0.00124225	-9.65283	2.59e-07	1	1.28303	down
Com_30_neg	Astringin	Astringin	C20 H22 O9	406.126	5.218	cpd:C10245	--	--	LMPK13090007	--	--	--	Polyketides [PR]	Aromatic polyketides [PK13]	Diphenyl ethers, biphenyls, dibenzyls and stilbenes [PK1309]	No results	Full match	Full match	405.118	1.20119e+07	9.36799e+06	1.05105e+07	1.02892e+07	1.81198e+07	1.10117e+07	9051873125	7771823038	9112959110	9646352728	10959257135	9908761595	0.00126324	-9.62866	3.17e-11	1	1.27025	down
Com_151_neg	C-pentosyl-apigenin O-p-coumaroylhexoside	--	C35 H34 O16	710.184	4.927	--	--	--	--	--	--	--	--	--	--	No results	No results	Full match	709.177	2.21784e+06	996046	1.46073e+06	1.31114e+06	7.16611e+06	2732007	2030840114	1151327754	1835056856	1072881098	1694532827	1720147647	0.00167114	-9.22495	3.56e-07	1	1.29842	down
Com_154_neg	O-p-Coumaroyl quinacyl quinic acid O-hexoside	--	C29 H38 O18	674.207	4.921	--	--	--	--	--	--	--	--	--	--	No results	No results	Full match	673.199	3.03834e+06	1.50807e+06	1.69939e+06	1.59135e+06	8.66056e+06	3.69763e+06	2017269644	1147050768	1824005994	1067124763	1684851720	1708903859	0.00213725	-8.87003	3.16e-07	1	1.30124	down
Com_48_neg	Sweroside	Sweroside	C16 H22 O9	404.132	5.223	cpd:C17071	--	--	--	--	--	--	--	--	--	No results	Invalid mass	No match	403.125	1.56686e+07	1.07328e+07	1.1083e+07	1.19966e+07	2.18927e+07	1.41351e+07	5050145091	4642067537	5523902324	5410198450	5639294379	5134213694	0.00272322	-8.52047	7.14e-09	1	1.26679	down
Com_615_neg	Aempferol-3-O-rutinoside	--	C27 H30 O15	594.158	5.232	--	--	--	--	--	--	--	--	--	--	No results	No results	Full match	593.151	635933	1.61928e+06	1.28491e+06	697152	442639	789021	3.71238e+08	4.01707e+08	2.61809e+08	3.73028e+08	3.13303e+08	2.7177e+08	0.00274427	-8.50936	5.31e-08	1	1.22035	down
Com_639_neg	Dihydrokavain	--	C14 H16 O3	232.11	6.193	--	--	HMDB0029504	--	Phenylpropanoids and polyketides	Kavalactones		--	--	--	No results	No results	Full match	231.102	392011	586194	636497	524450	486259	614571	1.68789e+08	1.03246e+08	8.68381e+07	7.25011e+07	1.3442e+08	5.09249e+08	0.00301382	-8.37419	2.51e-06	1	1.46629	down
Com_3280_neg	Suberosin	--	C15 H16 O3	244.11	6.55	--	--	--	--	--	--	--	--	--	--	No results	No results	Full match	243.103	119456	154373	157569	139283	146102	228349	5.88555e+07	3.22638e+07	2.76536e+07	3.82726e+07	7.59234e+07	3.65355e+07	0.00350693	-8.15558	1.55e-09	1	1.31065	down
Com_36_neg	Ophiopogonanone E	--	C19 H20 O7	360.12	5.403	--	--	--	--	--	--	--	--	--	--	No results	No results	Full match	359.114	2.01754e+07	9.84821e+06	1.10625e+07	1.04758e+07	2.15967e+07	1.83938e+07	7271711506	7.15397e+08	7101532382	4.85153e+08	8431225242	7.99653e+08	0.00369094	-8.0818	0.000157412	1	1.19787	down
Com_3978_neg	Bufalin	Bufalin	C24 H34 O4	386.246	9.077	cpd:C16922	--	--	LMST01130001	--	--	--	Sterols [ST]	Sterols [ST01]	Bufanolides and derivatives [ST0113]	No results	No results	Full match	385.239	167096	172027	182962	186604	331700	582554	5.5521e+07	4.95805e+07	4.71147e+07	3.44245e+07	2.55209e+07	1.92577e+07	0.00701299	-7.15575	6.31e-09	1	1.38407	down
Com_1408_neg	3-O-p-coumaroyl quinic acid O-hexoside	--	C22 H28 O13	500.153	5.491	--	--	--	--	--	--	--	--	--	--	No results	No results	Full match	499.145	1.02793e+06	983072	887183	1.15545e+06	766330	875371	1.87075e+08	1.37585e+08	5.75479e+06	113133111	1.77698e+08	1.66146e+08	0.00723317	-7.11116	0.000398704	1	1.1674	down
Com_376_neg	Prim-O-glucosylcimifugin	--	C22 H28 O11	468.163	5.776	--	--	--	--	--	--	--	--	--	--	No results	No results	Full match	467.156	9.05292e+06	6.67984e+06	2.53058e+06	3.10658e+06	2.52496e+06	1.55561e+07	5.6977e+08	7.51697e+08	7.20413e+08	5.90541e+08	8.48424e+08	810275284	0.00919364	-6.76515	9.84e-06	1	1.25953	down
Com_5823_neg	20(R)-Ginsenoside Rh1	--	C36 H62 O9	684.446	6.284	--	--	--	--	--	--	--	--	--	--	No results	Invalid mass	No results	683.438	171577	359630	262351	263062	216285	242763	3.03142e+07	2.36923e+07	3.23723e+07	2.3867e+07	2.92991e+07	1.88553e+07	0.00956859	-6.70748	1.3e-11	1	1.3736	down
Com_1275_neg	Bilirubin	Bilirubin	C33 H36 N4 O6	584.264	6.572	cpd:C00486	map00860 Porphyrin and chlorophyll metabolism;map01100 Metabolic pathways;map01110 Biosynthesis of secondary metabolites	HMDB0240584	--	Organoheterocyclic compounds	Tetrapyrroles and derivatives	Bilirubins	--	--	--	Full match	No results	No results	583.256	165663	283414	527122	467361	407546	1.46221e+06	6.7234e+07	3.22305e+07	3.75977e+07	3.82491e+07	8.26013e+07	3.41752e+07	0.0113436	-6.46198	1.04e-06	1	1.30322	down
Com_1998_neg	Phytolaccagenin	--	C31 H48 O7	532.34	6.189	--	--	--	--	--	--	--	--	--	--	No results	No results	Full match	531.333	328599	398930	432825	342644	306458	327208	3.29537e+07	6.09457e+07	1.18354e+07	2.9999e+07	1.97777e+07	2.96235e+07	0.0115411	-6.43708	2.8e-06	1	1.0983	down
Com_4781_neg	16α-Hydroxyestrone	16alpha-Hydroxyestrone	C18 H22 O3	286.153	5.181	cpd:C05300	map01100 Metabolic pathways	--	--	--	--	--	--	--	--	Invalid mass	No results	No results	285.146	307196	371396	345774	307478	349383	396920	2.48917e+07	4.55241e+07	3.80269e+07	3.85927e+06	5.04632e+06	1.20406e+07	0.0160613	-5.96027	0.000288824	1	1.47931	down
Com_740_neg	Cistanoside F	--	C21 H28 O13	488.153	5.506	--	--	--	--	--	--	--	--	--	--	No results	No results	Full match	487.146	1.2575e+06	2.94022e+06	3.73591e+06	1.85243e+06	2.74094e+06	2.29157e+06	4.66085e+07	1.17043e+08	8.67987e+07	1.91385e+08	219759602	1.1235e+08	0.0191468	-5.70675	2.43e-07	1	1.17721	down
Com_5304_neg	8-Isoprostaglandin F1α	--	C20 H36 O5	356.256	6.914	--	--	--	--	--	--	--	--	--	--	Full match	No results	No results	355.249	280254	314689	174030	266121	208215	362118	2.88279e+06	3.91362e+07	3.3019e+07	4.11683e+06	889675	3.71112e+06	0.019168	-5.70516	0.00306079	1	1.28355	down
Com_533_neg	Prostaglandin F1α	Prostaglandin F1alpha; (13E,15S)-9alpha,11alpha-9,11,15-Trihydroxyprost-13-en-1-oic acid	C20 H36 O5	356.256	6.3	cpd:C06475	--	--	--	--	--	--	--	--	--	Full match	No results	No results	355.249	879235	6.6351e+06	4.47721e+06	3.15937e+06	1.72552e+06	5.49075e+06	1.51061e+07	2.72814e+08	1.19423e+08	2.163e+07	2.31323e+07	6.11835e+08	0.021023	-5.57189	0.00235792	1	1.10732	down
Com_11267_neg	HBMP (18:1-20:5-20:5)	--	C64 H103 O11 P	1078.72	9.621	--	--	--	--	--	--	--	--	--	--	No results	Invalid mass	No results	1077.71	90346.9	107676	100895	83587.1	96262.4	91138.3	4.44811e+06	1.14702e+07	1.2528e+06	1.78523e+06	2.65108e+06	3.44141e+06	0.0227517	-5.45788	9e-05	1	1.10003	down
Com_614_neg	Polygalaxanthone Ⅶ	--	C27 H32 O16	612.169	5.22	--	--	--	--	--	--	--	--	--	--	No results	No results	Full match	611.164	9.55542e+06	2.63376e+06	1.72866e+06	1.2696e+06	2.94471e+07	1.72017e+06	3.72549e+08	4.03033e+08	2.63126e+08	3.74397e+08	314722595	2.73101e+08	0.0231666	-5.43181	0.000257443	1	1.11267	down
Com_4162_neg	Quercetin 3-alpha-L-arabinofuranoside (Avicularin)	--	C20 H18 O11	434.086	6.339	--	--	--	--	--	--	--	--	--	--	No results	No results	Full match	433.078	193100	258091	267819	230059	212151	246652	1.85898e+07	6.42531e+06	3.48552e+06	1.08607e+07	1.4605e+07	2.67297e+06	0.0248568	-5.33022	9.21e-05	1	1.0777	down
Com_413_neg	Tricin O-malonylhexoside	--	C26 H26 O15	578.13	5.813	--	--	--	--	--	--	--	--	--	--	No results	No results	Full match	577.123	8.44187e+06	1.34045e+07	2.54802e+07	1.80424e+07	7.95329e+06	2.40484e+07	7.40272e+08	5.17072e+08	6.52929e+08	8.26894e+08	4.75545e+08	4.35368e+08	0.0266909	-5.22751	5.13e-07	1	1.2866	down
Com_2147_neg	senkyunolide O	--	C24 H28 O4	380.199	7.644	--	--	--	--	--	--	--	--	--	--	No results	No results	Full match	379.191	1.21432e+06	1.13466e+06	902937	895968	786865	798756	2.28208e+07	5.80561e+07	2.45292e+07	4.40474e+07	9.95769e+06	3.79279e+07	0.0290541	-5.10511	1.71e-05	1	1.14033	down
Com_4320_neg	β-Muricholic acid	beta-Muricholate; beta-Muricholic acid; 3alpha,6beta,7beta-Trihydroxy-5beta-cholan-24-oic acid; 5beta-Cholanic acid-3alpha,6beta,7beta-triol	C24 H40 O5	454.293	7.335	cpd:C17726	--	--	--	--	--	--	--	--	--	Invalid mass	No results	No results	453.286	591604	448767	515956	483589	452389	441671	6.29923e+06	1.89222e+07	4.96613e+07	2.96181e+06	3.65668e+06	1.76776e+07	0.0295827	-5.0791	0.000984424	1	1.45787	down
Com_1882_neg	Corchorifatty acid F	--	C18 H32 O5	328.225	6.387	--	--	HMDB0035919	--	Lipids and lipid-like molecules	Fatty Acyls	Lineolic acids and derivatives	--	--	--	Full match	No results	No results	327.218	2.25691e+06	1.54605e+06	1.74995e+06	1.18989e+06	1.37654e+06	8.13041e+06	5.86041e+07	1.5352e+08	9.19506e+07	5.62272e+07	4.14833e+07	1.02726e+08	0.0322089	-4.9564	3.05e-06	1	1.36797	down
Com_640_neg	19(R)-Hydroxy prostaglandin A2	--	C20 H30 O5	332.199	7.093	--	--	--	--	--	--	--	--	--	--	Invalid mass	No results	No match	331.191	1.82148e+06	3.23297e+06	4.12362e+06	2.56407e+06	5.42948e+06	8.04214e+06	7.85537e+07	1.03163e+08	4.50964e+07	3.13252e+07	1.0163e+07	5.09172e+08	0.0324304	-4.94651	0.00212021	1	1.25005	down
Com_251_neg	2-Furoylglycine	--	C7 H7 N O4	169.035	1.304	--	--	HMDB0000439	--	Organic acids and derivatives	Carboxylic acids and derivatives	Amino acids, peptides, and analogues	--	--	--	Invalid mass	No results	No results	214.034	101336745	2.82029e+06	2.73932e+06	3.8907e+06	5.17594e+07	7.34831e+07	1169981541	1091505300	9.37428e+08	1280899909	1063605227	1045249428	0.0358236	-4.80295	0.00178999	1	1.30709	down
Com_3866_neg	Oridonin	--	C20 H28 O6	364.188	6.716	--	--	--	--	--	--	--	--	--	--	No results	No results	Full match	363.181	203049	164379	498812	168548	538929	1.06522e+06	6.83646e+06	5.25544e+06	2.45179e+06	1.79033e+06	389138	5.5098e+07	0.0367432	-4.76638	0.0134344	0.916667	1.06509	down
Com_316_neg	Astragalus polyphenols	--	C20 H22 O9	406.126	5.472	--	--	--	--	--	--	--	--	--	--	No results	No results	Full match	405.119	1.83252e+07	1.57465e+07	1.69394e+07	1.53137e+07	1.99878e+07	1.68334e+07	1.87443e+08	7.05419e+08	2.21983e+08	4.79951e+08	2.62788e+08	792346102	0.0389241	-4.68319	4.81e-05	1	1.26472	down
Com_3784_neg	Perillic acid	Perillic acid	C10 H14 O2	166.099	5.858	cpd:C11924	--	HMDB0004586	LMPR0102090041	Lipids and lipid-like molecules	Prenol lipids	Monoterpenoids	Prenol Lipids [PR]	Isoprenoids [PR01]	C10 isoprenoids (monoterpenes) [PR0102]	Full match	No results	Full match	165.092	1.17471e+06	2.30238e+06	2.03665e+06	1.76916e+06	1.07473e+06	1.69439e+06	4.26216e+07	3.56718e+07	4.58745e+07	6.1914e+07	3.58154e+07	3.25342e+07	0.0395077	-4.66172	3.51e-09	1	1.36447	down
Com_2539_neg	(±)19(20)-DiHDPA	--	C22 H34 O4	362.246	8.261	--	--	--	--	--	--	--	--	--	--	Full match	No results	No results	361.238	3.38138e+06	3.7884e+06	1.2728e+06	1.25579e+06	1.31328e+06	5.54402e+06	6.85082e+07	6.59524e+07	7.02496e+07	4.72119e+07	1.06653e+08	5.83351e+07	0.0397104	-4.65434	1.28e-05	1	1.29346	down
Com_13770_neg	2,3-Dinor-8-epi-prostaglandin F2α	--	C18 H30 O5	652.42	6.389	--	--	--	--	--	--	--	--	--	--	Invalid mass	No results	No results	651.413	160766	207340	222973	187457	262432	212511	4.14321e+06	4.59201e+06	5.1297e+06	3.23889e+06	6.80182e+06	6.89801e+06	0.0406926	-4.61909	1.58e-08	1	1.35301	down
Com_5743_neg	pteroside A	--	C21 H30 O8	410.195	6.239	--	--	HMDB0030758	--	Organic oxygen compounds	Organooxygen compounds	Carbohydrates and carbohydrate conjugates	--	--	--	No results	No results	Full match	409.186	420605	594497	887055	736655	756392	1.11873e+06	8.47843e+06	1.16649e+07	1.2405e+07	1.96614e+07	3.4799e+07	1.7072e+07	0.0433695	-4.52717	5.95e-07	1	1.26025	down
Com_10133_neg	ethyl 3-cyano-6-methyl-2-(phenylthio)isonicotinate	--	C16 H14 N2 O2 S	298.082	6.212	--	--	--	--	--	--	--	--	--	--	Invalid mass	No results	No results	297.074	337917	480299	518722	425529	409872	434103	1.15798e+07	1.11772e+07	7.21633e+06	3.89144e+06	1.38949e+07	1.16014e+07	0.0439083	-4.50936	5.53e-06	1	1.55245	down
Com_4269_neg	(+/-)12(13)-DiHOME	--	C18 H34 O4	296.235	9.139	--	--	--	--	--	--	--	--	--	--	Invalid mass	No results	No match	295.228	982437	1.27253e+06	1.13763e+06	757258	1.20859e+06	991940	3.87251e+07	5.37294e+07	2.55145e+07	6.84455e+06	1.15056e+07	8.01756e+06	0.043997	-4.50645	0.000335521	1	1.26441	down
Com_5726_neg	Bis(2-methyl-3-furyl)disulphide	--	C10 H10 O2 S2	226.013	1.329	--	--	--	--	--	--	--	--	--	--	No results	No results	Full match	451.018	2.20885e+06	1.67035e+06	574576	495379	479560	382512	2.35911e+07	3.52563e+07	1.68336e+07	1.1967e+07	1.97231e+07	2.23561e+07	0.0447957	-4.48049	1.82e-05	1	1.10501	down
Com_10817_neg	Pseuoginsenoside F11	--	C42 H72 O14	800.493	6.325	--	--	--	--	--	--	--	--	--	--	No results	No results	Full match	799.487	281050	388128	387410	345973	318669	363584	6.75381e+06	5.11994e+06	9.45328e+06	5.48e+06	1.23337e+07	6.62285e+06	0.0455562	-4.45621	4.34e-07	1	1.48427	down
Com_1828_neg	N-Sinapoylagmatine	--	C16 H24 N4 O4	336.178	5.789	--	--	--	--	--	--	--	--	--	--	No results	No results	Full match	335.171	2.27504e+06	3.55149e+06	5.63894e+06	5.17574e+06	1.64764e+06	4.54544e+06	2.30745e+07	3.15265e+07	1.20826e+08	57433979	1.57524e+08	7.67627e+07	0.0488802	-4.35461	3.06e-05	1	1.22363	down
Com_390_neg	(+/-)9-HODE	--	C18 H32 O3	296.235	7.87	--	--	--	--	--	--	--	--	--	--	Full match	No results	Full match	295.228	1.26727e+07	7.7883e+06	8.60147e+06	5.18564e+06	8.23419e+06	9.55471e+07	8.29202e+08	5.89062e+08	360284441	3.30863e+08	3.49402e+08	3.38352e+08	0.0493461	-4.34092	0.000173028	1	1.2299	down
Com_10650_neg	13,14-dihydro-15-keto-tetranor Prostaglandin D2	--	C16 H26 O5	280.167	7.138	--	--	--	--	--	--	--	--	--	--	Invalid mass	No results	No results	279.16	253584	261323	349571	399258	335679	383303	1.20603e+07	5.37471e+06	5.03066e+06	6.03565e+06	6.75641e+06	4.8836e+06	0.0493934	-4.33954	7.43e-08	1	1.42678	down
Com_6389_neg	Arabidopyl ketoadipic acid	--	C15 H14 O9	338.064	5.273	--	--	--	--	--	--	--	--	--	--	No results	No results	Full match	337.057	1.10334e+06	1.05822e+06	1.00988e+06	883001	988962	1.02033e+06	1.03275e+07	1.11282e+07	2.46946e+07	2.94853e+07	2.93409e+07	1.45441e+07	0.0507338	-4.30091	1.98e-05	1	1.29338	down
Com_10932_neg	Timosaponin BII	--	C45 H76 O19	920.495	8.537	--	--	--	--	--	--	--	--	--	--	No results	No results	Full match	919.489	162629	154986	164448	145187	145413	135988	2.239e+06	6.94023e+06	727929	2.76736e+06	2.8816e+06	2.16822e+06	0.0512657	-4.28586	0.000213951	1	1.0313	down
Com_2283_neg	Oxypaeoniflorin	--	C23 H28 O12	496.158	5.093	--	--	--	--	--	--	--	--	--	--	No results	Full match	No results	1037.31	3.08287e+06	2.60666e+06	2.20897e+06	1.99112e+06	4.21331e+06	4.90239e+06	5.60909e+07	7.0484e+07	3.42352e+07	4.22144e+07	8.16334e+07	7.86238e+07	0.0523157	-4.25661	5.22e-08	1	1.21226	down
Com_15456_neg	Pseudoginsenoside-RT5	--	C36 H62 O10	654.435	6.187	--	--	--	--	--	--	--	--	--	--	No results	No results	Full match	653.427	198400	298471	323831	256359	229286	244810	4.63481e+06	5.75018e+06	4.86935e+06	3.47544e+06	5.85404e+06	3.40649e+06	0.0554176	-4.17351	1.2e-09	1	1.31201	down
Com_1180_neg	Syringaldehyde	--	C9 H10 O4	182.058	5.298	--	--	--	--	--	--	--	--	--	--	No results	No results	Full match	181.051	9.09185e+06	7.2835e+06	5.69129e+06	5.69115e+06	1.40125e+07	1.70682e+07	2.25163e+08	2.64044e+08	147640333	1.48429e+08	1.54005e+08	1.18848e+08	0.0556061	-4.16861	5.91e-07	1	1.35178	down
Com_2500_neg	5-O-Methylvisammioside	--	C22 H28 O10	452.169	6.102	--	--	--	--	--	--	--	--	--	--	No results	No results	Full match	451.162	1.41275e+06	4.22655e+06	2.36308e+06	1.79263e+06	2.73514e+06	1.38274e+07	1.00026e+08	1.1024e+08	8.06949e+07	9.54564e+07	4.09785e+07	4.59275e+07	0.055686	-4.16654	4.46e-05	1	1.34838	down
Com_1409_neg	4-Oxoproline	4-Oxoproline; 4-Oxo-L-proline	C5 H7 N O3	129.043	2.258	cpd:C01877	map00330 Arginine and proline metabolism	--	--	--	--	--	--	--	--	Full match	Full match	Full match	128.036	7.75166e+06	3.74012e+06	5.37281e+06	6.21714e+06	1.23057e+07	1.16715e+07	1.61158e+08	2.17272e+08	8.39681e+07	9.63252e+07	9.0143e+07	153581617	0.0586442	-4.09187	5.09e-07	1	1.49971	down
Com_19403_neg	LPE 14:0	--	C19 H40 N O7 P	425.253	8.077	--	--	--	LMGP02050033	--	--	--	Glycerophospholipids [GP]	Glycerophosphoethanolamines [GP02]	Monoacylglycerophosphoethanolamines [GP0205]	No results	Full match	Full match	424.246	142819	128697	104676	99426.9	109720	107817	825599	2.00312e+06	1.75216e+06	1.23724e+06	3.06997e+06	2.55574e+06	0.0605704	-4.04524	1.42e-05	1	1.21677	down
Com_3841_neg	13(S)-HOTrE	13(S)-HOT; (9Z,11E,15Z)-(13S)-Hydroxyoctadeca-9,11,15-trienoate; (9Z,11E,15Z)-(13S)-13-Hydroxyoctadeca-9,11,15-trienoic acid; (9Z,11E,13S,15Z)-13-Hydroxyoctadeca-9,11,15-trienoic acid; 13(S)-HOTrE	C18 H30 O3	294.22	7.773	cpd:C16316	map00592 alpha-Linolenic acid metabolism	--	--	--	--	--	--	--	--	Full match	No results	Full match	293.212	2.07393e+06	798294	1.45616e+06	1.13759e+06	1.54997e+06	8.18623e+06	5.04349e+07	4.43325e+07	5.78466e+07	3.04236e+07	2.72412e+07	3.86011e+07	0.0610824	-4.0331	8.93e-05	1	1.31709	down
Com_1806_neg	1-O-Feruloyl quinic acid	--	C17 H20 O9	368.112	4.85	--	--	--	--	--	--	--	--	--	--	No results	No results	Full match	367.105	2.4978e+06	4.57966e+06	1.92616e+06	3.92649e+06	4.50683e+06	1.03769e+07	1.51921e+08	6.05236e+07	5.16752e+07	6.64342e+07	6.05629e+07	5.15055e+07	0.0628388	-3.9922	4.57e-06	1	1.21921	down
Com_4360_neg	Oenin chloride	--	C23 H25 Cl O12	528.105	5.377	--	--	--	--	--	--	--	--	--	--	No results	No results	Full match	527.098	1.48806e+06	2.10706e+06	1.9463e+06	1.59291e+06	1.30701e+06	1.28366e+06	1.106e+07	1.37731e+07	3.545e+07	1.39477e+07	5.17373e+07	2.30709e+07	0.0652514	-3.93785	5.56e-05	1	1.19911	down
Com_3169_neg	Aloesin	Aloesin	C19 H22 O9	394.126	5.339	cpd:C08994	--	--	--	--	--	--	--	--	--	No results	No results	Full match	375.108	3.26183e+06	3.44521e+06	4.06597e+06	3.45362e+06	4.08397e+06	2.74998e+06	5.28691e+07	4.274e+07	5.23055e+07	4.28192e+07	7.43577e+07	5.54754e+07	0.0656979	-3.92801	6.33e-10	1	1.19792	down
Com_4496_neg	(S)-Zearalanone	Zearalanone; (S)-Zearalanone	C18 H24 O5	320.162	6.572	cpd:C14754	--	--	--	--	--	--	--	--	--	No results	No results	Full match	319.155	1.12978e+06	683982	1.05139e+06	1.40682e+06	1.161e+06	2.97606e+06	2.83627e+07	2.02953e+07	1.66168e+07	5.11982e+06	9.55508e+06	4.50006e+07	0.067299	-3.89327	9.83e-05	1	1.23229	down
Com_6094_neg	Dihydroartemisinin	--	C15 H24 O5	284.162	6.297	--	--	HMDB0060593	--	Lipids and lipid-like molecules	Prenol lipids	Sesquiterpenoids	--	--	--	No results	Full match	No results	283.155	468123	471525	471231	385053	395248	1.3645e+06	1.08282e+07	1.5226e+07	9.64654e+06	5.94428e+06	5.40741e+06	5.67315e+06	0.0674375	-3.89031	1.09e-06	1	1.13345	down
Com_2861_neg	Phloridzin	Phlorizin; Phlorhizin; Phloridzin	C21 H24 O10	436.137	5.735	cpd:C01604	--	HMDB0036634	LMPK12120517	Phenylpropanoids and polyketides	Flavonoids	Flavonoid glycosides	Polyketides [PR]	Flavonoids [PK12]	Chalcones and dihydrochalcones [PK1212]	No results	Full match	Full match	435.13	2.24016e+06	3.59376e+06	3.14672e+06	4.60776e+06	3.47068e+06	5.27487e+06	4.48433e+07	9.19288e+07	5.28003e+07	4.29894e+07	5.43754e+07	3.66214e+07	0.069026	-3.85672	3.88e-08	1	1.32029	down
Com_6790_neg	Biliverdin	Biliverdin; Biliverdin IX alpha	C33 H34 N4 O6	582.247	6.629	cpd:C00500	map00860 Porphyrin and chlorophyll metabolism;map01100 Metabolic pathways;map01110 Biosynthesis of secondary metabolites	HMDB0001008	--	Organoheterocyclic compounds	Tetrapyrroles and derivatives	Bilirubins	--	--	--	No results	No results	Full match	581.24	368593	736314	463082	403405	432784	639605	8.77048e+06	6.80405e+06	3.9782e+06	6.49135e+06	1.31104e+07	4.93675e+06	0.0690337	-3.85656	6.85e-07	1	1.12179	down
Com_241_neg	Benzoic acid	Benzoate; Benzoic acid; Benzenecarboxylic acid; Phenylformic acid; Dracylic acid	C7 H6 O2	122.037	5.397	cpd:C00180	map00360 Phenylalanine metabolism;map01100 Metabolic pathways;map01110 Biosynthesis of secondary metabolites	HMDB0013677	--	Benzenoids	Benzene and substituted derivatives	Benzoic acids and derivatives	--	--	--	Full match	Full match	Full match	243.066	4.66308e+07	6.77564e+07	8.56315e+07	6.28905e+07	5.06773e+07	3.4963e+07	6.04013e+08	4.8764e+08	8.66145e+08	5.54433e+08	1345891954	1111848753	0.0701311	-3.8338	3.74e-07	1	1.23932	down
Com_10_neg	α,α-Trehalose	alpha,alpha-Trehalose; alpha,alpha'-Trehalose; Trehalose	C12 H22 O11	342.116	1.356	cpd:C01083	map00500 Starch and sucrose metabolism;map01100 Metabolic pathways;map01110 Biosynthesis of secondary metabolites;map02010 ABC transporters	--	--	--	--	--	--	--	--	Full match	Full match	Full match	377.085	1622901542	1564294561	2209184182	1809063398	8.87403e+08	9.85547e+08	22922836018	17168909032	23418858606	20799538833	22909047036	20544456681	0.0710562	-3.8149	1.99e-06	1	1.26565	down
Com_6561_neg	(+)-Anwulignan	--	C20 H24 O4	328.168	7.872	--	--	--	--	--	--	--	--	--	--	No results	No results	Full match	327.16	429978	669172	875281	255586	1.08278e+06	1.613e+06	9.87521e+06	1.07812e+07	3.06636e+06	2.83915e+07	9.21048e+06	6.05687e+06	0.0731029	-3.77393	8.76e-05	1	1.04734	down
Com_829_neg	(+/-)9-HpODE	--	C18 H32 O4	312.23	7.136	--	--	--	--	--	--	--	--	--	--	Full match	No results	Full match	311.223	1.07945e+07	4.08083e+06	5.0863e+06	3.28923e+06	8.69241e+06	6.46648e+07	3.90266e+08	136843751	2.42685e+08	1.35735e+08	104002279	2.99553e+08	0.0737981	-3.76027	0.000344433	1	1.13775	down
Com_3409_neg	Cantharidin	Cantharidin	C10 H12 O4	196.073	5.73	cpd:C16778	--	--	--	--	--	--	--	--	--	No results	No results	Full match	195.066	1.22394e+06	2.38016e+06	2.54919e+06	3.18811e+06	1.61054e+06	1.05683e+07	3.94169e+07	7.2632e+07	5.06666e+07	5.99557e+07	3.89986e+07	2.93038e+07	0.0739596	-3.75712	6.91e-05	1	1.22479	down
Com_11232_neg	Pentadecanoic Acid	Pentadecanoic acid; Pentadecylic acid; n-Pentadecanoic acid	C15 H30 O2	288.23	8.036	cpd:C16537	--	HMDB0000826	LMFA01010015	Lipids and lipid-like molecules	Fatty Acyls	Fatty acids and conjugates	Fatty Acyls [FA]	Fatty Acids and Conjugates [FA01]	Straight chain fatty acids [FA0101]	Invalid mass	No results	No results	287.223	477160	541272	558778	798613	432188	487311	8.92253e+06	1.15311e+07	3.31942e+06	5.86821e+06	6.12871e+06	8.57129e+06	0.0743173	-3.75016	2.92e-06	1	1.36172	down
Com_3309_neg	17(S)-HpDHA	--	C22 H32 O4	360.23	8.005	--	--	--	--	--	--	--	--	--	--	Full match	No results	No results	359.223	2.34708e+06	1.82924e+06	3.8388e+06	3.29121e+06	1.45667e+07	1.76676e+06	6.09999e+07	7.55774e+07	4.30982e+07	7.27512e+07	5.41678e+07	5.96345e+07	0.0754713	-3.72793	0.000169484	1	1.29932	down
Com_1857_neg	Picrotin	Picrotin	C15 H18 O7	310.105	5.481	cpd:C09528	--	HMDB0240279	--	Organoheterocyclic compounds	Furopyrans		--	--	--	Full match	No results	No results	309.098	1.85187e+06	7.99897e+06	9.95519e+06	1.46182e+07	1.04378e+07	9.40708e+06	146706049	1.50881e+08	8.55951e+07	1.06462e+08	1.00556e+08	1.27723e+08	0.0755918	-3.72563	0.000128717	1	1.2539	down
Com_992_neg	Esculin	Esculin; Esculoside	C15 H16 O9	340.08	5.093	cpd:C09264	--	HMDB0030820	--	Phenylpropanoids and polyketides	Coumarins and derivatives	Coumarin glycosides	--	--	--	No results	No results	Full match	339.072	1.22855e+07	1.22003e+07	1.08105e+07	1.15452e+07	1.02065e+07	1.22982e+07	3.69817e+07	6.0264e+07	1.74866e+08	3.19532e+08	2.28868e+08	5.25472e+07	0.0794291	-3.65419	0.00163394	1	1.30634	down
Com_290_neg	Prostaglandin J2	Prostaglandin J2; PGJ2	C20 H30 O4	316.203	7.66	cpd:C05957	map00590 Arachidonic acid metabolism;map01100 Metabolic pathways	HMDB0004238	LMFA03010019	Lipids and lipid-like molecules	Fatty Acyls	Eicosanoids	Fatty Acyls [FA]	Eicosanoids [FA03]	Prostaglandins [FA0301]	Invalid mass	No results	No match	315.196	7.10627e+06	1.09783e+07	1.61838e+07	9.369e+06	2.5883e+07	6.55392e+07	1.06153e+08	2.22428e+08	2.02883e+08	7.14746e+07	2.72896e+07	1023601288	0.0816648	-3.61414	0.00580961	0.972222	1.07437	down
Com_9656_neg	1-(1,8-dihydroxy-3,6-dimethyl-2-naphthyl)ethan-1-one	--	C14 H14 O3	230.094	6.105	--	--	--	--	--	--	--	--	--	--	Full match	No results	Full match	229.087	329699	592140	551483	418355	366647	378826	8.0367e+06	2.64025e+06	2.51598e+06	1.76194e+06	3.38546e+06	1.37808e+07	0.0821001	-3.60647	0.0005891	1	1.45852	down
Com_9753_neg	Angoroside C	--	C36 H48 O19	784.28	5.214	--	--	--	--	--	--	--	--	--	--	No results	No results	Full match	783.273	419984	1.38039e+06	1.15387e+06	1.38473e+06	449142	464743	8.8926e+06	1.11796e+07	9.24665e+06	1.04073e+07	1.22644e+07	1.04375e+07	0.0841427	-3.57102	8.25e-05	1	1.1503	down
Com_3838_neg	Quercetin	Quercetin; 3,3',4,5,7-Pentahydroxyflavone; 3,5,7,3',4'-Pentahydroxyflavone	C15 H10 O7	302.043	5.804	cpd:C00389	map00941 Flavonoid biosynthesis;map00944 Flavone and flavonol biosynthesis;map01100 Metabolic pathways;map01110 Biosynthesis of secondary metabolites	HMDB0005794	LMPK12110004	Phenylpropanoids and polyketides	Flavonoids	Flavones	Polyketides [PR]	Flavonoids [PK12]	Flavones and Flavonols [PK1211]	Full match	Full match	Full match	301.035	5.95209e+06	3.85003e+06	3.0256e+06	3.36323e+06	2.92239e+06	1.328e+06	2.52376e+07	5.16247e+07	4.18513e+07	2.85354e+07	6.02402e+07	3.45909e+07	0.0844404	-3.56592	2.99e-06	1	1.21352	down
Com_10596_neg	Wighteone	Wighteone	C20 H18 O5	338.116	5.671	cpd:C10542	--	--	LMPK12050188	--	--	--	Polyketides [PR]	Flavonoids [PK12]	Isoflavonoids [PK1205]	No results	No results	Full match	337.109	396836	546577	514316	443669	430037	470280	4.34863e+06	1.28979e+07	5.28593e+06	2.19266e+06	4.14463e+06	3.47451e+06	0.0866216	-3.52913	0.000152435	1	1.24597	down
Com_846_neg	Oleuropein	Oleuropein	C25 H32 O13	540.184	5.255	cpd:C09794	--	HMDB0035872	--	Lipids and lipid-like molecules	Prenol lipids	Terpene glycosides	--	--	--	No results	No results	Full match	539.177	18132298	1.20579e+07	1.00242e+07	7.36283e+06	1.52574e+07	1.32681e+07	3.81504e+08	7.42963e+07	8.33009e+07	9.79966e+07	9.93296e+07	120959935	0.0887612	-3.49393	4.57e-05	1	1.2381	down
Com_2670_neg	Rhaponticin	Rhaponticin; Rhapontin	C21 H24 O9	420.142	5.642	cpd:C10288	--	--	LMPK13090002	--	--	--	Polyketides [PR]	Aromatic polyketides [PK13]	Diphenyl ethers, biphenyls, dibenzyls and stilbenes [PK1309]	No results	Full match	Full match	419.136	4.61203e+06	6.99122e+06	1.13499e+07	8.73488e+06	5.27168e+06	6.54384e+06	6.9368e+07	7.451e+07	8.30766e+07	7.77476e+07	8.25302e+07	9.08873e+07	0.0909889	-3.45817	3.01e-06	1	1.44823	down
Com_4837_neg	1,2,3,7-Tetramethoxyxanthone	--	C17 H16 O6	316.095	5.46	--	--	--	--	--	--	--	--	--	--	No results	No results	Full match	315.088	1.76924e+06	3.52029e+06	3.57742e+06	2.69218e+06	2.2809e+06	1.47354e+06	4.2301e+07	3.88325e+07	2.74484e+07	1.00804e+07	2.03439e+07	2.71735e+07	0.0921506	-3.43986	8.75e-06	1	1.33585	down
Com_10110_neg	Typhaneoside	--	C34 H42 O20	770.228	5.128	--	--	HMDB0039541	LMPK12112350	Phenylpropanoids and polyketides	Flavonoids	Flavonoid glycosides	Polyketides [PR]	Flavonoids [PK12]	Flavones and Flavonols [PK1211]	No results	No results	Full match	769.22	513575	491311	496631	470411	657084	886148	2.455e+06	3.75901e+06	9.62509e+06	1.38795e+07	6.30248e+06	2.08207e+06	0.0922537	-3.43825	0.000527615	1	1.41957	down
Com_2435_neg	Curculigoside	--	C22 H26 O11	466.148	5.272	--	--	--	--	--	--	--	--	--	--	No results	No results	Full match	465.14	4.33271e+06	9.95816e+06	1.11974e+07	1.16877e+07	3.96901e+06	1.10689e+07	9.26052e+07	1.07211e+08	8.21181e+07	6.65993e+07	1.10168e+08	1.02511e+08	0.0930375	-3.42604	1.98e-05	1	1.35983	down
Com_5619_neg	Methyl hesperidin	Methyl hesperidin	C29 H36 O15	624.209	5.77	cpd:C17393	--	--	--	--	--	--	--	--	--	No results	Invalid mass	No results	623.202	1.47477e+06	2.33399e+06	1.50814e+06	608691	2.44653e+06	1.42467e+06	9.41597e+06	2.53405e+07	1.00665e+07	1.66123e+07	1.05379e+07	3.26447e+07	0.0936435	-3.41668	1.35e-05	1	1.32879	down
Com_2923_neg	12-Oxo phytodienoic acid	--	C18 H28 O3	292.204	7.187	--	--	--	--	--	--	--	--	--	--	Full match	No results	No results	291.197	1.85719e+06	1.48989e+06	1.08547e+06	1.58749e+06	1.26657e+06	8.93397e+06	2.01569e+07	1.84118e+07	2.89072e+07	6.26643e+07	2.20767e+07	1.77226e+07	0.0954491	-3.38912	9.74e-05	1	1.04231	down
Com_567_neg	7beta-Hydroxylathyrol	--	C20 H30 O5	350.209	7.272	--	--	--	--	--	--	--	--	--	--	No results	No results	Full match	349.202	6.80245e+06	5.69832e+06	9.0325e+06	9.32334e+06	1.39125e+07	4.17755e+07	9.97349e+07	1.2148e+08	5.52652e+07	3.81753e+07	8.28351e+06	5.81958e+08	0.0956401	-3.38624	0.0226425	0.861111	1.04486	down
Com_22599_neg	Naringin	Naringin; Naringenin 7-O-neohesperidoside; Naringenin 7-O-[alpha-L-rhamnosyl-(1->2)-beta-D-glucoside]	C27 H32 O14	580.179	8.618	cpd:C09789	map00941 Flavonoid biosynthesis	HMDB0002927	LMPK12140235	Phenylpropanoids and polyketides	Flavonoids	Flavonoid glycosides	Polyketides [PR]	Flavonoids [PK12]	Flavanones [PK1214]	No results	No results	Full match	579.172	117215	125776	117908	116060	126076	105516	1.01457e+06	1.29693e+06	1.61114e+06	1.24212e+06	1.54884e+06	625379	0.0965463	-3.37264	1.06e-05	1	1.25277	down
Com_2174_neg	Rhapontigenin 3'-O-glucoside	--	C21 H24 O9	420.142	5.282	--	--	--	--	--	--	--	--	--	--	No results	No results	Full match	419.135	4.53931e+06	8.89888e+06	1.33073e+07	1.66423e+07	1.11713e+07	1.02331e+07	1.11467e+08	1.23744e+08	9.65423e+07	1.28226e+08	1.28542e+08	6.96005e+07	0.0984503	-3.34446	4.26e-06	1	1.35745	down
Com_635_neg	15(R)-Prostaglandin E2	--	C20 H32 O5	352.225	6.469	--	--	--	--	--	--	--	--	--	--	Full match	No results	No results	351.218	2.9372e+06	4.9116e+06	1.37633e+07	7.60217e+06	2.60654e+07	6.01955e+07	1.48248e+08	1.429e+08	2.14666e+08	5.4053e+07	9.59137e+07	5.10997e+08	0.0989693	-3.33687	0.00121863	0.972222	1.04661	down
Com_3090_neg	Uridine	Uridine	C9 H12 N2 O6	244.07	2.315	cpd:C00299	map00240 Pyrimidine metabolism;map01100 Metabolic pathways	HMDB0000296	--	Nucleosides, nucleotides, and analogues	Pyrimidine nucleosides		--	--	--	Full match	Full match	Full match	243.062	4.80779e+06	4.51851e+06	4.70386e+06	3.12585e+06	8.63679e+06	1.17815e+07	4.53871e+07	5.07151e+07	6.43596e+07	8.21374e+07	5.75325e+07	6.69546e+07	0.102358	-3.2883	1.42e-05	1	1.34423	down
Com_4762_neg	15(R),19(R)-Hydroxy prostaglandin F1α	--	C20 H36 O6	354.241	6.27	--	--	--	--	--	--	--	--	--	--	Invalid mass	No results	No results	353.234	430622	775126	1.16266e+06	993860	1.82395e+06	6.59213e+06	1.81804e+07	1.81106e+07	2.16716e+07	4.84694e+06	7.19513e+06	4.11908e+07	0.105925	-3.23889	0.000666206	0.972222	1.10571	down
Com_3903_neg	Sec-O-Glucosylhamaudol	--	C21 H26 O10	438.151	5.729	--	--	--	--	--	--	--	--	--	--	No results	No results	Full match	437.145	795492	1.25986e+07	1.73514e+06	2.76754e+06	1.04676e+06	1.02814e+07	3.85055e+07	6.04011e+07	4.90482e+07	5.94562e+07	3.86203e+07	2.61447e+07	0.107375	-3.21927	0.00164542	1	1.14404	down
Com_726_neg	Cmp_257	--	C20 H32 O5	334.214	7.786	--	--	--	--	--	--	--	--	--	--	Invalid mass	No results	No match	333.207	6.03229e+06	6.50931e+06	7.31032e+06	5.19535e+06	2.13577e+07	4.63917e+07	9.83413e+07	1.18862e+08	1.16356e+08	5.07764e+07	3.46064e+07	4.326e+08	0.108975	-3.19793	0.00125417	0.972222	1.11627	down
Com_5834_neg	(+/-)-CP 47,497-C7-Hydroxy metabolite	--	C21 H34 O3	334.251	8.536	--	--	--	--	--	--	--	--	--	--	Full match	No results	No results	333.244	4.26204e+06	1.08775e+06	1.2319e+06	794403	704969	1.43689e+06	1.32769e+07	1.48432e+07	1.26442e+07	2.78279e+07	8.97349e+06	9.75144e+06	0.109004	-3.19754	4.98e-05	1	1.06814	down
Com_450_neg	4-(2,3-dihydrobenzo[b]furan-5-yl)pyrimidine-2-thiol	--	C12 H10 N2 O S	115.028	1.309	--	--	--	--	--	--	--	--	--	--	Invalid mass	No results	No results	229.048	8.88425e+07	6.28559e+07	9.08231e+07	7.25926e+07	2.6242e+07	3.48047e+07	7.417e+08	6.97919e+08	3.60195e+08	4.3519e+08	4.79343e+08	5.95531e+08	0.113648	-3.13736	1.72e-05	1	1.21407	down
Com_7125_neg	C-hexosyl-luteolin O-p-coumaroylhexoside	--	C36 H36 O18	756.191	4.736	--	--	--	--	--	--	--	--	--	--	No results	No results	Full match	755.184	342430	688690	1.67748e+06	1.85105e+06	629291	1.11673e+06	2.38603e+07	4.8705e+06	6.35447e+06	8.1498e+06	5.05969e+06	5.19962e+06	0.117875	-3.08467	0.000171771	1	1.11116	down
Com_87_neg	Tretinoin	--	C20 H28 O2	300.209	8.983	--	--	HMDB0002369	--	Lipids and lipid-like molecules	Prenol lipids	Retinoids	--	--	--	Full match	No results	Full match	299.201	1.60504e+08	1.79224e+08	2.06328e+08	1.73319e+08	3.63711e+08	336280406	1549281835	2224741770	2013825365	1420653619	1155203812	3429946900	0.12035	-3.05469	1.95e-06	1	1.31797	down
Com_4869_neg	Gardenoside	Gardenoside	C17 H24 O11	404.133	5.448	cpd:C09779	--	--	--	--	--	--	--	--	--	No results	No results	Full match	403.126	2.75183e+06	3.80029e+06	6.07268e+06	4.02466e+06	3.72755e+06	2.2811e+06	2.68015e+07	2.48632e+07	3.2521e+07	3.58804e+07	3.38723e+07	3.27164e+07	0.12139	-3.04227	2.6e-06	1	1.18229	down
Com_11428_neg	Propylparaben	--	C10 H12 O3	180.079	6.81	--	--	HMDB0032574	--	Benzenoids	Benzene and substituted derivatives	Benzoic acids and derivatives	--	--	--	Full match	No results	Full match	179.071	294855	333519	332285	242566	320686	501235	1.5158e+06	2.26884e+06	1.06679e+06	794452	819817	1.01012e+07	0.12224	-3.03221	0.00757447	1	1.26458	down
Com_5608_neg	C-pentosyl-apeignin O-feruloylhexoside	--	C36 H36 O17	740.196	4.894	--	--	--	--	--	--	--	--	--	--	No results	No results	Full match	739.188	875897	1.46023e+06	2.57681e+06	4.31454e+06	2.05477e+06	2.98295e+06	3.42423e+07	1.39999e+07	1.3456e+07	1.71518e+07	1.74291e+07	1.09691e+07	0.133011	-2.91038	4.34e-05	1	1.11467	down
Com_2363_neg	FAHFA (20:5/20:4)	--	C40 H60 O4	604.449	9.683	--	--	--	--	--	--	--	--	--	--	No results	Full match	No results	603.442	5.78895e+06	9.4889e+06	1.41532e+07	9.49587e+06	6.36367e+06	4.26289e+06	5.31673e+07	7.83521e+07	9.29383e+07	40526846	4.80493e+07	5.33721e+07	0.135242	-2.88639	5.51e-06	1	1.01741	down
Com_23551_neg	Lysopc 14:0	--	C22 H46 N O7 P	467.301	9.295	--	--	--	--	--	--	--	--	--	--	No results	No results	Full match	466.294	106083	111959	106876	103216	110114	109806	469150	1.04343e+06	661387	564312	752108	1.1963e+06	0.138275	-2.85439	4.2e-05	1	1.14297	down
Com_12502_neg	Jasmonic acid	(-)-Jasmonic acid; Jasmonic acid; {(1R,2R)-3-Oxo-2-[(Z)pent-2-enyl]cyclopent-2-enyl}acetic acid; Jasmonate; (-)-Jasmonate	C12 H18 O3	210.126	6.122	cpd:C08491	map00592 alpha-Linolenic acid metabolism;map01100 Metabolic pathways;map01110 Biosynthesis of secondary metabolites;map04075 Plant hormone signal transduction	HMDB0032797	LMFA02020001	Lipids and lipid-like molecules	Fatty Acyls	Lineolic acids and derivatives	Fatty Acyls [FA]	Octadecanoids [FA02]	Jasmonic acids [FA0202]	No results	No results	Full match	209.118	405925	614369	670930	515077	451414	658051	2.69545e+06	4.63434e+06	5.26548e+06	3.93056e+06	3.75095e+06	3.44026e+06	0.139805	-2.83851	3.27e-08	1	1.13073	down
Com_5854_neg	Ziyuglycoside I	--	C41 H66 O13	766.451	6.186	--	--	--	--	--	--	--	--	--	--	No results	No results	Full match	765.446	553114	483459	890237	643142	1.1576e+06	7.09811e+06	1.02372e+07	1.39457e+07	8.39777e+06	4.00756e+06	7.06061e+06	3.07211e+07	0.145565	-2.78026	0.00132523	0.944444	1.22652	down
Com_18591_neg	Tricin 4'-O-beta-guaiacylglycerol	--	C27 H14 O11	514.052	6.656	--	--	--	--	--	--	--	--	--	--	No results	No results	Full match	513.045	193485	264472	538905	273225	222197	182900	1.84827e+06	1.43412e+06	1.6391e+06	2.54357e+06	3.52651e+06	439619	0.146545	-2.77058	0.000645137	0.972222	1.157	down
Com_17240_neg	Resveratrol	Resveratrol; 3,4',5-Trihydroxystilbene; trans-Resveratrol	C14 H12 O3	228.079	6.147	cpd:C03582	map00945 Stilbenoid, diarylheptanoid and gingerol biosynthesis;map01110 Biosynthesis of secondary metabolites	HMDB0041772	LMPK13090005	Phenylpropanoids and polyketides	Stilbenes		Polyketides [PR]	Aromatic polyketides [PK13]	Diphenyl ethers, biphenyls, dibenzyls and stilbenes [PK1309]	No results	No results	Full match	227.071	407185	556140	568907	467668	431180	377018	2.02975e+06	4.21179e+06	2.64562e+06	1.47298e+06	3.77394e+06	3.97879e+06	0.155033	-2.68935	4.09e-05	1	1.46786	down
Com_8860_neg	Ptaquiloside	Ptaquiloside; Braxin C	C20 H30 O8	398.194	6.182	cpd:C19515	--	--	--	--	--	--	--	--	--	No results	No results	Full match	397.185	416143	975889	1.89855e+06	1.18495e+06	887441	1.31109e+06	3.52611e+06	8.47353e+06	5.11734e+06	1.70055e+07	2.53833e+06	6.367e+06	0.15511	-2.68863	0.000556038	1	1.10881	down
Com_18334_neg	PEtOH (16:2-20:5)	--	C41 H67 O8 P	718.461	9.669	--	--	--	--	--	--	--	--	--	--	No results	Invalid mass	No results	717.454	233269	272096	406728	257675	339751	239307	1.50165e+06	1.43581e+06	3.09461e+06	1.19341e+06	1.97401e+06	1.50504e+06	0.163372	-2.61376	2.57e-06	1	1.17761	down
Com_9264_neg	tetranor-PGFM	--	C16 H26 O7	266.152	5.939	--	--	--	LMFA03010139	--	--	--	Fatty Acyls [FA]	Eicosanoids [FA03]	Prostaglandins [FA0301]	Invalid mass	No results	No results	265.145	901359	948755	1.17921e+06	1.05986e+06	1.74745e+06	4.83119e+06	1.24796e+07	1.32252e+07	1.12532e+07	7.65154e+06	7.2799e+06	1.25679e+07	0.165502	-2.59508	0.000254849	1	1.19882	down
Com_3358_neg	Neohesperidin dihydrochalcone	--	C28 H36 O15	612.207	5.454	--	--	HMDB0030542	--	Phenylpropanoids and polyketides	Flavonoids	Flavonoid glycosides	--	--	--	No results	No results	Full match	611.198	4.33106e+06	5.06612e+06	1.09671e+07	1.37257e+07	3.55852e+06	1.51012e+07	5.40089e+07	5.07421e+07	6.96783e+07	6.40493e+07	2.78995e+07	5.0095e+07	0.16668	-2.58485	0.000240161	1	1.20558	down
Com_18988_neg	Cinobufagin	Cinobufagin	C26 H34 O6	442.236	7.129	cpd:C16931	--	--	LMST01130032	--	--	--	Sterols [ST]	Sterols [ST01]	Bufanolides and derivatives [ST0113]	No results	No results	Full match	441.229	142580	159476	126797	122422	149901	377350	1.33803e+06	720679	339855	462263	445325	2.99867e+06	0.171064	-2.54739	0.00415084	0.972222	1.2064	down
Com_12413_neg	Epimedin B	--	C38 H48 O19	808.279	5.272	--	--	--	LMPK12112011	--	--	--	Polyketides [PR]	Flavonoids [PK12]	Flavones and Flavonols [PK1211]	No results	No results	Full match	807.274	1.12377e+06	1.07781e+06	1.02858e+06	899351	1.36242e+06	1.1579e+06	6.32492e+06	5.90152e+06	4.93192e+06	7.36801e+06	5.78651e+06	8.09447e+06	0.17314	-2.52999	8.08e-09	1	1.19716	down
Com_2483_neg	LPC 18:2	--	C26 H50 N O7 P	565.338	8.779	--	--	--	LMGP01050137	--	--	--	Glycerophospholipids [GP]	Glycerophosphocholines [GP01]	Monoacylglycerophosphocholines [GP0105]	No results	Invalid mass	No results	564.331	1.37477e+07	1.32394e+07	10600294	1.08702e+07	9.95878e+06	2.06043e+07	59317068	1.10983e+08	8.11082e+07	6.3978e+07	5.70224e+07	8.30941e+07	0.17348	-2.52716	3.96e-07	1	1.31746	down
Com_5717_neg	6-Methylcoumarin	--	C10 H8 O2	160.053	5.2	--	--	HMDB0032394	--	Phenylpropanoids and polyketides	Coumarins and derivatives		--	--	--	No results	No results	Full match	159.045	934544	1.32609e+06	4.60033e+06	925538	6.60169e+06	1.25805e+07	2.46591e+07	2.08731e+07	2.5035e+07	2.34753e+07	2.95936e+07	2.95791e+07	0.176018	-2.5062	0.00438459	1	1.03308	down
Com_19192_neg	PEtOH (17:2-20:5)	--	C42 H69 O8 P	732.476	9.697	--	--	--	--	--	--	--	--	--	--	No results	Full match	No results	731.468	131476	488595	713540	414701	189419	125586	1.81057e+06	2.7174e+06	2.75257e+06	1.97628e+06	911200	1.34696e+06	0.179185	-2.48047	0.000661262	1	1.07076	down
Com_1629_neg	N-Acetyl-L-phenylalanine	N-Acetyl-L-phenylalanine	C11 H13 N O3	207.09	5.544	cpd:C03519	map00360 Phenylalanine metabolism	HMDB0000512	--	Organic acids and derivatives	Carboxylic acids and derivatives	Amino acids, peptides, and analogues	--	--	--	Full match	Full match	Full match	206.082	2.64829e+07	3.09123e+07	1.88596e+07	2.27198e+07	2.68075e+07	3.05718e+07	1.52868e+08	1.6753e+08	1.47193e+08	1.3837e+08	1.62319e+08	1.00581e+08	0.179953	-2.47431	2e-08	1	1.25322	down
Com_11602_neg	6''-o-acetylgenistin	--	C23 H22 O11	474.114	6.139	--	--	HMDB0029528	--	Phenylpropanoids and polyketides	Isoflavonoids	Isoflavonoid O-glycosides	--	--	--	No results	No results	Full match	473.107	694351	1.24705e+06	1.16143e+06	881060	772162	797812	4.10322e+06	3.39174e+06	6.03746e+06	7.13241e+06	7.04234e+06	2.84632e+06	0.181775	-2.45977	1.76e-05	1	1.08645	down
Com_1517_neg	Isomucronulatol-7-O-glucoside	--	C23 H28 O10	464.169	5.341	--	--	--	--	--	--	--	--	--	--	No results	No results	Full match	463.162	2.41589e+07	2.11009e+07	1.99769e+07	2.06576e+07	3.33595e+07	9.94826e+06	113723535	1.0703e+08	9.55202e+07	1.14551e+08	1.54133e+08	1.21012e+08	0.183014	-2.44998	3.24e-05	1	1.18883	down
Com_9431_neg	Palmaturbine	--	C20 H20 N O4	338.14	6.36	--	--	--	--	--	--	--	--	--	--	No results	No results	Full match	337.133	2.33483e+06	1.69669e+06	994083	1.2657e+06	1.33817e+06	1.57275e+06	1.50285e+07	3.06042e+06	8.04644e+06	5.88668e+06	1.04297e+07	7.48978e+06	0.18426	-2.44019	0.000236701	1	1.09127	down
Com_8042_neg	L-Phenylalanine	L-Phenylalanine; (S)-alpha-Amino-beta-phenylpropionic acid	C9 H11 N O2	165.079	5.543	cpd:C00079	map00360 Phenylalanine metabolism;map00400 Phenylalanine, tyrosine and tryptophan biosynthesis;map00460 Cyanoamino acid metabolism;map00940 Phenylpropanoid biosynthesis;map00960 Tropane, piperidine and pyridine alkaloid biosynthesis;map00966 Glucosinolate biosynthesis;map00970 Aminoacyl-tRNA biosynthesis;map01100 Metabolic pathways;map01110 Biosynthesis of secondary metabolites;map01210 2-Oxocarb…	HMDB0000159	--	Organic acids and derivatives	Carboxylic acids and derivatives	Amino acids, peptides, and analogues	--	--	--	Full match	Full match	Full match	164.072	2.87831e+06	3.66138e+06	2.2438e+06	1.94505e+06	2.96228e+06	3.62387e+06	1.61243e+07	1.79987e+07	1.50707e+07	1.33161e+07	1.83882e+07	1.12426e+07	0.187916	-2.41184	3.06e-07	1	1.23578	down
Com_2074_neg	N-Acetyl-D-alloisoleucine	--	C8 H15 N O3	173.105	5.506	--	--	--	--	--	--	--	--	--	--	Full match	Full match	Full match	172.098	7.83581e+06	5.71063e+06	5.62483e+06	9.82245e+06	1.13142e+07	4.20454e+07	8.08162e+07	9.66516e+07	7.06765e+07	8.49604e+07	5.1317e+07	4.65653e+07	0.191081	-2.38774	0.000831267	1	1.14843	down
Com_6110_neg	Polygalaxanthone Ⅵ	--	C23 H26 O12	494.143	5.189	--	--	--	--	--	--	--	--	--	--	No results	No results	Full match	493.136	5.63119e+06	4.54734e+06	5.72522e+06	1.60818e+06	2.80826e+06	2.08357e+06	1.72014e+07	2.00392e+07	1.29464e+07	1.92379e+07	2.52917e+07	21899875	0.192115	-2.37996	0.000193406	1	1.23231	down
Com_3743_neg	N-Acetylvaline	--	C7 H13 N O3	159.09	5.221	--	--	HMDB0011757	--	Organic acids and derivatives	Carboxylic acids and derivatives	Amino acids, peptides, and analogues	--	--	--	Full match	Full match	Full match	158.082	5.83708e+06	4.78898e+06	3.1978e+06	5.72648e+06	8.0653e+06	1.90958e+07	3.55483e+07	4.44454e+07	3.94787e+07	5.47794e+07	3.96633e+07	2.78181e+07	0.193236	-2.37157	0.000381552	1	1.20481	down
Com_1074_neg	Salicylic acid O-glucoside	--	C13 H16 O8	300.084	4.753	--	--	--	--	--	--	--	--	--	--	No results	No results	Full match	299.077	6.88772e+07	3.88805e+07	4.07425e+07	2.60219e+07	3.46285e+07	5.38409e+07	236067656	226946703	2.78321e+08	2.55161e+08	1.52706e+08	189356718	0.196474	-2.34759	5.23e-06	1	1.18948	down
Com_5526_neg	Epsilon-Viniferin	--	C28 H22 O6	454.143	8.984	--	--	HMDB0030604	--	Phenylpropanoids and polyketides	2-arylbenzofuran flavonoids		--	--	--	No results	No results	Full match	453.135	3.7193e+06	4.44494e+06	4.72828e+06	4.20378e+06	8.42795e+06	7.75487e+06	2.5754e+07	3.24625e+07	2.84199e+07	2.60327e+07	2.19236e+07	3.33259e+07	0.198186	-2.33507	1.24e-05	1	1.30744	down
Com_13825_neg	N-Acetyl-α-D-glucosamine 1-phosphate	N-Acetyl-alpha-D-glucosamine 1-phosphate	C8 H16 N O9 P	265.08	1.308	cpd:C04501	map00520 Amino sugar and nucleotide sugar metabolism;map01100 Metabolic pathways	--	--	--	--	--	--	--	--	Invalid mass	Invalid mass	No results	264.072	713063	1.12614e+06	893067	1.71984e+06	929989	992704	4.61296e+06	4.63018e+06	7.14023e+06	3.59975e+06	4.32239e+06	6.21124e+06	0.208895	-2.25915	2.02e-06	1	1.18431	down
Com_5309_neg	Dihydrokaempferol	Dihydrokaempferol; Aromadendrin; (+)-Dihydrokaempferol; (+)-Aromadendrin	C15 H12 O6	288.064	5.325	cpd:C00974	map00941 Flavonoid biosynthesis;map01100 Metabolic pathways;map01110 Biosynthesis of secondary metabolites	HMDB0125362	LMPK12140720	Phenylpropanoids and polyketides	Flavonoids	Flavans	Polyketides [PR]	Flavonoids [PK12]	Flavanones [PK1214]	No results	No results	Full match	287.056	2.66272e+06	4.63442e+06	2.70838e+06	2.61286e+06	5.96577e+06	5.01041e+06	3.68384e+07	1.82318e+07	9.76539e+06	2.1701e+07	1.6616e+07	7.88735e+06	0.212487	-2.23455	0.00047493	1	1.12882	down
Com_25797_neg	PEtOH (18:2-20:5)	--	C43 H71 O8 P	350.243	9.704	--	--	--	--	--	--	--	--	--	--	No results	Invalid mass	No results	745.485	50830.9	52424.6	74371.5	51074.5	52192	52146.6	247258	304639	241180	330978	204463	193069	0.218877	-2.19181	1.87e-07	1	1.15263	down
Com_662_neg	Agnuside	Agnuside	C22 H26 O11	466.147	5.145	cpd:C09765	--	HMDB0036561	--	Lipids and lipid-like molecules	Prenol lipids	Terpene glycosides	--	--	--	Full match	Full match	Full match	465.14	4.39021e+07	4.05846e+07	5.34785e+07	7.56799e+07	9.25746e+07	1.74712e+08	3.66831e+08	3.36946e+08	2.43658e+08	5.37549e+08	3.02936e+08	3.90052e+08	0.220816	-2.17908	0.000295637	1	1.24299	down
Com_1027_neg	11-Epiprostaglandin E1	--	C20 H34 O5	336.23	6.163	--	--	--	--	--	--	--	--	--	--	Invalid mass	No results	No results	335.222	1.56286e+07	2.95563e+07	2.57268e+07	3.05832e+07	3.62884e+07	3.77222e+07	9.29837e+07	1.55004e+08	1.71297e+08	5.28708e+07	3.66421e+07	2.84842e+08	0.22114	-2.17697	0.00676645	0.972222	1.0942	down
Com_6001_neg	Licoagroside D	--	C22 H24 O10	448.138	5.371	--	--	--	--	--	--	--	--	--	--	No results	No results	Full match	447.13	5.11308e+06	7.23754e+06	2.0883e+06	1.98191e+06	8.64483e+06	4.52193e+06	3.09539e+07	1.74187e+07	1.65677e+07	2.30086e+07	2.04122e+07	2.42316e+07	0.223147	-2.16394	0.000758387	1	1.29803	down
Com_5584_neg	2,4,6-Trihydroxyacetophenone	--	C8 H8 O4	168.042	5.623	--	--	HMDB0029644	--	Organic oxygen compounds	Organooxygen compounds	Carbonyl compounds	--	--	--	Full match	Full match	Full match	167.035	4.41861e+06	7.17248e+06	8.64852e+06	5.87967e+06	5.50596e+06	5.43356e+06	1.91777e+07	2.71172e+07	2.88768e+07	2.89093e+07	3.62158e+07	1.95668e+07	0.231815	-2.10895	1.07e-06	1	1.38985	down
Com_9996_neg	Epimedin A	--	C39 H50 O20	838.29	5.258	--	--	--	LMPK12112013	--	--	--	Polyketides [PR]	Flavonoids [PK12]	Flavones and Flavonols [PK1211]	No results	No results	Full match	837.282	2.72035e+06	2.3929e+06	727395	4.13129e+06	1.01435e+06	1.42414e+06	1.35429e+07	2.80621e+06	8.74957e+06	8.96421e+06	9.37582e+06	9.93455e+06	0.232521	-2.10456	0.00141058	0.972222	1.15626	down
Com_1362_neg	D-(-)-Glutamine	--	C5 H10 N2 O3	146.069	1.276	--	--	--	--	--	--	--	--	--	--	Full match	Full match	Full match	145.062	6.7328e+07	4.06112e+06	5.77202e+06	9.46946e+06	2.6956e+07	123964372	1.58931e+08	1.87654e+08	104820397	1.92467e+08	1.40171e+08	2.03622e+08	0.240518	-2.05578	0.0123494	0.972222	1.12132	down
Com_4646_neg	Azelaic acid	Azelaic acid; Nonanedioic acid; 1,7-Heptanedicarboxylic acid	C9 H16 O4	188.105	5.793	cpd:C08261	--	HMDB0000784	LMFA01170054	Lipids and lipid-like molecules	Fatty Acyls	Fatty acids and conjugates	Fatty Acyls [FA]	Fatty Acids and Conjugates [FA01]	Dicarboxylic acids [FA0117]	Full match	Full match	Full match	187.098	7.6458e+06	6.91565e+06	6.08152e+06	7.08295e+06	8.60771e+06	1.0733e+07	3.51056e+07	4.74756e+07	3.15042e+07	2.83829e+07	1.89145e+07	2.73481e+07	0.249385	-2.00355	9.41e-06	1	1.26965	down
Com_3948_neg	D-(-)-Salicin	--	C13 H18 O7	286.105	5.419	--	--	HMDB0003546	--	Organic oxygen compounds	Organooxygen compounds	Carbohydrates and carbohydrate conjugates	--	--	--	Full match	No results	Full match	285.098	4.56768e+06	1.51482e+07	2.0777e+07	1.31884e+07	7.74586e+06	1.10615e+07	5.16479e+07	5.95644e+07	3.80334e+07	4.81239e+07	5.01219e+07	4.14158e+07	0.250906	-1.99478	0.000686329	1	1.37989	down
Com_19267_neg	Allantoin	Allantoin; 5-Ureidohydantoin; Glyoxyldiureide	C4 H6 N4 O3	158.044	1.306	cpd:C01551	--	HMDB0000462	--	Organoheterocyclic compounds	Azoles	Imidazoles	--	--	--	No results	No results	Full match	157.037	257678	372646	368744	623445	437910	1.39713e+06	2.17747e+06	2.68001e+06	2.988e+06	1.58289e+06	1.71351e+06	2.54997e+06	0.252526	-1.98549	0.000747072	1	1.15723	down
Com_9527_neg	4,5-Dicaffeoylquinic acid	--	C25 H24 O12	516.134	1.377	--	--	HMDB0030707	--	Organic oxygen compounds	Organooxygen compounds	Alcohols and polyols	--	--	--	Invalid mass	Invalid mass	No results	515.127	2.19739e+06	1.99201e+06	1.80324e+06	2.08092e+06	2.56892e+06	2.28438e+06	6.38503e+06	1.5625e+07	5.28665e+06	8.68494e+06	6.40209e+06	7.71808e+06	0.258012	-1.95449	0.000212744	1	1.08804	down
Com_17540_neg	Madecassoside	--	C48 H78 O20	974.506	6.095	--	--	HMDB0040122	--	Lipids and lipid-like molecules	Prenol lipids	Terpene glycosides	--	--	--	No results	No results	Full match	973.498	328571	590114	549595	416923	365392	384603	587498	923462	1.81721e+06	1.22501e+06	4.18877e+06	1.42797e+06	0.259117	-1.94833	0.00601737	0.972222	1.03691	down
Com_3276_neg	N-acetylglycine	--	C4 H7 N O3	117.042	4.964	--	--	HMDB0000532	--	Organic acids and derivatives	Carboxylic acids and derivatives	Amino acids, peptides, and analogues	--	--	--	No results	No results	Full match	116.035	2.07135e+07	1.66361e+07	8.96371e+06	9.48236e+06	1.74828e+07	1.44445e+07	5.48933e+07	5.21233e+07	5.06995e+07	4.49616e+07	5.98868e+07	6.91688e+07	0.264438	-1.919	5.05e-05	1	1.25575	down
Com_2405_neg	Paederoside	Paederoside	C18 H22 O11 S	446.088	5.616	cpd:C09795	--	--	--	--	--	--	--	--	--	No results	No results	Full match	445.081	1.73942e+07	2.10767e+07	1.80687e+07	1.95604e+07	3.02247e+07	1.90833e+07	5.10875e+07	8.14537e+07	6.42062e+07	8.84032e+07	8.30434e+07	8.20758e+07	0.278517	-1.84416	8.25e-07	1	1.23584	down
Com_465_neg	16-(Hexopyranosyloxy)-7-hydroxy-8,9-epoxypimaran-18-oic acid	--	C26 H42 O10	514.278	6.049	--	--	--	--	--	--	--	--	--	--	Full match	No results	No results	513.27	1.06051e+08	1.47187e+08	1.54879e+08	1.13373e+08	1.46919e+08	9.4853e+07	329723799	3.11782e+08	5.54209e+08	3.42021e+08	7.54868e+08	4.08818e+08	0.282542	-1.82346	7.04e-05	1	1.24698	down
Com_11667_neg	delta-Hexanolactone	--	C6 H10 O2	114.068	5.423	--	--	HMDB0000453	--	Organoheterocyclic compounds	Lactones	Delta valerolactones	--	--	--	No results	No results	Full match	113.061	2.41571e+06	2.56452e+06	2.36886e+06	1.93874e+06	1.80765e+06	1.72122e+06	7.59068e+06	1.07719e+07	6.19178e+06	5.58737e+06	8.33794e+06	6.55566e+06	0.284592	-1.81303	2.35e-06	1	1.45447	down
Com_11092_neg	Sinapoyl O-hexoside	--	C17 H22 O10	386.121	5.235	--	--	--	--	--	--	--	--	--	--	No results	No results	Full match	385.114	1.46704e+06	2.85853e+06	3.52632e+06	2.42614e+06	2.32921e+06	3.31163e+06	6.52427e+06	9.86486e+06	1.06474e+07	8.69937e+06	1.17313e+07	8.26383e+06	0.285638	-1.80774	2.27e-05	1	1.36797	down
Com_10317_neg	Picramnioside F	--	C33 H34 O15	670.192	1.365	--	--	--	--	--	--	--	--	--	--	No results	No results	Full match	669.185	2.52459e+06	2.27506e+06	2.05946e+06	2.37659e+06	2.93394e+06	3.73101e+06	9.23215e+06	9.1972e+06	6.08425e+06	11707322	7.55147e+06	1.16726e+07	0.286782	-1.80197	4.23e-06	1	1.19229	down
Com_7318_neg	2'-Deoxyinosine	--	C10 H12 N4 O4	252.084	2.126	--	--	HMDB0000071	--	Nucleosides, nucleotides, and analogues	Purine nucleosides	Purine 2'-deoxyribonucleosides	--	--	--	Invalid mass	No results	No results	251.077	2.39846e+06	6.06643e+06	7.14104e+06	6.06196e+06	5.00328e+06	3.45112e+06	1.94504e+07	1.69594e+07	2.07814e+07	1.35814e+07	1.80344e+07	1.12486e+07	0.301056	-1.7319	0.000220027	1	1.13501	down
Com_4062_neg	D(+)-Phenyllactic acid	--	C9 H10 O3	166.063	5.425	--	--	--	--	--	--	--	--	--	--	Full match	Full match	Full match	165.056	1.07026e+07	7.56272e+06	6.15089e+06	8.00305e+06	8.52996e+06	1.06388e+07	3.46563e+07	3.21195e+07	3.03861e+07	2.21268e+07	2.11526e+07	3.01655e+07	0.30238	-1.72557	1.7e-06	1	1.11164	down
Com_626_neg	Orcinol gentiobioside	--	C19 H28 O12	448.158	5.104	--	--	--	--	--	--	--	--	--	--	No results	Full match	Full match	447.151	2.11151e+08	1.1736e+08	7.40798e+07	7.69194e+07	1.85902e+08	2.63352e+07	5.40028e+08	5.51132e+08	3.79598e+08	291975892	1.95355e+08	3.13058e+08	0.304581	-1.7151	0.00583936	0.972222	1.04217	down
Com_3364_neg	D-Mannose 6-phosphate	D-Mannose 6-phosphate	C6 H13 O9 P	214.024	1.4	cpd:C00275	map00051 Fructose and mannose metabolism;map00520 Amino sugar and nucleotide sugar metabolism;map01100 Metabolic pathways;map01110 Biosynthesis of secondary metabolites	HMDB0001078	--	Organic oxygen compounds	Organooxygen compounds	Carbohydrates and carbohydrate conjugates	--	--	--	Invalid mass	Invalid mass	No match	213.017	6.25355e+06	1.29894e+07	1.66855e+07	1.36724e+07	2.22321e+07	1.53975e+07	3.96687e+07	4.74262e+07	4.9004e+07	6.87394e+07	5.48451e+07	2.21482e+07	0.309513	-1.69193	0.000516797	0.972222	1.13746	down
Com_10058_neg	5,6-Dehydroginsenoside Rd	--	C48 H80 O18	944.538	8.5	--	--	--	--	--	--	--	--	--	--	No results	No results	Full match	943.53	3.05227e+06	1.19203e+06	1.87294e+06	2.52317e+06	3.75699e+06	2.01113e+06	7.69907e+06	9.72096e+06	1.15627e+07	5.47897e+06	4.28405e+06	6.86216e+06	0.315922	-1.66236	0.000398629	1	1.11881	down
Com_688_neg	Helicide	--	C13 H16 O7	284.089	5.376	--	--	--	--	--	--	--	--	--	--	No results	No results	Full match	283.082	1.71379e+07	3.41276e+08	6.38698e+07	5.82964e+07	5.86253e+07	8.95822e+07	2.78716e+08	3.77232e+08	2.98107e+08	3.81991e+08	3.81685e+08	2.44376e+08	0.320465	-1.64176	0.0106481	0.916667	1.10331	down
Com_10965_neg	3,8,9-trihydroxy-10-propyl-3,4,5,8,9,10-hexahydro-2H-oxecin-2-one	--	C12 H20 O5	244.131	5.815	--	--	--	--	--	--	--	--	--	--	Full match	No results	No results	243.124	5.35651e+06	1.52896e+06	3.696e+06	1.54556e+06	2.07323e+06	1.90998e+06	9.27815e+06	1.20862e+07	7.02536e+06	9.81294e+06	5.89507e+06	5.95383e+06	0.321873	-1.63544	0.000988098	1	1.17439	down
Com_10756_neg	1,3,5-Trimethoxybenzene	--	C9 H12 O3	168.078	5.637	--	--	HMDB0059963	--	Benzenoids	Phenol ethers	Anisoles	--	--	--	No results	No results	Full match	167.071	3.03711e+06	3.89367e+06	3.52935e+06	3.01503e+06	3.44939e+06	3.26855e+06	1.05146e+07	1.12036e+07	7.72832e+06	1.07892e+07	1.02023e+07	1.13323e+07	0.326906	-1.61305	8.45e-08	1	1.61141	down
Com_20950_neg	D-Proline	D-Proline	C5 H9 N O2	115.063	4.82	cpd:C00763	map00330 Arginine and proline metabolism;map01100 Metabolic pathways	HMDB0003411	--	Organic acids and derivatives	Carboxylic acids and derivatives	Amino acids, peptides, and analogues	--	--	--	No results	No results	Full match	114.056	375248	453539	449953	574127	411520	516805	1.40717e+06	1.97288e+06	895410	2.35992e+06	1.07124e+06	745924	0.329036	-1.60368	0.00167461	1	1.41111	down
Com_4290_neg	Integrifoside A	--	C21 H36 O8	416.241	6.387	--	--	--	--	--	--	--	--	--	--	No results	No results	Full match	415.235	1.06198e+07	1.01065e+07	1.58345e+07	1.02775e+07	9.19434e+06	2.11976e+07	3.79547e+07	4.39092e+07	3.03372e+07	4.28188e+07	3.11671e+07	4.81e+07	0.32964	-1.60104	7.6e-05	1	1.13221	down
Com_8006_neg	Bergenin	Bergenin	C14 H16 O9	328.08	5.118	cpd:C09919	--	--	--	--	--	--	--	--	--	No results	No results	Full match	327.072	6.11463e+06	5.43674e+06	5.29509e+06	5.16462e+06	4.17831e+06	5.07891e+06	1.12926e+07	1.4813e+07	2.00103e+07	1.81862e+07	1.45714e+07	1.4822e+07	0.333723	-1.58328	2.27e-06	1	1.20191	down
Com_7497_neg	2-Methylglutaric acid	--	C6 H10 O4	146.058	5.013	--	--	HMDB0000422	--	Lipids and lipid-like molecules	Fatty Acyls	Fatty acids and conjugates	--	--	--	No results	Full match	Full match	145.051	4.11109e+06	9.65447e+06	7.78738e+06	5.65865e+06	6.6034e+06	5.0204e+06	1.63236e+07	2.06038e+07	1.92434e+07	1.47434e+07	2.32615e+07	2.06933e+07	0.338084	-1.56454	6.41e-05	1	1.28463	down
Com_18441_neg	Liriopemuscaribaily saponins C	--	C44 H70 O17	870.462	5.865	--	--	--	--	--	--	--	--	--	--	No results	No results	Full match	869.454	1.06794e+06	1.30901e+06	714547	629319	1.17671e+06	1.21501e+06	3.13592e+06	3.05841e+06	3.02777e+06	3.60526e+06	2.72122e+06	2.33599e+06	0.341777	-1.54887	8.21e-05	1	1.36767	down
Com_9011_neg	5-oxoproline	--	C5 H7 N O3	129.043	1.299	--	--	HMDB0000267	--	Organic acids and derivatives	Carboxylic acids and derivatives	Amino acids, peptides, and analogues	--	--	--	No results	No results	Full match	128.036	6.2504e+06	1.23943e+06	2.66864e+06	3.63576e+06	5.39787e+06	1.03233e+07	1.21861e+07	1.44476e+07	1.21595e+07	1.51325e+07	1.46234e+07	1.54593e+07	0.351339	-1.50907	0.00875234	1	1.16212	down
Com_8075_neg	Astragaloside IV	Astragaloside IV	C41 H68 O14	784.461	6.123	cpd:C17799	--	--	--	--	--	--	--	--	--	No results	No results	Full match	783.453	1.23737e+06	2.90644e+06	4.16434e+06	2.86394e+06	2.86517e+06	5.32117e+06	7.52046e+06	8.36459e+06	1.10763e+07	4.68866e+06	4.54581e+06	1.88836e+07	0.351464	-1.50855	0.00705534	0.944444	1.08875	down
Com_149_neg	cis-5,8,11,14,17-Eicosapentaenoic acid	--	C20 H30 O2	302.224	9.2	--	--	HMDB0001999	--	Lipids and lipid-like molecules	Fatty Acyls	Fatty acids and conjugates	--	--	--	Full match	No results	Full match	301.217	4.85429e+08	6.17234e+08	8.33942e+08	8.00638e+08	6.32325e+08	6.89696e+08	1576139750	1981232569	2214788354	1597706712	1685517578	1372595747	0.389267	-1.36117	5.38e-06	1	1.23568	down
Com_3486_neg	Salidroside	Salidroside; p-Hydroxyphenethyl alcohol 1-O-beta-D-glucoside; Tyrosol glucoside	C14 H20 O7	300.121	5.379	cpd:C06046	map00350 Tyrosine metabolism	--	--	--	--	--	--	--	--	No results	Full match	Full match	299.113	1.09119e+07	1.90644e+07	2.522e+07	3.00443e+07	1.43068e+07	2.48749e+07	4.13357e+07	7.05797e+07	4.51732e+07	6.1574e+07	6.36916e+07	3.42479e+07	0.392993	-1.34742	0.00080265	1	1.24042	down
Com_2846_neg	Poncirin	Poncirin; Isosakuranetin 7-O-neohesperidoside	C28 H34 O14	594.182	5.741	cpd:C09830	--	HMDB0037487	LMPK12140333	Phenylpropanoids and polyketides	Flavonoids	Flavonoid glycosides	Polyketides [PR]	Flavonoids [PK12]	Flavanones [PK1214]	No results	Invalid mass	No results	593.174	4.62376e+07	3.81865e+07	1.92874e+07	1.82755e+07	1.87422e+07	4.23132e+07	7.0476e+07	5.43208e+07	8.46046e+07	9.14496e+07	6.70633e+07	8.34356e+07	0.405544	-1.30207	0.00196417	1	1.00349	down
Com_966_neg	Calceolarioside B	--	C23 H26 O11	478.148	5.362	--	--	--	--	--	--	--	--	--	--	No results	No results	Full match	523.146	2.27491e+07	1.48946e+08	1.21788e+08	7.37896e+07	3.09905e+07	2.50263e+07	1.95184e+08	1.47054e+08	1.51615e+08	1.91852e+08	1.84749e+08	1.71798e+08	0.40613	-1.29999	0.0175828	0.972222	1.05105	down
Com_4401_neg	Benzyl 6-O-beta-D-glucopyranosyl-beta-D-glucopyranoside	--	C19 H28 O11	432.164	5.278	--	--	--	--	--	--	--	--	--	--	Full match	No results	No results	431.157	1.0002e+07	1.34661e+07	1.43629e+07	1.23042e+07	1.7609e+07	1.41418e+07	4.5343e+07	3.61371e+07	2.69156e+07	3.13955e+07	2.98304e+07	2.95206e+07	0.411194	-1.28211	9.33e-06	1	1.24647	down
Com_7360_neg	Guanosine	Guanosine	C10 H13 N5 O5	283.092	3.463	cpd:C00387	map00230 Purine metabolism;map01100 Metabolic pathways	HMDB0000133	--	Nucleosides, nucleotides, and analogues	Purine nucleosides		--	--	--	Full match	Full match	Full match	282.084	4.79731e+06	5.45168e+06	4.51114e+06	3.96483e+06	1.03487e+07	1.34168e+07	1.6978e+07	1.74201e+07	1.76779e+07	1.31788e+07	1.99055e+07	1.53623e+07	0.422696	-1.24231	0.00418802	0.972222	1.19229	down
Com_15315_neg	1,11-Undecanedicarboxylic acid	--	C13 H24 O4	244.167	6.703	--	--	HMDB0002327	--	Lipids and lipid-like molecules	Fatty Acyls	Fatty acids and conjugates	--	--	--	No results	No results	Full match	243.16	1.33381e+06	1.47695e+06	1.5766e+06	1.28423e+06	1.55475e+06	1.57217e+06	5.42502e+06	2.66559e+06	3.18206e+06	3.53615e+06	2.88633e+06	2.99916e+06	0.425166	-1.2339	0.000242301	1	1.25409	down
Com_240_neg	Sucrose	Sucrose; Cane sugar; Saccharose; 1-alpha-D-Glucopyranosyl-2-beta-D-fructofuranoside	C12 H22 O11	342.116	1.553	cpd:C00089	map00052 Galactose metabolism;map00500 Starch and sucrose metabolism;map01100 Metabolic pathways;map02010 ABC transporters	HMDB0000258	--	Organic oxygen compounds	Organooxygen compounds	Carbohydrates and carbohydrate conjugates	--	--	--	Full match	Full match	Full match	341.109	389111487	6.03262e+08	5.27777e+08	5.44444e+08	3.33468e+08	362813224	1294236315	7.8491e+08	1207706791	9.02665e+08	1056211933	9.88836e+08	0.442834	-1.17516	9.14e-05	1	1.28234	down
Com_24859_neg	2-Aminoethylphosphonate	2-Aminoethylphosphonate; (2-Aminoethyl)phosphonate; Ciliatine	C2 H8 N O3 P	125.024	5.012	cpd:C03557	map00440 Phosphonate and phosphinate metabolism;map01100 Metabolic pathways;map02010 ABC transporters	HMDB0011747	--	Organic acids and derivatives	Organic phosphonic acids and derivatives	Organic phosphonic acids	--	--	--	No results	No results	Full match	124.017	291727	424222	438932	343514	394216	328743	854224	807522	744865	915452	810436	793856	0.450912	-1.14908	1.1e-05	1	1.34481	down
Com_8008_neg	Nitidine	Nitidine	C21 H18 N O4	348.124	5.62	cpd:C09595	--	--	--	--	--	--	--	--	--	No results	No results	Full match	347.117	7.73901e+06	6.55288e+06	5.47915e+06	5.84739e+06	6.93048e+06	7.24633e+06	1.35531e+07	1.63191e+07	1.07843e+07	1.35789e+07	1.30209e+07	1.13281e+07	0.506401	-0.981648	8.28e-06	1	1.07259	down
Com_2935_neg	3-Hydroxybenzoic acid	3-Hydroxybenzoate; 3-Hydroxybenzoic acid; m-Hydroxybenzoic acid	C7 H6 O3	138.032	4.757	cpd:C00587	map00400 Phenylalanine, tyrosine and tryptophan biosynthesis	HMDB0002466	--	Benzenoids	Benzene and substituted derivatives	Benzoic acids and derivatives	--	--	--	Full match	Full match	Full match	137.025	3.53635e+07	3.61235e+07	2.95426e+07	2.94314e+07	3.36451e+07	3.86196e+07	6.99595e+07	5.29315e+07	5.61215e+07	6.03069e+07	7.39607e+07	7.38786e+07	0.523624	-0.933397	9.76e-06	1	1.02277	down
Com_18573_neg	Wogonoside	--	C22 H20 O11	460.102	5.397	--	--	--	--	--	--	--	--	--	--	No results	No results	Full match	459.095	1.06678e+06	1.51054e+06	1.39529e+06	1.14195e+06	1.02785e+06	920247	2.47559e+06	1.80753e+06	1.89859e+06	2.72594e+06	2.56633e+06	1.89759e+06	0.528184	-0.920887	0.000139448	1	1.0865	down
Com_16976_neg	N-benzyl-N-methyl-N'-phenylurea	--	C15 H16 N2 O	240.126	5.821	--	--	--	--	--	--	--	--	--	--	Full match	No results	No results	239.119	804535	1.45684e+06	1.61836e+06	1.25632e+06	1.74937e+06	1.85744e+06	2.62501e+06	2.69746e+06	2.50365e+06	3.17978e+06	2.37891e+06	2.0603e+06	0.566061	-0.82097	0.00342638	1	1.19747	down
Com_3545_neg	1-[6-(benzyloxy)-3-(tert-butyl)-2-hydroxyphenyl]ethan-1-one	--	C19 H22 O3	298.16	8.606	--	--	--	--	--	--	--	--	--	--	Invalid mass	No results	No results	297.153	3.58004e+07	2.47516e+07	3.21562e+07	3.32226e+07	3.51572e+07	2.47566e+07	6.49542e+07	6.27232e+07	4.83594e+07	5.37375e+07	5.88049e+07	3.82392e+07	0.568648	-0.814392	0.000384917	1	1.16137	down
Com_6197_neg	1,N6-Etheno-2-Deoxy-Adenosine	--	C12 H13 N5 O3	275.101	4.685	--	--	--	--	--	--	--	--	--	--	No results	No results	Full match	274.093	1.16027e+07	1.21817e+07	1.28865e+07	1.10304e+07	1.33188e+07	2.12984e+07	2.60428e+07	2.49136e+07	2.34528e+07	20972583	2.57934e+07	2.32233e+07	0.570078	-0.810768	0.00116314	0.972222	1.14959	down
Com_12506_neg	Uridine monophosphate (UMP)	--	C9 H13 N2 O9 P	324.036	1.673	--	--	--	--	--	--	--	--	--	--	Full match	Full match	Full match	323.029	4.13144e+06	3.44829e+06	4.26412e+06	3.43588e+06	4.991e+06	3.94914e+06	8.78978e+06	6.07687e+06	5.48603e+06	6.56698e+06	8.00776e+06	7.53805e+06	0.570343	-0.810099	0.000162892	1	1.11504	down
Com_13691_neg	Syringic acid	Syringic acid; Syringate; 4-Hydroxy-3,5-dimethoxybenzoate; Gallic acid 3,5-dimethyl ether	C9 H10 O5	198.053	5.027	cpd:C10833	--	HMDB0002085	--	Benzenoids	Benzene and substituted derivatives	Benzoic acids and derivatives	--	--	--	No results	No results	Full match	197.045	2.48866e+06	2.53643e+06	2.01804e+06	1.84351e+06	2.84806e+06	2.59733e+06	5.25011e+06	3.10631e+06	5.45242e+06	3.20765e+06	3.35272e+06	4.13921e+06	0.58478	-0.774035	0.00235635	1	1.07196	down
Com_9968_neg	Asp-glu	--	C9 H14 N2 O7	262.08	1.374	--	--	HMDB0028752	--	Organic acids and derivatives	Carboxylic acids and derivatives	Amino acids, peptides, and analogues	--	--	--	No results	No results	Full match	261.073	5.32914e+06	4.80242e+06	4.34732e+06	5.01675e+06	6.19324e+06	4.34014e+06	6.62349e+06	1.4462e+07	6.97343e+06	8.07239e+06	6.87848e+06	7.99117e+06	0.588792	-0.764169	0.00672505	1	1.1248	down

## Sheet: WS_R.vs.WW_R_neg_diff.anno
ID	Name	Other_name(Kegg_name)	Formula	Molecular Weight	RT [min]	Kegg_ID	KEGG_pathway	HMDB_ID	Lipidmaps_ID	SuperClass(HMDB)	Class(HMDB)	SubClass(HMDB)	CATEGORY(Lipidmaps)	MAIN_CLASS(Lipidmaps)	SUB_CLASS(Lipidmaps)	mzCloud_Results	mzVault_Results	MassList_Results	m/z	neg_D1	neg_D2	neg_D3	neg_D4	neg_D5	neg_D6	neg_C1	neg_C4	neg_C2	neg_C5	neg_C3	neg_C6	FC	log2FC	Pvalue	ROC	VIP	Up.Down
Com_1460_neg	1a,1b-Dihomo prostaglandin E1	--	C22 H38 O5	364.261	7.728	--	--	--	--	--	--	--	--	--	--	Invalid mass	No results	No results	363.254	1.57711e+06	957255	1.67179e+06	1.49367e+06	717464	5.33066e+06	4.24207e+06	3.44159e+06	1.00383e+07	1.21274e+07	9.80168e+06	9.67893e+06	0.23815	-2.07006	0.00151695	0.944444	1.7661	down
Com_18972_neg	Hordatine B	Hordatine B	C29 H40 N8 O5	580.311	6.792	cpd:C08308	--	HMDB0030459	--	Phenylpropanoids and polyketides	2-arylbenzofuran flavonoids		--	--	--	No results	No results	Full match	579.303	225222	280096	213483	1.40777e+06	954985	381699	3.08852e+06	2.69388e+06	3.22568e+06	2.87863e+06	912866	1.09792e+06	0.2492	-2.00462	0.00356459	0.916667	2.19039	down
Com_15102_neg	Prostaglandin D3	Prostaglandin D3	C20 H30 O5	350.209	8.254	cpd:C13802	--	HMDB0003034	LMFA03010142	Lipids and lipid-like molecules	Fatty Acyls	Eicosanoids	Fatty Acyls [FA]	Eicosanoids [FA03]	Prostaglandins [FA0301]	Full match	No results	Full match	349.202	1.43344e+06	1.10027e+06	1.56707e+06	1.17643e+06	1.1808e+06	2.67364e+06	5.68212e+06	5.74248e+06	5.54951e+06	5.73681e+06	5.5216e+06	5.55645e+06	0.270255	-1.88761	0.000158506	1	1.46065	down
Com_16682_neg	Cyanidin-3-O-glucoside	--	C21 H21 Cl O11	484.078	6.499	--	--	--	--	--	--	--	--	--	--	No results	No results	Full match	483.071	800478	505172	759844	275625	382161	575494	2.63905e+06	2.84557e+06	1.69596e+06	1.40071e+06	1.76583e+06	1.41493e+06	0.280459	-1.83414	0.000138721	1	3.2149	down
Com_10932_neg	Timosaponin BII	--	C45 H76 O19	920.495	8.537	--	--	--	--	--	--	--	--	--	--	No results	No results	Full match	919.489	2.239e+06	6.94023e+06	727929	2.76736e+06	2.8816e+06	2.16822e+06	5.62968e+06	4.79308e+06	7.54447e+06	6.61164e+06	1.07787e+07	1.07101e+07	0.384746	-1.37802	0.0110491	0.916667	1.00704	down
Com_1780_neg	19(R)-Hydroxy-prostaglandin E2	--	C20 H32 O6	350.209	6.885	--	--	HMDB0001908	LMFA03010024	Lipids and lipid-like molecules	Fatty Acyls	Eicosanoids	Fatty Acyls [FA]	Eicosanoids [FA03]	Prostaglandins [FA0301]	Invalid mass	No match	No match	349.202	3.30028e+07	3.36001e+07	1.86977e+07	1.00856e+07	6.11006e+06	1.487e+08	7.56695e+07	7.46309e+07	9.3634e+07	9.45889e+07	1.13055e+08	1.42703e+08	0.421006	-1.24809	0.0273249	0.833333	1.41427	down
Com_2469_neg	Pratensein-7-O-glucoside	--	C22 H22 O11	462.117	5.69	--	--	--	--	--	--	--	--	--	--	No results	No results	Full match	461.11	2.42171e+06	3.65493e+06	1.56326e+06	1.38435e+07	1.36826e+06	1.42841e+06	5.45192e+06	1.02173e+07	6.07149e+06	7.34953e+06	1.99205e+07	4.17404e+06	0.456523	-1.13124	0.037849	0.861111	1.26868	down
Com_893_neg	Dihydromyricetin	Dihydromyricetin; Ampelopsin; (+)-Dihydromyricetin; (+)-Ampelopsin	C15 H12 O8	320.053	5.289	cpd:C02906	map00941 Flavonoid biosynthesis;map01110 Biosynthesis of secondary metabolites	HMDB0040894	LMPK12113405	Phenylpropanoids and polyketides	Stilbenes		Polyketides [PR]	Flavonoids [PK12]	Flavones and Flavonols [PK1211]	No results	Full match	Full match	319.046	8.45518e+07	2.47374e+07	1.47693e+08	4.26958e+07	1.00792e+08	6.81993e+07	1.72096e+08	1.66703e+08	122370164	1.25455e+08	2.14726e+08	2.03778e+08	0.466278	-1.10074	0.0169785	0.944444	1.38158	down
Com_3115_neg	Quinic acid O-di-glucuronic acid	--	C19 H28 O18	544.125	5.599	--	--	--	--	--	--	--	--	--	--	No results	No results	Full match	543.118	4.18545e+07	2.0715e+07	2.8581e+07	2.14695e+07	2.41401e+07	2.09074e+07	3.26355e+07	2.86279e+07	7.18157e+07	7.49178e+07	7.32138e+07	5.46972e+07	0.469377	-1.09118	0.00797472	0.944444	1.83306	down
Com_1970_neg	Ajugol	--	C15 H24 O9	394.15	5.577	--	--	--	--	--	--	--	--	--	--	No results	Invalid mass	No results	393.141	4.42968e+06	1.02175e+07	5.475e+06	5.42609e+06	6.05369e+06	3.12739e+06	1.62539e+07	1.32376e+07	1.07504e+07	1.14344e+07	1.03446e+07	9.45279e+06	0.485903	-1.04126	0.00303755	0.972222	1.16766	down
Com_25441_neg	3-Methylxanthine	3-Methylxanthine	C6 H6 N4 O2	166.049	6.834	cpd:C16357	map00232 Caffeine metabolism;map01100 Metabolic pathways;map01110 Biosynthesis of secondary metabolites	HMDB0001886	--	Organoheterocyclic compounds	Imidazopyrimidines	Purines and purine derivatives	--	--	--	No results	No results	Full match	331.09	184544	205155	167647	176034	163378	236615	233015	219591	624180	675863	235992	304676	0.494207	-1.01681	0.0350711	0.916667	1.94258	down
Com_1121_neg	Tuberonic acid hexoside	--	C18 H28 O9	388.173	5.543	--	--	--	--	--	--	--	--	--	--	No results	No results	Full match	387.166	6.1715e+07	7.90592e+07	6.33983e+07	8.95709e+07	7.35226e+07	6.12541e+07	1.33829e+08	1.15465e+08	1.59009e+08	1.39663e+08	1.14059e+08	100664599	0.561854	-0.831733	0.000101073	1	1.13699	down
Com_176_neg	2-(2-pyridyl)-2-{2-[4-(trifluoromethoxy)phenyl]hydrazono}acetonitrile	--	C14 H9 F3 N4 O	306.074	4.693	--	--	--	--	--	--	--	--	--	--	Full match	No match	No match	305.066	7.25609e+08	2.42132e+08	4.76958e+08	5.52066e+08	3.85018e+08	3.50243e+08	6.50535e+08	641681783	9.08739e+08	5.67017e+08	9.53751e+08	1040397719	0.5737	-0.801632	0.0123582	0.916667	1.39978	down
Com_1635_neg	Lupulin A	--	C30 H46 O11	582.301	8.345	--	--	--	--	--	--	--	--	--	--	No results	No results	Full match	581.294	2.41621e+07	2.30464e+07	3.48646e+07	1.39373e+07	1.40337e+07	6.94474e+06	2.64322e+07	2.45023e+07	3.26862e+07	3.16099e+07	4.1555e+07	4.35016e+07	0.584105	-0.7757	0.0399659	0.888889	1.26351	down
Com_232_neg	2,4-Dihydroxybenzoic acid	--	C7 H6 O4	154.027	2.985	--	--	HMDB0029666	--	Benzenoids	Benzene and substituted derivatives	Benzoic acids and derivatives	--	--	--	Full match	Full match	Full match	153.019	7.31347e+07	3.1836e+07	1.34607e+08	5.82684e+07	5.68011e+07	4.93079e+07	1.07976e+08	9.57039e+07	1.19074e+08	117821218	1.11718e+08	1.37167e+08	0.5859	-0.771273	0.0220133	0.861111	1.15375	down
Com_5416_neg	Aucubin	Aucubin	C15 H22 O9	346.127	4.599	cpd:C09771	--	HMDB0036562	LMPR0102070006	Lipids and lipid-like molecules	Prenol lipids	Terpene glycosides	Prenol Lipids [PR]	Isoprenoids [PR01]	C10 isoprenoids (monoterpenes) [PR0102]	No results	No results	Full match	345.119	1.41331e+07	8.38951e+06	6.80714e+06	9.04706e+06	8.88138e+06	1.04227e+07	1.39063e+07	1.6843e+07	1.07459e+07	9.09933e+06	2.23142e+07	2.28274e+07	0.602499	-0.73097	0.0307157	0.888889	1.78587	down
Com_789_neg	Sesamoside	--	C17 H24 O12	420.127	5.139	--	--	--	--	--	--	--	--	--	--	No results	No results	Full match	419.12	6.05211e+07	8.09087e+07	4.07132e+07	3.61109e+07	1.14177e+08	1.46709e+08	1.29154e+08	1.23927e+08	1.3406e+08	1.42262e+08	1.17029e+08	1.19481e+08	0.625579	-0.676736	0.0476465	0.833333	1.90122	down
Com_22214_neg	Ellagic acid	Ellagic acid	C14 H6 O8	302.006	1.263	cpd:C10788	--	HMDB0041397	--	Phenylpropanoids and polyketides	Tannins	Hydrolyzable tannins	--	--	--	No results	No results	Full match	603.004	570263	389004	465796	377143	655335	408689	478225	522077	963152	820017	969552	790164	0.630885	-0.66455	0.0179909	0.888889	2.01254	down
Com_3576_neg	Quercetin-O-glucoside	--	C21 H20 O12	464.096	5.046	--	--	--	--	--	--	--	--	--	--	No results	No results	Full match	463.089	1.54629e+07	7.85907e+06	1.17539e+07	1.58127e+07	2.5866e+07	1.98417e+07	2.74278e+07	2.18918e+07	2.7671e+07	2.22477e+07	2.69563e+07	2.65609e+07	0.632359	-0.661185	0.0261347	0.944444	1.70486	down
Com_3307_neg	Triethyl citrate	--	C12 H20 O7	276.121	5.186	--	--	HMDB0034263	--	Organic acids and derivatives	Carboxylic acids and derivatives	Tricarboxylic acids and derivatives	--	--	--	No results	No results	Full match	275.114	8.37501e+06	1.28109e+07	6.62377e+06	1.14255e+07	7.21803e+06	5.37979e+06	1.65188e+07	1.50949e+07	1.19573e+07	1.36632e+07	1.13118e+07	1.32573e+07	0.63363	-0.658287	0.0127339	0.916667	1.12278	down
Com_25583_neg	D-Xylonic acid	--	C5 H10 O6	166.048	6.836	--	--	HMDB0059750	--	Organic oxygen compounds	Organooxygen compounds	Carbohydrates and carbohydrate conjugates	--	--	--	No results	No results	Full match	165.041	102284	113708	95116.6	96838.4	90552.9	126004	166214	159624	142559	247623	130799	136484	0.635108	-0.654926	0.00409532	1	1.6445	down
Com_19701_neg	D-(+)-Maltose	--	C12 H22 O11	342.117	6.27	--	--	HMDB0000163	--	Organic oxygen compounds	Organooxygen compounds	Carbohydrates and carbohydrate conjugates	--	--	--	Full match	No results	Full match	341.109	1.18545e+06	789977	817879	677615	677852	681492	1.44901e+06	1.35877e+06	1.07992e+06	1.07781e+06	1.36091e+06	1.06692e+06	0.653327	-0.614123	0.00274567	0.916667	1.89314	down
Com_17107_neg	2-(1-benzothiophen-3-ylmethylene)-3,4-dihydronaphthalen-1(2H)-one	--	C19 H14 O S	290.079	0.546	--	--	--	--	--	--	--	--	--	--	Invalid mass	No results	No match	289.072	2.49363e+06	1.0792e+06	879447	1.35528e+06	2.14245e+06	1.3713e+06	3.97577e+06	2.06478e+06	2.12474e+06	2.10079e+06	1.81781e+06	2.17184e+06	0.653864	-0.612937	0.0472482	0.75	1.83809	down
Com_1488_neg	Uridine 5'-diphosphogalactose	--	C15 H24 N2 O17 P2	566.055	1.519	--	--	HMDB0012305	--	Nucleosides, nucleotides, and analogues	Pyrimidine nucleotides	Pyrimidine nucleotide sugars	--	--	--	Full match	Full match	Full match	565.047	1.51535e+08	9.52299e+07	1.29532e+08	1.06911e+08	1.21649e+08	8.87238e+07	1.8491e+08	1.69415e+08	1.95986e+08	1.77709e+08	1.54796e+08	1.69272e+08	0.659243	-0.601117	0.00211577	1	1.49611	down
Com_4931_neg	2-Furoic acid	2-Furoate; 2-Furoic acid; 2-Furancarboxylic acid; Pyromucic acid	C5 H4 O3	112.016	4.795	cpd:C01546	--	HMDB0000617	--	Organoheterocyclic compounds	Furans	Furoic acid and derivatives	--	--	--	Full match	Full match	Full match	111.009	2.24961e+07	2.2334e+07	1.30577e+07	1.59682e+07	1.79424e+07	1.10236e+07	2.33109e+07	2.3287e+07	2.73619e+07	2.72218e+07	2.19582e+07	2.64253e+07	0.687473	-0.540624	0.0166641	0.944444	2.50931	down
Com_9474_neg	Terephthalic acid	Terephthalate; Terephthalic acid; 1,4-Benzenedicarboxylic acid	C8 H6 O4	166.027	4.823	cpd:C06337	map01100 Metabolic pathways	HMDB0002428	--	Benzenoids	Benzene and substituted derivatives	Benzoic acids and derivatives	--	--	--	Full match	Full match	Full match	165.019	5.38748e+06	2.78994e+06	3.99622e+06	4.22443e+06	3.57954e+06	2.81263e+06	5.11202e+06	4.08645e+06	5.20783e+06	4.99283e+06	6.25049e+06	7.4198e+06	0.689164	-0.537081	0.0174603	0.861111	1.91864	down
Com_13874_neg	Dodecanedioic acid	Dodecanedioic acid	C12 H22 O4	230.152	6.433	cpd:C02678	--	HMDB0000933	LMFA01170009	Lipids and lipid-like molecules	Fatty Acyls	Fatty acids and conjugates	Fatty Acyls [FA]	Fatty Acids and Conjugates [FA01]	Dicarboxylic acids [FA0117]	Full match	No results	Full match	229.145	3.48047e+06	3.38438e+06	2.35854e+06	2.89816e+06	2.34257e+06	2.66564e+06	4.03611e+06	4.19576e+06	3.69835e+06	3.77135e+06	3.59904e+06	3.63929e+06	0.746723	-0.421355	0.0060697	1	1.16158	down
Com_13_neg	Catechin	Catechin; (+/-)-Catechin	C15 H14 O6	290.079	5.096	cpd:C17590	--	HMDB0002780	--	Phenylpropanoids and polyketides	Flavonoids	Flavans	--	--	--	Full match	Full match	Full match	289.071	6369863673	4427715613	5875799418	9119185244	6755519947	4447041753	9424573503	10032450119	7382175433	7864893788	7136317263	7265842388	0.753369	-0.408572	0.0436321	0.888889	1.42262	down
Com_21685_neg	Protobioside	--	C45 H74 O18	902.485	7.206	--	--	--	--	--	--	--	--	--	--	No results	No results	Full match	901.478	555184	596258	643396	561365	495776	805316	467593	406249	481201	498669	446426	496029	1.30797	0.387326	0.0104181	0.944444	1.40495	up
Com_5584_neg	2,4,6-Trihydroxyacetophenone	--	C8 H8 O4	168.042	5.623	--	--	HMDB0029644	--	Organic oxygen compounds	Organooxygen compounds	Carbonyl compounds	--	--	--	Full match	Full match	Full match	167.035	1.91777e+07	2.71172e+07	2.88768e+07	2.89093e+07	3.62158e+07	1.95668e+07	2.11538e+07	2.12088e+07	1.25435e+07	1.14663e+07	1.84915e+07	1.87641e+07	1.54267	0.625425	0.0151865	0.888889	1.05239	up
Com_81_neg	D-(-)-Fructose	--	C6 H12 O6	180.063	1.305	--	--	HMDB0000660	--	Organic oxygen compounds	Organooxygen compounds	Carbohydrates and carbohydrate conjugates	--	--	--	Full match	Full match	Full match	179.056	3222840619	3462006826	2750476103	3363439921	3171600627	2891273160	9.37738e+08	2057649438	2078971811	2209672117	2198529855	2273982404	1.60435	0.681991	0.0136653	1	1.65516	up
Com_1073_neg	Topotecan	Topotecan	C23 H23 N3 O5	421.163	7.592	cpd:C11158	--	HMDB0015164	--	Organoheterocyclic compounds	Benzopyrans	1-benzopyrans	--	--	--	No results	No results	Full match	420.156	7.25285e+07	7.26118e+07	1.33742e+08	6.59503e+07	1.48964e+08	9.75391e+07	4.47277e+07	4.44039e+07	8.14041e+07	6.85386e+07	6.65995e+07	6.12454e+07	1.61162	0.688515	0.0283853	0.861111	1.46396	up
Com_11092_neg	Sinapoyl O-hexoside	--	C17 H22 O10	386.121	5.235	--	--	--	--	--	--	--	--	--	--	No results	No results	Full match	385.114	6.52427e+06	9.86486e+06	1.06474e+07	8.69937e+06	1.17313e+07	8.26383e+06	4.38433e+06	4.58338e+06	5.5552e+06	5.96681e+06	5.84069e+06	7.39118e+06	1.65268	0.724807	0.00151143	0.972222	1.29215	up
Com_11667_neg	delta-Hexanolactone	--	C6 H10 O2	114.068	5.423	--	--	HMDB0000453	--	Organoheterocyclic compounds	Lactones	Delta valerolactones	--	--	--	No results	No results	Full match	113.061	7.59068e+06	1.07719e+07	6.19178e+06	5.58737e+06	8.33794e+06	6.55566e+06	5.45085e+06	4.54307e+06	4.7161e+06	2.60342e+06	5.48011e+06	4.09609e+06	1.67482	0.744006	0.00587243	1	1.45822	up
Com_9968_neg	Asp-glu	--	C9 H14 N2 O7	262.08	1.374	--	--	HMDB0028752	--	Organic acids and derivatives	Carboxylic acids and derivatives	Amino acids, peptides, and analogues	--	--	--	No results	No results	Full match	261.073	6.62349e+06	1.4462e+07	6.97343e+06	8.07239e+06	6.87848e+06	7.99117e+06	4.94773e+06	4.90229e+06	7.31286e+06	4.32445e+06	4.73964e+06	3.90041e+06	1.69285	0.75945	0.00729947	0.916667	2.73347	up
Com_3724_neg	Hexadecanedioic acid	--	C16 H30 O4	286.214	7.695	--	--	HMDB0000712	LMFA01170022	Lipids and lipid-like molecules	Fatty Acyls	Fatty acid esters	Fatty Acyls [FA]	Fatty Acids and Conjugates [FA01]	Dicarboxylic acids [FA0117]	Full match	No results	Full match	285.207	2.27492e+07	2.63831e+07	2.88597e+07	1.64276e+07	2.10461e+07	5.10503e+07	1.01242e+07	9.74681e+06	1.50808e+07	1.5658e+07	2.26115e+07	2.16964e+07	1.75432	0.81091	0.0290726	0.888889	2.13124	up
Com_10965_neg	3,8,9-trihydroxy-10-propyl-3,4,5,8,9,10-hexahydro-2H-oxecin-2-one	--	C12 H20 O5	244.131	5.815	--	--	--	--	--	--	--	--	--	--	Full match	No results	No results	243.124	9.27815e+06	1.20862e+07	7.02536e+06	9.81294e+06	5.89507e+06	5.95383e+06	5.81249e+06	5.12702e+06	4.0881e+06	3.73502e+06	4.95666e+06	4.6554e+06	1.76395	0.81881	0.00441419	1	1.27216	up
Com_20950_neg	D-Proline	D-Proline	C5 H9 N O2	115.063	4.82	cpd:C00763	map00330 Arginine and proline metabolism;map01100 Metabolic pathways	HMDB0003411	--	Organic acids and derivatives	Carboxylic acids and derivatives	Amino acids, peptides, and analogues	--	--	--	No results	No results	Full match	114.056	1.40717e+06	1.97288e+06	895410	2.35992e+06	1.07124e+06	745924	817825	906263	683434	725724	918474	738849	1.76441	0.819189	0.0448113	0.861111	1.70608	up
Com_5114_neg	D-(-)-Mannitol	--	C6 H14 O6	182.079	1.397	--	--	HMDB0000765	--	Organic oxygen compounds	Organooxygen compounds	Carbohydrates and carbohydrate conjugates	--	--	--	Full match	Full match	Full match	181.072	1.80841e+07	3.11958e+07	3.8944e+07	1.17658e+07	2.07846e+07	2.68015e+07	1.1691e+07	1.20487e+07	1.24257e+07	1.2072e+07	1.7524e+07	1.55532e+07	1.81487	0.85987	0.0261299	0.861111	2.77499	up
Com_10756_neg	1,3,5-Trimethoxybenzene	--	C9 H12 O3	168.078	5.637	--	--	HMDB0059963	--	Benzenoids	Phenol ethers	Anisoles	--	--	--	No results	No results	Full match	167.071	1.05146e+07	1.12036e+07	7.72832e+06	1.07892e+07	1.02023e+07	1.13323e+07	6.62436e+06	5.63356e+06	5.60787e+06	5.60454e+06	5.3154e+06	4.88495e+06	1.83454	0.875421	1.38e-05	1	2.10814	up
Com_6717_neg	LPC 16:0	--	C24 H50 N O7 P	541.338	9.332	--	--	--	LMGP01050113	--	--	--	Glycerophospholipids [GP]	Glycerophosphocholines [GP01]	Monoacylglycerophosphocholines [GP0105]	No results	Invalid mass	No results	540.331	3.8658e+06	3.55512e+06	3.47332e+06	2.81835e+06	5.49149e+06	5.73825e+06	1.86258e+06	1.7458e+06	1.45856e+06	1.49853e+06	3.19213e+06	3.81258e+06	1.83802	0.878156	0.0106511	0.888889	1.08024	up
Com_17298_neg	Kaempferide	Kaempferide; Kempferide; Kaempferol 4'-methyl ether	C16 H12 O6	300.064	6.045	cpd:C10098	map00944 Flavone and flavonol biosynthesis	HMDB0037441	LMPK12110563	Phenylpropanoids and polyketides	Flavonoids	Flavones	Polyketides [PR]	Flavonoids [PK12]	Flavones and Flavonols [PK1211]	No results	No results	Full match	299.056	4.12838e+06	3.65588e+06	1.67952e+06	1.63568e+06	1.47973e+06	3.73308e+06	1.31624e+06	1.10578e+06	1.68129e+06	1.45113e+06	1.63354e+06	1.0899e+06	1.97058	0.978623	0.0277849	0.888889	2.10757	up
Com_3837_neg	16-Hydroxyhexadecanoic acid	--	C16 H32 O3	272.235	9.48	--	--	HMDB0006294	--	Lipids and lipid-like molecules	Fatty Acyls	Fatty acids and conjugates	--	--	--	Full match	No results	No results	271.228	8.44307e+06	9.35126e+06	8.15227e+06	2.99291e+06	6.28466e+06	5.80416e+06	5.10361e+06	2.4464e+06	2.53843e+06	2.60248e+06	3.35963e+06	3.08554e+06	2.14403	1.10032	0.00606608	0.916667	1.32144	up
Com_6799_neg	Eicosapentaenoic acid	(5Z,8Z,11Z,14Z,17Z)-Icosapentaenoic acid; (5Z,8Z,11Z,14Z,17Z)-Eicosapentaenoic acid; Eicosapentaenoic acid; 5,8,11,14,17-Icosapentaenoic acid; (5Z,8Z,11Z,14Z,17Z)-Eicosapentaenoate	C20 H30 O2	302.225	7.71	cpd:C06428	map01040 Biosynthesis of unsaturated fatty acids	HMDB0001999	--	Lipids and lipid-like molecules	Fatty Acyls	Fatty acids and conjugates	--	--	--	Full match	No results	Full match	301.217	1.85037e+06	5.85522e+06	1.54405e+06	3.97593e+06	1.84255e+06	3.81785e+06	1.11918e+06	1.11245e+06	1.59782e+06	1.65865e+06	1.77467e+06	1.42802e+06	2.1731	1.11975	0.0275476	0.916667	1.17623	up
Com_6138_neg	Syringenone	--	C17 H24 O9	372.142	5.816	--	--	--	--	--	--	--	--	--	--	No results	No results	Full match	371.135	2.80443e+06	4.59576e+06	1.43491e+07	4.93566e+06	6.25836e+06	6.25308e+06	2.9178e+06	2.70893e+06	2.30202e+06	2.39268e+06	2.24722e+06	5.29482e+06	2.19422	1.13371	0.024078	0.888889	1.5862	up
Com_16146_neg	tetranor-12(R)-HETE	--	C16 H26 O3	266.188	7.293	--	--	--	--	--	--	--	--	--	--	Full match	No results	No results	265.181	756856	1.21549e+06	876769	416344	411795	707421	194737	246472	483141	329566	217998	363265	2.38923	1.25655	0.00383097	0.944444	1.75226	up
Com_4290_neg	Integrifoside A	--	C21 H36 O8	416.241	6.387	--	--	--	--	--	--	--	--	--	--	No results	No results	Full match	415.235	3.79547e+07	4.39092e+07	3.03372e+07	4.28188e+07	3.11671e+07	4.81e+07	2.33628e+07	1.96235e+07	1.41019e+07	1.38539e+07	1.1679e+07	1.27671e+07	2.45614	1.29639	7.95e-05	1	2.18302	up
Com_4303_neg	Δ17-6-keto prostaglandin F1α	--	C20 H32 O6	368.219	5.747	--	--	--	--	--	--	--	--	--	--	Full match	No results	No results	367.212	1.29322e+07	2.13481e+07	7.43727e+06	5.65692e+06	5.76479e+06	2.82618e+07	4.39964e+06	3.1808e+06	3.14515e+06	4.26913e+06	8.98147e+06	8.3655e+06	2.51691	1.33165	0.0398501	0.833333	1.76596	up
Com_3846_neg	(±)12(13)-DiHOME	--	C18 H34 O4	314.246	7.327	--	--	--	--	--	--	--	--	--	--	Full match	No results	No results	313.238	1.58314e+07	2.22918e+07	1.80091e+07	3.02529e+07	2.04809e+07	5.53731e+07	4.648e+06	4.36004e+06	2.21383e+07	1.7402e+07	7.2181e+06	7.29065e+06	2.57289	1.36339	0.0123121	0.888889	2.47989	up
Com_1409_neg	4-Oxoproline	4-Oxoproline; 4-Oxo-L-proline	C5 H7 N O3	129.043	2.258	cpd:C01877	map00330 Arginine and proline metabolism	--	--	--	--	--	--	--	--	Full match	Full match	Full match	128.036	1.61158e+08	2.17272e+08	8.39681e+07	9.63252e+07	9.0143e+07	153581617	6.92093e+07	5.68556e+07	4.61055e+07	3.93814e+07	5.20981e+07	4.28746e+07	2.61789	1.38841	0.00103312	1	1.1479	up
Com_11791_neg	L-Citrulline	L-Citrulline; 2-Amino-5-ureidovaleric acid; Citrulline	C6 H13 N3 O3	175.096	1.303	cpd:C00327	map00220 Arginine biosynthesis;map01100 Metabolic pathways;map01110 Biosynthesis of secondary metabolites;map01230 Biosynthesis of amino acids	HMDB0000904	--	Organic acids and derivatives	Carboxylic acids and derivatives	Amino acids, peptides, and analogues	--	--	--	No results	No results	Full match	174.088	8.40334e+06	6.55174e+06	3.50004e+06	5.69162e+06	5.55113e+06	4.93047e+06	2.04123e+06	1.61223e+06	1.44834e+06	3.04642e+06	2.08048e+06	2.32589e+06	2.75822	1.46374	9.65e-05	1	2.23141	up
Com_549_neg	MAG (18:4)	--	C21 H34 O4	350.246	8.275	--	--	--	--	--	--	--	--	--	--	No results	No results	Full match	331.228	1.20171e+08	160810485	1.18399e+08	9.23723e+07	5.56256e+07	3.82636e+08	5.33469e+07	5.40012e+07	5.18644e+07	4.99647e+07	6.55857e+07	6.00417e+07	2.77778	1.47393	0.0234996	0.944444	2.06896	up
Com_2504_neg	2-Oxoadipic acid	2-Oxoadipate; 2-Oxoadipic acid	C6 H8 O5	160.037	1.413	cpd:C00322	map00300 Lysine biosynthesis;map00310 Lysine degradation;map00380 Tryptophan metabolism;map01100 Metabolic pathways;map01210 2-Oxocarboxylic acid metabolism;map01230 Biosynthesis of amino acids	HMDB0000225	--	Organic acids and derivatives	Keto acids and derivatives	Medium-chain keto acids and derivatives	--	--	--	No results	No results	Full match	159.03	2.35276e+07	7.88017e+06	1.10232e+07	6.07134e+06	6.65251e+06	4.09876e+07	4.82576e+06	9.67046e+06	5.28208e+06	3.18322e+06	4.49245e+06	5.69846e+06	2.90001	1.53606	0.0428115	0.916667	1.27345	up
Com_22824_neg	Methyl linolenate	--	C19 H32 O2	292.241	9.78	--	--	--	--	--	--	--	--	--	--	No results	No results	Full match	291.233	488758	516401	1.02507e+06	183025	240523	1.46544e+06	214298	196012	261486	217978	239732	148720	3.06614	1.61642	0.0429344	0.833333	1.9954	up
Com_205_neg	Prostaglandin H1	--	C20 H34 O5	336.23	6.518	--	--	HMDB0013041	LMFA03010044	Lipids and lipid-like molecules	Fatty Acyls	Eicosanoids	Fatty Acyls [FA]	Eicosanoids [FA03]	Prostaglandins [FA0301]	Invalid mass	No results	No results	335.222	4.79609e+08	4.52343e+08	3.87483e+08	1.55878e+08	1.47844e+08	1477837936	1.17267e+08	1.05175e+08	1.19295e+08	1.09605e+08	275098245	256881885	3.15359	1.65699	0.0484867	0.888889	2.13913	up
Com_5854_neg	Ziyuglycoside I	--	C41 H66 O13	766.451	6.186	--	--	--	--	--	--	--	--	--	--	No results	No results	Full match	765.446	1.02372e+07	1.39457e+07	8.39777e+06	4.00756e+06	7.06061e+06	3.07211e+07	1.35003e+06	1.98562e+06	5.38756e+06	2.07643e+06	3.84292e+06	7.9569e+06	3.29078	1.71843	0.0138349	0.916667	1.52715	up
Com_992_neg	Esculin	Esculin; Esculoside	C15 H16 O9	340.08	5.093	cpd:C09264	--	HMDB0030820	--	Phenylpropanoids and polyketides	Coumarins and derivatives	Coumarin glycosides	--	--	--	No results	No results	Full match	339.072	3.69817e+07	6.0264e+07	1.74866e+08	3.19532e+08	2.28868e+08	5.25472e+07	5.42662e+07	5.95806e+07	4.26276e+07	5.2169e+07	3.73665e+07	1.18177e+07	3.38621	1.75967	0.0450287	0.805556	1.61065	up
Com_10110_neg	Typhaneoside	--	C34 H42 O20	770.228	5.128	--	--	HMDB0039541	LMPK12112350	Phenylpropanoids and polyketides	Flavonoids	Flavonoid glycosides	Polyketides [PR]	Flavonoids [PK12]	Flavones and Flavonols [PK1211]	No results	No results	Full match	769.22	2.455e+06	3.75901e+06	9.62509e+06	1.38795e+07	6.30248e+06	2.08207e+06	1.18296e+06	1.83413e+06	2.40098e+06	2.80265e+06	1.59029e+06	928250	3.54802	1.82702	0.0147451	0.916667	1.8398	up
Com_2972_neg	Thromboxane B3	--	C20 H32 O6	322.214	5.967	--	--	HMDB0005099	LMFA03030016	Lipids and lipid-like molecules	Fatty Acyls	Eicosanoids	Fatty Acyls [FA]	Eicosanoids [FA03]	Thromboxanes [FA0303]	Invalid mass	No results	No results	321.207	1.86665e+07	1.84917e+07	1.06081e+07	8.01421e+06	5.27316e+06	6.57808e+07	2.81909e+06	2.42308e+06	4.40773e+06	4.39402e+06	8.66255e+06	1.07518e+07	3.79083	1.92251	0.0302774	0.861111	1.93278	up
Com_18988_neg	Cinobufagin	Cinobufagin	C26 H34 O6	442.236	7.129	cpd:C16931	--	--	LMST01130032	--	--	--	Sterols [ST]	Sterols [ST01]	Bufanolides and derivatives [ST0113]	No results	No results	Full match	441.229	1.33803e+06	720679	339855	462263	445325	2.99867e+06	154831	147920	221658	240150	483704	333816	3.98515	1.99463	0.0173035	0.916667	2.17481	up
Com_16544_neg	Ganoderic acid C6	--	C30 H42 O8	530.288	7.352	--	--	--	--	--	--	--	--	--	--	No results	No results	Full match	529.281	2.64159e+06	2.40458e+06	1.72867e+06	4.87058e+06	2.48108e+06	2.5447e+06	390795	409210	870130	971314	789842	734141	4.00228	2.00082	6.78e-05	1	3.1556	up
Com_885_neg	Prostaglandin H2	Prostaglandin H2; (5Z,13E)-(15S)-9alpha,11alpha-Epidioxy-15-hydroxyprosta-5,13-dienoate; (5Z,13E,15S)-9alpha,11alpha-Epidioxy-15-hydroxyprosta-5,13-dienoate; PGH2; (5Z,9alpha,11alpha,13E,15S)-9,11-Epidioxy-15-hydroxy-prosta-5,13-dienoate	C20 H32 O5	334.214	6.193	cpd:C00427	map00590 Arachidonic acid metabolism;map01100 Metabolic pathways	HMDB0001381	LMFA03010010	Lipids and lipid-like molecules	Fatty Acyls	Eicosanoids	Fatty Acyls [FA]	Eicosanoids [FA03]	Prostaglandins [FA0301]	Invalid mass	No results	No match	333.207	7.65063e+07	1.56899e+08	9.43141e+07	3.23034e+07	3.28344e+07	3.36699e+08	1.89658e+07	1.71843e+07	1.9827e+07	2.21936e+07	4.31794e+07	4.65289e+07	4.34573	2.1196	0.0212907	0.888889	2.46151	up
Com_635_neg	15(R)-Prostaglandin E2	--	C20 H32 O5	352.225	6.469	--	--	--	--	--	--	--	--	--	--	Full match	No results	No results	351.218	1.48248e+08	1.429e+08	2.14666e+08	5.4053e+07	9.59137e+07	5.10997e+08	1.91923e+07	3.01896e+07	3.67029e+07	3.29434e+07	8.26411e+07	6.42705e+07	4.38738	2.13336	0.00613322	0.944444	1.31785	up
Com_8499_neg	Schizandrol A	--	C24 H32 O7	432.213	6.402	--	--	--	--	--	--	--	--	--	--	No results	No results	Full match	431.205	2.15206e+06	2.95618e+06	4.11245e+06	1.22766e+06	751300	3.87432e+06	225798	227269	682400	533606	595385	1.06407e+06	4.52872	2.1791	0.00262231	0.972222	2.31178	up
Com_4762_neg	15(R),19(R)-Hydroxy prostaglandin F1α	--	C20 H36 O6	354.241	6.27	--	--	--	--	--	--	--	--	--	--	Invalid mass	No results	No results	353.234	1.81804e+07	1.81106e+07	2.16716e+07	4.84694e+06	7.19513e+06	4.11908e+07	2.21133e+06	1.63875e+06	2.75224e+06	3.17085e+06	6.91424e+06	6.02277e+06	4.89628	2.29169	0.00413347	0.944444	1.62838	up
Com_404_neg	Phytocassane E	--	C20 H28 O3	316.204	7.446	--	--	HMDB0031773	--	Lipids and lipid-like molecules	Prenol lipids	Diterpenoids	--	--	--	No results	No results	Full match	315.196	2.00127e+08	2.21017e+08	122352481	7.69748e+07	2.84099e+07	7.67279e+08	1.80035e+07	2.40841e+07	2.81283e+07	4.30628e+07	8.78806e+07	8.2643e+07	4.98996	2.31903	0.0387275	0.861111	1.7825	up
Com_17240_neg	Resveratrol	Resveratrol; 3,4',5-Trihydroxystilbene; trans-Resveratrol	C14 H12 O3	228.079	6.147	cpd:C03582	map00945 Stilbenoid, diarylheptanoid and gingerol biosynthesis;map01110 Biosynthesis of secondary metabolites	HMDB0041772	LMPK13090005	Phenylpropanoids and polyketides	Stilbenes		Polyketides [PR]	Aromatic polyketides [PK13]	Diphenyl ethers, biphenyls, dibenzyls and stilbenes [PK1309]	No results	No results	Full match	227.071	2.02975e+06	4.21179e+06	2.64562e+06	1.47298e+06	3.77394e+06	3.97879e+06	519587	568200	442475	973800	627678	437868	5.07419	2.34318	3.61e-05	1	3.09439	up
Com_11428_neg	Propylparaben	--	C10 H12 O3	180.079	6.81	--	--	HMDB0032574	--	Benzenoids	Benzene and substituted derivatives	Benzoic acids and derivatives	--	--	--	Full match	No results	Full match	179.071	1.5158e+06	2.26884e+06	1.06679e+06	794452	819817	1.01012e+07	379375	423250	460583	598430	545119	440956	5.81762	2.54043	0.0210776	1	2.41078	up
Com_2251_neg	(+/-)5-iPF2α-VI	--	C20 H34 O5	354.241	6.491	--	--	--	--	--	--	--	--	--	--	Full match	No results	No results	353.233	6.75405e+06	7.68156e+06	1.19306e+07	3.29222e+06	5.06945e+06	5.51085e+07	1.05524e+06	1.0147e+06	2.52061e+06	3.27421e+06	3.8997e+06	3.25452e+06	5.98152	2.58051	0.015671	0.972222	1.95346	up
Com_1420_neg	2-Isopropylmalic acid	alpha-Isopropylmalate; (2S)-2-Isopropylmalate; (2S)-2-Hydroxy-2-isopropylsuccinic acid; 2-Isopropylmalic acid; 3-Carboxy-3-hydroxy-4-methylpentanoate; 3-Carboxy-3-hydroxyisocaproate	C7 H12 O5	176.069	5.418	cpd:C02504	map00290 Valine, leucine and isoleucine biosynthesis;map00620 Pyruvate metabolism;map01100 Metabolic pathways;map01110 Biosynthesis of secondary metabolites;map01210 2-Oxocarboxylic acid metabolism;map01230 Biosynthesis of amino acids	HMDB0000402	--	Lipids and lipid-like molecules	Fatty Acyls	Fatty acids and conjugates	--	--	--	Full match	Full match	Full match	175.061	1.88643e+08	2.14019e+08	4.19002e+07	2.34461e+07	5.87293e+07	3.70554e+07	1.22752e+07	1.5843e+07	1.28682e+07	1.23119e+07	1.71811e+07	1.69168e+07	6.451	2.68952	0.00851414	1	3.20125	up
Com_9656_neg	1-(1,8-dihydroxy-3,6-dimethyl-2-naphthyl)ethan-1-one	--	C14 H14 O3	230.094	6.105	--	--	--	--	--	--	--	--	--	--	Full match	No results	Full match	229.087	8.0367e+06	2.64025e+06	2.51598e+06	1.76194e+06	3.38546e+06	1.37808e+07	502750	590855	947857	620190	777064	658219	7.84029	2.97091	0.0018852	1	2.79064	up
Com_10133_neg	ethyl 3-cyano-6-methyl-2-(phenylthio)isonicotinate	--	C16 H14 N2 O2 S	298.082	6.212	--	--	--	--	--	--	--	--	--	--	Invalid mass	No results	No results	297.074	1.15798e+07	1.11772e+07	7.21633e+06	3.89144e+06	1.38949e+07	1.16014e+07	851664	871781	1.72255e+06	1.68133e+06	1.18941e+06	934210	8.18668	3.03328	1.1e-05	1	2.51842	up
Com_4320_neg	β-Muricholic acid	beta-Muricholate; beta-Muricholic acid; 3alpha,6beta,7beta-Trihydroxy-5beta-cholan-24-oic acid; 5beta-Cholanic acid-3alpha,6beta,7beta-triol	C24 H40 O5	454.293	7.335	cpd:C17726	--	--	--	--	--	--	--	--	--	Invalid mass	No results	No results	453.286	6.29923e+06	1.89222e+07	4.96613e+07	2.96181e+06	3.65668e+06	1.76776e+07	909372	499887	1.35927e+06	1.18701e+06	2.02046e+06	1.91498e+06	12.5686	3.65176	0.00323373	1	2.46508	up
Com_533_neg	Prostaglandin F1α	Prostaglandin F1alpha; (13E,15S)-9alpha,11alpha-9,11,15-Trihydroxyprost-13-en-1-oic acid	C20 H36 O5	356.256	6.3	cpd:C06475	--	--	--	--	--	--	--	--	--	Full match	No results	No results	355.249	1.51061e+07	2.72814e+08	1.19423e+08	2.163e+07	2.31323e+07	6.11835e+08	8.90222e+06	8.99481e+06	3.52083e+06	8.8017e+06	3.7544e+07	1.07236e+07	13.5556	3.76082	0.0238561	0.916667	1.70984	up
Com_113_neg	15-Deoxy-Δ12,14-prostaglandin D2	--	C20 H30 O4	316.204	7.213	--	--	--	--	--	--	--	--	--	--	Invalid mass	No results	No match	315.196	1.37077e+08	1.57088e+08	3.22396e+08	5.1457e+07	5.12848e+07	2846026230	5.582e+06	5.68944e+06	2.20946e+07	2.01652e+07	9.40408e+07	1.01397e+08	14.3204	3.84	0.0238952	0.888889	2.069	up
Com_4781_neg	16α-Hydroxyestrone	16alpha-Hydroxyestrone	C18 H22 O3	286.153	5.181	cpd:C05300	map01100 Metabolic pathways	--	--	--	--	--	--	--	--	Invalid mass	No results	No results	285.146	2.48917e+07	4.55241e+07	3.80269e+07	3.85927e+06	5.04632e+06	1.20406e+07	882715	880077	768374	575745	3.37151e+06	2.38062e+06	14.6053	3.86842	0.000903216	1	2.36702	up
Com_5304_neg	8-Isoprostaglandin F1α	--	C20 H36 O5	356.256	6.914	--	--	--	--	--	--	--	--	--	--	Full match	No results	No results	355.249	2.88279e+06	3.91362e+07	3.3019e+07	4.11683e+06	889675	3.71112e+06	494218	280404	812441	882913	1.41914e+06	1.61047e+06	15.2294	3.92879	0.0176201	0.944444	2.00147	up
