# Supplementary material for: Targeted and untargeted metabolomics reveals deep analysis of drought stress responses in needles and roots of Pinus taeda seedlings
Source: Front Plant Sci. 2023 Jan 31;13:1031466. doi: 10.3389/fpls.2022.1031466 (PMC9927248; doi:10.3389/fpls.2022.1031466)
Supplement: Supplementary Figure 1 — PLS-DA scores of experimental groups under negative ion mode. (A) needles (red) vs. roots (blue) of WW seedlings; (B) needles of WS (red) vs.WW (blue) pine seedlings; (C) needles (red) vs. roots (blue) of WS pine seedlings; (D) roots of WS (red) vs. WW (blue) pine seedlings. WW, well-watered; WS, water-stressed. [file DataSheet_1.zip › Supplementary Tables/Table S4.XLSX]

## Sheet: Diff_Venn_Intersection_neg
ID	Name	B.vs.A	D.vs.C	A.vs.C	B.vs.D
Com_1635_neg	Lupulin A	1	1	1	1

## Sheet: Diff_Ven_Intersection_pos
ID	Name	B.vs.A	D.vs.C	A.vs.C	B.vs.D
Com_17968_pos	6-Shogaol	1	1	1	1

## Sheet: Diff_Venn_Union_neg
ID	Name	B.vs.A	D.vs.C	A.vs.C	B.vs.D
Com_1974_neg	Sibirioside A	0	0	1	1
Com_13461_neg	1-(2,4-dihydroxyphenyl)-2-(3,5-dimethoxyphenyl)propan-1-one	0	0	1	0
Com_15102_neg	Prostaglandin D3	0	1	1	0
Com_2670_neg	Rhaponticin	0	0	1	1
Com_1074_neg	Salicylic acid O-glucoside	0	0	1	1
Com_2074_neg	N-Acetyl-D-alloisoleucine	0	0	1	1
Com_4162_neg	Quercetin 3-alpha-L-arabinofuranoside (Avicularin)	0	0	1	1
Com_465_neg	16-(Hexopyranosyloxy)-7-hydroxy-8,9-epoxypimaran-18-oic acid	0	0	1	1
Com_25106_neg	Petunidin-3-O-glucoside chloride	0	0	1	0
Com_615_neg	Aempferol-3-O-rutinoside	0	0	1	1
Com_11260_neg	1-O-Palmitoylhexitol	0	0	1	0
Com_635_neg	15(R)-Prostaglandin E2	0	1	1	1
Com_3833_neg	Hesperetin 5-O-glucoside	0	0	0	1
Com_10853_neg	LPC 20:3	0	0	1	0
Com_1309_neg	11-Dehydro thromboxane B2	0	0	1	0
Com_521_neg	Loganic acid	0	0	1	1
Com_1409_neg	4-Oxoproline	0	1	0	1
Com_13770_neg	2,3-Dinor-8-epi-prostaglandin F2α	0	0	1	1
Com_450_neg	4-(2,3-dihydrobenzo[b]furan-5-yl)pyrimidine-2-thiol	0	0	1	1
Com_1250_neg	Alpha-Linolenic acid	0	0	0	1
Com_7497_neg	2-Methylglutaric acid	0	0	1	1
Com_1121_neg	Tuberonic acid hexoside	0	1	1	0
Com_3279_neg	D-(-)-Arabinose	0	0	1	1
Com_1190_neg	Fumaric acid	0	0	1	1
Com_87_neg	Tretinoin	0	0	1	1
Com_2539_neg	(±)19(20)-DiHDPA	0	0	1	1
Com_2469_neg	Pratensein-7-O-glucoside	0	1	0	1
Com_992_neg	Esculin	0	1	0	1
Com_413_neg	Tricin O-malonylhexoside	0	0	1	1
Com_376_neg	Prim-O-glucosylcimifugin	0	0	1	1
Com_662_neg	Agnuside	0	0	1	1
Com_1_neg	D-(-)-Quinic acid	0	0	1	1
Com_14131_neg	iP9G	0	0	1	1
Com_6389_neg	Arabidopyl ketoadipic acid	0	0	1	1
Com_1517_neg	Isomucronulatol-7-O-glucoside	0	0	1	1
Com_3564_neg	Hordatine A	0	0	1	1
Com_21706_neg	Isosilybin	0	0	1	0
Com_3994_neg	Rutin	0	0	1	0
Com_3846_neg	(±)12(13)-DiHOME	0	1	0	0
Com_3866_neg	Oridonin	0	0	0	1
Com_5608_neg	C-pentosyl-apeignin O-feruloylhexoside	0	0	1	1
Com_7129_neg	Selgin C-hexoside	0	0	0	1
Com_19_neg	3,4,5-trihydroxycyclohex-1-ene-1-carboxylic acid	0	0	1	1
Com_2778_neg	Euphorbiasteroid	0	0	1	1
Com_460_neg	Scopolin	0	0	1	0
Com_6180_neg	4-oxo-4,5,6,7-tetrahydrobenzo[b]furan-3-carboxylic acid	0	0	0	1
Com_6138_neg	Syringenone	0	1	0	0
Com_5619_neg	Methyl hesperidin	0	0	0	1
Com_3439_neg	Arctigenin-4'-O-beta-Gentiobioside	0	0	1	0
Com_3784_neg	Perillic acid	0	0	1	1
Com_1460_neg	1a,1b-Dihomo prostaglandin E1	0	1	0	1
Com_3837_neg	16-Hydroxyhexadecanoic acid	0	1	1	0
Com_4869_neg	Gardenoside	0	0	1	1
Com_841_neg	D-Sedoheptulose 7-phosphate	0	0	1	1
Com_3841_neg	13(S)-HOTrE	0	0	1	1
Com_2435_neg	Curculigoside	0	0	1	1
Com_23551_neg	Lysopc 14:0	0	0	1	1
Com_56_neg	DL-Malic acid	0	0	1	1
Com_13691_neg	Syringic acid	0	0	0	1
Com_2527_neg	Asperulosid	1	0	0	1
Com_5854_neg	Ziyuglycoside I	0	1	0	1
Com_8008_neg	Nitidine	0	0	0	1
Com_3954_neg	Camelliaside A	0	0	0	1
Com_2923_neg	12-Oxo phytodienoic acid	0	0	1	1
Com_13961_neg	Apigeninidin 5-glucoside	0	0	1	1
Com_926_neg	2-Hydroxy-2-methyl-3-buten-1-yl beta-D-glucopyranoside	0	0	1	0
Com_1362_neg	D-(-)-Glutamine	0	0	0	1
Com_9656_neg	1-(1,8-dihydroxy-3,6-dimethyl-2-naphthyl)ethan-1-one	0	1	0	1
Com_11917_neg	Salvianolic acid D	0	0	1	1
Com_10936_neg	Harpagide	0	0	1	0
Com_2631_neg	Adenosine5-phosphosulfate	0	0	0	1
Com_5717_neg	6-Methylcoumarin	0	0	1	1
Com_789_neg	Sesamoside	0	1	0	1
Com_14474_neg	Heterophyllin B	1	0	1	0
Com_2370_neg	Geniposidic acid	0	0	1	0
Com_3239_neg	Neomangiferin	0	0	1	0
Com_113_neg	15-Deoxy-Δ12,14-prostaglandin D2	0	1	1	0
Com_1629_neg	N-Acetyl-L-phenylalanine	0	0	1	1
Com_2093_neg	3-(3-pyridylamino)-2-[4-(trifluoromethoxy)benzoyl]acrylonitrile	0	0	1	1
Com_454_neg	Dehydro-L-ascorbic acid	0	0	1	1
Com_9348_neg	GDP-alpha-D-glucose	0	0	1	0
Com_6001_neg	Licoagroside D	0	0	1	1
Com_4646_neg	Azelaic acid	0	0	1	1
Com_4290_neg	Integrifoside A	0	1	0	1
Com_3978_neg	Bufalin	0	0	1	1
Com_673_neg	δ-Ribono-1,4-lactone	0	0	0	1
Com_117_neg	Skimmin	0	0	1	1
Com_5430_neg	Heptamethoxyflavone	0	0	1	0
Com_726_neg	Cmp_257	0	0	1	1
Com_2251_neg	(+/-)5-iPF2α-VI	1	1	0	0
Com_7676_neg	Tricin 5-O-hexoside derivative	0	0	0	1
Com_3576_neg	Quercetin-O-glucoside	0	1	0	0
Com_14025_neg	9-Hydroxy-(10E,12Z,15Z)-Octadecatrienoic Acid	1	0	1	0
Com_20950_neg	D-Proline	0	1	0	1
Com_111_neg	D-Xylulose	0	0	1	1
Com_25797_neg	PEtOH (18:2-20:5)	0	0	1	1
Com_241_neg	Benzoic acid	0	0	1	1
Com_10650_neg	13,14-dihydro-15-keto-tetranor Prostaglandin D2	0	0	1	1
Com_1828_neg	N-Sinapoylagmatine	0	0	1	1
Com_10817_neg	Pseuoginsenoside F11	1	0	0	1
Com_888_neg	Quercetin-3-O-beta-glucopyranosyl-6'-acetate	0	0	1	1
Com_5726_neg	Bis(2-methyl-3-furyl)disulphide	0	0	1	1
Com_21685_neg	Protobioside	0	1	0	0
Com_5222_neg	3-benzyl-1-butyl-4-hydroxy-1,2-dihydroquinolin-2-one	1	0	0	0
Com_154_neg	O-p-Coumaroyl quinacyl quinic acid O-hexoside	0	0	1	1
Com_18591_neg	Tricin 4'-O-beta-guaiacylglycerol	0	0	0	1
Com_13874_neg	Dodecanedioic acid	0	1	1	0
Com_12443_neg	2'-O-acetylpoliumoside	0	0	1	1
Com_1806_neg	1-O-Feruloyl quinic acid	0	0	1	1
Com_6752_neg	Baohuoside I	0	0	1	1
Com_473_neg	Quercetin-3β-D-glucoside	0	0	1	1
Com_9474_neg	Terephthalic acid	0	1	0	0
Com_4206_neg	olivil	0	0	1	0
Com_3652_neg	Estrone sulfate	0	0	1	0
Com_3409_neg	Cantharidin	0	0	1	1
Com_614_neg	Polygalaxanthone Ⅶ	0	0	1	1
Com_9027_neg	Arabidopyl shikimic acid	0	0	1	0
Com_13434_neg	N-(3-Indolylacetyl)-L-Alanine	0	0	1	0
Com_18334_neg	PEtOH (16:2-20:5)	0	0	1	1
Com_3307_neg	Triethyl citrate	0	1	0	0
Com_1746_neg	Isoliquiritin apioside	1	0	1	0
Com_2694_neg	Indole-3-pyruvic acid	1	0	0	0
Com_370_neg	Bilobalide	0	0	1	1
Com_7125_neg	C-hexosyl-luteolin O-p-coumaroylhexoside	0	0	1	1
Com_132_neg	7-Methylxanthine	0	0	1	1
Com_318_neg	Chlortetracycline	0	0	1	1
Com_1408_neg	3-O-p-coumaroyl quinic acid O-hexoside	0	0	1	1
Com_3900_neg	Plantamajoside	0	0	1	1
Com_3199_neg	Eriodictyol-7-O-glucoside	0	0	0	1
Com_19403_neg	LPE 14:0	0	0	1	1
Com_2846_neg	Poncirin	0	0	1	1
Com_8_neg	11-Deoxy prostaglandin F2β	1	0	0	1
Com_16544_neg	Ganoderic acid C6	1	1	0	0
Com_15463_neg	Kaempferol-3-Galactoside-6''-Rhamnoside-3'''-Rhamnoside	1	0	0	0
Com_3125_neg	Rosavin	0	0	0	1
Com_4062_neg	D(+)-Phenyllactic acid	0	0	1	1
Com_24859_neg	2-Aminoethylphosphonate	0	0	1	1
Com_8860_neg	Ptaquiloside	1	0	1	1
Com_12430_neg	Paederosidic acid	0	0	1	0
Com_19192_neg	PEtOH (17:2-20:5)	0	0	1	1
Com_6790_neg	Biliverdin	0	0	1	1
Com_2483_neg	LPC 18:2	0	0	1	1
Com_1275_neg	Bilirubin	1	0	0	1
Com_4194_neg	Chikusetsusponin Iva	0	0	1	0
Com_6094_neg	Dihydroartemisinin	0	0	1	1
Com_312_neg	columbianetin acetate	0	0	1	1
Com_2104_neg	L-Glutathione oxidized	0	0	1	0
Com_1248_neg	Polydatin	0	0	1	1
Com_22148_neg	Obacunone	0	0	0	1
Com_17939_neg	D-3-Phosphoglyceric acid	0	0	1	0
Com_1073_neg	Topotecan	1	1	0	0
Com_963_neg	Trilobatin	0	0	1	1
Com_10643_neg	Nor-9-carboxy-δ9-THC	0	0	1	0
Com_10596_neg	Wighteone	0	0	1	1
Com_404_neg	Phytocassane E	0	1	0	0
Com_2506_neg	2-Oxoglutaric acid	1	0	0	0
Com_2899_neg	2-Hydroxymyristic acid	0	0	1	1
Com_5834_neg	(+/-)-CP 47,497-C7-Hydroxy metabolite	0	0	1	1
Com_5526_neg	Epsilon-Viniferin	0	0	1	1
Com_2504_neg	2-Oxoadipic acid	0	1	1	0
Com_1420_neg	2-Isopropylmalic acid	0	1	0	0
Com_2405_neg	Paederoside	0	0	1	1
Com_25768_neg	Verbascoside	0	0	1	0
Com_6735_neg	(2E)-4-Hydroxy-3,7-dimethyl-2,6-octadien-1-yl beta-D-glucopyranoside	0	0	1	0
Com_7318_neg	2'-Deoxyinosine	0	0	1	1
Com_11232_neg	Pentadecanoic Acid	0	0	1	1
Com_165_neg	Dihydroroseoside	0	0	1	1
Com_1670_neg	L-Threonic acid	0	0	1	1
Com_626_neg	Orcinol gentiobioside	0	0	1	1
Com_3260_neg	Eriodictyol O-malonylhexoside	0	0	1	1
Com_68_neg	Ascorbic acid	0	0	1	1
Com_9431_neg	Palmaturbine	0	0	1	1
Com_10_neg	α,α-Trehalose	0	0	1	1
Com_9079_neg	Saikosaponin B2	1	0	1	0
Com_30_neg	Astringin	0	0	1	1
Com_1780_neg	19(R)-Hydroxy-prostaglandin E2	0	1	1	0
Com_2769_neg	Epimedin C	0	0	1	1
Com_5114_neg	D-(-)-Mannitol	0	1	0	0
Com_1180_neg	Syringaldehyde	0	0	1	1
Com_6897_neg	5,7-Dihydroxy-2-(3-hydroxy-4-methoxyphenyl)chroman-4-one	0	0	1	0
Com_957_neg	Trehalose 6-phosphate	0	0	1	1
Com_4303_neg	Δ17-6-keto prostaglandin F1α	0	1	0	0
Com_5998_neg	Luteolin	0	0	1	1
Com_3090_neg	Uridine	0	0	1	1
Com_11410_neg	17α-Hydroxypregnenolone	1	0	0	0
Com_12986_neg	Forskolin	0	0	0	1
Com_9996_neg	Epimedin A	0	0	0	1
Com_893_neg	Dihydromyricetin	0	1	0	0
Com_2505_neg	Lysionotin	0	0	1	1
Com_1027_neg	11-Epiprostaglandin E1	0	0	0	1
Com_3903_neg	Sec-O-Glucosylhamaudol	0	0	1	1
Com_2283_neg	Oxypaeoniflorin	0	0	1	1
Com_410_neg	Secoisolariciresinol diglucoside	0	0	1	1
Com_16939_neg	Salvianolic acid A	0	0	1	0
Com_16976_neg	N-benzyl-N-methyl-N'-phenylurea	1	0	0	1
Com_1798_neg	Artesunate	0	0	1	1
Com_6110_neg	Polygalaxanthone Ⅵ	0	0	1	1
Com_10317_neg	Picramnioside F	0	0	1	1
Com_134_neg	Procyanidin B2	0	0	1	0
Com_1316_neg	Succinic semialdehyde	0	0	1	1
Com_6717_neg	LPC 16:0	0	1	1	0
Com_151_neg	C-pentosyl-apigenin O-p-coumaroylhexoside	0	0	1	1
Com_15263_neg	6,7,4'-Trihydroxyisoflavone	0	0	1	1
Com_1882_neg	Corchorifatty acid F	0	0	1	1
Com_8381_neg	Timosaponin A3	0	0	1	0
Com_1620_neg	Tricin 5-O-hexoside	0	0	1	1
Com_16137_neg	Rehmannioside D	0	0	1	0
Com_6799_neg	Eicosapentaenoic acid	1	1	0	1
Com_3486_neg	Salidroside	0	0	0	1
Com_226_neg	Apigenin C-pentoside	0	0	1	1
Com_1488_neg	Uridine 5'-diphosphogalactose	0	1	1	0
Com_418_neg	myricetin 3-O-beta-D-galactopyranoside	0	0	1	1
Com_11092_neg	Sinapoyl O-hexoside	0	1	0	1
Com_4320_neg	β-Muricholic acid	0	1	0	1
Com_10932_neg	Timosaponin BII	0	1	1	1
Com_4762_neg	15(R),19(R)-Hydroxy prostaglandin F1α	0	1	0	1
Com_2905_neg	Maltitol	0	0	0	1
Com_10011_neg	Demethoxycurcumin	0	0	1	1
Com_10509_neg	N7-Methylguanosine	0	0	1	1
Com_232_neg	2,4-Dihydroxybenzoic acid	0	1	0	0
Com_533_neg	Prostaglandin F1α	0	1	0	1
Com_1226_neg	Sibiricose A5	0	0	1	1
Com_22599_neg	Naringin	0	0	1	1
Com_10525_neg	Oxytetracycline	0	0	1	0
Com_1051_neg	Sorbic acid	0	0	1	1
Com_8499_neg	Schizandrol A	0	1	1	0
Com_25583_neg	D-Xylonic acid	0	1	0	1
Com_4224_neg	Tracheloside	1	0	0	0
Com_18573_neg	Wogonoside	0	0	1	1
Com_5800_neg	Nuzhenide	0	0	1	0
Com_3838_neg	Quercetin	0	0	1	1
Com_2363_neg	FAHFA (20:5/20:4)	0	0	1	1
Com_18972_neg	Hordatine B	0	1	1	0
Com_321_neg	20-Hydroxy-(5Z,8Z,11Z,14Z)-eicosatetraenoic acid	0	0	1	0
Com_5743_neg	pteroside A	0	0	1	1
Com_2924_neg	Acetylharpagide	0	0	1	1
Com_15348_neg	Trigoneoside Xb	0	0	1	1
Com_13_neg	Catechin	0	1	0	0
Com_11267_neg	HBMP (18:1-20:5-20:5)	0	0	1	1
Com_7296_neg	Raffinose	0	0	1	0
Com_149_neg	cis-5,8,11,14,17-Eicosapentaenoic acid	0	0	1	1
Com_7433_neg	Lithospermoside	0	0	1	0
Com_1623_neg	3-O-p-coumaroyl shikimic acid O-hexoside	0	0	1	0
Com_1327_neg	Caffeic acid O-glucoside	1	0	0	1
Com_10756_neg	1,3,5-Trimethoxybenzene	0	1	0	1
Com_14_neg	MAG (18:3)	1	0	0	1
Com_12702_neg	trans-Zeatin-riboside	1	0	0	1
Com_3948_neg	D-(-)-Salicin	0	0	0	1
Com_5309_neg	Dihydrokaempferol	0	0	0	1
Com_10133_neg	ethyl 3-cyano-6-methyl-2-(phenylthio)isonicotinate	0	1	0	1
Com_11782_neg	(±)9-HpODE	0	0	1	0
Com_3037_neg	Ganoderic acid H	0	0	1	1
Com_11791_neg	L-Citrulline	0	1	0	0
Com_9822_neg	N-[(Tert-butoxy)carbonyl]-L-tryptophan	0	0	1	1
Com_12506_neg	Uridine monophosphate (UMP)	0	0	1	1
Com_1138_neg	Protoporphyrin IX	0	0	1	1
Com_15456_neg	Pseudoginsenoside-RT5	0	0	1	1
Com_15315_neg	1,11-Undecanedicarboxylic acid	0	0	0	1
Com_7652_neg	L-Histidine	0	0	0	1
Com_205_neg	Prostaglandin H1	0	1	0	0
Com_10110_neg	Typhaneoside	0	1	0	1
Com_4_neg	alpha-Ketoglutaric acid	0	0	1	1
Com_22214_neg	Ellagic acid	0	1	0	0
Com_2137_neg	Kaji-ichigoside F1	0	0	1	0
Com_48_neg	Sweroside	0	0	1	1
Com_5136_neg	Galloylpaeoniflorin	0	0	0	1
Com_10249_neg	7-O-Methylmangiferin	0	0	1	1
Com_5073_neg	UDP-N-acetylglucosamine	0	0	1	0
Com_9968_neg	Asp-glu	0	1	0	1
Com_114_neg	Gluconic acid	0	0	1	1
Com_1127_neg	Maltotriitol	0	0	1	1
Com_846_neg	Oleuropein	0	0	1	1
Com_193_neg	Gluconolactone	0	0	1	1
Com_2979_neg	Pectolinarin	0	0	1	1
Com_5823_neg	20(R)-Ginsenoside Rh1	0	0	1	1
Com_640_neg	19(R)-Hydroxy prostaglandin A2	0	0	0	1
Com_10058_neg	5,6-Dehydroginsenoside Rd	0	0	0	1
Com_2861_neg	Phloridzin	0	0	1	1
Com_4360_neg	Oenin chloride	0	0	1	1
Com_290_neg	Prostaglandin J2	0	0	0	1
Com_567_neg	7beta-Hydroxylathyrol	0	0	0	1
Com_240_neg	Sucrose	0	0	1	1
Com_22824_neg	Methyl linolenate	0	1	0	0
Com_17107_neg	2-(1-benzothiophen-3-ylmethylene)-3,4-dihydronaphthalen-1(2H)-one	1	1	0	0
Com_175_neg	D-(+)-Mannose	0	0	1	0
Com_4401_neg	Benzyl 6-O-beta-D-glucopyranosyl-beta-D-glucopyranoside	0	0	0	1
Com_8075_neg	Astragaloside IV	0	0	0	1
Com_3377_neg	Ferulaldehyde	0	0	1	1
Com_12502_neg	Jasmonic acid	0	0	1	1
Com_25441_neg	3-Methylxanthine	0	1	1	0
Com_4269_neg	(+/-)12(13)-DiHOME	0	0	1	1
Com_1635_neg	Lupulin A	1	1	1	1
Com_6465_neg	(3R)-4,4-Dimethyl-2-oxotetrahydro-3-furanyl beta-D-glucopyranoside	0	0	1	0
Com_9753_neg	Angoroside C	0	0	1	1
Com_2618_neg	N', N''-DiSinapoylspermidine	0	0	1	1
Com_19701_neg	D-(+)-Maltose	0	1	0	1
Com_6197_neg	1,N6-Etheno-2-Deoxy-Adenosine	0	0	1	1
Com_18988_neg	Cinobufagin	0	1	0	1
Com_1099_neg	Erythronolactone	1	0	1	0
Com_3358_neg	Neohesperidin dihydrochalcone	0	0	1	1
Com_4285_neg	(±)-Abscisic acid	1	0	0	0
Com_17399_neg	Tussilagone	1	0	0	1
Com_4837_neg	1,2,3,7-Tetramethoxyxanthone	0	0	1	1
Com_2935_neg	3-Hydroxybenzoic acid	0	0	1	1
Com_2972_neg	Thromboxane B3	0	1	1	0
Com_280_neg	CUMYL-PICA N-pentanoic acid metabolite	0	0	1	1
Com_5342_neg	di-C,C-pentosyl-luteolin	0	0	1	0
Com_785_neg	8-iso-15-keto Prostaglandin E2	0	0	1	0
Com_14650_neg	N-(6-chloro-1,3-benzothiazol-2-yl)-4-(trifluoromethyl)benzamide	0	0	1	0
Com_16146_neg	tetranor-12(R)-HETE	1	1	0	0
Com_16188_neg	Neohesperidin	1	0	0	0
Com_4213_neg	N-Acetyl-L-carnosine	0	0	1	1
Com_5451_neg	Albiflorin	0	0	1	0
Com_1998_neg	Phytolaccagenin	0	0	1	1
Com_10965_neg	3,8,9-trihydroxy-10-propyl-3,4,5,8,9,10-hexahydro-2H-oxecin-2-one	0	1	0	1
Com_2270_neg	Isosinensetin	0	0	1	0
Com_8042_neg	L-Phenylalanine	0	0	1	1
Com_7360_neg	Guanosine	0	0	0	1
Com_6106_neg	Kynurenic acid O-hexside	0	0	1	1
Com_316_neg	Astragalus polyphenols	0	0	1	1
Com_3364_neg	D-Mannose 6-phosphate	0	0	1	1
Com_8701_neg	Prostaglandin F3α	0	0	1	0
Com_3724_neg	Hexadecanedioic acid	1	1	0	0
Com_5416_neg	Aucubin	0	1	0	0
Com_2174_neg	Rhapontigenin 3'-O-glucoside	0	0	1	1
Com_3895_neg	C-pentosyl-luteolin O-p-coumaroylhexoside	0	0	1	0
Com_16023_neg	Saikosaponin E	0	0	0	1
Com_9264_neg	tetranor-PGFM	0	0	1	1
Com_9527_neg	4,5-Dicaffeoylquinic acid	0	0	1	1
Com_14693_neg	Vaccarin	0	0	0	1
Com_10897_neg	O-p-coumaroyl-O-salicyloyl quinic acid	0	0	1	0
Com_9893_neg	6-Ketoprostaglandin F1α	1	0	0	0
Com_572_neg	Cannabidiolic acid	1	0	1	0
Com_11602_neg	6''-o-acetylgenistin	0	0	1	1
Com_9011_neg	5-oxoproline	0	0	0	1
Com_549_neg	MAG (18:4)	1	1	0	0
Com_3178_neg	Tenuifolin	0	0	1	0
Com_639_neg	Dihydrokavain	0	0	1	1
Com_5191_neg	Arbutin	0	0	0	1
Com_19267_neg	Allantoin	0	0	1	1
Com_22537_neg	Hirsuteine	1	0	0	1
Com_251_neg	2-Furoylglycine	0	0	0	1
Com_1053_neg	2-(acetylamino)-3-[4-(acetylamino)phenyl]acrylic acid	0	0	1	0
Com_11428_neg	Propylparaben	0	1	0	1
Com_15395_neg	1,7-Dimethoxyxanthone	1	0	0	0
Com_5846_neg	Rhodionin	0	0	1	0
Com_2147_neg	senkyunolide O	0	0	1	1
Com_2959_neg	Thioctic acid	0	0	1	0
Com_885_neg	Prostaglandin H2	1	1	0	0
Com_3280_neg	Suberosin	0	0	1	1
Com_3309_neg	17(S)-HpDHA	0	0	1	1
Com_4496_neg	(S)-Zearalanone	0	0	1	1
Com_3743_neg	N-Acetylvaline	0	0	1	1
Com_3169_neg	Aloesin	0	0	1	1
Com_966_neg	Calceolarioside B	0	0	0	1
Com_6066_neg	Polyphyllin VI	0	0	1	1
Com_3331_neg	Caffeic aldehyde	0	0	1	1
Com_12413_neg	Epimedin B	0	0	1	1
Com_13251_neg	4-(octyloxy)benzoic acid	1	0	1	0
Com_4931_neg	2-Furoic acid	0	1	0	0
Com_11862_neg	Sorbitan monostearate	0	0	1	1
Com_2500_neg	5-O-Methylvisammioside	0	0	1	1
Com_740_neg	Cistanoside F	0	0	1	1
Com_171_neg	Ferulic acid O-hexoside	0	0	1	1
Com_18441_neg	Liriopemuscaribaily saponins C	0	0	0	1
Com_17298_neg	Kaempferide	0	1	0	0
Com_11667_neg	delta-Hexanolactone	0	1	0	1
Com_176_neg	2-(2-pyridyl)-2-{2-[4-(trifluoromethoxy)phenyl]hydrazono}acetonitrile	0	1	0	0
Com_6896_neg	Sibiricose A6	0	0	1	1
Com_2544_neg	D(+)-Melezitose O-rhamnoside	0	0	1	0
Com_16682_neg	Cyanidin-3-O-glucoside	0	1	0	1
Com_1523_neg	Verbenalin	0	0	1	0
Com_390_neg	(+/-)9-HODE	0	0	1	1
Com_6557_neg	Irisflorentin	0	0	1	0
Com_3951_neg	Cucurbitacin B	0	0	1	1
Com_11593_neg	Abscisic Acid	1	0	0	1
Com_17540_neg	Madecassoside	0	0	1	1
Com_829_neg	(+/-)9-HpODE	0	0	1	1
Com_4751_neg	10-Deacetylbaccatin-III	0	0	0	1
Com_457_neg	Sinapaldehyde glucoside	0	0	1	1
Com_5027_neg	C-hexosyl-luteolin O-feruloylhexoside	0	0	1	1
Com_17240_neg	Resveratrol	0	1	0	1
Com_36_neg	Ophiopogonanone E	0	0	1	1
Com_81_neg	D-(-)-Fructose	0	1	0	0
Com_1857_neg	Picrotin	0	0	1	1
Com_5584_neg	2,4,6-Trihydroxyacetophenone	0	1	0	1
Com_732_neg	2-Hydroxy-1-(4-methoxyphenyl)propyl hexopyranoside	0	0	1	1
Com_13825_neg	N-Acetyl-α-D-glucosamine 1-phosphate	0	0	1	1
Com_674_neg	D-(-)-Lyxose	0	0	1	1
Com_3545_neg	1-[6-(benzyloxy)-3-(tert-butyl)-2-hydroxyphenyl]ethan-1-one	0	0	1	1
Com_4794_neg	Methyl-Hesperidin	0	0	1	0
Com_5940_neg	Rutarin	0	0	1	0
Com_10252_neg	Heteroclitin D	1	0	0	0
Com_11367_neg	(±)10(11)-EpDPA	0	0	0	1
Com_3115_neg	Quinic acid O-di-glucuronic acid	0	1	1	0
Com_6561_neg	(+)-Anwulignan	1	0	1	1
Com_8873_neg	Ethyl ferulate	1	0	0	0
Com_688_neg	Helicide	0	0	0	1
Com_5304_neg	8-Isoprostaglandin F1α	0	1	0	1
Com_5433_neg	Pinoresinol Diglucoside	0	0	1	0
Com_11218_neg	Androsterone glucuronide	1	0	0	1
Com_1970_neg	Ajugol	0	1	0	1
Com_3276_neg	N-acetylglycine	0	0	1	1
Com_8006_neg	Bergenin	0	0	1	1
Com_645_neg	3',4',5'-Tricetin 5-O-hexoside	0	0	1	1
Com_4781_neg	16α-Hydroxyestrone	0	1	0	1
Com_11849_neg	3-Methoxyphenylacetic acid	0	0	1	1
Com_13707_neg	Gracillin	0	0	1	0
Com_15833_neg	Dehydro-23-O-Acetylalisol B	1	0	1	1
Com_1916_neg	Tenuifoliside A	0	0	1	1

## Sheet: Diff_Venn_Union_pos
ID	Name	B.vs.A	D.vs.C	A.vs.C	B.vs.D
Com_14621_pos	ENH	1	1	0	0
Com_28117_pos	Anisic aldehyde	1	1	0	0
Com_3222_pos	nor-6β-Oxycodol	1	0	0	1
Com_243_pos	17α-Hydroxyprogesterone	1	1	0	0
Com_20661_pos	p-Hydroxybenzaldehyde	1	0	0	1
Com_14944_pos	p-Nitroaniline	1	1	0	0
Com_13349_pos	Cianidanol	1	0	0	0
Com_6094_pos	N1-(1H-indol-4-yl)cyclohexane-1-carboxamide	1	0	1	0
Com_1877_pos	Aminopurine	1	0	1	0
Com_22140_pos	Muscone	1	0	1	0
Com_3827_pos	Neocnidilide	1	0	0	0
Com_26262_pos	N-(cyclopropylmethyl)-N'-phenylurea	1	0	0	0
Com_9413_pos	Bornyl acetate	1	0	0	0
Com_2131_pos	Syringetin	1	0	1	0
Com_3957_pos	5-Hydroxyindole	1	0	1	0
Com_28896_pos	Dioscin	1	1	1	0
Com_3490_pos	gamma-Glutamylmethionine	1	1	1	0
Com_586_pos	Jasmone	1	0	0	1
Com_4178_pos	N-α-L-Acetyl-arginine	1	0	1	1
Com_941_pos	Ambroxane	1	0	0	0
Com_20394_pos	N-p-Coumaroylspermidine	1	1	0	0
Com_7295_pos	Dehydroepiandrosterone (DHEA)	1	1	0	0
Com_6594_pos	Debromohymenialdisine	1	0	0	1
Com_5634_pos	1,2-dihydroxyheptadec-16-yn-4-yl acetate	1	0	0	0
Com_16242_pos	Mupirocin	1	0	1	0
Com_2754_pos	Etiocholanolone	1	0	0	0
Com_20007_pos	Glycyrrhizin	1	0	0	0
Com_718_pos	Geranylacetone	1	0	1	1
Com_1527_pos	4-Ethylphenol	1	0	0	1
Com_1789_pos	(2E,4E)-N-(2-methylpropyl)dodeca-2,4-dienamide	1	1	0	0
Com_17425_pos	Pachymic acid	1	0	1	0
Com_214_pos	(9cis)-Retinal	1	0	0	1
Com_2300_pos	Oxymorphone	1	0	0	1
Com_16033_pos	S-Methyl-5'-thioadenosine	1	1	0	1
Com_187_pos	Denin	1	0	0	0
Com_23210_pos	N-[(4-hydroxy-3-methoxyphenyl)methyl]-8-methylnonanamide	1	0	0	1
Com_19978_pos	α-Linolenoyl ethanolamide	1	0	0	0
Com_302_pos	Nicotianamine	1	0	1	1
Com_292_pos	Adenosine	1	0	0	0
Com_27715_pos	Scutellarin	1	0	0	0
Com_9093_pos	Cepharanthine	1	0	0	0
Com_14697_pos	Nodularin	1	0	1	0
Com_1329_pos	4-(2,3-dihydro-1,4-benzodioxin-6-yl)butanoic acid	1	0	0	1
Com_12198_pos	5α-Dihydrotestosterone glucuronide	1	0	1	0
Com_7175_pos	Arecoline	1	0	1	1
Com_2274_pos	Rhynchophylline	1	0	1	0
Com_19311_pos	3-hydroxy-3-methylpentanedioic acid	1	0	1	0
Com_8448_pos	Ergothioneine	1	0	1	0
Com_8376_pos	LPC 18:3	1	0	0	0
Com_370_pos	13-HPODE	1	1	1	0
Com_18030_pos	Acetaminophen	1	0	1	0
Com_27341_pos	lupinine	1	0	0	1
Com_101_pos	9,17-Octadecadiene-12,14-diyne-1,11,16-triol	1	0	0	0
Com_5729_pos	Kirenol	1	0	1	1
Com_4856_pos	Limocitrin O-hexoside	1	0	1	0
Com_5268_pos	Urocanic acid	1	0	0	0
Com_1019_pos	5α-Dihydrotestosterone	1	0	1	1
Com_8141_pos	Ingenol-3-angelate	1	0	0	1
Com_13755_pos	5-(6-hydroxy-6-methyloctyl)-2,5-dihydrofuran-2-one	1	0	0	1
Com_25848_pos	LysoPE 18:2 (2n isomer)	1	1	0	0
Com_18451_pos	FQH	1	1	0	1
Com_14767_pos	S-(-)-Cotinine	1	0	1	1
Com_27595_pos	Neotuberostemonine	1	0	0	0
Com_1635_pos	Pyridoxine	1	0	1	1
Com_28792_pos	Rhein 8-Glucoside	1	0	0	1
Com_11782_pos	Tramadol N-Oxide	1	1	1	0
Com_28_pos	β-Cortolone	1	1	0	0
Com_9935_pos	α-Aspartylphenylalanine	1	0	0	0
Com_12843_pos	Bakuchiol	1	0	1	0
Com_20006_pos	JWH 250 N-pentanoic acid metabolite	1	0	0	0
Com_3556_pos	3-Methoxy prostaglandin F1α	1	0	1	1
Com_2972_pos	1-Palmitoylglycerol	1	0	1	1
Com_4350_pos	LNK	1	0	1	1
Com_10817_pos	4-(cyclohexylmethyl)-6-(2-thienyl)-2,3-dihydropyridazin-3-one hydrate	1	0	0	0
Com_1800_pos	Polypodine B	1	0	1	1
Com_3559_pos	4-methyl-5-oxo-2-pentyl-2,5-dihydrofuran-3-carboxylic acid	1	0	1	0
Com_1156_pos	Syringetin-3-O-glucoside	1	0	1	0
Com_30645_pos	Sepiapterin	1	0	0	0
Com_7208_pos	Palmitoleic Acid	1	1	0	0
Com_9789_pos	7-(2-hydroxypropan-2-yl)-1,4a-dimethyl-decahydronaphthalen-1-ol	1	0	0	1
Com_20_pos	15-Deoxy-Δ12,14-prostaglandin A1	1	1	0	0
Com_12955_pos	2-(2-acetyl-3,5-dihydroxyphenyl)acetic acid	1	0	0	0
Com_26612_pos	Phylloquinone	1	1	1	0
Com_10857_pos	3',4'-Dihydroxyphenylacetone	1	0	1	1
Com_13956_pos	Artemisinin	1	0	0	1
Com_798_pos	D-Phenylalanine	1	0	0	1
Com_3094_pos	16,16-Dimethyl prostaglandin A2	1	0	0	1
Com_10944_pos	N-(4-butyl-2-methylphenyl)-N'-[4-(4-methylpiperazino)phenyl]urea	1	0	1	1
Com_7873_pos	Momordin Ic	1	0	1	1
Com_11621_pos	Diosgenin	1	0	1	0
Com_15630_pos	1,3-bis(4-methoxybenzyl)-2-phenylhexahydropyrimidine	1	1	0	0
Com_16647_pos	p-Aminocinnamic acid	1	0	0	0
Com_20389_pos	Asp-phe	1	0	1	0
Com_23588_pos	HRH	1	1	1	0
Com_21639_pos	Lysopa 16:0	1	1	0	0
Com_17968_pos	6-Shogaol	1	1	1	1
Com_24038_pos	Dihydrolycorine	1	0	0	0
Com_1821_pos	2-Methoxyresorcinol	1	0	0	0
Com_8215_pos	ethyl 5-methoxy-2-methyl-1-phenyl-1H-indole-3-carboxylate	1	1	0	1
Com_1491_pos	Epitestosterone	1	0	1	1
Com_624_pos	Androsterone	1	0	0	0
Com_11381_pos	5-[4-(phenylsulfonyl)phenyl]-1H-pyrazole	0	1	0	1
Com_654_pos	4-acetyl-4-(ethoxycarbonyl)heptanedioic acid	0	0	0	1
Com_11951_pos	Peucedanol	0	0	1	0
Com_11557_pos	Rhapontigenin	0	0	0	1
Com_8177_pos	Hesperetin	0	0	1	0
Com_10533_pos	Arachidonic acid methyl ester	0	1	0	1
Com_8521_pos	Epinephrine	0	1	0	0
Com_1205_pos	4-Coumaric acid	0	0	1	0
Com_3869_pos	6,6-dimethyl-4-piperidino-5,6-dihydro-2H-thiine-2-thione	0	0	1	0
Com_9306_pos	Zeatin-7-N-glucoside	0	1	0	0
Com_188_pos	Piceatannol	0	0	1	1
Com_12167_pos	5-Methylcytosine	0	0	0	1
Com_13818_pos	Sclareol Glycol	0	0	1	0
Com_13490_pos	Ipriflavone	0	0	0	1
Com_2723_pos	5-Methyluridine	0	1	0	0
Com_18854_pos	Toddalolactone	0	0	0	1
Com_140_pos	Heroin-d3	0	1	0	1
Com_10300_pos	Guaiacol	0	0	1	1
Com_6036_pos	PC (14:0e/2:0)	0	0	1	0
Com_4363_pos	Griffonilide	0	0	1	0
Com_6504_pos	trans-Cinnamaldehyde	0	1	0	1
Com_18176_pos	7-alpha-carboxy-17-alpha-carboxyethylandrostan lactone phenyl ester	0	1	0	0
Com_3021_pos	3-Acetyl-11-keto-β-boswellic acid	0	0	1	1
Com_3530_pos	Mulberroside A	0	0	1	1
Com_111_pos	2-{1-[2-(1-benzothiophen-5-ylamino)-2-oxoethyl]cyclohexyl}acetic acid	0	0	1	1
Com_9738_pos	L-Saccharopine	0	0	1	1
Com_16549_pos	2'-O-Methyladenosine	0	0	0	1
Com_4519_pos	1-ethyl 4-(2-oxo-1,2-diphenylethyl) succinate	0	0	0	1
Com_11414_pos	(-)-Arctigenin	0	0	1	1
Com_3366_pos	TQH	0	0	1	1
Com_40_pos	Progesterone	0	1	1	0
Com_2333_pos	Fisetin	0	0	1	1
Com_21687_pos	Homocysteine	0	1	0	0
Com_6382_pos	Oxypeucedanin	0	0	1	1
Com_63_pos	D-threo-Isocitric acid	0	0	1	1
Com_22094_pos	Parishin A	0	0	1	1
Com_4428_pos	Methyl 4-hydroxy-3-methoxycinnamate	0	0	1	1
Com_12736_pos	2-Phenylphenol	0	0	1	1
Com_2650_pos	Pyrrole-2-carboxylic acid	0	0	1	0
Com_5377_pos	Histidine	0	0	0	1
Com_974_pos	3-Methoxybenzaldehyde	0	0	0	1
Com_8666_pos	UDP	0	0	1	0
Com_999_pos	D-(+)-Camphor	0	0	1	0
Com_20508_pos	(+)-Catechin	0	0	1	0
Com_3065_pos	16,16-Dimethyl prostaglandin A1	0	0	1	0
Com_953_pos	Gibberellic acid	0	0	1	0
Com_2902_pos	L-arginino-succinate	0	0	1	1
Com_8984_pos	RPH	0	0	1	1
Com_3258_pos	Coenzyme Q2	0	0	0	1
Com_1382_pos	Sophoricoside	0	0	1	1
Com_4342_pos	6-Demethoxytangeretin	0	0	1	0
Com_746_pos	3-(4-hydroxy-3-methoxyphenyl)propanoic acid	0	0	1	1
Com_2253_pos	L-5-Hydroxytryptophan	0	0	1	1
Com_2746_pos	Lindenenol	0	0	1	1
Com_3499_pos	2-(benzylamino)-6-methyl-5-(2-methyl-1,3-thiazol-4-yl)nicotinonitrile	0	0	1	1
Com_7979_pos	Glycyrrhetinic acid	0	0	1	1
Com_1105_pos	2,4-dihydroxyheptadec-16-en-1-yl acetate	0	0	1	1
Com_3713_pos	Phosphocholine	0	0	1	1
Com_391_pos	Cyanidin-3-O-glucoside chloride	0	0	1	1
Com_642_pos	5-OxoETE	0	0	1	1
Com_30498_pos	Eleutheroside E	0	0	1	0
Com_4173_pos	Monobutyl phthalate	0	0	1	1
Com_10954_pos	Methyl myristate	0	0	1	1
Com_7350_pos	Isorhapontigenin	0	1	0	0
Com_799_pos	Adenine	0	1	1	0
Com_19234_pos	Linderalactone	0	0	1	1
Com_20813_pos	2-(2,6-difluorophenyl)-5-methyl-1,3-thiazol-4-ol	0	0	1	1
Com_3597_pos	3-methyl-5-oxo-5-(4-toluidino)pentanoic acid	0	1	0	0
Com_2494_pos	Isomucronulatol	0	0	0	1
Com_11607_pos	Ganoderic acid C2	0	1	1	0
Com_15810_pos	3,4-dihydro-2H,6H-[1,3]thiazino[2,3-b]quinazolin-6-one	0	0	1	0
Com_7826_pos	Procyanidin A3	0	0	1	1
Com_30424_pos	beta-Nicotyrine	0	1	0	0
Com_960_pos	4-decyl-3-hydroxy-5-oxooxolane-2,3-dicarboxylic acid	0	0	1	1
Com_18813_pos	Lysopa 18:0	0	0	1	1
Com_23679_pos	3-Acetyl-2,5-dimethylfuran	0	0	0	1
Com_37_pos	Indole-3-acrylic acid	0	1	0	1
Com_18749_pos	Succinic anhydride	0	0	1	1
Com_5991_pos	Isophorone	0	0	1	1
Com_11742_pos	Biochanin A	0	0	1	1
Com_7802_pos	Valylproline	0	1	0	1
Com_867_pos	3-Methylcrotonylglycine	0	1	0	1
Com_2743_pos	MN-18 N-(5-hydroxypentyl) metabolite	0	0	1	1
Com_24506_pos	Ophiopogonin D	0	0	1	0
Com_19345_pos	3-(3,4,5-trimethoxyphenyl)propanoic acid	0	0	1	1
Com_20016_pos	10-Formyl-THF	0	0	1	1
Com_9637_pos	12,13-EODE	0	0	1	1
Com_12349_pos	Naratriptan	0	0	1	1
Com_10505_pos	Spectinomycin	0	0	1	0
Com_1875_pos	Nicotinic acid	0	1	0	1
Com_1673_pos	Steviol-19-O-glucoside	0	1	0	0
Com_195_pos	Isotretinoin	0	1	0	0
Com_2142_pos	Acetyl-L-carnitine	0	0	1	1
Com_15594_pos	Alisol B	0	0	1	1
Com_24875_pos	INK	0	1	0	1
Com_28966_pos	Shionone	0	0	1	1
Com_721_pos	2-Deoxy-D-galactose	0	0	1	1
Com_24551_pos	2,6-Diaminooimelic Acid	0	0	0	1
Com_6347_pos	1,2-di(3,4-dimethoxyphenyl)diaz-1-ene	0	0	1	1
Com_25553_pos	Protopanaxadiol	0	0	1	1
Com_6192_pos	(2E)-6-hydroxy-2-methyl-6-(4-methylphenyl)hept-2-enoic acid	0	0	1	1
Com_21217_pos	Roseoside	0	0	1	0
Com_2689_pos	Patchouli alcohol	0	0	1	1
Com_17677_pos	N'-Formylkynurenine	0	0	1	1
Com_28671_pos	Theobromine	0	0	0	1
Com_4810_pos	6-Pentyl-2H-pyran-2-one	0	0	0	1
Com_16797_pos	Angiotensin IV	0	0	1	0
Com_5116_pos	Xanthurenic acid O-hexoside	0	0	1	1
Com_299_pos	alpha-Ionone	0	0	1	1
Com_15008_pos	5,6-dimethyl-4-oxo-4H-pyran-2-carboxylic acid	0	0	0	1
Com_5845_pos	Parthenolide	0	0	1	0
Com_4920_pos	Pipecolic acid	0	0	1	1
Com_3162_pos	Galangin	0	0	1	1
Com_19589_pos	Phosphocreatine	0	0	1	1
Com_19649_pos	3-Butylidenephthalide	0	0	1	0
Com_274_pos	(3beta,9xi)-3-(beta-D-Glucopyranosyloxy)-14-hydroxycard-20(22)-enolide	0	0	1	1
Com_5708_pos	L-Kynurenine	0	0	1	1
Com_8077_pos	Casticin	0	0	1	1
Com_8789_pos	Ganoderiol A	0	0	1	1
Com_8755_pos	4-morpholinobenzoic acid	0	1	0	1
Com_6676_pos	Orotidine	0	0	1	1
Com_150_pos	N-Feruloylagmatine	0	1	0	1
Com_21329_pos	Daphnoretin	0	0	1	0
Com_29950_pos	Alanyltyrosine	0	1	0	0
Com_13371_pos	Saxitoxin	0	0	1	1
Com_18258_pos	Gly-Phe	0	0	1	1
Com_4393_pos	Ketoisophorone	0	0	1	0
Com_5113_pos	5-Aminosalicylic Acid	0	0	1	1
Com_17158_pos	Homosildenafil	0	0	0	1
Com_5976_pos	Diosmetin-7-O-β-D-glucopyranoside	0	1	0	1
Com_9948_pos	Roburic acid	0	0	1	1
Com_6072_pos	Valerophenone	0	0	1	0
Com_1649_pos	RMH	0	1	0	1
Com_14460_pos	Solasonine	0	1	1	1
Com_22851_pos	Tubuloside A	0	1	0	1
Com_21120_pos	Capryloylglycine	0	0	1	0
Com_5372_pos	Gossypol	0	0	1	1
Com_478_pos	2-{2-oxo-2H,8H,9H-furo[2,3-h]chromen-8-yl}propan-2-yl acetate	0	0	1	1
Com_1890_pos	Cortisone	0	0	0	1
Com_10981_pos	Podophyllotoxin	0	0	1	1
Com_17196_pos	Pterosin Z	0	0	1	1
Com_6078_pos	tert-Butyl N-[1-(aminocarbonyl)-3-methylbutyl]carbamate	0	0	1	1
Com_25765_pos	Brucine	0	0	1	1
Com_11335_pos	Acetophenone	0	1	1	0
Com_1339_pos	Coumarin	0	0	1	1
Com_1241_pos	Naringenin	0	0	1	0
Com_4771_pos	5-Hydroxyindole-3-acetic acid	0	0	1	0
Com_18346_pos	Polygalic acid	0	0	1	1
Com_15236_pos	Estrone	0	0	1	1
Com_11061_pos	α-Hydroxyalprazolam	0	0	0	1
Com_6774_pos	Lactucin	0	1	0	1
Com_16047_pos	Kolavic acid	0	0	1	0
Com_18762_pos	Leonurine	0	1	0	0
Com_3592_pos	R-Aminobutyrate	0	0	0	1
Com_3424_pos	6-Gingerol	0	1	0	0
Com_801_pos	Eicosapentaenoic acid ethyl ester	0	0	0	1
Com_3058_pos	methyl oxo pentanoate	0	0	1	0
Com_14251_pos	6-oxo-6H-benzo[c]chromen-3-yl benzoate	0	0	1	1
Com_7959_pos	Orcinol glucoside	0	0	1	0
Com_2557_pos	4-(3,4-dihydro-2H-1,5-benzodioxepin-7-yl)-4-oxobutanoic acid	0	0	0	1
Com_10616_pos	Ginsenoside-Ro	0	0	1	1
Com_89_pos	8-iso Prostaglandin A2	0	1	0	1
Com_15991_pos	Kanamycin	0	1	0	1
Com_598_pos	Thymol	0	0	1	1
Com_17299_pos	N-p-Coumaroylagmatine	0	0	0	1
Com_3858_pos	2-[(butylamino)(imino)methyl]-1-oxohydrazinium-1-olate	0	0	0	1
Com_9409_pos	Celastrol	0	1	1	0
Com_22832_pos	Bevirimat	0	0	1	1
Com_3780_pos	p-Anisaldehyde	0	0	1	1
Com_4660_pos	Citral	0	0	1	1
Com_9654_pos	4-(2-methoxy-5-{[(4-nitrobenzoyl)oxy]ethanimidoyl}benzyl)morpholine	0	0	1	1
Com_9194_pos	6 β-Hydroxycortisol	0	0	1	1
Com_20735_pos	PC (18:5e/2:0)	0	0	1	1
Com_13510_pos	Indole-3-Carboxaldehyde	0	0	1	1
Com_308_pos	Procyanidin B1	0	0	1	0
Com_5286_pos	13,14-dihydro-15-keto-tetranor Prostaglandin E2	0	0	1	0
Com_5427_pos	HPK	0	0	1	1
Com_5780_pos	Oleanolic acid	0	0	1	1
Com_17735_pos	Oleic Acid	0	0	1	0
Com_2502_pos	Limonin	0	0	0	1
Com_14185_pos	4-Demethylepipodophyllotoxin	0	0	1	1
Com_3941_pos	Methyl Eugenol	0	0	1	1
Com_14623_pos	LSD-d3	0	0	0	1
Com_6870_pos	Myristoleic Acid	0	0	0	1
Com_5076_pos	Betulin	0	0	1	1
Com_7785_pos	Leucosceptoside A	0	0	1	1
Com_5799_pos	Hydroxytyrosol	0	0	0	1
Com_1315_pos	(-)-secoisolariciresinol	0	0	1	1
Com_2202_pos	5-Hydroxymethylfurfural	0	0	1	1
Com_26817_pos	Obacunoic acid	0	0	1	0
Com_11412_pos	Carbaprostacyclin	0	1	1	1
Com_9551_pos	Testosterone glucuronide	0	0	1	1
Com_9600_pos	Didymin	0	1	0	0
Com_3680_pos	octadec-9-ynoic acid	0	0	1	1
Com_24959_pos	LysoPC 15:0	0	0	1	1
Com_1285_pos	Testosterone acetate	0	1	0	0
Com_6976_pos	Capric acid	0	0	1	0
Com_9088_pos	Reserpine	0	0	1	1
Com_3987_pos	2-morpholinophenyl 1-methyl-1H-imidazole-4-sulfonate	0	1	1	0
Com_4585_pos	4-(tert-butyl)phenyl 3,5-dimethylisoxazole-4-carboxylate	0	0	1	1
Com_22461_pos	LPE 18:1	0	1	0	1
Com_4759_pos	Flavokawain B	0	0	1	1
Com_17789_pos	11-Deoxy prostaglandin F1α	0	0	1	1
Com_21740_pos	LysoPC 16:1	0	0	1	1
Com_5765_pos	6-Paradol	0	0	0	1
Com_2516_pos	Tetrahydrocorticosterone	0	1	0	0
Com_4240_pos	3alpha-Dihydrocadambine	0	0	1	0
Com_14692_pos	Phlorizin	0	1	0	0
Com_9400_pos	N'-[6-(tert-butyl)thieno[3,2-d]pyrimidin-4-yl]-4-methylbenzohydrazide	0	0	0	1
Com_21673_pos	Octopine	0	0	1	0
Com_5109_pos	α-Lapachone	0	0	1	1
Com_25392_pos	Stigmasterol	0	0	1	1
Com_5903_pos	S-Adenosyl-L-homocysteine	0	0	1	1
Com_11958_pos	Tricin 4'-O-(syringyl alcohol) ether	0	0	1	1
Com_11131_pos	DL-m-Tyrosine	0	0	1	1
Com_17971_pos	MNH	0	0	1	0
Com_1013_pos	Prostaglandin B1	0	0	1	1
Com_47_pos	Tetranor-12(S)-HETE	0	0	1	0
Com_6473_pos	Tiglic acid	0	0	1	1
Com_14086_pos	Naringin dihydrochalcone	0	0	1	1
Com_9321_pos	Thymine	0	0	1	1
Com_6538_pos	5,7-dihydroxy-6,8-dimethoxy-2-(4-methoxyphenyl)-4H-chromen-4-one	0	0	1	1
Com_2163_pos	Kaempferol	0	0	1	1
Com_8682_pos	Ciprostene	0	0	1	1
Com_20941_pos	D-Erythronolactone	0	0	1	0
Com_21405_pos	Salvianolic acid C	0	0	1	0
Com_1887_pos	all-cis-4,7,10,13,16-Docosapentaenoic acid	0	0	1	1
Com_5709_pos	2-oxo-2-[4-(trifluoromethyl)phenyl]ethyl 4-oxopentanoate	0	0	1	1
Com_11515_pos	N-Sinapoylputrescine	0	1	0	1
Com_18516_pos	Piperine	0	0	1	0
Com_9324_pos	Veratrole	0	0	1	0
Com_5122_pos	Citrinin	0	0	1	1
Com_9297_pos	Nitrazepam-d5	0	0	1	1
Com_4541_pos	Pterostilbene	0	0	1	1
Com_9258_pos	6-O-Isobutyryl-alpha-D-glucopyranosyl alpha-D-glucopyranoside	0	0	1	0
Com_10378_pos	Pomolic acid beta-D-glucopyranosyl ester	0	0	1	1
Com_2298_pos	2-(2-thienyl)-4H-chromen-4-one	0	1	0	0
Com_1908_pos	N epsilon-(1-Carboxymethyl)-L-lysine	0	0	1	1
Com_13150_pos	N-lactoyl-phenylalanine	0	1	0	1
Com_15573_pos	Astragaloside II	0	0	1	1
Com_21521_pos	Ginsenoside Rg3	0	0	1	1
Com_8010_pos	3-Succinoylpyridine	0	0	1	1
Com_2716_pos	WMH	0	0	1	1
Com_2589_pos	N-Acetyl-D-lactosamine	0	0	1	1
Com_22182_pos	6-methyl-7-nitro-2,3-dihydro-1,4-benzodioxine	0	0	1	0
Com_5840_pos	Methylophiopogonanone A	0	0	1	1
Com_6472_pos	2-Arachidonoyl glycerol	0	0	1	1
Com_12001_pos	Glycyl-L-valine	0	0	0	1
Com_1145_pos	4-Guanidinobutyric acid	0	1	0	1
Com_4877_pos	Swertiamarin	0	1	1	1
Com_14117_pos	Ethylparaben	0	1	0	1
Com_13011_pos	1,4-dihydroxyheptadec-16-en-2-yl acetate	0	0	1	0
Com_4959_pos	4'-Hydroxypropiophenone	0	0	0	1
Com_12509_pos	2,3-dihydroxypropyl 12-methyltridecanoate	0	0	1	0
Com_11257_pos	ethyl 4-({[(3-morpholinopropyl)amino]carbothioyl}amino)benzoate	0	0	0	1
Com_1966_pos	PB-22 N-(4-Hydroxypentyl)-3-carboxyindole metabolite	0	1	0	1
Com_12107_pos	N6-Methyladenine	0	1	1	1
Com_22898_pos	Wedelolactone	0	0	1	0
Com_6197_pos	Myricetin	0	0	1	1
Com_4217_pos	Forsythoside E	0	0	1	1
Com_1161_pos	GRH	0	1	0	0
Com_3302_pos	1-Methyladenine	0	0	1	0
Com_6577_pos	Monoolein	0	0	1	1
Com_20365_pos	Hypaconitine	0	0	1	0
Com_3796_pos	Protocatechuic acid	0	0	1	1
Com_4522_pos	Thymidine 5'-diphosphate	0	0	1	1
Com_6578_pos	Carnosol	0	0	1	1
Com_10715_pos	Diosbulbin B	0	0	1	1
Com_3449_pos	Diacetoxyscirpenol	0	0	1	1
Com_38_pos	DL-Tryptophan	0	1	0	1
Com_3106_pos	6,8-di(tert-butyl)-4-oxo-4H-chromene-2-carboxylic acid	0	0	1	1
Com_4762_pos	Meperidine-d5	0	1	0	1
Com_7355_pos	Linoleic acid	0	0	1	0
Com_918_pos	Indole	0	1	0	1
Com_12590_pos	Benzyl benzoate	0	0	0	1
Com_31451_pos	7,8-Dihydroxyflavone	0	0	0	1
Com_29603_pos	Tetrahydropapaverine	0	0	1	1
Com_3598_pos	NNK	0	0	1	1
Com_4126_pos	4-Phenylbutyric acid	0	0	1	1
Com_20656_pos	Lapachol	0	0	1	1
Com_1788_pos	Methionine sulfoxide	0	0	1	1
Com_8303_pos	Curcumenol	0	1	0	1
Com_325_pos	L-Glutamine	0	0	0	1
Com_23883_pos	dAMP	0	0	0	1
Com_20563_pos	7-(2-thienyl)-5-(trifluoromethyl)[1,2,4]triazolo[1,5-a]pyrimidine	0	0	0	1
Com_1816_pos	Coumalic acid	0	0	1	1
Com_6129_pos	6-styryl-3-phenyl-2,5-dihydro-1,2,4-triazin-5-one	0	1	0	0
Com_700_pos	2,6-Di-tert-butyl-1,4-benzoquinone	0	0	1	1
Com_1080_pos	Isorhamnetin	0	0	1	1
Com_2683_pos	lactucopicrin	0	0	1	1
Com_6353_pos	16α-Hydroxydehydroepiandrosterone	0	0	1	0
Com_3912_pos	1-(4-methoxyphenyl)propane-1,2-diol	0	0	1	0
Com_4091_pos	(±)5(6)-DiHET	0	0	1	1
Com_15750_pos	Butanedioicacid	0	0	0	1
Com_653_pos	Betaine	0	0	1	1
Com_2266_pos	4-Guanidinobutanoic acid	0	1	0	1
Com_30298_pos	LPC(1-acyl 16:0)	0	0	0	1
Com_25618_pos	Usnic acid	0	1	0	1
Com_23016_pos	7-(1-pyrrolidinyl)pyrimido[4,5-d]pyrimidin-4-amine	0	0	1	1
Com_19261_pos	Polygalaxanthone Ⅳ	0	0	0	1
Com_7231_pos	Bruceine D	0	1	0	0
Com_18269_pos	Desthiobiotin	0	0	0	1
Com_10058_pos	N-(4-chlorophenyl)-N'-(2-phenoxyphenyl)urea	0	1	1	0
Com_3931_pos	Echinocystic acid	0	0	1	1
Com_738_pos	Cafestol	0	1	0	0
Com_1299_pos	3-(3,4-dihydroxyphenyl)propanoic acid	0	0	1	1
Com_3751_pos	2-Ethyl-3-hydroxy-4H-pyran-4-one	0	0	1	0
Com_254_pos	3-[2-(3-Hydroxyphenyl)ethyl]-5-methoxyphenol	0	0	1	1
Com_21682_pos	5,6-dimethoxy-2-(2-methoxyphenyl)-4H-chromen-4-one	0	1	0	1
Com_7226_pos	Quillaic acid	0	0	1	1
Com_7581_pos	Maltotetraose	0	0	0	1
Com_475_pos	Salicylic acid	0	0	1	1
Com_4213_pos	4-Hydroxyphenylacetic acid	0	0	1	1
Com_1809_pos	Cimifugin	0	0	1	1
Com_1595_pos	2-{(3S)-1-[4-(Trifluoromethyl)benzyl]-3-pyrrolidinyl}-1,3-benzoxazole	0	1	0	0
Com_25118_pos	MAG (18:1)	0	0	1	1
Com_11449_pos	(2E)-3-(3,4-dimethoxyphenyl)prop-2-enoic acid	0	0	0	1
Com_353_pos	1,2-Benzenedicarboxylic acid	0	0	1	1
Com_12385_pos	N6-Me-Adenosine	0	0	1	1
Com_643_pos	(-)-Caryophyllene oxide	0	0	1	0
Com_7810_pos	B Liriopesides B	0	0	1	1
Com_7729_pos	3'-Hydroxypterostilbene	0	1	0	1
Com_6793_pos	Sugiol	0	1	0	0
Com_27791_pos	N-{4-[(nitromethyl)sulfonyl]phenyl}acetamide	0	1	0	1
Com_13558_pos	Dehydrotumulosic acid	0	1	1	0
Com_21609_pos	4-[(4-phenethyl-1,4-diazepan-1-yl)sulfonyl]-2,1,3-benzoxadiazole	0	0	0	1
Com_14005_pos	N,5-Bis(3-nitrophenyl)oxazol-2-amine	0	0	1	0
Com_8836_pos	5-Methoxyindole-3-acetic acid	0	0	1	1
Com_1462_pos	Phe-Pro	0	0	1	0
Com_10756_pos	3-(5,7-dimethoxy-4-oxo-4H-chromen-2-yl)propanoic acid	0	0	1	1
Com_5588_pos	4-Hydroxybenzaldehyde	0	1	0	0
Com_15992_pos	6-Sialyllactose	0	1	0	1
Com_15092_pos	6-Phosphogluconic acid	0	0	1	1
Com_5086_pos	(12Z)-9,10,11-trihydroxyoctadec-12-enoic acid	0	0	1	1
Com_412_pos	Praeruptorin B	0	0	0	1
Com_10079_pos	N-(p-Coumaroyl) serotonin	0	0	1	1
Com_9577_pos	Enterodiol	0	0	0	1
Com_11964_pos	1-(4-methyl-2-morpholino-1,3-thiazol-5-yl)ethan-1-one	0	0	1	1
Com_18096_pos	Dehydrodiisoeugenol	0	1	0	1
Com_7681_pos	Apocynin	0	0	0	1
Com_154_pos	Sequoyitol	0	0	1	1
Com_913_pos	Lagochilin	0	0	1	1
Com_12875_pos	LPE 17:1	0	0	1	1
Com_8847_pos	Ursolic acid	0	0	1	1
Com_817_pos	THC	0	0	1	1
Com_2265_pos	N,N'-di[4-(2,6-dimethylmorpholino)phenyl]thiourea	0	0	1	0
Com_2192_pos	trans-Aconitic acid	0	0	1	0
Com_17600_pos	1,7-bis(4-hydroxyphenyl)heptan-3-one	0	0	0	1
Com_3338_pos	15-OxoEDE	0	1	0	0
Com_16545_pos	3,4',5-Trimethoxy-trans-stilbene	0	0	1	1
Com_12857_pos	2-(2,6-dimethoxyphenyl)-5,6-dimethoxy-4H-chromen-4-one	0	0	1	1
Com_8144_pos	3-(tert-butyl)-1-methyl-N-(6-quinoxalinyl)-1H-pyrazole-5-carboxamide	0	0	1	1
Com_22541_pos	Sinapinic acid	0	0	0	1
Com_3230_pos	Glucosamine	0	0	0	1
Com_22776_pos	Hecogenin	0	1	1	0
Com_8732_pos	N-(2-Hydroxyethyl)iminodiacetic acid	0	1	0	0
Com_26192_pos	Myrislignan	0	0	0	1
Com_1226_pos	Pinocembrin	0	0	1	1
Com_1805_pos	Υ-Glutamylcysteine	0	0	1	1
Com_28178_pos	Corynoline	0	0	1	1
Com_30036_pos	Alisol B 23-acetate	0	0	1	0
Com_5703_pos	Euphorbia factor L3	0	0	1	1
Com_1384_pos	Mesterolone	0	0	1	0
Com_19669_pos	6-(7-methyloctyl)-1H,3H,4H,6H-furo[3,4-c]furan-1-one	0	0	1	1
Com_567_pos	SQH	0	1	0	1
Com_3439_pos	Cortisol	0	1	0	0
Com_5812_pos	5-(2,5-dihydroxyhexyl)oxolan-2-one	0	0	1	0
Com_16340_pos	RQH	0	0	1	1
Com_24007_pos	Docosatrienoic acid	0	0	1	1
Com_3899_pos	Diaminopimelic acid	0	0	1	1
Com_22402_pos	L-Leucyl-L-alanine Hydrate	0	0	1	1
Com_21035_pos	Przewaquinone A	0	0	0	1
Com_3923_pos	(±)8-HEPE	0	0	1	1
Com_4200_pos	Coniferin	0	0	1	1
Com_3190_pos	5,7-dihydroxy-3-(4-hydroxyphenyl)-4H-chromen-4-one	0	0	1	1
Com_1380_pos	Desoxycortone	0	1	0	0
Com_2942_pos	1-(3-ethyl-2,4-dihydroxy-6-methoxyphenyl)butan-1-one	0	0	1	1
Com_3479_pos	1,7-bis(3,4-dihydroxyphenyl)heptan-3-one	0	0	1	1
Com_4999_pos	N-[(-)-Jasmonoyl]-(L)-Isoleucine	0	1	0	0
Com_6685_pos	4-(anilinomethylidene)-3-methyl-4,5-dihydroisoxazol-5-one	0	0	1	1
Com_12943_pos	7-methylguanine	0	1	0	0
Com_579_pos	1,2,3,6,7-Pentamethoxyxanthone	0	0	1	1
Com_5971_pos	Wilforlide A	0	0	1	0
Com_8114_pos	N-phenyl-N'-{4-[3-(trifluoromethyl)-1H-pyrazol-1-yl]phenyl}urea	0	1	0	1
Com_21933_pos	p-Mulegone	0	0	1	0
Com_5199_pos	Gallic acid	0	0	1	0
Com_7042_pos	gamma-Glutamyltyrosine	0	0	1	1
Com_5297_pos	Bisphenol G	0	0	1	0
Com_7514_pos	9-Oxo-ODE	0	0	1	1
Com_16281_pos	Benzoylpaeoniflorin	0	0	1	1
Com_3818_pos	4-(2-chloro-6-fluorobenzyl)-3,5-dimethyl-4-prop-2-ynyl-4H-pyrazole	0	0	1	0
Com_304_pos	2-Methylpentanedioic acid	0	0	1	1
Com_24592_pos	5-(hydroxymethyl)-4-methoxy-2,5-dihydrofuran-2-one	0	1	0	0
Com_8898_pos	L-Alanyl-L-proline	0	0	1	0
Com_3791_pos	Dihydroartemisinic acid	0	1	0	1
Com_2585_pos	3-Methyladipic acid	0	0	1	0
Com_5_pos	TriacetonaMine	0	0	1	0
Com_9834_pos	Hyoscyamine	0	0	0	1
Com_17797_pos	Irganox 259	0	0	1	1
Com_10775_pos	p-Coumaric acid ethyl ester	0	0	1	1
Com_23_pos	Octyl hydrogen phthalate	0	0	1	1
Com_8672_pos	Nodakenin	0	0	1	1
Com_3936_pos	N alpha-Acetyl-L-lysine	0	0	1	1
Com_14618_pos	Urolithin A	0	0	1	1
Com_151_pos	L(-)-Carnitine	0	1	0	1
Com_21552_pos	Galanthamine	0	0	1	1
Com_6432_pos	Mevalonic acid	0	1	0	0
Com_20795_pos	RNK	0	1	1	0
Com_9261_pos	Tyrosol	0	0	1	1
Com_7385_pos	α-Boswellic acid	0	0	1	1
Com_7553_pos	Lupenone	0	0	1	1
Com_980_pos	Androsin	0	0	1	1
Com_734_pos	7-demethylsuberosin	0	0	1	0
Com_4806_pos	SKK	0	0	1	0
Com_25193_pos	4-O-p-Coumaroylquinic acid	0	0	1	1
Com_480_pos	Eupalinolide A	0	0	1	1
Com_12897_pos	Saikosaponin C	0	0	1	0
Com_536_pos	Quinone	0	0	1	0
Com_2849_pos	methyl 3,4,5-trihydroxycyclohex-1-ene-1-carboxylate	0	0	1	1
Com_11157_pos	Linoleoyl ethanolamide	0	0	1	1
Com_11684_pos	Arachidonoyl serinol	0	0	1	1
Com_8279_pos	2-hydroxy-6-[(8Z,11Z)-pentadeca-8,11,14-trien-1-yl]benzoic acid	0	1	0	0
Com_23318_pos	Hypoxanthine	0	1	0	1
Com_18951_pos	5-(tert-butyl)-N-[4-(trifluoromethyl)phenyl]thiophene-2-carboxamide	0	1	0	0
Com_803_pos	Hematoxylin	0	0	1	0
Com_3059_pos	(+)-Dihydrojasmonic acid	0	0	0	1
Com_145_pos	DL-Stachydrine	0	1	0	1
Com_1841_pos	Protosappanin B	0	0	1	1
Com_6848_pos	Iridin	0	0	1	1
Com_17918_pos	Talatisamine	0	0	1	1
Com_3685_pos	LPE 16:1	0	0	1	1
Com_19903_pos	Thromboxane B2-biotin	0	0	1	0
Com_10896_pos	16-Heptadecyne-1,2,4-triol	0	1	1	1
Com_9811_pos	3-bromo-2,6-dimethoxybenzoic acid	0	0	1	1
Com_20823_pos	8-(2,3-dihydroxy-3-methylbutyl)-7-methoxy-2H-chromen-2-one	0	1	0	0
Com_1904_pos	Glabrolide	0	0	1	1
Com_6522_pos	Stiripentol	0	0	1	1
Com_3039_pos	Gomisin D	0	0	0	1
Com_117_pos	L-Glutathione (reduced)	0	0	1	1
Com_9536_pos	2-Aminoadipic acid	0	0	1	1
Com_4464_pos	2-Amino-1,3,4-octadecanetriol	0	0	1	0
Com_10122_pos	Vitamin B1	0	0	1	1
Com_22943_pos	D-Gluconic acid	0	1	1	0
Com_29150_pos	Osalmide	0	0	0	1
Com_13334_pos	Steviolbioside	0	1	0	0
Com_266_pos	DGMG (18:2)	0	0	1	1
Com_6913_pos	2-{4-[(2-pyridylthio)methyl]phenyl}-1,3-benzothiazole	0	0	1	1
Com_10395_pos	Nepodin	0	0	1	1
Com_3747_pos	L-Aspartic acid	0	0	1	0
Com_465_pos	Vitamin C	0	0	1	1
Com_2378_pos	Prostaglandin A3	0	1	1	1
Com_8505_pos	Dihydrotanshinone I	0	0	1	1
Com_6787_pos	(3R)-8-hydroxy-3-(4-hydroxyphenyl)-3,4-dihydro-1H-2-benzopyran-1-one	0	0	1	1
Com_24671_pos	7-(1H-pyrrol-1-yl)-5H-chromeno[2,3-b]pyridin-5-one	0	1	0	0
Com_1475_pos	(2,6-dimethylmorpholino)(1-methyl-5-nitro-1H-pyrazol-4-yl)methanone	0	0	1	1
Com_10472_pos	6-Hydroxymethylherniarin	0	0	0	1
Com_11537_pos	Boc-beta-cyano-L-alanine	0	1	0	0
Com_1031_pos	15-deoxy-Δ12,14-Prostaglandin J2-biotin	0	1	1	1
Com_8496_pos	7-Methoxyflavone	0	1	0	1
Com_10597_pos	Cinnamyl acetate	0	0	1	1
Com_241_pos	4-Hydroxy-2,5-dimethyl-3(2H)furanone	0	0	1	1
Com_6100_pos	Xylitol	0	0	1	1
Com_2528_pos	4-Pyridoxic acid	0	1	0	1
Com_1926_pos	Isoferulic acid	0	0	0	1
Com_5240_pos	2-(14,15-Epoxyeicosatrienoyl) glycerol	0	0	1	1
Com_8237_pos	Saikosaponin B4	0	0	1	1
Com_8888_pos	Indole-3-acetic acid	0	0	1	1
Com_1774_pos	VNK	0	0	0	1
Com_16584_pos	L-Ornithine	0	0	1	0
Com_11553_pos	Baohuoside II	0	0	1	1
Com_22015_pos	2,5-bis(4-hydroxy-3-methoxyphenyl)-3,4-dimethyloxolan-3-ol	0	1	1	0
Com_7135_pos	Methyl Dihydrojasmonate	0	1	0	1
Com_387_pos	MGMG (18:2)	0	0	0	1
Com_602_pos	Octanedioic acid	0	1	0	0
Com_6718_pos	4-methoxy-6-(prop-2-en-1-yl)-2H-1,3-benzodioxole	0	0	0	1
Com_21140_pos	Indole-3-carboxylic acid	0	0	0	1
Com_2419_pos	Dutasteride	0	0	1	1
Com_6668_pos	N-(9H-Purin-6-ylcarbamoyl)threonine	0	0	1	1
Com_2638_pos	Dihydrothymine	0	0	1	0
Com_11059_pos	Carnosic acid	0	0	1	1
Com_3500_pos	GPH	0	0	0	1
Com_12_pos	11-Deoxy prostaglandin F1β	0	1	0	1
Com_5599_pos	1-O-(3,4,5-Trimethoxybenzoyl)-beta-L-galactopyranose	0	1	0	1
Com_19165_pos	(-)-Catechin Gallate	0	1	1	0
Com_2054_pos	3-Acetoxyurs-12-en-23-oic acid	0	0	1	1
Com_879_pos	Decursin	0	0	1	0
Com_6004_pos	Artemether	0	0	1	0
Com_13252_pos	Eugenyl acetate	0	0	1	0
Com_30811_pos	alpha-Zearalanol	0	1	0	0
Com_9818_pos	Nobiletin	0	0	0	1
Com_12454_pos	1-methyl-3,5-di(1-naphthylmethylidene)piperidin-4-one	0	0	1	1
Com_20821_pos	Lysope 14:0	0	1	1	0
Com_9348_pos	Yuheinoside	0	0	1	1
Com_14640_pos	VMK	0	0	1	0
Com_11355_pos	Pristimerin	0	1	1	0
Com_11569_pos	P-Aminohippuric Acid	0	0	1	1
Com_13398_pos	Tricin	0	0	1	0
Com_7735_pos	Ethyl paraben	0	1	0	1
Com_21204_pos	PC (18:3e/2:0)	0	0	1	0
Com_1903_pos	Orsellinic acid	0	0	1	1
Com_25512_pos	Poricoic acid A	0	0	1	1
Com_464_pos	Bicyclo prostaglandin E2	0	0	1	1
Com_20325_pos	Benzoyleneurea	0	0	1	1
Com_824_pos	1-(3,4-dimethoxyphenyl)ethan-1-one oxime	0	1	0	1
Com_4055_pos	Ginsenoside F1	0	0	1	1
Com_12315_pos	L-cysteine	0	0	1	0
Com_26717_pos	Akebia saponin D	0	0	1	0
Com_9570_pos	Sarracenin	0	0	1	0
Com_1837_pos	9-HpOTrE	0	0	1	1
Com_19980_pos	Toringin	0	0	0	1
Com_25676_pos	Phytanic acid	0	0	1	0
Com_19875_pos	C-pentosyl-luteolin-C-hexoside	0	0	1	1
Com_11399_pos	Apigenin C-glucoside	0	0	1	1
Com_640_pos	m-Cresol	0	0	1	1
Com_11417_pos	(2R,3S,4S,5R,6R)-2-(hydroxymethyl)-6-(2-phenylethoxy)oxane-3,4,5-triol	0	1	0	0
Com_1654_pos	Kahweol	0	1	0	0
Com_703_pos	Prohydrojasmon	0	0	1	1
Com_15300_pos	N-Methyl-a-aminoisobutyric acid	0	0	1	1
Com_10383_pos	5-(tert-butyl)-2-methyl-N-(4-nitrophenyl)-3-furamide	0	0	1	1
Com_23670_pos	4-chlorophenyl 5-methyl-2-phenyl-2H-1,2,3-triazole-4-carboxylate	0	1	0	0
Com_6983_pos	4-Methoxybenzaldehyde	0	0	1	1
Com_9961_pos	Tacrolimus	0	1	0	0
Com_259_pos	Pterosin G	0	0	1	1
Com_189_pos	Fragransin A2	0	0	1	0
Com_20828_pos	2-Hydroxy-4-methoxybenzaldehyde	0	1	0	1
Com_16917_pos	Nitenpyram	0	1	0	0
Com_10227_pos	LPE 15:0	0	0	1	1
Com_720_pos	9-Oxo-10(E),12(E)-octadecadienoic acid	0	0	1	1
Com_7346_pos	4',7-Dimethoxyisoflavone	0	0	1	1
Com_21047_pos	Erianin	0	0	0	1
Com_5034_pos	Ginkgolic Acid	0	0	1	1
Com_7750_pos	6-(3-hydroxybutan-2-yl)-5-(hydroxymethyl)-4-methoxy-2H-pyran-2-one	0	0	1	1
Com_4916_pos	Pregnenolone	0	1	0	1
Com_16600_pos	Maltopentaose	0	1	0	1
Com_3623_pos	LPE 18:2	0	0	1	1
Com_5245_pos	(2R)-2-[(2R,5S)-5-[(2S)-2-hydroxybutyl]oxolan-2-yl]propanoic acid	0	0	1	0
Com_955_pos	2-(2-oxo-2-{[2-(2-oxo-1-imidazolidinyl)ethyl]amino}ethoxy)acetic acid	0	1	0	1
Com_14125_pos	Brevifolincarboxylic acid	0	0	1	1
Com_14599_pos	(-)-3-(3,4-Dihydroxyphenyl)-2-methylalanine	0	0	0	1
Com_10080_pos	D-Panthenol	0	0	1	0
Com_550_pos	6-benzyl-4-oxo-1,4-dihydropyridine-3-carboxamide	0	0	1	1
Com_1236_pos	Aminophylline	0	0	1	0
Com_2725_pos	1-(4-hydroxyphenyl)propane-1,2-diol	0	0	1	1
Com_2999_pos	Avocadyne 1-acetate	0	0	1	1
Com_2371_pos	gamma-Glutamylglutamine	0	1	0	0
Com_2414_pos	N-Acetyl-L-valine	0	1	1	0
Com_24460_pos	3-Indoleacetonitrile	0	0	0	1
Com_12940_pos	Tanshindiol C	0	0	1	1
Com_11474_pos	Ala-Ile	0	0	1	1
Com_8953_pos	DKK	0	1	0	0
Com_8656_pos	Atropine	0	0	0	1
Com_4610_pos	Methylnissolin-3-O-glucoside	0	0	1	1
Com_12885_pos	Kuwanon A	0	0	1	1
Com_22244_pos	Santacruzamate A	0	1	0	1
Com_209_pos	3-[4-methyl-1-(2-methylpropanoyl)-3-oxocyclohexyl]butanoic acid	0	0	1	1
Com_283_pos	2-Methoxybenzaldehyde	0	0	1	0
Com_773_pos	Monolaurin	0	0	1	1
Com_661_pos	3-Carene	0	0	1	1
Com_7628_pos	Isorhamnetin-3-glucoside	0	0	1	1
Com_11038_pos	Tyramine	0	0	1	0
Com_17044_pos	Melatonin	0	1	0	1
Com_10776_pos	1-[4-hydroxy-3-(3-methylbut-2-en-1-yl)phenyl]ethan-1-one	0	0	1	0
Com_19103_pos	Eugenol	0	1	1	1
Com_1409_pos	1-Monopalmitin	0	0	1	1
Com_2704_pos	Phellamurin	0	0	0	1
Com_1845_pos	3-n-Butylphathlide	0	0	1	1
Com_20729_pos	LysoPC 15:1	0	0	1	1
Com_23753_pos	L-Cystathionine	0	0	1	0
Com_10464_pos	(+)-ar-Turmerone	0	0	1	1
Com_3144_pos	18-β-Glycyrrhetinic acid	0	0	1	1
Com_7448_pos	4-oxododecanedioic acid	0	0	1	1
Com_2095_pos	Phenylglyoxylic acid	0	0	0	1
Com_16695_pos	Oroxylin A	0	0	1	1
Com_2829_pos	15-Deoxy-Δ12,14-prostaglandin J2-2-glycerol ester	0	1	1	0
Com_16644_pos	18-Nor-4,15-dihydroxyabieta-8,11,13-trien-7-one	0	0	1	0
Com_4630_pos	Monensin	0	0	0	1
Com_10183_pos	Sauchinone	0	0	0	1
Com_64_pos	Paraxanthine	0	0	1	1
Com_5487_pos	O-methylnaringenin C-pentoside	0	0	1	1
Com_27473_pos	D-Panthotenate	0	0	0	1
Com_99_pos	D-(+)-Proline	0	1	0	1
Com_12828_pos	2'-Deoxyadenosine	0	0	1	1
Com_6563_pos	N-Feruloyl putrescine	0	0	0	1
Com_8603_pos	PC (16:1e/2:0)	0	0	1	1
Com_458_pos	Ribulose-5-phosphate	0	0	1	1
Com_17925_pos	Fraxinellone	0	1	0	1
Com_245_pos	Shikimic Acid	0	0	1	1
Com_14747_pos	Histamine	0	1	1	0
Com_4984_pos	5-Aminolevulinic acid	0	0	1	0
Com_18915_pos	Cinnamaldehyde	0	1	0	0
Com_9127_pos	Isoquinoline	0	0	1	1
Com_7445_pos	3-Dehydroshikimic acid	0	1	0	1
Com_24184_pos	Miyabenol C	0	0	0	1
Com_376_pos	Trifolin	0	0	1	1
Com_7495_pos	Ligustilide	0	0	1	0
Com_14231_pos	Rauwolscine hydrochloride	0	0	0	1
Com_3337_pos	1-benzyl-3-(2-methylphenyl)-3,7-dihydro-1H-purine-2,6-dione	0	0	1	1
Com_2695_pos	Sedanolide	0	0	1	0
Com_5768_pos	Icariin	0	0	1	1
Com_959_pos	4-Acetylbutyric acid	0	0	1	1
Com_8334_pos	1-Naphthaleneacetic acid	0	0	1	1
Com_429_pos	beta-Caryophyllene	0	0	0	1
Com_14517_pos	Vatalanib dihydrochloride	0	0	1	1
Com_3084_pos	YNH	0	0	1	0
Com_4949_pos	Muramic acid	0	0	1	1
Com_3594_pos	Procyanidin A2	0	0	1	1
Com_22325_pos	LNH	0	0	1	0
Com_8941_pos	Geranylgeraniol	0	0	1	0
Com_25932_pos	Methyl jasmonate	0	0	1	0
Com_4834_pos	WLH	0	0	1	1
Com_10559_pos	Methylophiopogonone A	0	0	1	0
Com_1864_pos	Medicagenic acid	0	0	1	1
Com_3988_pos	4-methoxyphenyl 3,5-dimethyl-1-phenyl-1H-pyrazole-4-carboxylate	0	1	0	1
Com_16195_pos	Ethyl Coumarin-3-carboxylate	0	0	1	0
Com_3955_pos	8,8-dimethyl-2-phenyl-4H,8H-pyrano[2,3-h]chromen-4-one	0	0	1	1
Com_39_pos	(-)-Epigallocatechin	0	1	0	0
Com_12573_pos	LQH	0	0	0	1
Com_3358_pos	Flavokawain A	0	1	1	0
Com_1436_pos	MAG (18:2)	0	0	1	1
Com_3515_pos	Panaxatriol	0	0	1	1
Com_12531_pos	Stachydrine	0	0	0	1
Com_11882_pos	Diosmetin	0	0	1	1
Com_2313_pos	Isoeugenyl acetate	0	0	1	1
Com_23518_pos	DHZROG	0	1	0	0
Com_7090_pos	6??-Hydroxytestosterone	0	0	1	1
Com_485_pos	gamma-Glutamylleucine	0	0	1	1
Com_161_pos	L-Glutamic acid	0	1	0	0
Com_4525_pos	Caffeic acid	0	1	0	0
Com_3698_pos	Estriol	0	1	1	0
Com_1325_pos	(±)11(12)-DiHET	0	1	1	0
Com_351_pos	Pantothenic acid	0	1	0	0
Com_1274_pos	Cinnamic Acid	0	1	0	0
Com_18256_pos	Avobenzone	0	0	1	0
Com_7113_pos	Ganoderic acid A	0	0	1	0
Com_585_pos	Norephedrine	0	1	0	0
Com_3629_pos	Ferulic acid	0	0	0	1
Com_5592_pos	3-hydroxy-4-methoxy-9H-xanthen-9-one	0	0	1	1
Com_12680_pos	Tectoridin	0	0	1	1
Com_9537_pos	VQH	0	0	1	1
Com_7965_pos	2-hydroxy-3,6-diphenylcyclohexyl acetate	0	0	1	1
Com_1266_pos	Trachelogenin	0	0	1	1
Com_12743_pos	Oleanic acid	0	0	1	1
Com_2598_pos	Kynurenic acid	0	0	1	1
Com_11828_pos	Epigallocatechin	0	0	1	0
Com_1706_pos	Valepotriate	0	0	1	1
Com_12378_pos	1-Phenyl-3-methyl-5-pyrazolone	0	0	1	1
Com_6742_pos	Vanillactic acid	0	0	1	0
Com_6521_pos	(1E)-5-hydroxy-1,7-diphenylhept-1-en-3-one	0	0	0	1
Com_3826_pos	Deoxyarbutin	0	0	1	1
Com_26874_pos	Hydroprotopine	0	0	1	0
Com_2487_pos	Carvone	0	1	0	0
Com_1322_pos	Tryptophol	0	1	0	1
Com_4434_pos	Uracil	0	0	1	1
Com_10063_pos	3-((5-Phenyloxazol-2-yl)amino)benzonitrile	0	0	1	1
Com_9296_pos	LPE 15:1	0	0	1	1
Com_12367_pos	(20R)Ginsenoside Rh2	0	1	1	1
Com_665_pos	Prolylleucine	0	1	1	0
Com_14298_pos	1-(2-furyl)pentane-1,4-dione	0	0	1	1
Com_30769_pos	LysoPC 20:4	0	0	1	0
Com_2793_pos	2-(2,6-dihydroxyphenyl)-3,5,7-trihydroxy-4H-chromen-4-one	0	0	1	1
Com_395_pos	Olivetol	0	0	1	1
Com_8517_pos	7-hydroxy-3-(4-methoxyphenyl)-4H-chromen-4-one	0	0	1	1
Com_10032_pos	Arctiin	0	0	1	0
Com_11461_pos	Pro-Leu	0	0	1	0
Com_2065_pos	2-Hydroxy-6-Aminopurine	0	0	0	1
Com_8473_pos	Agmatine	0	0	1	0
Com_605_pos	Gardenin B	0	0	1	1
Com_9477_pos	Praeruptorin A	0	0	1	1
Com_6208_pos	Choline	0	1	0	0
Com_2214_pos	N-Acetylglucosamine	0	0	1	0
Com_24240_pos	N1-isopropyl-2-(1H-2-pyrrolylcarbonyl)-1-hydrazinecarboxamide	0	1	0	0
Com_8156_pos	3-N-butyl-4,5-dihydrophthalide	0	1	0	0
Com_19406_pos	Trillin	0	0	1	0
Com_3979_pos	5-[(E)-2-(3,5-dihydroxyphenyl)ethenyl]-2-methoxybenzene-1,3-diol	0	1	0	1
Com_20800_pos	14,15-Dehydrocrepenynic acid	0	0	1	1
Com_5114_pos	NPH	0	0	1	1
Com_9338_pos	Bis(3,5,5-trimethylhexyl) phthalate	0	0	1	1
Com_23078_pos	Dinophysistoxin-2	0	0	1	1
Com_5282_pos	T-2 Triol	0	0	1	1
Com_5050_pos	5-O-Caffeoylshikimic acid	0	0	1	1
Com_2889_pos	Acipimox	0	0	1	1
Com_7715_pos	2,4-dichloro-N-{2-[(2-furylmethyl)amino]-1-methyl-2-oxoethyl}benzamide	0	0	1	1
Com_831_pos	L-Pyroglutamic acid	0	0	0	1
Com_19765_pos	N,N-Dimethylaniline	0	1	0	0
Com_3631_pos	2-(4-chlorophenyl)-3-phenylquinoxaline	0	0	1	1
Com_3810_pos	Tetrahydroxyxanthone	0	1	1	1
Com_22862_pos	Angeloyl-(+)-gomisin K3	0	0	1	0
Com_416_pos	Perillartine	0	1	0	1
Com_14166_pos	Dipropylene glycol dimethyl ether	0	0	1	0
Com_6436_pos	Albendazole-2-aminosulfone	0	0	1	1
Com_2874_pos	Leucylproline	0	0	1	1
Com_3584_pos	Kuromanin	0	0	1	1
Com_5953_pos	(11E,15Z)-9,10,13-trihydroxyoctadeca-11,15-dienoic acid	0	0	1	1
Com_15260_pos	Obscurolide A1	0	0	1	0
Com_21127_pos	4-Methyl-5-thiazoleethanol	0	1	0	0
Com_3474_pos	1-(4-hydroxyphenyl)-2-phenylethan-1-one	0	0	0	1
Com_10996_pos	Agarotetrol	0	0	1	1
Com_14995_pos	Citronellyl acetate	0	0	1	0
Com_498_pos	Testosterone undecanoate	0	0	1	1
Com_10399_pos	Isocryptotanshinone	0	0	1	0
Com_289_pos	3-hydroxy-3,4-bis[(4-hydroxy-3-methoxyphenyl)methyl]oxolan-2-one	0	0	1	1
Com_2775_pos	Poricoic acid B	0	0	1	1
