# Supplementary material for: Targeted and untargeted metabolomics reveals deep analysis of drought stress responses in needles and roots of Pinus taeda seedlings
Source: Front Plant Sci. 2023 Jan 31;13:1031466. doi: 10.3389/fpls.2022.1031466 (PMC9927248; doi:10.3389/fpls.2022.1031466)
Supplement: Supplementary Figure 1 — PLS-DA scores of experimental groups under negative ion mode. (A) needles (red) vs. roots (blue) of WW seedlings; (B) needles of WS (red) vs.WW (blue) pine seedlings; (C) needles (red) vs. roots (blue) of WS pine seedlings; (D) roots of WS (red) vs. WW (blue) pine seedlings. WW, well-watered; WS, water-stressed. [file DataSheet_1.zip › Supplementary Tables/Table S5.XLSX]

## Sheet: WW_L.vs.WW_R_pos_corr
corr	1-(4-methyl-2-morpholino-1,3-thiazol-5-yl)ethan-1-one	Panaxatriol	3-Acetoxyurs-12-en-23-oic acid	18-β-Glycyrrhetinic acid	Glycyrrhetinic acid	Dehydrotumulosic acid	Betulin	Solasonine	Υ-Glutamylcysteine	Irganox 259	3-((5-Phenyloxazol-2-yl)amino)benzonitrile	Avocadyne 1-acetate	Ginsenoside Rg3	LPE 15:1	Naringin dihydrochalcone	LPE 17:1	Ala-Ile	L-Leucyl-L-alanine Hydrate	Glabrolide	Testosterone undecanoate	LPE 16:1	Alisol B	Mulberroside A	Octyl hydrogen phthalate	Coumalic acid	Oleanolic acid	Vitamin C	L-Glutathione (reduced)	Ursolic acid	3-Acetyl-11-keto-β-boswellic acid	Trifolin	Ribulose-5-phosphate	alpha-Ionone	Saxitoxin	NNK	Oxypeucedanin	Methylophiopogonone A	Salicylic acid	Kuwanon A	Lapachol	Gly-Phe	Parishin A	Methylophiopogonanone A	Linoleoyl ethanolamide	2-{2-oxo-2H,8H,9H-furo[2,3-h]chromen-8-yl}propan-2-yl acetate	tert-Butyl N-[1-(aminocarbonyl)-3-methylbutyl]carbamate	Bis(3,5,5-trimethylhexyl) phthalate	Monobutyl phthalate	Acetyl-L-carnitine
1-(4-methyl-2-morpholino-1,3-thiazol-5-yl)ethan-1-one	1	0.939709	0.942337	0.954535	0.962164	0.961349	0.954595	0.962441	-0.928499	0.957541	-0.964932	0.956447	0.965658	0.973542	0.981715	0.901601	0.989552	0.985462	0.954166	0.917325	0.912274	0.930309	0.932614	-0.929958	-0.9431	0.942566	-0.950525	-0.978349	0.934619	0.939966	-0.938962	-0.856425	-0.918563	-0.919863	-0.921528	0.922026	0.927289	-0.965767	-0.96891	0.981374	0.945944	0.919949	0.991915	0.957815	0.835825	0.994971	0.893726	-0.923337	0.985586
Panaxatriol	0.939709	1	0.975352	0.995725	0.960842	0.96579	0.994672	0.925625	-0.904252	0.996144	-0.938904	0.921612	0.943065	0.913228	0.970176	0.992061	0.949385	0.937826	0.99284	0.982798	0.996531	0.977701	0.987177	-0.907274	-0.918728	0.988662	-0.925476	-0.953916	0.977082	0.982431	-0.914184	-0.834975	-0.896784	-0.895106	-0.897848	0.991616	0.990262	-0.938783	-0.944063	0.919216	0.954861	0.961003	0.948022	0.878704	0.610643	0.96024	0.819811	-0.900763	0.901013
3-Acetoxyurs-12-en-23-oic acid	0.942337	0.975352	1	0.968996	0.97371	0.983887	0.990188	0.966155	-0.9031	0.966355	-0.939016	0.971135	0.980235	0.94862	0.948681	0.961017	0.97035	0.960778	0.985423	0.920757	0.964711	0.991779	0.949852	-0.906491	-0.918484	0.951824	-0.92507	-0.952483	0.922713	0.996992	-0.912994	-0.834567	-0.895171	-0.894994	-0.89703	0.947307	0.94349	-0.939881	-0.941196	0.908892	0.964684	0.89092	0.966632	0.913804	0.679518	0.956561	0.914569	-0.8997	0.936925
18-β-Glycyrrhetinic acid	0.954535	0.995725	0.968996	1	0.971297	0.974178	0.990519	0.941209	-0.913344	0.995441	-0.949033	0.925941	0.948894	0.93368	0.985199	0.988681	0.96047	0.953308	0.994994	0.98137	0.988359	0.977598	0.980264	-0.916595	-0.928445	0.993932	-0.9354	-0.963697	0.974545	0.979459	-0.924279	-0.843904	-0.905969	-0.904856	-0.907145	0.991318	0.988996	-0.949148	-0.955101	0.927426	0.960582	0.972633	0.95375	0.905442	0.650645	0.969922	0.828853	-0.909892	0.91669
Glycyrrhetinic acid	0.962164	0.960842	0.97371	0.971297	1	0.990511	0.977887	0.982574	-0.913847	0.956199	-0.948962	0.96445	0.986461	0.979807	0.979452	0.948344	0.974029	0.967371	0.976826	0.911796	0.938575	0.982466	0.920725	-0.915353	-0.928013	0.956048	-0.934951	-0.962659	0.919916	0.978913	-0.923023	-0.843276	-0.904203	-0.905466	-0.907476	0.933206	0.931815	-0.950197	-0.955673	0.93257	0.970772	0.924887	0.967596	0.956029	0.750491	0.962695	0.919024	-0.908498	0.952109
Dehydrotumulosic acid	0.961349	0.96579	0.983887	0.974178	0.990511	1	0.980253	0.985434	-0.918093	0.961109	-0.95571	0.980854	0.990898	0.976201	0.975282	0.953354	0.984751	0.977952	0.982912	0.916537	0.946936	0.989719	0.939034	-0.921009	-0.932988	0.966561	-0.939574	-0.967948	0.923705	0.989943	-0.928871	-0.846498	-0.908029	-0.912015	-0.911775	0.945727	0.9337	-0.954788	-0.960055	0.921447	0.986663	0.916648	0.97165	0.964269	0.747488	0.970704	0.927785	-0.91415	0.960502
Betulin	0.954595	0.994672	0.990188	0.990519	0.977887	0.980253	1	0.950828	-0.914305	0.990002	-0.949463	0.95139	0.96946	0.939722	0.973265	0.980507	0.967275	0.954992	0.993823	0.96173	0.985054	0.987219	0.975235	-0.91629	-0.929889	0.978731	-0.936487	-0.963965	0.964146	0.992289	-0.924106	-0.844607	-0.905604	-0.904466	-0.907631	0.974898	0.974656	-0.950044	-0.954503	0.934823	0.967142	0.94235	0.968373	0.905697	0.663166	0.969697	0.870268	-0.909788	0.929313
Solasonine	0.962441	0.925625	0.966155	0.941209	0.982574	0.985434	0.950828	1	-0.905919	0.925406	-0.941208	0.978068	0.986795	0.995857	0.955194	0.908434	0.984021	0.987242	0.959792	0.863718	0.900312	0.967883	0.887146	-0.906706	-0.921833	0.920411	-0.928451	-0.954438	0.867817	0.966045	-0.916607	-0.835585	-0.895016	-0.898405	-0.899388	0.897658	0.893577	-0.943921	-0.946104	0.910638	0.954862	0.866748	0.968088	0.975572	0.807814	0.957189	0.957585	-0.899369	0.972793
Υ-Glutamylcysteine	-0.928499	-0.904252	-0.9031	-0.913344	-0.913847	-0.918093	-0.914305	-0.905919	1	-0.910472	0.85168	-0.903659	-0.910449	-0.910809	-0.931419	-0.877379	-0.921351	-0.927576	-0.912849	-0.880678	-0.883636	-0.895021	-0.894971	0.814612	0.875469	-0.907779	0.861497	0.942471	-0.895611	-0.903277	0.840958	0.734441	0.799292	0.881975	0.935251	-0.893344	-0.880515	0.84815	0.911064	-0.918485	-0.916769	-0.871812	-0.916429	-0.897253	-0.73554	-0.929231	-0.837924	0.802203	-0.909365
Irganox 259	0.957541	0.996144	0.966355	0.995441	0.956199	0.961109	0.990002	0.925406	-0.910472	1	-0.949959	0.920729	0.940356	0.919018	0.978545	0.981049	0.958381	0.948166	0.989564	0.988162	0.990006	0.964589	0.991195	-0.918942	-0.9257	0.988932	-0.933662	-0.963411	0.984597	0.972181	-0.924434	-0.842599	-0.907557	-0.905672	-0.905001	0.990995	0.992897	-0.948892	-0.952055	0.939322	0.950023	0.967922	0.959169	0.886696	0.646239	0.974594	0.814436	-0.912444	0.91605
3-((5-Phenyloxazol-2-yl)amino)benzonitrile	-0.964932	-0.938904	-0.939016	-0.949033	-0.948962	-0.95571	-0.949463	-0.941208	0.85168	-0.949959	1	-0.943198	-0.952203	-0.943592	-0.962694	-0.910945	-0.96725	-0.951939	-0.948844	-0.913482	-0.917083	-0.933054	-0.931166	0.958618	0.908229	-0.942036	0.919898	0.951587	-0.928051	-0.941408	0.943164	0.826135	0.911535	0.940866	0.867606	-0.922342	-0.924733	0.94677	0.949322	-0.931521	-0.931738	-0.917869	-0.971159	-0.927287	-0.769721	-0.96919	-0.872485	0.960451	-0.953248
Avocadyne 1-acetate	0.956447	0.921612	0.971135	0.925941	0.96445	0.980854	0.95139	0.978068	-0.903659	0.920729	-0.943198	1	0.994152	0.970912	0.939761	0.890372	0.983566	0.972126	0.943536	0.855152	0.89419	0.957653	0.903	-0.911226	-0.919613	0.916801	-0.926278	-0.952538	0.881444	0.965816	-0.914644	-0.836452	-0.898207	-0.900876	-0.900795	0.887236	0.874345	-0.943072	-0.945204	0.924174	0.973548	0.846807	0.978513	0.967987	0.815558	0.962223	0.970211	-0.904464	0.980528
Ginsenoside Rg3	0.965658	0.943065	0.980235	0.948894	0.986461	0.990898	0.96946	0.986795	-0.910449	0.940356	-0.952203	0.994152	1	0.981613	0.960781	0.917773	0.986619	0.975854	0.962217	0.8812	0.91687	0.974258	0.914621	-0.916814	-0.931966	0.936026	-0.939496	-0.963485	0.901895	0.97794	-0.92755	-0.846154	-0.905528	-0.905178	-0.904792	0.908483	0.901838	-0.955392	-0.956158	0.937003	0.978847	0.881344	0.982777	0.968958	0.797375	0.968715	0.960079	-0.910059	0.976904
LPE 15:1	0.973542	0.913228	0.94862	0.93368	0.979807	0.976201	0.939722	0.995857	-0.910809	0.919018	-0.943592	0.970912	0.981613	1	0.961092	0.889724	0.983864	0.987471	0.947524	0.857877	0.882741	0.949398	0.876508	-0.90707	-0.922321	0.913064	-0.92947	-0.959175	0.867426	0.948149	-0.920614	-0.831864	-0.893665	-0.902674	-0.900066	0.884933	0.884861	-0.945142	-0.9482	0.928871	0.946759	0.871518	0.971478	0.982477	0.845604	0.962089	0.951433	-0.899712	0.980924
Naringin dihydrochalcone	0.981715	0.970176	0.948681	0.985199	0.979452	0.975282	0.973265	0.955194	-0.931419	0.978545	-0.962694	0.939761	0.960781	0.961092	1	0.951026	0.974966	0.968306	0.975818	0.955845	0.949619	0.956318	0.95504	-0.929079	-0.937348	0.981397	-0.943802	-0.977755	0.964428	0.958498	-0.935324	-0.848157	-0.914677	-0.923668	-0.92287	0.961717	0.959981	-0.958187	-0.969162	0.961357	0.965338	0.970718	0.97095	0.947429	0.755234	0.985503	0.857269	-0.922471	0.952379
LPE 17:1	0.901601	0.992061	0.961017	0.988681	0.948344	0.953354	0.980507	0.908434	-0.877379	0.981049	-0.910945	0.890372	0.917773	0.889724	0.951026	1	0.919331	0.911285	0.986222	0.974577	0.994991	0.976243	0.96974	-0.881549	-0.889763	0.981965	-0.896361	-0.925666	0.955639	0.974593	-0.886064	-0.810182	-0.871203	-0.869435	-0.871834	0.989713	0.984725	-0.90988	-0.915867	0.868789	0.93758	0.954835	0.90896	0.851521	0.540336	0.925921	0.787022	-0.874941	0.857851
Ala-Ile	0.989552	0.949385	0.97035	0.96047	0.974029	0.984751	0.967275	0.984021	-0.921351	0.958381	-0.96725	0.983566	0.986619	0.983864	0.974966	0.919331	1	0.995614	0.969481	0.909261	0.925403	0.961032	0.93702	-0.932136	-0.946293	0.949175	-0.954914	-0.977965	0.922094	0.968711	-0.942998	-0.861905	-0.922067	-0.9174	-0.917074	0.929242	0.925777	-0.971791	-0.969192	0.955423	0.969106	0.902613	0.993576	0.971486	0.817164	0.991515	0.931206	-0.925154	0.989858
L-Leucyl-L-alanine Hydrate	0.985462	0.937826	0.960778	0.953308	0.967371	0.977952	0.954992	0.987242	-0.927576	0.948166	-0.951939	0.972126	0.975854	0.987471	0.968306	0.911285	0.995614	1	0.965491	0.89823	0.914789	0.954054	0.921414	-0.916607	-0.940627	0.937643	-0.946721	-0.971856	0.902324	0.959479	-0.930749	-0.852182	-0.908934	-0.908273	-0.918102	0.921725	0.918926	-0.959854	-0.96195	0.941068	0.953739	0.890096	0.982786	0.970738	0.819183	0.983082	0.926503	-0.908621	0.984798
Glabrolide	0.954166	0.99284	0.985423	0.994994	0.976826	0.982912	0.993823	0.959792	-0.912849	0.989564	-0.948844	0.943536	0.962217	0.947524	0.975818	0.986222	0.969481	0.965491	1	0.963817	0.98579	0.989708	0.971111	-0.917951	-0.927495	0.982113	-0.933971	-0.961771	0.95388	0.991463	-0.921294	-0.845749	-0.907387	-0.905009	-0.909106	0.982179	0.980018	-0.94851	-0.952967	0.91679	0.960793	0.945202	0.960282	0.912844	0.659971	0.967885	0.863005	-0.911149	0.926971
Testosterone undecanoate	0.917325	0.982798	0.920757	0.98137	0.911796	0.916537	0.96173	0.863718	-0.880678	0.988162	-0.913482	0.855152	0.8812	0.857877	0.955845	0.974577	0.909261	0.89823	0.963817	1	0.984274	0.926047	0.988036	-0.88347	-0.894117	0.98265	-0.900805	-0.928944	0.989215	0.933398	-0.890062	-0.81343	-0.874149	-0.870689	-0.874585	0.992746	0.994146	-0.912651	-0.919891	0.90687	0.912047	0.980422	0.910314	0.826403	0.559108	0.94104	0.718892	-0.877372	0.854695
LPE 16:1	0.912274	0.996531	0.964711	0.988359	0.938575	0.946936	0.985054	0.900312	-0.883636	0.990006	-0.917083	0.89419	0.91687	0.882741	0.949619	0.994991	0.925403	0.914789	0.98579	0.984274	1	0.9685	0.985663	-0.886966	-0.897792	0.981311	-0.904314	-0.932315	0.969812	0.973066	-0.89287	-0.817016	-0.877333	-0.873885	-0.877701	0.993297	0.991654	-0.917033	-0.921703	0.888484	0.934252	0.952288	0.92221	0.842063	0.54792	0.93801	0.782731	-0.880521	0.866799
Alisol B	0.930309	0.977701	0.991779	0.977598	0.982466	0.989719	0.987219	0.967883	-0.895021	0.964589	-0.933054	0.957653	0.974258	0.949398	0.956318	0.976243	0.961032	0.954054	0.989708	0.926047	0.9685	1	0.943308	-0.898853	-0.916016	0.964339	-0.923021	-0.94667	0.920632	0.997809	-0.909429	-0.83418	-0.890142	-0.885033	-0.889061	0.956709	0.948227	-0.937289	-0.938227	0.888599	0.970352	0.911766	0.948009	0.920011	0.655101	0.945503	0.898817	-0.891919	0.920087
Mulberroside A	0.932614	0.987177	0.949852	0.980264	0.920725	0.939034	0.975235	0.887146	-0.894971	0.991195	-0.931166	0.903	0.914621	0.876508	0.95504	0.96974	0.93702	0.921414	0.971111	0.988036	0.985663	0.943308	1	-0.899629	-0.91133	0.98394	-0.9183	-0.945449	0.98848	0.956352	-0.906979	-0.829235	-0.88986	-0.88588	-0.889128	0.989265	0.983573	-0.931157	-0.935225	0.921156	0.94197	0.955897	0.93922	0.854874	0.603631	0.960535	0.777522	-0.893412	0.890968
Octyl hydrogen phthalate	-0.929958	-0.907274	-0.906491	-0.916595	-0.915353	-0.921009	-0.91629	-0.906706	0.814612	-0.918942	0.958618	-0.911226	-0.916814	-0.90707	-0.929079	-0.881549	-0.932136	-0.916607	-0.917951	-0.88347	-0.886966	-0.898853	-0.899629	1	0.83868	-0.910319	0.849053	0.879977	-0.898031	-0.908895	0.846357	0.852721	0.968297	0.938036	0.912979	-0.892043	-0.890866	0.900231	0.909063	-0.889944	-0.89376	-0.885663	-0.937848	-0.891568	-0.738388	-0.93686	-0.839388	0.999144	-0.920203
Coumalic acid	-0.9431	-0.918728	-0.918484	-0.928445	-0.928013	-0.932988	-0.929889	-0.921833	0.875469	-0.9257	0.908229	-0.919613	-0.931966	-0.922321	-0.937348	-0.889763	-0.946293	-0.940627	-0.927495	-0.894117	-0.897792	-0.916016	-0.91133	0.83868	1	-0.922022	0.99517	0.935199	-0.909177	-0.920953	0.94692	0.857412	0.853358	0.824943	0.860027	-0.907363	-0.907414	0.966555	0.98157	-0.935052	-0.931848	-0.897396	-0.941943	-0.920217	-0.749485	-0.947242	-0.852011	0.832827	-0.931173
Oleanolic acid	0.942566	0.988662	0.951824	0.993932	0.956048	0.966561	0.978731	0.920411	-0.907779	0.988932	-0.942036	0.916801	0.936026	0.913064	0.981397	0.981965	0.949175	0.937643	0.982113	0.98265	0.981311	0.964339	0.98394	-0.910319	-0.922022	1	-0.928792	-0.956889	0.981729	0.967418	-0.91752	-0.838607	-0.900129	-0.89873	-0.902138	0.991885	0.98049	-0.942175	-0.950169	0.919805	0.96731	0.979993	0.940357	0.902141	0.640892	0.964659	0.80595	-0.903609	0.905291
Vitamin C	-0.950525	-0.925476	-0.92507	-0.9354	-0.934951	-0.939574	-0.936487	-0.928451	0.861497	-0.933662	0.919898	-0.926278	-0.939496	-0.92947	-0.943802	-0.896361	-0.954914	-0.946721	-0.933971	-0.900805	-0.904314	-0.923021	-0.9183	0.849053	0.99517	-0.928792	1	0.944256	-0.914407	-0.927785	0.959178	0.870043	0.867952	0.820716	0.844501	-0.912379	-0.914948	0.984442	0.974104	-0.941127	-0.939739	-0.904042	-0.95028	-0.926129	-0.756476	-0.955515	-0.858095	0.842517	-0.938311
L-Glutathione (reduced)	-0.978349	-0.953916	-0.952483	-0.963697	-0.962659	-0.967948	-0.963965	-0.954438	0.942471	-0.963411	0.951587	-0.952538	-0.963485	-0.959175	-0.977755	-0.925666	-0.977965	-0.971856	-0.961771	-0.928944	-0.932315	-0.94667	-0.945449	0.879977	0.935199	-0.956889	0.944256	1	-0.940343	-0.95415	0.964502	0.779073	0.849941	0.91689	0.875356	-0.938126	-0.938404	0.949357	0.956192	-0.959612	-0.962478	-0.926131	-0.974662	-0.942661	-0.775251	-0.981612	-0.882003	0.872023	-0.960638
Ursolic acid	0.934619	0.977082	0.922713	0.974545	0.919916	0.923705	0.964146	0.867817	-0.895611	0.984597	-0.928051	0.881444	0.901895	0.867426	0.964428	0.955639	0.922094	0.902324	0.95388	0.989215	0.969812	0.920632	0.98848	-0.898031	-0.909177	0.981729	-0.914407	-0.940343	1	0.932198	-0.900064	-0.829237	-0.888564	-0.884611	-0.892839	0.978402	0.97661	-0.925228	-0.93691	0.941936	0.93297	0.979171	0.932361	0.85075	0.619245	0.957189	0.749708	-0.892639	0.882661
3-Acetyl-11-keto-β-boswellic acid	0.939966	0.982431	0.996992	0.979459	0.978913	0.989943	0.992289	0.966045	-0.903277	0.972181	-0.941408	0.965816	0.97794	0.948149	0.958498	0.974593	0.968711	0.959479	0.991463	0.933398	0.973066	0.997809	0.956352	-0.908895	-0.920953	0.967418	-0.927785	-0.95415	0.932198	1	-0.915656	-0.838037	-0.898109	-0.89623	-0.898237	0.961022	0.952969	-0.942694	-0.944761	0.902986	0.973742	0.911864	0.959901	0.919574	0.666012	0.95678	0.901593	-0.902056	0.930477
Trifolin	-0.938962	-0.914184	-0.912994	-0.924279	-0.923023	-0.928871	-0.924106	-0.916607	0.840958	-0.924434	0.943164	-0.914644	-0.92755	-0.920614	-0.935324	-0.886064	-0.942998	-0.930749	-0.921294	-0.890062	-0.89287	-0.909429	-0.906979	0.846357	0.94692	-0.91752	0.959178	0.964502	-0.900064	-0.915656	1	0.737228	0.802697	0.881368	0.775666	-0.898226	-0.907889	0.951002	0.950654	-0.918647	-0.922263	-0.895211	-0.940541	-0.907906	-0.747647	-0.942622	-0.846658	0.842323	-0.92537
Ribulose-5-phosphate	-0.856425	-0.834975	-0.834567	-0.843904	-0.843276	-0.846498	-0.844607	-0.835585	0.734441	-0.842599	0.826135	-0.836452	-0.846154	-0.831864	-0.848157	-0.810182	-0.861905	-0.852182	-0.845749	-0.81343	-0.817016	-0.83418	-0.829235	0.852721	0.857412	-0.838607	0.870043	0.779073	-0.829237	-0.838037	0.737228	1	0.94676	0.676773	0.856139	-0.824965	-0.816856	0.905116	0.842239	-0.844781	-0.841309	-0.81353	-0.85978	-0.835189	-0.680408	-0.86539	-0.772521	0.847796	-0.848356
alpha-Ionone	-0.918563	-0.896784	-0.895171	-0.905969	-0.904203	-0.908029	-0.905604	-0.895016	0.799292	-0.907557	0.911535	-0.898207	-0.905528	-0.893665	-0.914677	-0.871203	-0.922067	-0.908934	-0.907387	-0.874149	-0.877333	-0.890142	-0.88986	0.968297	0.853358	-0.900129	0.867952	0.849941	-0.888564	-0.898109	0.802697	0.94676	1	0.844174	0.922677	-0.883298	-0.879013	0.922124	0.892785	-0.889973	-0.892438	-0.873851	-0.923899	-0.885762	-0.727763	-0.927577	-0.826894	0.962825	-0.908574
Saxitoxin	-0.919863	-0.895106	-0.894994	-0.904856	-0.905466	-0.912015	-0.904466	-0.898405	0.881975	-0.905672	0.940866	-0.900876	-0.905178	-0.902674	-0.923668	-0.869435	-0.9174	-0.908273	-0.905009	-0.870689	-0.873885	-0.885033	-0.88588	0.938036	0.824943	-0.89873	0.820716	0.91689	-0.884611	-0.89623	0.881368	0.676773	0.844174	1	0.887707	-0.880158	-0.879165	0.839188	0.913476	-0.879939	-0.884891	-0.872774	-0.921994	-0.881389	-0.733596	-0.921943	-0.832769	0.936261	-0.907544
NNK	-0.921528	-0.897848	-0.89703	-0.907145	-0.907476	-0.911775	-0.907631	-0.899388	0.935251	-0.905001	0.867606	-0.900795	-0.904792	-0.900066	-0.92287	-0.871834	-0.917074	-0.918102	-0.909106	-0.874585	-0.877701	-0.889061	-0.889128	0.912979	0.860027	-0.902138	0.844501	0.875356	-0.892839	-0.898237	0.775666	0.856139	0.922677	0.887707	1	-0.888612	-0.87289	0.856489	0.915238	-0.901304	-0.899581	-0.869507	-0.916476	-0.892067	-0.73119	-0.92563	-0.832264	0.903963	-0.908317
Oxypeucedanin	0.922026	0.991616	0.947307	0.991318	0.933206	0.945727	0.974898	0.897658	-0.893344	0.990995	-0.922342	0.887236	0.908483	0.884933	0.961717	0.989713	0.929242	0.921725	0.982179	0.992746	0.993297	0.956709	0.989265	-0.892043	-0.907363	0.991885	-0.912379	-0.938126	0.978402	0.961022	-0.898226	-0.824965	-0.883298	-0.880158	-0.888612	1	0.993447	-0.922777	-0.932333	0.895238	0.937633	0.971063	0.920623	0.857842	0.572997	0.947366	0.765685	-0.88552	0.873441
Methylophiopogonone A	0.927289	0.990262	0.94349	0.988996	0.931815	0.9337	0.974656	0.893577	-0.880515	0.992897	-0.924733	0.874345	0.901838	0.884861	0.959981	0.984725	0.925777	0.918926	0.980018	0.994146	0.991654	0.948227	0.983573	-0.890866	-0.907414	0.98049	-0.914948	-0.938404	0.97661	0.952969	-0.907889	-0.816856	-0.879013	-0.879165	-0.87289	0.993447	1	-0.926083	-0.930202	0.905632	0.91649	0.970539	0.924	0.84202	0.572655	0.946389	0.755436	-0.884731	0.870498
Salicylic acid	-0.965767	-0.938783	-0.939881	-0.949148	-0.950197	-0.954788	-0.950044	-0.943921	0.84815	-0.948892	0.94677	-0.943072	-0.955392	-0.945142	-0.958187	-0.90988	-0.971791	-0.959854	-0.94851	-0.912651	-0.917033	-0.937289	-0.931157	0.900231	0.966555	-0.942175	0.984442	0.949357	-0.925228	-0.942694	0.951002	0.905116	0.922124	0.839188	0.856489	-0.922777	-0.926083	1	0.95879	-0.948674	-0.951628	-0.915031	-0.968049	-0.938815	-0.772651	-0.972112	-0.874593	0.89339	-0.954771
Kuwanon A	-0.96891	-0.944063	-0.941196	-0.955101	-0.955673	-0.960055	-0.954503	-0.946104	0.911064	-0.952055	0.949322	-0.945204	-0.956158	-0.9482	-0.969162	-0.915867	-0.969192	-0.96195	-0.952967	-0.919891	-0.921703	-0.938227	-0.935225	0.909063	0.98157	-0.950169	0.974104	0.956192	-0.93691	-0.944761	0.950654	0.842239	0.892785	0.913476	0.915238	-0.932333	-0.930202	0.95879	1	-0.951557	-0.951643	-0.92718	-0.967687	-0.943118	-0.771494	-0.972746	-0.873453	0.904281	-0.956005
Lapachol	0.981374	0.919216	0.908892	0.927426	0.93257	0.921447	0.934823	0.910638	-0.918485	0.939322	-0.931521	0.924174	0.937003	0.928871	0.961357	0.868789	0.955423	0.941068	0.91679	0.90687	0.888484	0.888599	0.921156	-0.889944	-0.935052	0.919805	-0.941127	-0.959612	0.941936	0.902986	-0.918647	-0.844781	-0.889973	-0.879939	-0.901304	0.895238	0.905632	-0.948674	-0.951557	1	0.924893	0.913779	0.974355	0.916709	0.819035	0.976808	0.849412	-0.88288	0.957999
Gly-Phe	0.945944	0.954861	0.964684	0.960582	0.970772	0.986663	0.967142	0.954862	-0.916769	0.950023	-0.931738	0.973548	0.978847	0.946759	0.965338	0.93758	0.969106	0.953739	0.960793	0.912047	0.934252	0.970352	0.94197	-0.89376	-0.931848	0.96731	-0.939739	-0.962478	0.93297	0.973742	-0.922263	-0.841309	-0.892438	-0.884891	-0.899581	0.937633	0.91649	-0.951628	-0.951643	0.924893	1	0.917045	0.957977	0.956454	0.740041	0.963759	0.90624	-0.884656	0.947538
Parishin A	0.919949	0.961003	0.89092	0.972633	0.924887	0.916648	0.94235	0.866748	-0.871812	0.967922	-0.917869	0.846807	0.881344	0.871518	0.970718	0.954835	0.902613	0.890096	0.945202	0.980422	0.952288	0.911766	0.955897	-0.885663	-0.897396	0.979993	-0.904042	-0.926131	0.979171	0.911864	-0.895211	-0.81353	-0.873851	-0.872774	-0.869507	0.971063	0.970539	-0.915031	-0.92718	0.913779	0.917045	1	0.901264	0.857083	0.610368	0.935428	0.719574	-0.880509	0.858504
Methylophiopogonanone A	0.991915	0.948022	0.966632	0.95375	0.967596	0.97165	0.968373	0.968088	-0.916429	0.959169	-0.971159	0.978513	0.982777	0.971478	0.97095	0.90896	0.993576	0.982786	0.960282	0.910314	0.92221	0.948009	0.93922	-0.937848	-0.941943	0.940357	-0.95028	-0.974662	0.932361	0.959901	-0.940541	-0.85978	-0.923899	-0.921994	-0.916476	0.920623	0.924	-0.968049	-0.967687	0.974355	0.957977	0.901264	1	0.953055	0.818247	0.992438	0.9224	-0.932217	0.98814
Linoleoyl ethanolamide	0.957815	0.878704	0.913804	0.905442	0.956029	0.964269	0.905697	0.975572	-0.897253	0.886696	-0.927287	0.967987	0.968958	0.982477	0.947429	0.851521	0.971486	0.970738	0.912844	0.826403	0.842063	0.920011	0.854874	-0.891568	-0.920217	0.902141	-0.926129	-0.942661	0.85075	0.919574	-0.907906	-0.835189	-0.885762	-0.881389	-0.892067	0.857842	0.84202	-0.938815	-0.943118	0.916709	0.956454	0.857083	0.953055	1	0.881756	0.951104	0.945919	-0.883898	0.979323
2-{2-oxo-2H,8H,9H-furo[2,3-h]chromen-8-yl}propan-2-yl acetate	0.835825	0.610643	0.679518	0.650645	0.750491	0.747488	0.663166	0.807814	-0.73554	0.646239	-0.769721	0.815558	0.797375	0.845604	0.755234	0.540336	0.817164	0.819183	0.659971	0.559108	0.54792	0.655101	0.603631	-0.738388	-0.749485	0.640892	-0.756476	-0.775251	0.619245	0.666012	-0.747647	-0.680408	-0.727763	-0.733596	-0.73119	0.572997	0.572655	-0.772651	-0.771494	0.819035	0.740041	0.610368	0.818247	0.881756	1	0.797324	0.850194	-0.732963	0.887531
tert-Butyl N-[1-(aminocarbonyl)-3-methylbutyl]carbamate	0.994971	0.96024	0.956561	0.969922	0.962695	0.970704	0.969697	0.957189	-0.929231	0.974594	-0.96919	0.962223	0.968715	0.962089	0.985503	0.925921	0.991515	0.983082	0.967885	0.94104	0.93801	0.945503	0.960535	-0.93686	-0.947242	0.964659	-0.955515	-0.981612	0.957189	0.95678	-0.942622	-0.86539	-0.927577	-0.921943	-0.92563	0.947366	0.946389	-0.972112	-0.972746	0.976808	0.963759	0.935428	0.992438	0.951104	0.797324	1	0.88411	-0.929998	0.978853
Bis(3,5,5-trimethylhexyl) phthalate	0.893726	0.819811	0.914569	0.828853	0.919024	0.927785	0.870268	0.957585	-0.837924	0.814436	-0.872485	0.970211	0.960079	0.951433	0.857269	0.787022	0.931206	0.926503	0.863005	0.718892	0.782731	0.898817	0.777522	-0.839388	-0.852011	0.80595	-0.858095	-0.882003	0.749708	0.901593	-0.846658	-0.772521	-0.826894	-0.832769	-0.832264	0.765685	0.755436	-0.874593	-0.873453	0.849412	0.90624	0.719574	0.9224	0.945919	0.850194	0.88411	1	-0.832708	0.94732
Monobutyl phthalate	-0.923337	-0.900763	-0.8997	-0.909892	-0.908498	-0.91415	-0.909788	-0.899369	0.802203	-0.912444	0.960451	-0.904464	-0.910059	-0.899712	-0.922471	-0.874941	-0.925154	-0.908621	-0.911149	-0.877372	-0.880521	-0.891919	-0.893412	0.999144	0.832827	-0.903609	0.842517	0.872023	-0.892639	-0.902056	0.842323	0.847796	0.962825	0.936261	0.903963	-0.88552	-0.884731	0.89339	0.904281	-0.88288	-0.884656	-0.880509	-0.932217	-0.883898	-0.732963	-0.929998	-0.832708	1	-0.913728
Acetyl-L-carnitine	0.985586	0.901013	0.936925	0.91669	0.952109	0.960502	0.929313	0.972793	-0.909365	0.91605	-0.953248	0.980528	0.976904	0.980924	0.952379	0.857851	0.989858	0.984798	0.926971	0.854695	0.866799	0.920087	0.890968	-0.920203	-0.931173	0.905291	-0.938311	-0.960638	0.882661	0.930477	-0.92537	-0.848356	-0.908574	-0.907544	-0.908317	0.873441	0.870498	-0.954771	-0.956005	0.957999	0.947538	0.858504	0.98814	0.979323	0.887531	0.978853	0.94732	-0.913728	1
Docosatrienoic acid	-0.947728	-0.919879	-0.921318	-0.929253	-0.929798	-0.934872	-0.929943	-0.923383	0.836809	-0.933599	0.963933	-0.926944	-0.933809	-0.927229	-0.943534	-0.891765	-0.950231	-0.934572	-0.929486	-0.894361	-0.898192	-0.911683	-0.912187	0.969144	0.848998	-0.921529	0.870404	0.932543	-0.905357	-0.922229	0.912745	0.781934	0.92052	0.953634	0.86487	-0.900184	-0.906386	0.92018	0.911869	-0.910133	-0.915751	-0.893981	-0.953494	-0.906662	-0.759286	-0.953277	-0.857446	0.963696	-0.936505
Dihydrotanshinone I	0.910127	0.990983	0.946373	0.984371	0.918568	0.931431	0.973376	0.880508	-0.879417	0.989755	-0.912462	0.875548	0.896486	0.865288	0.946314	0.987217	0.917476	0.907744	0.976829	0.993001	0.996197	0.949347	0.991729	-0.880871	-0.896226	0.982007	-0.902626	-0.928383	0.977129	0.956414	-0.890092	-0.815357	-0.872705	-0.866975	-0.872729	0.996891	0.99454	-0.913931	-0.918324	0.888396	0.922612	0.95896	0.91388	0.829338	0.540538	0.937929	0.749471	-0.874554	0.857927
Pyridoxine	-0.958922	-0.93745	-0.923026	-0.947216	-0.934606	-0.938591	-0.942284	-0.919767	0.940814	-0.948869	0.899132	-0.91839	-0.930313	-0.925445	-0.959981	-0.909125	-0.951517	-0.948228	-0.940904	-0.924898	-0.918225	-0.91881	-0.936247	0.855303	0.901214	-0.944442	0.91421	0.958042	-0.937109	-0.926409	0.873302	0.864943	0.883485	0.829282	0.903883	-0.928815	-0.921777	0.935436	0.908067	-0.953444	-0.943527	-0.917439	-0.947611	-0.91498	-0.747031	-0.965259	-0.83648	0.844104	-0.93224
p-Anisaldehyde	-0.962605	-0.941306	-0.935427	-0.950691	-0.945088	-0.948368	-0.949626	-0.935782	0.913004	-0.950697	0.920854	-0.932549	-0.94485	-0.938392	-0.960577	-0.912776	-0.961869	-0.956768	-0.947995	-0.920513	-0.921068	-0.930271	-0.934174	0.880296	0.977841	-0.943913	0.974925	0.959944	-0.932001	-0.93764	0.956908	0.815488	0.871833	0.895596	0.895585	-0.929824	-0.93266	0.958449	0.989062	-0.949336	-0.946065	-0.920397	-0.958745	-0.928345	-0.754663	-0.967279	-0.857636	0.870508	-0.944774
Benzoylpaeoniflorin	0.91831	0.972588	0.943826	0.97866	0.971895	0.964722	0.970694	0.919971	-0.891438	0.962839	-0.921756	0.910231	0.940506	0.913687	0.972393	0.972768	0.926652	0.910776	0.966486	0.94933	0.959868	0.966745	0.943874	-0.890719	-0.903096	0.981278	-0.90915	-0.936882	0.95554	0.96169	-0.8969	-0.821139	-0.880838	-0.880749	-0.885712	0.96151	0.951324	-0.921922	-0.933688	0.903623	0.965626	0.969345	0.92059	0.901001	0.631289	0.935034	0.821041	-0.884246	0.885391
(3R)-8-hydroxy-3-(4-hydroxyphenyl)-3,4-dihydro-1H-2-benzopyran-1-one	0.940413	0.994354	0.952579	0.991188	0.939012	0.943516	0.98254	0.899947	-0.902638	0.997714	-0.934168	0.895429	0.917668	0.892657	0.968294	0.981815	0.938023	0.927088	0.981577	0.995231	0.992188	0.951848	0.993087	-0.903888	-0.911905	0.986638	-0.918296	-0.949302	0.988888	0.959934	-0.90716	-0.830283	-0.893124	-0.8922	-0.896461	0.993817	0.995923	-0.931355	-0.938463	0.927018	0.934402	0.971643	0.940566	0.857627	0.602972	0.960707	0.776781	-0.897675	0.889751
7-hydroxy-3-(4-methoxyphenyl)-4H-chromen-4-one	0.927282	0.978922	0.991238	0.976137	0.978823	0.989356	0.988222	0.958944	-0.899046	0.965088	-0.933895	0.961596	0.975148	0.940137	0.955674	0.974881	0.9585	0.946472	0.985562	0.928167	0.969117	0.997459	0.950293	-0.901538	-0.912117	0.968564	-0.918421	-0.947575	0.929894	0.99761	-0.908092	-0.827178	-0.888945	-0.89231	-0.892477	0.957499	0.944978	-0.932895	-0.938482	0.892352	0.978874	0.914184	0.948468	0.917802	0.652109	0.946546	0.89656	-0.894732	0.918997
Kaempferol	-0.917463	-0.886267	-0.890746	-0.895482	-0.899848	-0.906323	-0.900194	-0.895889	0.846604	-0.893351	0.909943	-0.89838	-0.908523	-0.898004	-0.908868	-0.854485	-0.919899	-0.911502	-0.89485	-0.859325	-0.863517	-0.885399	-0.879973	0.808725	0.982143	-0.889163	0.972002	0.923513	-0.879058	-0.89154	0.958521	0.775507	0.785614	0.835454	0.805049	-0.872385	-0.874761	0.929825	0.968708	-0.908681	-0.899882	-0.866628	-0.919842	-0.895636	-0.743248	-0.918682	-0.836942	0.808318	-0.910045
gamma-Glutamylleucine	0.963763	0.987234	0.961484	0.987234	0.952173	0.964635	0.984105	0.923471	-0.919975	0.993176	-0.954392	0.937242	0.948634	0.919264	0.980056	0.964523	0.965512	0.950283	0.978581	0.978546	0.976192	0.95663	0.992725	-0.921046	-0.933187	0.990162	-0.940756	-0.970001	0.988677	0.967607	-0.928917	-0.850106	-0.911429	-0.908248	-0.912538	0.982172	0.975791	-0.95523	-0.958993	0.953015	0.968157	0.9634	0.9673	0.905913	0.685342	0.983679	0.829579	-0.914461	0.932477
Stigmasterol	0.865336	0.956134	0.876067	0.952901	0.865877	0.860671	0.925713	0.808631	-0.833394	0.960504	-0.860648	0.778064	0.81573	0.801498	0.913508	0.958049	0.850037	0.845105	0.933657	0.986399	0.966564	0.885821	0.955057	-0.834901	-0.845006	0.945908	-0.850486	-0.87611	0.9579	0.889808	-0.837045	-0.772587	-0.828561	-0.820037	-0.829878	0.972125	0.983749	-0.860247	-0.86852	0.853556	0.842575	0.959914	0.851855	0.748127	0.458762	0.887308	0.633203	-0.829208	0.781854
C-pentosyl-luteolin-C-hexoside	-0.906409	-0.878229	-0.881493	-0.887981	-0.891836	-0.895354	-0.889821	-0.885559	0.814341	-0.88728	0.874072	-0.887804	-0.894733	-0.884441	-0.898768	-0.851494	-0.909396	-0.901079	-0.890959	-0.852826	-0.857734	-0.877279	-0.870532	0.911697	0.85231	-0.881816	0.865527	0.837974	-0.870021	-0.883462	0.76363	0.979841	0.977372	0.7712	0.919133	-0.864615	-0.854447	0.913612	0.867503	-0.887425	-0.885798	-0.850459	-0.908367	-0.881288	-0.729916	-0.913366	-0.82442	0.905198	-0.898424
Deoxyarbutin	-0.97713	-0.931815	-0.932162	-0.946461	-0.948962	-0.950845	-0.9439	-0.948514	0.867379	-0.946286	0.97977	-0.937631	-0.949319	-0.954137	-0.964638	-0.900648	-0.972758	-0.966325	-0.947604	-0.909831	-0.908326	-0.926515	-0.922627	0.933088	0.943511	-0.934224	0.950903	0.945698	-0.922388	-0.932959	0.927189	0.893174	0.924574	0.887333	0.88939	-0.918211	-0.922285	0.966732	0.959283	-0.949645	-0.924441	-0.914603	-0.973942	-0.938139	-0.796712	-0.974646	-0.873197	0.933569	-0.962698
1,2,3,6,7-Pentamethoxyxanthone	0.962889	0.989611	0.964707	0.985795	0.947756	0.955664	0.986964	0.918675	-0.915625	0.996191	-0.952118	0.929008	0.942695	0.914062	0.973441	0.965069	0.961261	0.947158	0.980007	0.981052	0.980833	0.953846	0.993072	-0.921155	-0.926437	0.981241	-0.933815	-0.964631	0.987409	0.96632	-0.921731	-0.848147	-0.910776	-0.906404	-0.911079	0.980873	0.981999	-0.949324	-0.952506	0.954133	0.950717	0.956137	0.968307	0.886235	0.668848	0.980492	0.822174	-0.915083	0.92627
2-{1-[2-(1-benzothiophen-5-ylamino)-2-oxoethyl]cyclohexyl}acetic acid	-0.885271	-0.862751	-0.860944	-0.871589	-0.87074	-0.87236	-0.870187	-0.862861	0.837748	-0.875402	0.827238	-0.860923	-0.870869	-0.869397	-0.883443	-0.838305	-0.887066	-0.879585	-0.868985	-0.840416	-0.8434	-0.854369	-0.854561	0.818436	0.776854	-0.865096	0.812967	0.905398	-0.843133	-0.862216	0.847547	0.70198	0.815688	0.8212	0.7849	-0.843369	-0.84892	0.866873	0.810247	-0.864542	-0.880389	-0.831171	-0.879803	-0.849372	-0.70286	-0.891948	-0.796269	0.798811	-0.867318
Oleanic acid	0.932618	0.988148	0.950015	0.989602	0.941933	0.95871	0.975836	0.907037	-0.908371	0.987926	-0.932733	0.910899	0.926344	0.896704	0.970864	0.980953	0.94168	0.929425	0.978292	0.984576	0.983973	0.958965	0.99018	-0.900123	-0.915239	0.997957	-0.920502	-0.951901	0.983022	0.964707	-0.909941	-0.826312	-0.888485	-0.89419	-0.898441	0.994026	0.980105	-0.931442	-0.94315	0.910903	0.962875	0.972173	0.933217	0.886254	0.617353	0.959197	0.792842	-0.893253	0.894826
Talatisamine	0.934174	0.924461	0.951176	0.924749	0.968082	0.964315	0.951973	0.940566	-0.8943	0.917266	-0.930778	0.96969	0.979701	0.939052	0.943171	0.89516	0.948079	0.923228	0.927214	0.864762	0.89449	0.946104	0.898006	-0.886517	-0.908824	0.921662	-0.913837	-0.943069	0.905348	0.950708	-0.907489	-0.809763	-0.868066	-0.887114	-0.878341	0.882848	0.873409	-0.924204	-0.936085	0.934856	0.971864	0.880467	0.957073	0.937193	0.767172	0.941023	0.927139	-0.881624	0.942536
PC (14:0e/2:0)	-0.945619	-0.917146	-0.909538	-0.927881	-0.920947	-0.924935	-0.924411	-0.911266	0.783191	-0.932677	0.955436	-0.912951	-0.924777	-0.915035	-0.938208	-0.887473	-0.947747	-0.929199	-0.923668	-0.899979	-0.896151	-0.905014	-0.914979	0.939281	0.907384	-0.922545	0.935387	0.917493	-0.9111	-0.913127	0.931704	0.877564	0.940431	0.861736	0.826512	-0.902308	-0.911704	0.977204	0.924143	-0.9211	-0.916101	-0.904834	-0.949307	-0.905186	-0.753572	-0.953562	-0.835785	0.934386	-0.930958
Isoeugenyl acetate	0.96953	0.965162	0.93448	0.975523	0.936345	0.955003	0.959006	0.921362	-0.917911	0.979346	-0.953064	0.926476	0.933423	0.922549	0.980064	0.941025	0.966924	0.958439	0.964197	0.967043	0.951346	0.933484	0.978641	-0.922809	-0.929501	0.983132	-0.937582	-0.966652	0.974468	0.944317	-0.924189	-0.854141	-0.914996	-0.906865	-0.914724	0.971568	0.961148	-0.954275	-0.956586	0.947662	0.957647	0.959858	0.960405	0.921726	0.726066	0.986053	0.817429	-0.915881	0.940052
2-oxo-2-[4-(trifluoromethyl)phenyl]ethyl 4-oxopentanoate	-0.870395	-0.85064	-0.851462	-0.858489	-0.857505	-0.860724	-0.859254	-0.849403	0.723451	-0.862101	0.86326	-0.853522	-0.86083	-0.847466	-0.863671	-0.826709	-0.877456	-0.861392	-0.860844	-0.827336	-0.832679	-0.846471	-0.843996	0.930328	0.782857	-0.851903	0.814347	0.800573	-0.837998	-0.853834	0.750698	0.934107	0.981496	0.770292	0.852567	-0.834182	-0.83297	0.89404	0.815019	-0.841187	-0.849028	-0.823234	-0.878262	-0.837634	-0.689662	-0.881346	-0.787176	0.922605	-0.861949
Piceatannol	0.930234	0.990813	0.942219	0.988175	0.928724	0.938579	0.975211	0.886478	-0.894851	0.993914	-0.927987	0.887667	0.908074	0.878289	0.964474	0.9801	0.929694	0.916454	0.974628	0.996971	0.989667	0.945047	0.995728	-0.897035	-0.908841	0.99102	-0.915653	-0.943744	0.992192	0.953327	-0.904339	-0.826703	-0.887651	-0.884277	-0.888469	0.995898	0.992432	-0.928104	-0.934467	0.917901	0.938009	0.97632	0.92963	0.853455	0.589284	0.955425	0.759849	-0.890676	0.879411
(20R)Ginsenoside Rh2	0.881286	0.812325	0.891875	0.823556	0.876407	0.919205	0.849202	0.927206	-0.834887	0.813013	-0.868542	0.963758	0.93449	0.916235	0.847741	0.779206	0.928004	0.921842	0.850657	0.732634	0.78061	0.877607	0.805666	-0.836068	-0.850322	0.825383	-0.856268	-0.878833	0.764431	0.887342	-0.844706	-0.771372	-0.824593	-0.829014	-0.83018	0.784438	0.751945	-0.872191	-0.871257	0.826946	0.921226	0.72371	0.906212	0.946475	0.836908	0.889445	0.959506	-0.828844	0.940475
N-α-L-Acetyl-arginine	-0.945178	-0.924408	-0.919498	-0.933448	-0.929975	-0.934165	-0.932304	-0.919871	0.964694	-0.93366	0.8979	-0.918367	-0.926985	-0.925826	-0.949644	-0.897841	-0.940446	-0.938973	-0.930534	-0.902649	-0.903945	-0.911295	-0.915991	0.861094	0.881113	-0.927922	0.879281	0.970528	-0.913243	-0.920749	0.913284	0.69048	0.811076	0.943959	0.896559	-0.910955	-0.908762	0.878265	0.930912	-0.9259	-0.930509	-0.897345	-0.937328	-0.907052	-0.742671	-0.948082	-0.846285	0.848818	-0.92471
3-bromo-2,6-dimethoxybenzoic acid	-0.917035	-0.894002	-0.893338	-0.903322	-0.902822	-0.906189	-0.904423	-0.894939	0.83891	-0.901143	0.862884	-0.893802	-0.905078	-0.8935	-0.909959	-0.866949	-0.920475	-0.915066	-0.90388	-0.870808	-0.874499	-0.892146	-0.887301	0.849168	0.929392	-0.89758	0.937559	0.871038	-0.886196	-0.896205	0.824617	0.976643	0.929267	0.733568	0.890996	-0.883152	-0.875362	0.951131	0.906877	-0.911314	-0.908034	-0.868545	-0.915342	-0.89442	-0.727596	-0.924249	-0.82709	0.840666	-0.905031
Orotidine	-0.86431	-0.841876	-0.837788	-0.851796	-0.847735	-0.85084	-0.848956	-0.841671	0.7505	-0.853946	0.833944	-0.835367	-0.851572	-0.847338	-0.858014	-0.816763	-0.87069	-0.858867	-0.846557	-0.822236	-0.823158	-0.83741	-0.836297	0.731956	0.861632	-0.845245	0.899975	0.905266	-0.823072	-0.841113	0.937383	0.696553	0.734415	0.733107	0.650824	-0.825061	-0.840437	0.915644	0.834086	-0.852714	-0.862591	-0.82217	-0.861289	-0.834866	-0.6855	-0.870344	-0.771839	0.719019	-0.847213
(3beta,9xi)-3-(beta-D-Glucopyranosyloxy)-14-hydroxycard-20(22)-enolide	-0.95494	-0.928612	-0.927867	-0.938706	-0.937328	-0.942074	-0.938226	-0.929738	0.812844	-0.941421	0.961046	-0.930605	-0.94132	-0.931743	-0.948379	-0.900892	-0.959922	-0.943703	-0.938157	-0.904705	-0.907672	-0.923482	-0.922155	0.943628	0.891128	-0.931572	0.921374	0.928732	-0.91539	-0.930601	0.910085	0.898886	0.952189	0.858912	0.849293	-0.910993	-0.915257	0.973842	0.91012	-0.927192	-0.930273	-0.904909	-0.959769	-0.918422	-0.761684	-0.962403	-0.859805	0.938725	-0.94251
methyl 3,4,5-trihydroxycyclohex-1-ene-1-carboxylate	-0.952913	-0.915402	-0.924923	-0.926464	-0.937484	-0.941424	-0.930793	-0.935231	0.810741	-0.926946	0.963468	-0.935851	-0.947109	-0.939225	-0.941066	-0.88449	-0.960292	-0.944034	-0.927347	-0.883193	-0.890713	-0.919937	-0.905001	0.892572	0.930817	-0.917165	0.956524	0.953202	-0.896984	-0.925792	0.97565	0.825237	0.875928	0.86137	0.790268	-0.892367	-0.902009	0.979901	0.933524	-0.928733	-0.931482	-0.889896	-0.959481	-0.927633	-0.78374	-0.95556	-0.878224	0.889036	-0.947562
3-Succinoylpyridine	-0.955608	-0.914772	-0.928255	-0.924151	-0.938587	-0.941083	-0.932064	-0.937201	0.905592	-0.924508	0.906465	-0.943142	-0.946441	-0.939128	-0.943023	-0.882038	-0.956848	-0.951253	-0.929655	-0.880635	-0.889747	-0.916317	-0.90367	0.946308	0.895387	-0.915104	0.896962	0.904907	-0.902164	-0.925926	0.835484	0.90617	0.968671	0.886948	0.975581	-0.89444	-0.887436	0.925353	0.9357	-0.935119	-0.931575	-0.877373	-0.957728	-0.931489	-0.789973	-0.958201	-0.886419	0.935846	-0.952694
Monolaurin	-0.956061	-0.930081	-0.930468	-0.94006	-0.940246	-0.945928	-0.940679	-0.932707	0.840296	-0.940715	0.971545	-0.936018	-0.943379	-0.932615	-0.952161	-0.902178	-0.958873	-0.945081	-0.941334	-0.905035	-0.908667	-0.924386	-0.922565	0.985499	0.910354	-0.933583	0.916086	0.907172	-0.921803	-0.932956	0.886628	0.905114	0.9749	0.916535	0.925317	-0.915734	-0.913889	0.947013	0.953213	-0.924491	-0.923871	-0.908933	-0.962595	-0.922757	-0.763266	-0.962205	-0.864654	0.984737	-0.947093
Pomolic acid beta-D-glucopyranosyl ester	0.888234	0.980325	0.919728	0.979143	0.917037	0.924499	0.958286	0.860356	-0.865286	0.975323	-0.901989	0.853691	0.881585	0.847944	0.948474	0.984892	0.892997	0.878391	0.96084	0.988277	0.983184	0.938571	0.976502	-0.874302	-0.878934	0.987809	-0.884257	-0.911862	0.977968	0.93998	-0.87383	-0.801588	-0.862609	-0.861668	-0.864097	0.991066	0.981081	-0.895946	-0.908803	0.87152	0.926245	0.9804	0.886789	0.82762	0.52046	0.91845	0.720281	-0.868807	0.832036
1,2-Benzenedicarboxylic acid	-0.901571	-0.878846	-0.879146	-0.888014	-0.888012	-0.89345	-0.887872	-0.879912	0.781446	-0.89068	0.94275	-0.88478	-0.889204	-0.880247	-0.901152	-0.8543	-0.903656	-0.88716	-0.890157	-0.854879	-0.858927	-0.870868	-0.870533	0.996538	0.793341	-0.881361	0.80415	0.847196	-0.869176	-0.881266	0.811588	0.821508	0.953659	0.934031	0.893184	-0.863047	-0.86217	0.863129	0.876079	-0.856856	-0.861107	-0.857704	-0.911064	-0.862631	-0.717548	-0.907942	-0.815832	0.997292	-0.893171
(2E)-6-hydroxy-2-methyl-6-(4-methylphenyl)hept-2-enoic acid	0.882491	0.984993	0.968707	0.9747	0.935602	0.952946	0.976837	0.901679	-0.867575	0.968699	-0.898582	0.902878	0.92057	0.875044	0.928721	0.992083	0.91415	0.901887	0.97812	0.955962	0.989834	0.978632	0.967832	-0.867984	-0.882856	0.971979	-0.8887	-0.914486	0.941907	0.979914	-0.875798	-0.803081	-0.859437	-0.85537	-0.861351	0.979384	0.966125	-0.900634	-0.90539	0.848634	0.945341	0.923879	0.902615	0.844312	0.52287	0.914608	0.803104	-0.86127	0.852298
Ginkgolic Acid	0.72105	0.90652	0.819725	0.887599	0.782736	0.788357	0.86524	0.701984	-0.728148	0.88812	-0.752773	0.68616	0.726077	0.673208	0.809968	0.935175	0.732792	0.718337	0.868912	0.929314	0.933826	0.843799	0.900028	-0.731022	-0.738016	0.891562	-0.74267	-0.767807	0.890819	0.842299	-0.733255	-0.672822	-0.724167	-0.718139	-0.723832	0.926676	0.923159	-0.750445	-0.76021	0.70727	0.784203	0.890738	0.728038	0.621979	0.232945	0.765956	0.528413	-0.72594	0.636551
Xanthurenic acid O-hexoside	-0.884836	-0.856609	-0.858329	-0.865961	-0.868953	-0.873544	-0.865825	-0.862189	0.833216	-0.87017	0.898139	-0.865904	-0.869299	-0.869031	-0.886085	-0.831614	-0.882604	-0.870894	-0.866163	-0.832216	-0.835516	-0.846686	-0.847689	0.91795	0.715888	-0.859248	0.73682	0.885198	-0.842252	-0.85846	0.815411	0.650946	0.838612	0.949145	0.833592	-0.83651	-0.837807	0.802229	0.813266	-0.842248	-0.851189	-0.828692	-0.886565	-0.841756	-0.712957	-0.887916	-0.802637	0.911351	-0.871867
4-oxododecanedioic acid	0.919482	0.985364	0.939199	0.989611	0.935617	0.945833	0.96772	0.900676	-0.896849	0.985173	-0.913387	0.882141	0.905216	0.889864	0.964302	0.98752	0.926204	0.921511	0.979275	0.986925	0.985875	0.95417	0.978486	-0.895316	-0.888206	0.990909	-0.895833	-0.936137	0.969276	0.955898	-0.887641	-0.811941	-0.885529	-0.886717	-0.892604	0.995461	0.987643	-0.913659	-0.921642	0.886356	0.937292	0.97243	0.912848	0.864328	0.579149	0.943067	0.763775	-0.886584	0.870419
3-(3,4-dihydroxyphenyl)propanoic acid	-0.950573	-0.927863	-0.932213	-0.93488	-0.936733	-0.938383	-0.940931	-0.930724	0.879877	-0.934456	0.899443	-0.927278	-0.940937	-0.930255	-0.939844	-0.898112	-0.954354	-0.949395	-0.937209	-0.899392	-0.907878	-0.926701	-0.917552	0.839902	0.982651	-0.923497	0.988329	0.935869	-0.912008	-0.931586	0.919865	0.90862	0.884343	0.789396	0.869581	-0.91124	-0.913002	0.979774	0.955681	-0.945883	-0.937389	-0.893102	-0.950905	-0.919892	-0.74965	-0.954564	-0.863819	0.831303	-0.936991
Kynurenic acid	-0.908972	-0.885895	-0.884161	-0.895421	-0.895479	-0.897639	-0.895277	-0.88658	0.87116	-0.893826	0.846007	-0.886779	-0.893758	-0.885826	-0.906469	-0.860319	-0.90822	-0.905865	-0.896912	-0.863627	-0.866363	-0.879556	-0.877712	0.90353	0.86616	-0.890271	0.865169	0.844386	-0.879954	-0.886504	0.757863	0.94385	0.963983	0.803389	0.969297	-0.876025	-0.863268	0.89343	0.892994	-0.893986	-0.893076	-0.859646	-0.905399	-0.883102	-0.721179	-0.915886	-0.818575	0.892153	-0.896698
4-Hydroxyphenylacetic acid	-0.936972	-0.897948	-0.908064	-0.909028	-0.920641	-0.923778	-0.913073	-0.91901	0.791507	-0.910794	0.94292	-0.918928	-0.930113	-0.92424	-0.923981	-0.867627	-0.944286	-0.927696	-0.909982	-0.86605	-0.873545	-0.902626	-0.887545	0.876567	0.8834	-0.899152	0.920223	0.941363	-0.877268	-0.90847	0.948031	0.809923	0.866375	0.834938	0.762028	-0.873039	-0.883797	0.962794	0.88774	-0.911674	-0.915764	-0.869781	-0.942599	-0.90938	-0.773409	-0.939708	-0.863686	0.870913	-0.930679
4-Demethylepipodophyllotoxin	0.962951	0.982789	0.981303	0.990288	0.986582	0.987321	0.988429	0.973816	-0.922611	0.980399	-0.945186	0.949763	0.97035	0.96546	0.980984	0.974806	0.975779	0.975397	0.996056	0.949137	0.970824	0.988541	0.954403	-0.909232	-0.941326	0.975029	-0.946282	-0.965608	0.941726	0.987446	-0.923967	-0.857875	-0.906575	-0.895369	-0.914862	0.969497	0.967853	-0.956125	-0.960576	0.926077	0.96382	0.940958	0.964284	0.934197	0.698519	0.970145	0.882171	-0.901778	0.939979
5-Methoxyindole-3-acetic acid	0.885245	0.981364	0.91949	0.976593	0.90598	0.91353	0.957985	0.850886	-0.85873	0.977554	-0.89275	0.843804	0.871697	0.836866	0.939161	0.983825	0.888288	0.875196	0.960297	0.992569	0.987416	0.932952	0.980766	-0.866963	-0.883624	0.981171	-0.887983	-0.902325	0.978766	0.936426	-0.864394	-0.818428	-0.865898	-0.842637	-0.864437	0.992687	0.986747	-0.897257	-0.905766	0.871664	0.912008	0.973243	0.88485	0.808838	0.50131	0.915897	0.70648	-0.861434	0.824638
Coumarin	-0.950949	-0.93514	-0.934552	-0.942498	-0.940166	-0.942452	-0.945638	-0.93106	0.885397	-0.940928	0.902	-0.926314	-0.941125	-0.92991	-0.945707	-0.908083	-0.954822	-0.949947	-0.943102	-0.909444	-0.916438	-0.931854	-0.925133	0.843299	0.983756	-0.933025	0.988623	0.938666	-0.920451	-0.936024	0.920786	0.908442	0.886211	0.795038	0.875084	-0.921356	-0.921375	0.979574	0.95892	-0.945259	-0.942294	-0.904379	-0.950036	-0.920519	-0.73936	-0.956605	-0.857863	0.834738	-0.934522
Shikimic Acid	-0.943052	-0.912533	-0.914622	-0.924072	-0.926812	-0.931846	-0.924213	-0.92172	0.79702	-0.92309	0.949749	-0.921119	-0.931884	-0.921758	-0.934372	-0.884524	-0.948901	-0.934867	-0.924955	-0.886995	-0.890731	-0.913022	-0.905062	0.924744	0.929794	-0.917177	0.947265	0.899014	-0.902133	-0.918034	0.892931	0.951606	0.953755	0.816539	0.859575	-0.897893	-0.897906	0.977639	0.929398	-0.919627	-0.917879	-0.892959	-0.948179	-0.917471	-0.761237	-0.948845	-0.855229	0.923699	-0.935248
Geranylacetone	-0.848148	-0.827741	-0.82626	-0.836339	-0.834441	-0.836813	-0.834543	-0.826826	0.691898	-0.842368	0.846961	-0.827227	-0.838464	-0.830906	-0.842941	-0.804556	-0.856541	-0.83713	-0.833901	-0.806022	-0.809389	-0.821953	-0.821081	0.845361	0.751249	-0.82956	0.802888	0.847857	-0.807128	-0.828977	0.849236	0.728771	0.840073	0.78428	0.69592	-0.806376	-0.821031	0.879019	0.779087	-0.817477	-0.835894	-0.80398	-0.853297	-0.812129	-0.674038	-0.857772	-0.763091	0.832611	-0.835496
3-Methoxy prostaglandin F1α	0.925602	0.817084	0.89115	0.83258	0.915146	0.921893	0.864558	0.944853	-0.846896	0.824479	-0.897488	0.969652	0.958315	0.952453	0.883039	0.769357	0.943403	0.931953	0.851616	0.738326	0.771908	0.87282	0.793932	-0.86125	-0.878361	0.821539	-0.886723	-0.901751	0.786035	0.880586	-0.873344	-0.801779	-0.852107	-0.846105	-0.84508	0.769467	0.759877	-0.904079	-0.898615	0.90212	0.917289	0.757274	0.942603	0.967257	0.917383	0.914044	0.979995	-0.855296	0.97279
Orsellinic acid	-0.875835	-0.853756	-0.854141	-0.862857	-0.861759	-0.867011	-0.863851	-0.855954	0.725731	-0.862148	0.883294	-0.858777	-0.867595	-0.851836	-0.867805	-0.827327	-0.883153	-0.869033	-0.864489	-0.83091	-0.834681	-0.851766	-0.848031	0.901512	0.91697	-0.857193	0.916009	0.805294	-0.847869	-0.857605	0.832805	0.928954	0.934115	0.784224	0.851961	-0.843648	-0.84368	0.922518	0.921357	-0.854307	-0.852064	-0.83897	-0.884887	-0.854447	-0.697453	-0.883898	-0.791992	0.901243	-0.87176
5,7-dihydroxy-6,8-dimethoxy-2-(4-methoxyphenyl)-4H-chromen-4-one	-0.902745	-0.879881	-0.8777	-0.889224	-0.886945	-0.889971	-0.888009	-0.87965	0.773127	-0.892816	0.88271	-0.877942	-0.891681	-0.884138	-0.896539	-0.853476	-0.909791	-0.894575	-0.885551	-0.857457	-0.859992	-0.874536	-0.873481	0.829354	0.870223	-0.882489	0.908207	0.919822	-0.861333	-0.880484	0.940957	0.754573	0.826945	0.805988	0.729546	-0.860703	-0.874697	0.942312	0.869767	-0.883305	-0.895425	-0.857387	-0.904089	-0.870323	-0.717634	-0.910446	-0.810929	0.816641	-0.888328
Betaine	0.984421	0.960672	0.98015	0.966344	0.978859	0.988802	0.978536	0.97858	-0.932938	0.965458	-0.965137	0.987864	0.991755	0.976277	0.976484	0.930976	0.996249	0.986985	0.973824	0.918156	0.93789	0.969512	0.948171	-0.926541	-0.943759	0.957272	-0.950902	-0.983391	0.935426	0.978134	-0.944159	-0.845979	-0.911275	-0.923888	-0.918435	0.936877	0.931813	-0.965038	-0.969359	0.959177	0.979719	0.909171	0.99404	0.962983	0.793851	0.990336	0.930738	-0.919407	0.983227
Shionone	0.849429	0.967236	0.893172	0.961258	0.87976	0.885774	0.937134	0.815796	-0.834521	0.960991	-0.86273	0.802998	0.835764	0.800186	0.916252	0.977625	0.852005	0.839126	0.941333	0.985598	0.978279	0.912276	0.965382	-0.834477	-0.846145	0.967409	-0.851811	-0.879363	0.964195	0.913708	-0.841752	-0.76822	-0.825679	-0.823289	-0.8277	0.983291	0.978157	-0.861517	-0.87178	0.834982	0.884728	0.965915	0.846818	0.767255	0.437554	0.883205	0.656737	-0.828556	0.779184
5-Hydroxyindole	-0.945914	-0.918902	-0.906239	-0.929192	-0.920024	-0.922917	-0.925002	-0.905726	0.923285	-0.931358	0.897277	-0.904218	-0.916125	-0.913547	-0.945389	-0.889698	-0.936726	-0.932299	-0.92286	-0.905754	-0.898573	-0.901167	-0.917132	0.839943	0.866588	-0.92552	0.884584	0.95137	-0.918782	-0.908784	0.860921	0.834863	0.857388	0.819548	0.870715	-0.907831	-0.902177	0.914285	0.876455	-0.939428	-0.924572	-0.899509	-0.934683	-0.899957	-0.745547	-0.949986	-0.826733	0.830768	-0.919513
5-(tert-butyl)-2-methyl-N-(4-nitrophenyl)-3-furamide	0.856731	0.90794	0.880334	0.879011	0.818586	0.815377	0.905486	0.775667	-0.80652	0.915875	-0.839781	0.806384	0.82174	0.768556	0.843423	0.86815	0.841033	0.819161	0.877392	0.907948	0.909629	0.837691	0.922927	-0.81123	-0.830221	0.857954	-0.835105	-0.850142	0.916066	0.862392	-0.814566	-0.762809	-0.808397	-0.789214	-0.805285	0.884942	0.910749	-0.843183	-0.84224	0.885429	0.805179	0.840018	0.878509	0.701869	0.515474	0.875166	0.691139	-0.807264	0.802637
VQH	-0.927866	-0.887777	-0.895477	-0.899765	-0.911925	-0.913753	-0.903915	-0.910025	0.906241	-0.89379	0.861928	-0.906362	-0.915795	-0.912256	-0.917556	-0.856673	-0.926612	-0.928334	-0.902004	-0.858586	-0.863528	-0.891763	-0.876671	0.816649	0.968967	-0.892025	0.954432	0.898608	-0.880319	-0.895927	0.858278	0.895811	0.860906	0.783145	0.912317	-0.875437	-0.866121	0.926005	0.95197	-0.925258	-0.912056	-0.862845	-0.921849	-0.914879	-0.764275	-0.926836	-0.851804	0.809554	-0.920789
Roburic acid	0.939856	0.99032	0.959355	0.98192	0.929814	0.943663	0.982271	0.896819	-0.905093	0.993638	-0.933053	0.911711	0.92441	0.886741	0.957706	0.970552	0.943095	0.928049	0.975567	0.98559	0.987455	0.949341	0.998402	-0.90214	-0.915875	0.980648	-0.921664	-0.950204	0.987458	0.962566	-0.908369	-0.831992	-0.892717	-0.890745	-0.898093	0.986535	0.984322	-0.933325	-0.939869	0.93105	0.942893	0.951503	0.948437	0.85871	0.61474	0.96456	0.793714	-0.895701	0.899446
3-Methyladipic acid	0.920401	0.967926	0.898641	0.966908	0.902977	0.897983	0.949388	0.843359	-0.873511	0.978057	-0.9148	0.842848	0.871635	0.846251	0.954918	0.94967	0.898332	0.88093	0.94208	0.991717	0.963401	0.899462	0.976786	-0.886479	-0.889168	0.97	-0.895477	-0.922875	0.994573	0.909365	-0.885794	-0.811281	-0.874351	-0.872251	-0.872555	0.972902	0.979512	-0.907765	-0.918656	0.929089	0.899457	0.983999	0.911008	0.818075	0.584685	0.93971	0.703747	-0.88173	0.853902
B Liriopesides B	-0.849609	-0.828054	-0.827356	-0.836599	-0.83536	-0.841363	-0.835345	-0.826679	0.729864	-0.841882	0.909537	-0.831888	-0.835982	-0.8304	-0.851242	-0.805803	-0.850765	-0.831488	-0.837197	-0.806268	-0.809351	-0.818227	-0.821005	0.938051	0.675061	-0.830267	0.705419	0.82678	-0.815501	-0.829106	0.774278	0.699837	0.866205	0.90325	0.78504	-0.809008	-0.811724	0.79358	0.769914	-0.799713	-0.808385	-0.805352	-0.858616	-0.803117	-0.675918	-0.855511	-0.766498	0.939109	-0.837936
Kirenol	0.930843	0.867601	0.938066	0.877797	0.941724	0.957537	0.907222	0.971005	-0.864959	0.866356	-0.911218	0.988735	0.979593	0.965731	0.902823	0.834305	0.963739	0.955732	0.901373	0.786775	0.833556	0.926553	0.841223	-0.866044	-0.912326	0.865864	-0.919275	-0.923279	0.817257	0.931287	-0.900498	-0.821983	-0.861797	-0.851372	-0.856238	0.827317	0.813502	-0.929357	-0.923111	0.893652	0.949134	0.78914	0.953147	0.972281	0.852972	0.929286	0.987321	-0.859354	0.972419
2-Methylpentanedioic acid	-0.843176	-0.815092	-0.820958	-0.824533	-0.829142	-0.834322	-0.827319	-0.826062	0.730213	-0.822237	0.822273	-0.828583	-0.834835	-0.822085	-0.832162	-0.789538	-0.848925	-0.840502	-0.829176	-0.790013	-0.796037	-0.81892	-0.808829	0.849609	0.831581	-0.818759	0.839808	0.760002	-0.80888	-0.823203	0.704415	0.992699	0.936739	0.674067	0.859554	-0.8044	-0.792217	0.876207	0.823686	-0.827586	-0.822793	-0.789966	-0.847878	-0.826137	-0.683133	-0.850059	-0.771599	0.847811	-0.840005
DL-m-Tyrosine	-0.935732	-0.903208	-0.916832	-0.912217	-0.926145	-0.931845	-0.918578	-0.923355	0.838699	-0.914287	0.946766	-0.931465	-0.935495	-0.926901	-0.93008	-0.874786	-0.943405	-0.927213	-0.915526	-0.866936	-0.878803	-0.90648	-0.891087	0.948529	0.827283	-0.90453	0.851061	0.931243	-0.881487	-0.916434	0.905191	0.7465	0.895099	0.948513	0.848205	-0.877184	-0.880913	0.903378	0.892725	-0.897385	-0.916907	-0.867876	-0.944956	-0.90891	-0.76956	-0.940389	-0.874852	0.941197	-0.933598
LNK	0.990442	0.910422	0.923363	0.927048	0.953739	0.951648	0.932864	0.95434	-0.925502	0.928177	-0.948617	0.960378	0.965781	0.969798	0.968234	0.865823	0.98009	0.971664	0.925193	0.87973	0.875263	0.909954	0.902869	-0.908909	-0.938743	0.91973	-0.944916	-0.974431	0.91119	0.920179	-0.942612	-0.820668	-0.891011	-0.917835	-0.904765	0.885614	0.888036	-0.954091	-0.965683	0.980984	0.948394	0.895313	0.984423	0.968144	0.874663	0.982926	0.910159	-0.901008	0.988434
4-Hydroxy-2,5-dimethyl-3(2H)furanone	-0.899207	-0.867482	-0.874028	-0.877901	-0.882795	-0.888514	-0.880665	-0.881135	0.772811	-0.875883	0.88417	-0.881762	-0.890113	-0.878698	-0.886396	-0.839503	-0.905866	-0.896168	-0.881715	-0.840609	-0.846743	-0.871811	-0.860709	0.87388	0.904489	-0.870792	0.915323	0.836721	-0.858103	-0.876118	0.809377	0.987293	0.9412	0.730974	0.860742	-0.854743	-0.848348	0.940115	0.88847	-0.882704	-0.877636	-0.842273	-0.903836	-0.880202	-0.730441	-0.904949	-0.822463	0.872155	-0.895071
Naratriptan	-0.917501	-0.882732	-0.891289	-0.893153	-0.902976	-0.906921	-0.895293	-0.900657	0.869401	-0.895403	0.882729	-0.903081	-0.907393	-0.906844	-0.912571	-0.855708	-0.920058	-0.911796	-0.894968	-0.852332	-0.859619	-0.881481	-0.871978	0.89825	0.778776	-0.885923	0.806825	0.917598	-0.862302	-0.891046	0.842334	0.735641	0.873907	0.897184	0.856793	-0.860287	-0.860013	0.869051	0.840832	-0.88506	-0.90127	-0.846504	-0.916457	-0.887752	-0.75263	-0.921453	-0.845552	0.883632	-0.908681
Praeruptorin A	0.922127	0.922636	0.864092	0.931845	0.855861	0.884297	0.902425	0.836567	-0.876167	0.946024	-0.908413	0.850629	0.852985	0.841237	0.933602	0.895025	0.908314	0.898531	0.909625	0.954757	0.914849	0.858746	0.961803	-0.879967	-0.876181	0.950224	-0.883739	-0.924901	0.959473	0.876419	-0.887849	-0.781555	-0.859184	-0.881628	-0.864734	0.946414	0.935784	-0.89829	-0.90952	0.906928	0.896978	0.939133	0.90439	0.846762	0.661296	0.945597	0.709288	-0.873265	0.87766
(11E,15Z)-9,10,13-trihydroxyoctadeca-11,15-dienoic acid	0.921987	0.785344	0.864577	0.80489	0.874252	0.892832	0.830916	0.931785	-0.836994	0.803138	-0.881048	0.949087	0.927552	0.94085	0.856409	0.7317	0.937845	0.93776	0.830071	0.715079	0.742249	0.836836	0.775274	-0.8452	-0.863231	0.789544	-0.871003	-0.888006	0.752508	0.849429	-0.858386	-0.78537	-0.835683	-0.833299	-0.832957	0.747479	0.740203	-0.887744	-0.880502	0.882565	0.877332	0.716427	0.9311	0.952524	0.937397	0.906553	0.961181	-0.83874	0.971556
9-Oxo-10(E),12(E)-octadecadienoic acid	0.923527	0.80361	0.884085	0.821048	0.902232	0.912736	0.851828	0.946009	-0.846971	0.813726	-0.883581	0.96366	0.948982	0.953116	0.870674	0.754936	0.9426	0.938294	0.845037	0.724339	0.759401	0.862822	0.781751	-0.845282	-0.8785	0.805675	-0.885655	-0.895657	0.765744	0.871115	-0.865487	-0.80084	-0.842379	-0.830287	-0.841432	0.758702	0.750242	-0.899534	-0.892255	0.892046	0.901905	0.735107	0.937284	0.964743	0.926143	0.909047	0.980432	-0.838362	0.973234
Protocatechuic acid	-0.920858	-0.889861	-0.896713	-0.898667	-0.905264	-0.915002	-0.90428	-0.901012	0.914829	-0.895379	0.907295	-0.911281	-0.912943	-0.901702	-0.918103	-0.858837	-0.920191	-0.915773	-0.900534	-0.860983	-0.866441	-0.887345	-0.88394	0.880118	0.92663	-0.895922	0.898777	0.899874	-0.88796	-0.897116	0.867965	0.783812	0.84268	0.914139	0.933153	-0.878548	-0.865781	0.8685	0.966417	-0.903368	-0.901106	-0.865328	-0.923011	-0.901763	-0.750391	-0.92295	-0.848234	0.879679	-0.917232
Diosmetin	-0.901474	-0.872995	-0.866837	-0.884794	-0.882956	-0.884887	-0.881695	-0.874513	0.772192	-0.885189	0.946199	-0.868641	-0.88266	-0.879796	-0.899097	-0.845636	-0.89984	-0.885045	-0.880929	-0.854172	-0.851653	-0.863283	-0.864494	0.87311	0.911623	-0.876275	0.912858	0.902611	-0.86565	-0.869945	0.964663	0.70374	0.796889	0.906323	0.761548	-0.859366	-0.873631	0.900813	0.9399	-0.872744	-0.859872	-0.869226	-0.90483	-0.863791	-0.719131	-0.901422	-0.800713	0.876936	-0.886999
3-hydroxy-3,4-bis[(4-hydroxy-3-methoxyphenyl)methyl]oxolan-2-one	0.800476	0.927503	0.830011	0.916508	0.801114	0.81225	0.886019	0.730989	-0.782498	0.928445	-0.811688	0.726564	0.757421	0.716942	0.863543	0.933002	0.791975	0.777321	0.888911	0.971763	0.945609	0.841552	0.947429	-0.783864	-0.802502	0.927618	-0.808315	-0.82728	0.947712	0.84952	-0.793119	-0.735682	-0.781781	-0.764977	-0.777913	0.955637	0.954186	-0.815729	-0.821056	0.799352	0.818113	0.937595	0.793359	0.682761	0.361819	0.840073	0.552582	-0.778736	0.714216
MAG (18:1)	0.92339	0.985787	0.951916	0.98263	0.925341	0.947754	0.972411	0.898446	-0.910927	0.985573	-0.924167	0.903416	0.914451	0.883762	0.954636	0.977948	0.934946	0.92637	0.976949	0.982021	0.986303	0.953308	0.991613	-0.896122	-0.90841	0.986563	-0.907525	-0.941111	0.974788	0.962368	-0.897527	-0.807388	-0.876489	-0.901588	-0.904466	0.993332	0.980767	-0.911952	-0.940292	0.895897	0.943753	0.952363	0.92746	0.863863	0.591251	0.951274	0.78374	-0.889947	0.885172
2-{4-[(2-pyridylthio)methyl]phenyl}-1,3-benzothiazole	-0.837675	-0.816455	-0.816411	-0.825279	-0.824806	-0.826639	-0.825185	-0.817712	0.666758	-0.826997	0.813639	-0.81866	-0.829558	-0.815008	-0.827258	-0.792507	-0.84725	-0.831749	-0.826225	-0.79482	-0.798766	-0.816095	-0.81067	0.854415	0.818668	-0.819328	0.851392	0.766543	-0.804944	-0.820104	0.751761	0.963754	0.945625	0.664954	0.789203	-0.802255	-0.803695	0.911192	0.806268	-0.820611	-0.826064	-0.795317	-0.843944	-0.815107	-0.667495	-0.848921	-0.755793	0.845381	-0.830718
Cinnamyl acetate	0.930329	0.832429	0.898485	0.84731	0.897985	0.927085	0.86956	0.942738	-0.876737	0.843068	-0.895204	0.971269	0.949256	0.944133	0.885343	0.786898	0.954698	0.950645	0.867205	0.76715	0.795528	0.878106	0.829333	-0.846127	-0.900253	0.843833	-0.903636	-0.91839	0.80395	0.890229	-0.886579	-0.79723	-0.838152	-0.847488	-0.855946	0.803618	0.784066	-0.908645	-0.912367	0.894887	0.927318	0.764872	0.942838	0.966923	0.894201	0.928183	0.960298	-0.838983	0.975036
Dinophysistoxin-2	0.895018	0.955606	0.934052	0.942107	0.869048	0.893964	0.943276	0.861732	-0.853923	0.961094	-0.888545	0.862723	0.869375	0.84265	0.895484	0.940101	0.906546	0.903843	0.949672	0.952142	0.964602	0.913857	0.967753	-0.858872	-0.87035	0.927305	-0.876603	-0.902895	0.929346	0.930078	-0.866366	-0.789531	-0.848628	-0.845989	-0.847662	0.958143	0.963785	-0.88839	-0.887476	0.862822	0.870396	0.881502	0.905959	0.790113	0.541838	0.920081	0.74854	-0.852618	0.852239
Monoolein	0.81453	0.840198	0.931343	0.834028	0.905343	0.916842	0.879842	0.926442	-0.783271	0.81225	-0.826188	0.929221	0.929192	0.896409	0.814888	0.838703	0.87845	0.872612	0.876496	0.727345	0.823532	0.929036	0.778656	-0.805239	-0.796158	0.80592	-0.802931	-0.828676	0.731251	0.923829	-0.793542	-0.733485	-0.792354	-0.791273	-0.78821	0.787096	0.773395	-0.823597	-0.819956	0.752573	0.88467	0.704801	0.861633	0.865521	0.649368	0.82173	0.950532	-0.79869	0.857754
Leucosceptoside A	0.915735	0.73196	0.755847	0.766866	0.817257	0.816735	0.764608	0.847748	-0.8192	0.771172	-0.853225	0.858051	0.848321	0.884728	0.85513	0.664084	0.885061	0.882043	0.760832	0.71295	0.679202	0.733897	0.742935	-0.819036	-0.835163	0.76599	-0.842635	-0.863142	0.765578	0.748884	-0.8314	-0.758618	-0.809989	-0.811251	-0.813081	0.711342	0.712467	-0.857525	-0.858662	0.911673	0.818654	0.754155	0.890865	0.915273	0.970892	0.890118	0.835339	-0.813228	0.934113
Lysopa 18:0	0.839695	0.95167	0.865077	0.943453	0.856948	0.858858	0.920283	0.778895	-0.818722	0.94933	-0.851234	0.780638	0.814486	0.769503	0.905853	0.95317	0.831099	0.809896	0.914163	0.9811	0.959793	0.880025	0.960221	-0.816608	-0.839866	0.956053	-0.846905	-0.869596	0.972441	0.885141	-0.837282	-0.758746	-0.810093	-0.804116	-0.806633	0.966795	0.963992	-0.854733	-0.861535	0.847847	0.872048	0.968078	0.836059	0.744241	0.435336	0.874712	0.621891	-0.811291	0.763647
Reserpine	-0.856896	-0.830732	-0.832632	-0.839295	-0.842573	-0.847241	-0.840581	-0.837668	0.940732	-0.838318	0.802299	-0.838774	-0.839826	-0.843593	-0.861578	-0.805625	-0.848584	-0.853818	-0.840322	-0.80689	-0.810427	-0.819738	-0.820755	0.81516	0.763122	-0.8338	0.741362	0.867574	-0.821427	-0.831345	0.773381	0.581934	0.742286	0.932138	0.903135	-0.818786	-0.808441	0.734502	0.851391	-0.8322	-0.83525	-0.799809	-0.847946	-0.8249	-0.686446	-0.856132	-0.778973	0.803404	-0.842629
Tyrosol	-0.867893	-0.841062	-0.844608	-0.851246	-0.850634	-0.859762	-0.849116	-0.850186	0.736514	-0.856161	0.917447	-0.85266	-0.856337	-0.854008	-0.86485	-0.817646	-0.874377	-0.856529	-0.852476	-0.816628	-0.821509	-0.83563	-0.834443	0.922322	0.738676	-0.844308	0.768497	0.866207	-0.821273	-0.846347	0.865125	0.650158	0.83524	0.930592	0.754294	-0.822228	-0.831927	0.833129	0.820698	-0.814942	-0.833343	-0.816841	-0.876247	-0.829813	-0.699614	-0.873642	-0.789561	0.919318	-0.860414
Ginsenoside-Ro	-0.93882	-0.907003	-0.906542	-0.918816	-0.927846	-0.925927	-0.919352	-0.914536	0.779629	-0.919068	0.970602	-0.915369	-0.927935	-0.918417	-0.935739	-0.879143	-0.939799	-0.919684	-0.917269	-0.881043	-0.882755	-0.903695	-0.894731	0.977387	0.873288	-0.911183	0.89476	0.89164	-0.898947	-0.909932	0.884176	0.894311	0.966889	0.886527	0.862327	-0.886367	-0.89165	0.946409	0.913041	-0.909197	-0.903947	-0.895546	-0.94645	-0.906339	-0.762185	-0.942523	-0.850033	0.977652	-0.929392
(+)-Catechin	-0.923403	-0.873244	-0.889688	-0.887523	-0.908103	-0.912425	-0.890577	-0.912235	0.80371	-0.886392	0.90757	-0.916834	-0.918878	-0.915574	-0.91049	-0.84331	-0.931128	-0.918721	-0.892163	-0.837746	-0.846053	-0.88262	-0.861399	0.963454	0.845813	-0.881103	0.863959	0.87009	-0.856181	-0.890758	0.842797	0.862506	0.966654	0.886868	0.896834	-0.851759	-0.850355	0.916853	0.898115	-0.886479	-0.900725	-0.846893	-0.928713	-0.913733	-0.788757	-0.926793	-0.866433	0.953676	-0.929007
Saikosaponin B4	0.956857	0.838759	0.879459	0.866876	0.92854	0.931914	0.872842	0.952	-0.885074	0.855336	-0.918959	0.954754	0.951128	0.96884	0.927209	0.7957	0.957675	0.953991	0.87253	0.788535	0.794	0.873681	0.82205	-0.885165	-0.89708	0.862376	-0.903275	-0.928929	0.827324	0.878691	-0.891854	-0.813773	-0.872381	-0.879419	-0.880378	0.810882	0.800788	-0.919049	-0.925528	0.928845	0.925926	0.82391	0.950136	0.989263	0.934772	0.942235	0.940914	-0.87858	0.983144
6-methyl-7-nitro-2,3-dihydro-1,4-benzodioxine	-0.938907	-0.893014	-0.911752	-0.906031	-0.931007	-0.933983	-0.912986	-0.930467	0.780254	-0.903419	0.976605	-0.934274	-0.941573	-0.933597	-0.927603	-0.863264	-0.947944	-0.928745	-0.910779	-0.852938	-0.865175	-0.907314	-0.877226	0.953374	0.869643	-0.896779	0.894777	0.905727	-0.873656	-0.912756	0.899347	0.870175	0.934744	0.877207	0.830456	-0.866102	-0.868558	0.946068	0.90166	-0.902923	-0.910801	-0.867016	-0.950858	-0.924566	-0.796161	-0.939747	-0.887685	0.954831	-0.943303
Isocryptotanshinone	-0.946358	-0.91482	-0.914131	-0.924088	-0.921513	-0.925602	-0.924015	-0.917273	0.955719	-0.927742	0.898182	-0.915941	-0.920402	-0.92371	-0.942614	-0.88569	-0.938999	-0.938908	-0.925037	-0.893127	-0.894094	-0.900343	-0.907759	0.907875	0.83004	-0.915263	0.83292	0.942134	-0.903623	-0.912348	0.84885	0.740434	0.871102	0.946778	0.93874	-0.900115	-0.89653	0.861454	0.898734	-0.919483	-0.912293	-0.88075	-0.938842	-0.899613	-0.754336	-0.94774	-0.846927	0.895759	-0.927525
Poricoic acid A	0.909917	0.861178	0.899599	0.872129	0.952304	0.926601	0.899444	0.927782	-0.821633	0.856944	-0.902964	0.934626	0.95465	0.936523	0.911088	0.83079	0.915893	0.892987	0.876107	0.791171	0.820759	0.901114	0.813167	-0.870156	-0.869205	0.858099	-0.883111	-0.895174	0.834252	0.898165	-0.872659	-0.811908	-0.863482	-0.838088	-0.829138	0.806847	0.809936	-0.907981	-0.893344	0.909003	0.921358	0.834523	0.926524	0.930271	0.812024	0.899907	0.926429	-0.865703	0.924559
Mupirocin	-0.841372	-0.818115	-0.817827	-0.826834	-0.825144	-0.831369	-0.825957	-0.817889	0.655324	-0.832973	0.930574	-0.823144	-0.829694	-0.820676	-0.838337	-0.794356	-0.846262	-0.820778	-0.826817	-0.796599	-0.799162	-0.810151	-0.812362	0.932988	0.719415	-0.819617	0.752659	0.816571	-0.805635	-0.820047	0.829954	0.706378	0.855652	0.883586	0.719301	-0.798364	-0.810039	0.828281	0.793386	-0.791229	-0.796062	-0.802473	-0.855879	-0.796555	-0.6724	-0.847545	-0.758206	0.938488	-0.833004
Thymidine 5'-diphosphate	-0.873356	-0.845724	-0.844236	-0.853101	-0.853269	-0.854886	-0.855069	-0.844685	0.955958	-0.855226	0.795619	-0.843287	-0.84941	-0.854161	-0.873811	-0.818305	-0.861642	-0.866887	-0.851735	-0.82504	-0.825921	-0.831449	-0.837939	0.754313	0.747138	-0.845675	0.751261	0.908351	-0.836106	-0.841572	0.77614	0.624897	0.723725	0.84016	0.848091	-0.829929	-0.822003	0.769425	0.796752	-0.863415	-0.854507	-0.808678	-0.859376	-0.82857	-0.694099	-0.872284	-0.782348	0.739467	-0.849704
LysoPC 15:0	0.899054	0.938147	0.879909	0.928553	0.881521	0.856918	0.929752	0.814167	-0.867814	0.947117	-0.870225	0.815136	0.849755	0.820973	0.918693	0.90938	0.864962	0.847016	0.908579	0.952697	0.930843	0.865747	0.936226	-0.850459	-0.867819	0.916032	-0.866663	-0.888447	0.963551	0.878268	-0.841784	-0.788605	-0.84477	-0.842156	-0.869664	0.924508	0.946326	-0.86921	-0.8952	0.93125	0.850604	0.937201	0.895385	0.769771	0.570615	0.908135	0.693514	-0.845255	0.829046
THC	0.987378	0.973365	0.968921	0.982168	0.975643	0.983917	0.981031	0.96506	-0.944751	0.981195	-0.964485	0.966359	0.975678	0.965544	0.991313	0.947742	0.990173	0.982821	0.980653	0.949589	0.953813	0.964809	0.966528	-0.930208	-0.949109	0.97814	-0.953592	-0.986385	0.961599	0.972636	-0.944422	-0.84702	-0.915038	-0.931628	-0.931978	0.961488	0.956109	-0.964041	-0.978119	0.964824	0.977451	0.945764	0.986479	0.953941	0.768391	0.995384	0.888163	-0.922661	0.970518
Urolithin A	-0.845193	-0.817843	-0.821574	-0.82696	-0.829753	-0.836133	-0.8289	-0.825058	0.667072	-0.829158	0.919454	-0.832386	-0.836942	-0.823448	-0.838416	-0.791543	-0.850713	-0.829189	-0.829722	-0.793553	-0.797545	-0.814437	-0.811499	0.951103	0.81165	-0.820318	0.814796	0.777571	-0.811952	-0.823637	0.811323	0.810277	0.906009	0.86965	0.806879	-0.803001	-0.807511	0.848106	0.87063	-0.802997	-0.799426	-0.805859	-0.861414	-0.814673	-0.684235	-0.850545	-0.769886	0.959301	-0.844715
Podophyllotoxin	-0.925277	-0.895307	-0.902908	-0.910255	-0.916777	-0.925591	-0.905006	-0.920582	0.862374	-0.906333	0.924731	-0.912315	-0.915454	-0.921957	-0.926889	-0.876364	-0.931808	-0.927475	-0.91568	-0.865361	-0.874664	-0.900083	-0.880902	0.962691	0.784594	-0.902773	0.802177	0.898465	-0.869956	-0.906915	0.818845	0.794625	0.929767	0.933465	0.910115	-0.88153	-0.873724	0.867084	0.863475	-0.870647	-0.898903	-0.863871	-0.924161	-0.903911	-0.751111	-0.929093	-0.853895	0.955384	-0.918485
2-Aminoadipic acid	-0.917086	-0.882749	-0.888912	-0.895831	-0.902444	-0.907992	-0.893599	-0.90348	0.831746	-0.895626	0.917676	-0.901226	-0.904395	-0.90602	-0.913714	-0.858328	-0.920682	-0.912159	-0.899498	-0.854866	-0.860606	-0.881459	-0.871012	0.97417	0.816114	-0.888068	0.824774	0.877822	-0.864838	-0.890894	0.84187	0.777616	0.931618	0.953241	0.908235	-0.867181	-0.866829	0.871131	0.897843	-0.869683	-0.883622	-0.857924	-0.919368	-0.890938	-0.749317	-0.920563	-0.840247	0.966674	-0.912026
Dioscin	0.933596	0.785252	0.8092	0.820519	0.851824	0.845509	0.809134	0.900346	-0.833265	0.820041	-0.863644	0.854161	0.858408	0.925132	0.874852	0.739682	0.911019	0.931987	0.831048	0.764549	0.749221	0.793976	0.772546	-0.831795	-0.866003	0.7917	-0.870988	-0.875392	0.769376	0.800479	-0.84584	-0.792863	-0.832698	-0.814123	-0.834643	0.772611	0.790069	-0.880696	-0.878554	0.890355	0.801125	0.775677	0.90197	0.906188	0.89604	0.901901	0.83766	-0.824953	0.931675
L-arginino-succinate	0.871956	0.963477	0.903243	0.96133	0.903988	0.916023	0.943137	0.840625	-0.845154	0.956913	-0.897332	0.852655	0.876475	0.828948	0.93659	0.964837	0.879757	0.856045	0.93806	0.969864	0.962741	0.923412	0.96615	-0.860112	-0.873703	0.980656	-0.880537	-0.904611	0.972807	0.926029	-0.878036	-0.783483	-0.843664	-0.851427	-0.837263	0.972706	0.955864	-0.890544	-0.901935	0.865085	0.934222	0.972149	0.875573	0.826777	0.525417	0.907099	0.716544	-0.855575	0.823901
Lindenenol	0.937094	0.783022	0.830707	0.812982	0.874437	0.88411	0.820579	0.913872	-0.853847	0.809137	-0.888071	0.926072	0.912207	0.936376	0.884437	0.726761	0.932026	0.92988	0.819826	0.737898	0.734299	0.813177	0.780739	-0.853096	-0.869333	0.809406	-0.876312	-0.89854	0.78353	0.824355	-0.864537	-0.788766	-0.842575	-0.84615	-0.847766	0.756342	0.747855	-0.891993	-0.89319	0.912692	0.881132	0.76781	0.927421	0.964354	0.966521	0.918568	0.917391	-0.846573	0.971117
6??-Hydroxytestosterone	-0.922739	-0.869878	-0.884514	-0.884059	-0.901545	-0.907269	-0.887155	-0.908613	0.909207	-0.881108	0.862249	-0.905444	-0.911906	-0.918207	-0.9098	-0.837509	-0.924621	-0.924361	-0.884753	-0.836731	-0.84275	-0.877319	-0.859623	0.764828	0.900243	-0.876733	0.910143	0.966704	-0.850306	-0.883631	0.948367	0.664347	0.734225	0.847591	0.783896	-0.849957	-0.85216	0.897169	0.903976	-0.907801	-0.91383	-0.839198	-0.914248	-0.91116	-0.785314	-0.919429	-0.859241	0.751071	-0.918189
Carnosol	0.855738	0.852546	0.938624	0.849006	0.88921	0.927108	0.885664	0.935978	-0.831945	0.838509	-0.85443	0.95353	0.934007	0.907235	0.833173	0.837532	0.916578	0.917222	0.891015	0.759395	0.837555	0.92294	0.825229	-0.828992	-0.839803	0.830712	-0.839687	-0.8614	0.764222	0.928898	-0.821463	-0.762662	-0.815638	-0.823726	-0.835039	0.818951	0.795889	-0.850095	-0.860605	0.78659	0.90125	0.716205	0.894784	0.893625	0.705954	0.868094	0.952022	-0.822557	0.902209
L-Saccharopine	-0.886761	-0.855305	-0.857747	-0.865599	-0.86953	-0.871926	-0.866405	-0.863214	0.68833	-0.869192	0.920261	-0.867042	-0.875925	-0.863903	-0.876042	-0.827695	-0.893243	-0.871367	-0.86664	-0.831079	-0.833898	-0.852908	-0.848384	0.952493	0.829384	-0.858024	0.858969	0.822096	-0.8452	-0.860195	0.831111	0.905945	0.966026	0.814314	0.809925	-0.836533	-0.843861	0.923697	0.85964	-0.853434	-0.851663	-0.839087	-0.898314	-0.855103	-0.720776	-0.894044	-0.803316	0.951633	-0.88212
S-(-)-Cotinine	-0.909996	-0.8563	-0.874297	-0.866641	-0.889331	-0.891068	-0.876561	-0.891752	0.98249	-0.864763	0.802809	-0.896618	-0.898056	-0.90093	-0.896762	-0.820843	-0.903993	-0.910479	-0.870184	-0.820829	-0.828527	-0.859805	-0.845079	0.775052	0.845439	-0.859023	0.838476	0.921011	-0.844438	-0.869249	0.812467	0.716168	0.778388	0.836489	0.908196	-0.834806	-0.823289	0.83255	0.873514	-0.907106	-0.899851	-0.813868	-0.899104	-0.893947	-0.776385	-0.905673	-0.853189	0.75728	-0.905227
Lysope 14:0	0.85224	0.974187	0.960268	0.958708	0.919328	0.935484	0.965938	0.880479	-0.846797	0.952571	-0.872554	0.88367	0.902997	0.8493	0.903646	0.985524	0.888618	0.874773	0.96442	0.940316	0.982505	0.970098	0.952652	-0.843722	-0.859246	0.953996	-0.864234	-0.890527	0.923917	0.970577	-0.852169	-0.777753	-0.834598	-0.833954	-0.839411	0.965293	0.952578	-0.874699	-0.881455	0.819998	0.927424	0.902431	0.878458	0.812345	0.473907	0.887131	0.785682	-0.836921	0.821479
Progesterone	-0.938554	-0.917233	-0.906543	-0.925901	-0.911529	-0.922879	-0.922491	-0.899651	0.78028	-0.931654	0.98002	-0.911832	-0.918753	-0.900799	-0.935141	-0.887215	-0.941276	-0.919057	-0.920752	-0.903167	-0.897628	-0.900525	-0.922121	0.962972	0.90072	-0.926006	0.918877	0.905399	-0.920096	-0.911239	0.91853	0.874019	0.94194	0.891413	0.843055	-0.906898	-0.909045	0.955503	0.931669	-0.911072	-0.909293	-0.907651	-0.946914	-0.896294	-0.739722	-0.950139	-0.825974	0.964705	-0.925696
Oroxylin A	0.96278	0.987388	0.957922	0.995404	0.973909	0.971234	0.984145	0.94064	-0.918899	0.990356	-0.962059	0.924254	0.948913	0.939475	0.992515	0.976365	0.960434	0.952011	0.98671	0.975686	0.975247	0.96672	0.971071	-0.92521	-0.921131	0.989972	-0.927276	-0.969426	0.975122	0.968592	-0.927507	-0.829593	-0.901627	-0.923918	-0.908599	0.981141	0.98065	-0.942382	-0.956264	0.93953	0.955915	0.978368	0.957789	0.913063	0.681099	0.972975	0.829738	-0.920398	0.923908
WLH	-0.740045	-0.721661	-0.719575	-0.729087	-0.726975	-0.733121	-0.726945	-0.718446	0.657815	-0.735027	0.821633	-0.72472	-0.72501	-0.723583	-0.746768	-0.703061	-0.737017	-0.7194	-0.7295	-0.703698	-0.705129	-0.707751	-0.714938	0.866025	0.537591	-0.723644	0.556016	0.726929	-0.712131	-0.720497	0.672644	0.509818	0.73878	0.895193	0.706988	-0.70473	-0.707458	0.637933	0.670614	-0.68278	-0.690513	-0.703938	-0.748998	-0.690915	-0.587063	-0.743328	-0.665294	0.870267	-0.728665
Epitestosterone	0.884453	0.895942	0.967898	0.890349	0.93011	0.951393	0.927118	0.955394	-0.821422	0.880748	-0.886295	0.965306	0.960995	0.929538	0.870637	0.882179	0.938075	0.931516	0.925722	0.8071	0.881058	0.956949	0.859928	-0.851051	-0.88231	0.867459	-0.89247	-0.890131	0.810651	0.959467	-0.871412	-0.813836	-0.852387	-0.819033	-0.825471	0.855787	0.846058	-0.9085	-0.888302	0.830661	0.927289	0.772957	0.923675	0.904554	0.698401	0.895821	0.955336	-0.844259	0.916072
Echinocystic acid	0.871567	0.909946	0.938162	0.914723	0.953151	0.929442	0.928478	0.940196	-0.825311	0.892203	-0.87017	0.885917	0.920848	0.925074	0.896058	0.918937	0.895255	0.900306	0.93736	0.842247	0.899263	0.952656	0.836787	-0.853401	-0.838458	0.87456	-0.843679	-0.865898	0.821574	0.939353	-0.822887	-0.792762	-0.84668	-0.826806	-0.842071	0.873585	0.8848	-0.863511	-0.865882	0.818612	0.87208	0.838832	0.884764	0.859132	0.614438	0.865712	0.869744	-0.848226	0.856141
Brevifolincarboxylic acid	-0.848856	-0.81799	-0.823244	-0.828136	-0.834038	-0.839773	-0.828435	-0.829794	0.686415	-0.832911	0.922067	-0.835322	-0.839686	-0.834107	-0.844885	-0.793563	-0.853805	-0.830841	-0.829492	-0.791974	-0.796706	-0.814693	-0.809675	0.937541	0.703512	-0.820893	0.737231	0.826435	-0.802541	-0.824757	0.818365	0.69287	0.85941	0.900336	0.743146	-0.795745	-0.80455	0.818829	0.787817	-0.796956	-0.806928	-0.798198	-0.861417	-0.810904	-0.694252	-0.853371	-0.776746	0.939763	-0.844034
N1-(1H-indol-4-yl)cyclohexane-1-carboxamide	-0.952958	-0.934756	-0.938891	-0.944028	-0.952235	-0.952643	-0.946905	-0.941676	0.94055	-0.939734	0.920842	-0.936707	-0.946251	-0.94228	-0.957636	-0.912291	-0.952685	-0.950224	-0.947849	-0.903218	-0.91408	-0.934402	-0.916663	0.931952	0.859967	-0.934185	0.861908	0.926349	-0.916626	-0.940287	0.823789	0.865636	0.932592	0.902079	0.969685	-0.917448	-0.906707	0.895504	0.910436	-0.926429	-0.933927	-0.898951	-0.951502	-0.922459	-0.751012	-0.955536	-0.874847	0.924792	-0.938308
Yuheinoside	-0.952149	-0.883491	-0.893581	-0.899404	-0.914634	-0.916554	-0.902355	-0.921167	0.894203	-0.897923	0.902964	-0.916232	-0.924837	-0.931545	-0.928248	-0.843558	-0.945049	-0.944548	-0.899815	-0.857326	-0.854414	-0.884741	-0.877541	0.807353	0.977734	-0.889403	0.974765	0.943867	-0.879924	-0.891206	0.933098	0.835973	0.818884	0.80825	0.844549	-0.867742	-0.869342	0.948475	0.955427	-0.947843	-0.911714	-0.86531	-0.942874	-0.930493	-0.818928	-0.944654	-0.865947	0.802725	-0.945734
2-Arachidonoyl glycerol	0.978778	0.979776	0.951636	0.988604	0.961422	0.966531	0.977509	0.937756	-0.928725	0.990125	-0.965431	0.933543	0.949171	0.939807	0.99299	0.957483	0.972312	0.963756	0.979019	0.974464	0.964818	0.951444	0.978657	-0.935555	-0.940403	0.987389	-0.944288	-0.972768	0.981614	0.95929	-0.931893	-0.854707	-0.920328	-0.926413	-0.929273	0.977213	0.97453	-0.956255	-0.972097	0.96072	0.958475	0.972311	0.971748	0.924525	0.723619	0.989406	0.83371	-0.930045	0.944934
Pristimerin	0.930635	0.94169	0.953502	0.952624	0.95692	0.951294	0.949817	0.963097	-0.892952	0.939972	-0.898798	0.909188	0.933389	0.953785	0.938399	0.940733	0.945084	0.959443	0.970078	0.900531	0.933034	0.960473	0.897825	-0.867749	-0.882826	0.919932	-0.891822	-0.929088	0.872599	0.955105	-0.873599	-0.816939	-0.868324	-0.85436	-0.877235	0.925812	0.934039	-0.910599	-0.901502	0.87276	0.902613	0.880732	0.926408	0.897445	0.673762	0.927339	0.865865	-0.858508	0.906266
N6-Methyladenine	0.870305	0.961291	0.899376	0.958941	0.881753	0.903239	0.935551	0.834819	-0.864001	0.958475	-0.860587	0.838043	0.857259	0.819482	0.923479	0.962994	0.879313	0.868002	0.940509	0.976317	0.967205	0.915316	0.973382	-0.823839	-0.887289	0.97483	-0.891715	-0.897031	0.965725	0.919896	-0.853754	-0.818115	-0.841149	-0.800153	-0.851064	0.98184	0.963304	-0.893967	-0.894048	0.858154	0.920033	0.955972	0.866516	0.813439	0.506376	0.907018	0.695541	-0.815358	0.817301
Eupalinolide A	-0.92164	-0.917212	-0.903365	-0.924475	-0.908934	-0.912048	-0.921273	-0.893692	0.845166	-0.923473	0.872404	-0.887907	-0.905258	-0.89154	-0.922312	-0.893298	-0.923949	-0.918036	-0.92027	-0.902473	-0.902062	-0.904991	-0.912671	0.818148	0.976617	-0.919199	0.981888	0.904009	-0.910571	-0.908376	0.896798	0.920381	0.877784	0.748005	0.849928	-0.91104	-0.910525	0.970061	0.940839	-0.920663	-0.917479	-0.898783	-0.917956	-0.887243	-0.694466	-0.931388	-0.807256	0.809562	-0.898421
Ergothioneine	-0.926862	-0.907069	-0.903996	-0.915653	-0.911855	-0.920665	-0.916253	-0.902465	0.892706	-0.914575	0.953043	-0.905664	-0.912841	-0.904997	-0.93077	-0.880034	-0.924381	-0.915823	-0.914177	-0.884653	-0.886747	-0.896746	-0.90084	0.884329	0.902433	-0.910919	0.88807	0.936044	-0.902071	-0.906026	0.924046	0.708518	0.802553	0.952166	0.862578	-0.89587	-0.892791	0.870384	0.950672	-0.900274	-0.897138	-0.888316	-0.928984	-0.889993	-0.72966	-0.92894	-0.834059	0.887956	-0.912479
Baohuoside II	0.873004	0.947075	0.911017	0.955668	0.949065	0.921606	0.940778	0.893912	-0.835098	0.933748	-0.879248	0.839785	0.889308	0.886544	0.936307	0.963646	0.876524	0.872606	0.948195	0.925163	0.941867	0.943953	0.892746	-0.846499	-0.858408	0.938107	-0.865463	-0.888987	0.904187	0.92924	-0.857865	-0.777832	-0.834938	-0.834853	-0.829571	0.93524	0.943449	-0.877712	-0.885399	0.843991	0.891081	0.944626	0.867456	0.837526	0.544923	0.879061	0.763087	-0.841038	0.820724
11-Deoxy prostaglandin F1α	0.885755	0.79663	0.882694	0.818838	0.907881	0.924285	0.84181	0.954108	-0.829421	0.794751	-0.865716	0.956788	0.944225	0.951286	0.85889	0.770689	0.924608	0.925054	0.847216	0.704602	0.756853	0.881798	0.758064	-0.83601	-0.841584	0.807293	-0.84852	-0.873082	0.732672	0.880124	-0.837163	-0.770004	-0.8247	-0.827069	-0.82792	0.757297	0.735393	-0.867843	-0.866576	0.826338	0.9079	0.725011	0.901272	0.968645	0.874935	0.876387	0.984057	-0.828823	0.943229
Pterosin Z	0.84013	0.945703	0.865363	0.946773	0.856533	0.874475	0.910663	0.801998	-0.836014	0.944035	-0.857394	0.790551	0.815681	0.788155	0.90922	0.957153	0.843154	0.83372	0.923108	0.973744	0.955958	0.8887	0.954994	-0.835096	-0.835526	0.963197	-0.835725	-0.871553	0.952257	0.891309	-0.837611	-0.732176	-0.809814	-0.845362	-0.830566	0.975018	0.96042	-0.839957	-0.873455	0.814094	0.87774	0.96078	0.829765	0.772877	0.4512	0.876148	0.636523	-0.829353	0.773999
2-(2,6-dimethoxyphenyl)-5,6-dimethoxy-4H-chromen-4-one	-0.856409	-0.833342	-0.839771	-0.84019	-0.841704	-0.849671	-0.844376	-0.839549	0.741788	-0.844266	0.925862	-0.844135	-0.849205	-0.841745	-0.852287	-0.807102	-0.860948	-0.843472	-0.842665	-0.805895	-0.813762	-0.827795	-0.824871	0.884125	0.802803	-0.830392	0.806625	0.864508	-0.816586	-0.83884	0.908599	0.594394	0.762824	0.949605	0.737633	-0.813782	-0.826667	0.81738	0.874356	-0.81188	-0.815329	-0.809412	-0.869424	-0.816151	-0.683835	-0.858337	-0.784271	0.888709	-0.85029
6-(3-hydroxybutan-2-yl)-5-(hydroxymethyl)-4-methoxy-2H-pyran-2-one	0.984465	0.946384	0.933586	0.962231	0.939886	0.954121	0.948485	0.945573	-0.935475	0.964489	-0.950042	0.933683	0.939784	0.950804	0.975677	0.917673	0.978986	0.981893	0.959868	0.939118	0.928329	0.92777	0.951136	-0.902877	-0.940716	0.957154	-0.945591	-0.975907	0.941805	0.93728	-0.930419	-0.84546	-0.894544	-0.900922	-0.912968	0.947779	0.944241	-0.953736	-0.959496	0.953609	0.94044	0.929416	0.969568	0.939424	0.780666	0.987917	0.849846	-0.89598	0.961291
T-2 Triol	-0.91059	-0.887645	-0.89157	-0.898901	-0.910057	-0.911779	-0.900102	-0.898517	0.771815	-0.895246	0.94393	-0.900677	-0.909875	-0.897443	-0.912588	-0.865007	-0.916845	-0.899143	-0.900864	-0.857328	-0.865278	-0.891453	-0.872957	0.978799	0.840085	-0.893095	0.85441	0.847778	-0.875798	-0.89642	0.814947	0.919414	0.980929	0.865225	0.891782	-0.869636	-0.864764	0.909992	0.888287	-0.874886	-0.886447	-0.87017	-0.920757	-0.889947	-0.734722	-0.916734	-0.839216	0.980217	-0.906335
D-threo-Isocitric acid	-0.914321	-0.86531	-0.877454	-0.877797	-0.89399	-0.896332	-0.882335	-0.896828	0.950572	-0.873621	0.795429	-0.895462	-0.900448	-0.90298	-0.901318	-0.832765	-0.911954	-0.919332	-0.880123	-0.834484	-0.839599	-0.869817	-0.855491	0.772906	0.900327	-0.871507	0.895986	0.905957	-0.853895	-0.875988	0.818993	0.819546	0.824713	0.773432	0.911199	-0.850203	-0.838327	0.885212	0.896141	-0.914313	-0.910807	-0.830317	-0.901264	-0.905097	-0.770164	-0.913208	-0.84645	0.753844	-0.908146
Gardenin B	-0.678123	-0.662093	-0.660826	-0.66904	-0.666704	-0.671514	-0.666397	-0.660143	0.5048	-0.677735	0.768374	-0.664435	-0.670423	-0.666044	-0.678991	-0.644822	-0.684702	-0.658017	-0.66668	-0.644363	-0.64679	-0.653225	-0.656521	0.765617	0.519221	-0.66296	0.568868	0.696611	-0.643189	-0.662881	0.72878	0.432236	0.649631	0.781095	0.503242	-0.640035	-0.661214	0.658183	0.607379	-0.624828	-0.644985	-0.648349	-0.691529	-0.634777	-0.539961	-0.684524	-0.610707	0.765441	-0.669145
Sequoyitol	-0.895392	-0.867818	-0.873847	-0.878242	-0.883994	-0.890688	-0.880304	-0.879755	0.723323	-0.877284	0.94373	-0.884148	-0.891076	-0.877071	-0.888331	-0.841864	-0.904084	-0.88518	-0.881633	-0.839658	-0.846579	-0.870884	-0.859345	0.954411	0.871454	-0.871777	0.882169	0.83045	-0.857704	-0.87717	0.841023	0.914964	0.953817	0.838077	0.844718	-0.852496	-0.85195	0.919429	0.900567	-0.859715	-0.863038	-0.850062	-0.908739	-0.8728	-0.725916	-0.901812	-0.822296	0.959532	-0.894622
1-(3-ethyl-2,4-dihydroxy-6-methoxyphenyl)butan-1-one	-0.833485	-0.824292	-0.825785	-0.830372	-0.82788	-0.833116	-0.833246	-0.819675	0.757582	-0.827611	0.798675	-0.821415	-0.828669	-0.812074	-0.83027	-0.803365	-0.840082	-0.834665	-0.835386	-0.800431	-0.809377	-0.824391	-0.816562	0.842199	0.823866	-0.824646	0.825117	0.752393	-0.815628	-0.828573	0.67797	0.985144	0.933936	0.676686	0.890066	-0.816164	-0.800488	0.85583	0.822132	-0.819516	-0.823086	-0.793196	-0.837975	-0.812099	-0.645358	-0.843578	-0.758393	0.837978	-0.825113
4-decyl-3-hydroxy-5-oxooxolane-2,3-dicarboxylic acid	0.733779	0.547227	0.543683	0.577814	0.653589	0.620245	0.583705	0.623974	-0.647913	0.583487	-0.677959	0.667997	0.672374	0.679688	0.696412	0.468898	0.673734	0.643067	0.543659	0.542111	0.481601	0.526694	0.558476	-0.65033	-0.658874	0.595231	-0.66572	-0.682852	0.639053	0.540612	-0.658579	-0.598284	-0.641665	-0.645249	-0.643345	0.510792	0.515141	-0.678045	-0.687249	0.80077	0.663216	0.635625	0.710124	0.735992	0.857848	0.705301	0.644222	-0.64738	0.744311
Icariin	-0.874054	-0.85234	-0.851527	-0.861651	-0.86038	-0.866097	-0.863088	-0.8536	0.751695	-0.858156	0.885049	-0.852598	-0.865038	-0.850911	-0.867245	-0.825553	-0.878851	-0.867995	-0.861723	-0.830174	-0.833263	-0.851868	-0.846428	0.81655	0.95253	-0.855624	0.94593	0.836801	-0.848114	-0.855133	0.86979	0.891413	0.841704	0.740922	0.796209	-0.843643	-0.842621	0.921909	0.924112	-0.863354	-0.852575	-0.839448	-0.879476	-0.853113	-0.69334	-0.87851	-0.788428	0.821073	-0.865925
5-OxoETE	0.819135	0.691918	0.727536	0.715171	0.742817	0.793581	0.717353	0.780603	-0.758986	0.716109	-0.797216	0.849806	0.809742	0.793471	0.779496	0.635251	0.832331	0.814392	0.710917	0.662947	0.648903	0.710864	0.733524	-0.765695	-0.78106	0.75061	-0.787124	-0.80285	0.726839	0.731224	-0.777992	-0.706683	-0.754883	-0.758848	-0.756773	0.687408	0.645257	-0.800458	-0.804077	0.802636	0.838474	0.687286	0.820444	0.878023	0.866108	0.829642	0.806008	-0.759975	0.870914
4-(2-chloro-6-fluorobenzyl)-3,5-dimethyl-4-prop-2-ynyl-4H-pyrazole	-0.775053	-0.74584	-0.750445	-0.756433	-0.762637	-0.770327	-0.759052	-0.761911	0.735269	-0.747406	0.75571	-0.760689	-0.769613	-0.76035	-0.768147	-0.719649	-0.777783	-0.777138	-0.756816	-0.722668	-0.725959	-0.752237	-0.740228	0.649274	0.912629	-0.753564	0.881158	0.759153	-0.745701	-0.753631	0.792488	0.753858	0.669597	0.643587	0.724002	-0.742171	-0.732976	0.804729	0.86572	-0.777224	-0.766074	-0.736209	-0.773791	-0.77498	-0.634979	-0.77461	-0.711609	0.65347	-0.772967
Biochanin A	0.817525	0.905463	0.9071	0.895962	0.894644	0.864791	0.910101	0.862505	-0.784665	0.886688	-0.812836	0.803936	0.84903	0.842726	0.848626	0.918695	0.832102	0.836757	0.914814	0.85858	0.910141	0.91385	0.839078	-0.787062	-0.798515	0.848065	-0.803812	-0.826697	0.820992	0.90423	-0.790088	-0.728825	-0.780299	-0.773423	-0.78034	0.87386	0.900863	-0.8152	-0.816196	0.780355	0.803589	0.826042	0.83203	0.745234	0.463917	0.818096	0.758526	-0.781196	0.771228
N epsilon-(1-Carboxymethyl)-L-lysine	0.857077	0.951626	0.865484	0.947515	0.86151	0.857283	0.920772	0.792116	-0.809525	0.955066	-0.876892	0.77636	0.813213	0.786233	0.913096	0.951782	0.840803	0.82559	0.921935	0.984427	0.959523	0.877687	0.955634	-0.851053	-0.830409	0.949668	-0.838736	-0.866143	0.967857	0.882479	-0.828992	-0.784222	-0.83952	-0.820986	-0.820412	0.966879	0.973033	-0.857371	-0.859897	0.853567	0.848028	0.969291	0.848032	0.745243	0.457469	0.883389	0.62374	-0.849003	0.775659
2-Deoxy-D-galactose	-0.857463	-0.833279	-0.834387	-0.843045	-0.844419	-0.849088	-0.843328	-0.837336	0.720469	-0.842032	0.856323	-0.840156	-0.84772	-0.834212	-0.850485	-0.808994	-0.862978	-0.850023	-0.845526	-0.810659	-0.814471	-0.833315	-0.827323	0.892072	0.819249	-0.838219	0.835637	0.776109	-0.827675	-0.838134	0.726372	0.986479	0.962105	0.714491	0.856992	-0.821903	-0.812825	0.888889	0.826365	-0.835632	-0.834457	-0.813032	-0.863651	-0.834649	-0.687649	-0.865965	-0.777162	0.891135	-0.851478
15-deoxy-Δ12,14-Prostaglandin J2-biotin	-0.864701	-0.842998	-0.840913	-0.852038	-0.849314	-0.856045	-0.851108	-0.839498	0.705202	-0.854963	0.929587	-0.843781	-0.851681	-0.840456	-0.862379	-0.819288	-0.867864	-0.847048	-0.852209	-0.822399	-0.82443	-0.836912	-0.838194	0.916423	0.754337	-0.846358	0.785117	0.825086	-0.835551	-0.844247	0.787904	0.843646	0.899084	0.809108	0.775786	-0.827034	-0.826619	0.860395	0.796222	-0.827242	-0.825964	-0.824976	-0.874956	-0.82345	-0.686718	-0.871518	-0.776912	0.923111	-0.853483
Cyanidin-3-O-glucoside chloride	-0.939423	-0.91404	-0.912809	-0.924266	-0.922805	-0.928803	-0.923876	-0.916744	0.840525	-0.924626	0.945304	-0.91471	-0.927355	-0.920908	-0.935611	-0.885849	-0.943255	-0.930964	-0.921336	-0.890137	-0.892701	-0.908966	-0.907002	0.850182	0.944005	-0.917432	0.956368	0.96456	-0.899968	-0.91541	0.999895	0.73413	0.803821	0.886421	0.776487	-0.898146	-0.908005	0.949373	0.950202	-0.918022	-0.921287	-0.895221	-0.940989	-0.907726	-0.748554	-0.942959	-0.846589	0.846304	-0.925829
LPE 15:0	0.981377	0.978575	0.967908	0.987306	0.980366	0.985359	0.984296	0.960693	-0.934084	0.983748	-0.962912	0.960885	0.974667	0.960538	0.994491	0.956795	0.984488	0.974375	0.98253	0.956166	0.959657	0.969388	0.968758	-0.928294	-0.952428	0.985518	-0.958317	-0.981721	0.968496	0.974776	-0.943834	-0.859274	-0.919331	-0.919674	-0.92603	0.96713	0.961052	-0.969378	-0.977866	0.962657	0.982478	0.958846	0.980723	0.951133	0.750379	0.991359	0.878738	-0.920951	0.96118
Nicotianamine	-0.826776	-0.801123	-0.80573	-0.809832	-0.814316	-0.817768	-0.812935	-0.808569	0.668844	-0.809166	0.819774	-0.812521	-0.821088	-0.804606	-0.814941	-0.775718	-0.834925	-0.82052	-0.813028	-0.776618	-0.782275	-0.80486	-0.795153	0.84534	0.821226	-0.804089	0.840693	0.743264	-0.794335	-0.808544	0.715474	0.992151	0.936333	0.647257	0.806073	-0.787822	-0.781917	0.887617	0.80533	-0.81188	-0.808668	-0.779663	-0.83524	-0.808682	-0.668393	-0.835403	-0.755134	0.843772	-0.82409
PC (18:5e/2:0)	0.889605	0.903069	0.837487	0.91044	0.824913	0.8609	0.878729	0.800402	-0.854033	0.924049	-0.873268	0.825941	0.825379	0.802057	0.908093	0.877201	0.879657	0.86667	0.88384	0.940742	0.897527	0.835797	0.951427	-0.83881	-0.871475	0.938869	-0.877437	-0.897194	0.949698	0.853723	-0.861829	-0.78752	-0.83618	-0.828395	-0.842152	0.933611	0.913826	-0.884656	-0.890549	0.883095	0.889431	0.925757	0.872953	0.823411	0.623875	0.920846	0.673904	-0.831739	0.846232
α-Lapachone	-0.929767	-0.904755	-0.902443	-0.914009	-0.909948	-0.915599	-0.913139	-0.901749	0.79051	-0.91794	0.91892	-0.906851	-0.915135	-0.902527	-0.922373	-0.876972	-0.934981	-0.918941	-0.91319	-0.88348	-0.884777	-0.897425	-0.901781	0.939226	0.861277	-0.909438	0.892278	0.884513	-0.89568	-0.905441	0.849279	0.93289	0.9763	0.818171	0.864968	-0.889356	-0.889522	0.954753	0.880868	-0.905449	-0.910136	-0.88106	-0.934283	-0.895153	-0.741084	-0.940218	-0.833753	0.931296	-0.918544
Testosterone glucuronide	-0.917302	-0.861689	-0.876833	-0.875653	-0.893617	-0.897177	-0.880578	-0.898467	0.746676	-0.874584	0.915962	-0.900019	-0.907876	-0.90135	-0.894415	-0.827282	-0.924035	-0.909828	-0.879399	-0.829556	-0.83474	-0.872303	-0.85364	0.884529	0.925997	-0.866745	0.945069	0.864041	-0.850817	-0.877123	0.879245	0.948141	0.927578	0.761524	0.813403	-0.841863	-0.845015	0.969857	0.908638	-0.89812	-0.88608	-0.841332	-0.923583	-0.904684	-0.784938	-0.918082	-0.8514	0.883311	-0.921067
Bevirimat	0.825294	0.886657	0.802785	0.869646	0.776832	0.759055	0.862516	0.707839	-0.779092	0.903196	-0.800361	0.707927	0.74263	0.713079	0.839776	0.85788	0.783049	0.766358	0.845038	0.930419	0.892757	0.780183	0.906365	-0.769321	-0.793239	0.856479	-0.800001	-0.822204	0.924587	0.798895	-0.786725	-0.7194	-0.766939	-0.755069	-0.765707	0.887356	0.919675	-0.806613	-0.807406	0.862261	0.751743	0.887061	0.817332	0.646341	0.445078	0.84131	0.556445	-0.764602	0.732632
Polypodine B	-0.945216	-0.924471	-0.900443	-0.935554	-0.915564	-0.917413	-0.925117	-0.895996	0.805281	-0.942187	0.954795	-0.893999	-0.909914	-0.903457	-0.946207	-0.896762	-0.938271	-0.920477	-0.924882	-0.920123	-0.905914	-0.89808	-0.926461	0.921994	0.869086	-0.932707	0.903201	0.931362	-0.927958	-0.906343	0.91323	0.855805	0.91866	0.854877	0.816164	-0.914561	-0.923122	0.957104	0.890195	-0.925712	-0.909938	-0.923196	-0.941283	-0.887583	-0.730733	-0.953701	-0.803136	0.917574	-0.916005
Phylloquinone	0.873211	0.77754	0.878933	0.789506	0.88861	0.902256	0.8321	0.933121	-0.808768	0.774962	-0.851377	0.95747	0.940493	0.930244	0.82938	0.738388	0.911335	0.903546	0.822166	0.675041	0.735035	0.861737	0.742245	-0.814466	-0.83574	0.773294	-0.843115	-0.858454	0.716853	0.866084	-0.829333	-0.760854	-0.806	-0.80258	-0.803518	0.722975	0.707491	-0.859471	-0.852323	0.833348	0.891068	0.684096	0.902173	0.942183	0.877974	0.863168	0.994001	-0.80818	0.938462
Fisetin	-0.866284	-0.826472	-0.826093	-0.840436	-0.849998	-0.846757	-0.836939	-0.845211	0.903813	-0.83733	0.740114	-0.835088	-0.845604	-0.855539	-0.863035	-0.800715	-0.860166	-0.867004	-0.837193	-0.804649	-0.803534	-0.823278	-0.814874	0.728275	0.792603	-0.834912	0.809398	0.879591	-0.813036	-0.827722	0.776108	0.724112	0.77282	0.739961	0.831818	-0.811992	-0.806356	0.831036	0.801882	-0.863167	-0.866642	-0.801012	-0.846351	-0.848248	-0.714605	-0.866174	-0.781664	0.703293	-0.848737
Ganoderic acid C2	-0.770723	-0.743773	-0.741945	-0.755461	-0.758946	-0.762597	-0.750042	-0.752304	0.678286	-0.758522	0.838751	-0.752132	-0.75555	-0.760268	-0.777495	-0.725132	-0.768517	-0.751996	-0.754033	-0.72431	-0.724293	-0.734306	-0.733574	0.869736	0.585938	-0.749982	0.608588	0.769049	-0.730664	-0.744781	0.73743	0.507327	0.742733	0.914605	0.703005	-0.726021	-0.732916	0.683399	0.709325	-0.713101	-0.726101	-0.732759	-0.77539	-0.731207	-0.626103	-0.772005	-0.695445	0.870157	-0.760211
9-Oxo-ODE	0.92599	0.893553	0.953036	0.899188	0.949416	0.966076	0.926823	0.96785	-0.9143	0.886377	-0.886937	0.984891	0.979004	0.957739	0.912455	0.867328	0.959679	0.955063	0.920554	0.817303	0.865726	0.945047	0.866934	-0.842839	-0.922543	0.889756	-0.920903	-0.931167	0.842925	0.948797	-0.885236	-0.81863	-0.848588	-0.845907	-0.889949	0.858876	0.839071	-0.917571	-0.930891	0.89569	0.964638	0.811294	0.946508	0.961471	0.800081	0.930332	0.969844	-0.83316	0.957229
Paraxanthine	-0.88489	-0.840967	-0.855158	-0.853831	-0.867893	-0.877201	-0.857968	-0.873018	0.7314	-0.850733	0.938221	-0.874666	-0.882107	-0.875198	-0.871089	-0.810664	-0.894037	-0.878011	-0.856544	-0.808401	-0.816031	-0.85175	-0.83253	0.836714	0.918889	-0.84631	0.924152	0.880373	-0.82708	-0.85675	0.947829	0.755257	0.787188	0.830469	0.721957	-0.823201	-0.830188	0.912012	0.917867	-0.855213	-0.854679	-0.824826	-0.895127	-0.872588	-0.745613	-0.884241	-0.825839	0.844147	-0.888636
Isorhamnetin	-0.739152	-0.712379	-0.719161	-0.720801	-0.727261	-0.729616	-0.722088	-0.726701	0.598334	-0.725414	0.72874	-0.724672	-0.73699	-0.733722	-0.728672	-0.689729	-0.750849	-0.733751	-0.718253	-0.687162	-0.693794	-0.716044	-0.704678	0.643829	0.686021	-0.713097	0.743296	0.79256	-0.684806	-0.720176	0.836667	0.53186	0.622099	0.653119	0.490018	-0.68755	-0.709841	0.790566	0.676555	-0.718647	-0.741096	-0.686917	-0.74247	-0.716433	-0.605989	-0.744452	-0.680018	0.629401	-0.731321
Pinocembrin	0.785986	0.634134	0.550851	0.673716	0.634587	0.619826	0.623246	0.615667	-0.693608	0.693318	-0.717741	0.605195	0.617977	0.670701	0.757521	0.571935	0.702941	0.700173	0.626074	0.708418	0.597264	0.541043	0.682526	-0.690058	-0.703116	0.690382	-0.709951	-0.729713	0.744224	0.559098	-0.701806	-0.639126	-0.684521	-0.682719	-0.686775	0.65821	0.67376	-0.719447	-0.727153	0.818084	0.635482	0.760726	0.720359	0.697543	0.749615	0.766283	0.494791	-0.685934	0.73092
2'-Deoxyadenosine	0.925575	0.958634	0.954567	0.970244	0.956259	0.978601	0.957606	0.950992	-0.912033	0.952605	-0.912778	0.936636	0.947214	0.936581	0.958004	0.960158	0.954107	0.954573	0.972922	0.927589	0.949413	0.973713	0.941604	-0.863756	-0.925439	0.973117	-0.92989	-0.953209	0.918583	0.970826	-0.915557	-0.812908	-0.858958	-0.869441	-0.88036	0.96067	0.938677	-0.93256	-0.940196	0.876387	0.974595	0.923683	0.925248	0.934799	0.67102	0.944602	0.860294	-0.854379	0.913403
1-Naphthaleneacetic acid	-0.812006	-0.788898	-0.788978	-0.797045	-0.798656	-0.803037	-0.798886	-0.794253	0.906041	-0.792837	0.734736	-0.789015	-0.798065	-0.801235	-0.813955	-0.763397	-0.805841	-0.814654	-0.79423	-0.767027	-0.769778	-0.782461	-0.780318	0.612723	0.839434	-0.791657	0.816712	0.880141	-0.778441	-0.788498	0.849232	0.502565	0.559586	0.780872	0.734981	-0.779111	-0.775747	0.748875	0.843012	-0.813228	-0.811358	-0.762831	-0.797873	-0.789902	-0.64626	-0.808909	-0.73522	0.600814	-0.794236
Succinic anhydride	-0.906487	-0.838688	-0.853754	-0.856284	-0.879988	-0.883697	-0.857413	-0.888814	0.955317	-0.850789	0.793796	-0.885629	-0.888445	-0.901618	-0.892156	-0.804442	-0.901578	-0.909958	-0.856414	-0.807579	-0.808686	-0.846623	-0.829383	0.738816	0.859863	-0.852103	0.861914	0.929162	-0.827331	-0.852923	0.845297	0.703594	0.749982	0.800405	0.852347	-0.822197	-0.812104	0.853537	0.86779	-0.900508	-0.899707	-0.810979	-0.888008	-0.904952	-0.796576	-0.900636	-0.844451	0.719233	-0.903326
lactucopicrin	-0.844247	-0.813938	-0.820984	-0.824355	-0.831086	-0.837133	-0.827823	-0.829522	0.688165	-0.82053	0.864937	-0.827775	-0.840604	-0.828151	-0.831382	-0.786873	-0.853387	-0.83975	-0.825926	-0.78699	-0.793426	-0.822802	-0.806806	0.761344	0.910109	-0.817027	0.922302	0.820552	-0.803434	-0.823933	0.86005	0.874381	0.797786	0.664655	0.700111	-0.800209	-0.802392	0.915916	0.859945	-0.833183	-0.826235	-0.797177	-0.851619	-0.830398	-0.688783	-0.847236	-0.775623	0.766693	-0.84114
D-(+)-Camphor	-0.908705	-0.853734	-0.877411	-0.869206	-0.898989	-0.900281	-0.874484	-0.906356	0.759707	-0.865799	0.910973	-0.90579	-0.909255	-0.908717	-0.892675	-0.825341	-0.918562	-0.905508	-0.877693	-0.812336	-0.825647	-0.871974	-0.835518	0.968178	0.825236	-0.858366	0.846865	0.840431	-0.830377	-0.877699	0.813915	0.895129	0.979315	0.85665	0.878401	-0.828594	-0.828489	0.910495	0.873849	-0.866017	-0.877627	-0.824763	-0.917283	-0.903511	-0.787177	-0.908866	-0.866724	0.962497	-0.918579
2-hydroxy-3,6-diphenylcyclohexyl acetate	0.95956	0.94142	0.979308	0.942556	0.951786	0.970131	0.961532	0.972591	-0.889514	0.944452	-0.935637	0.976414	0.974766	0.961045	0.935983	0.914186	0.984892	0.98224	0.963673	0.888771	0.925004	0.962172	0.927636	-0.899245	-0.934163	0.92333	-0.945242	-0.951	0.89238	0.971377	-0.919399	-0.866841	-0.906079	-0.866901	-0.887258	0.916464	0.91458	-0.962142	-0.940846	0.919475	0.949532	0.854971	0.976657	0.935957	0.761433	0.966772	0.93204	-0.891204	0.966202
Stiripentol	0.947311	0.856792	0.861507	0.886045	0.877187	0.893572	0.863858	0.91992	-0.880678	0.885109	-0.889054	0.882673	0.882306	0.931027	0.913434	0.825938	0.940987	0.961073	0.8929	0.847535	0.834478	0.854301	0.858405	-0.854719	-0.900056	0.871435	-0.903684	-0.921108	0.837909	0.862114	-0.892996	-0.785446	-0.845386	-0.86181	-0.863647	0.863158	0.866155	-0.90748	-0.917244	0.890943	0.862834	0.840161	0.918919	0.919766	0.821914	0.936605	0.828385	-0.84501	0.936615
Momordin Ic	-0.80641	-0.785324	-0.783346	-0.792992	-0.792953	-0.796256	-0.791974	-0.784483	0.888515	-0.794839	0.751941	-0.785801	-0.786521	-0.792004	-0.814388	-0.764072	-0.796677	-0.799936	-0.792889	-0.765584	-0.767418	-0.770623	-0.776468	0.791555	0.625874	-0.788339	0.627136	0.818156	-0.774966	-0.782475	0.672895	0.553783	0.731513	0.873459	0.852798	-0.771682	-0.76005	0.671406	0.729587	-0.777742	-0.785717	-0.751806	-0.796009	-0.765805	-0.638759	-0.807906	-0.725927	0.777009	-0.787267
2-(2,6-difluorophenyl)-5-methyl-1,3-thiazol-4-ol	-0.822287	-0.803435	-0.803563	-0.812141	-0.81486	-0.816008	-0.811721	-0.807582	0.898227	-0.808252	0.705609	-0.804223	-0.808205	-0.808679	-0.825827	-0.783141	-0.817983	-0.827839	-0.814609	-0.781078	-0.786183	-0.798232	-0.792321	0.774632	0.733192	-0.807731	0.7271	0.785086	-0.792991	-0.80472	0.628356	0.79411	0.835691	0.736181	0.936357	-0.795075	-0.773613	0.754355	0.774677	-0.812237	-0.821547	-0.767345	-0.808845	-0.80197	-0.650048	-0.827039	-0.746426	0.754465	-0.806994
LysoPC 16:1	0.861699	0.913507	0.919117	0.902501	0.882202	0.86687	0.918303	0.873475	-0.820726	0.90913	-0.841637	0.828034	0.857706	0.857502	0.859597	0.907516	0.868281	0.877305	0.924947	0.878488	0.917715	0.903913	0.872861	-0.816711	-0.829927	0.853236	-0.831907	-0.855714	0.843678	0.906658	-0.816706	-0.750076	-0.806202	-0.808798	-0.817626	0.887972	0.918233	-0.839545	-0.847407	0.824169	0.803188	0.821179	0.87318	0.759788	0.528091	0.86094	0.772194	-0.810939	0.817702
1,7-bis(3,4-dihydroxyphenyl)heptan-3-one	0.932149	0.884673	0.85687	0.887119	0.832636	0.862913	0.881964	0.829665	-0.866943	0.914818	-0.901845	0.873093	0.861228	0.839363	0.903077	0.830429	0.914769	0.899001	0.873303	0.902136	0.867062	0.82505	0.934772	-0.866851	-0.884128	0.899793	-0.892098	-0.917042	0.9302	0.853162	-0.88186	-0.801762	-0.858096	-0.855081	-0.857284	0.889993	0.884944	-0.904932	-0.903931	0.937499	0.881659	0.873583	0.926415	0.848214	0.743995	0.949077	0.753922	-0.860891	0.908567
S-Adenosyl-L-homocysteine	-0.74671	-0.729649	-0.727473	-0.737182	-0.735428	-0.736374	-0.73633	-0.72586	0.612772	-0.739156	0.714407	-0.728053	-0.736134	-0.723108	-0.739767	-0.709747	-0.752256	-0.739918	-0.738678	-0.712228	-0.714767	-0.726985	-0.725068	0.790235	0.667417	-0.732848	0.703539	0.660811	-0.722545	-0.730945	0.578618	0.936259	0.904203	0.565917	0.759674	-0.717716	-0.709803	0.792229	0.66863	-0.731174	-0.734284	-0.706763	-0.750215	-0.7216	-0.590752	-0.758244	-0.669726	0.781363	-0.737467
Sarracenin	-0.800944	-0.770306	-0.775294	-0.78013	-0.785059	-0.792191	-0.7804	-0.783259	0.669717	-0.7842	0.890498	-0.786671	-0.791202	-0.789691	-0.79871	-0.746146	-0.80377	-0.78329	-0.780128	-0.745799	-0.749572	-0.765562	-0.762275	0.846977	0.696269	-0.772481	0.714709	0.819331	-0.754916	-0.775957	0.857183	0.508666	0.706086	0.916709	0.650226	-0.749674	-0.764387	0.75217	0.782178	-0.749603	-0.756252	-0.755557	-0.812148	-0.763149	-0.655791	-0.801229	-0.732433	0.852684	-0.795503
Ketoisophorone	-0.904671	-0.832021	-0.834719	-0.850649	-0.857958	-0.862004	-0.845509	-0.866392	0.776898	-0.853129	0.867655	-0.867005	-0.869023	-0.87513	-0.87987	-0.793652	-0.899002	-0.892244	-0.849584	-0.815642	-0.804017	-0.825449	-0.833538	0.913159	0.898162	-0.846301	0.899145	0.828049	-0.837657	-0.835573	0.832624	0.888556	0.939465	0.826975	0.88848	-0.823131	-0.824821	0.913675	0.92231	-0.882583	-0.853771	-0.829886	-0.89848	-0.885442	-0.788782	-0.903796	-0.806827	0.905305	-0.904259
1-(2-furyl)pentane-1,4-dione	-0.906976	-0.90142	-0.88348	-0.904912	-0.888956	-0.896872	-0.903983	-0.861243	0.812152	-0.914563	0.926373	-0.886001	-0.892711	-0.866417	-0.91665	-0.872565	-0.905628	-0.878775	-0.893294	-0.889378	-0.882203	-0.874313	-0.907561	0.926982	0.792664	-0.91086	0.822889	0.913213	-0.908518	-0.888154	0.882084	0.730635	0.877866	0.918298	0.815812	-0.884841	-0.886088	0.883683	0.857936	-0.889466	-0.902198	-0.889532	-0.914366	-0.856011	-0.69831	-0.923114	-0.793067	0.91973	-0.886915
2-Phenylphenol	-0.900546	-0.918086	-0.929022	-0.91304	-0.924268	-0.921744	-0.934625	-0.896814	0.779511	-0.912947	0.903522	-0.913203	-0.931147	-0.887706	-0.903727	-0.893903	-0.91779	-0.89286	-0.916218	-0.874356	-0.900647	-0.925201	-0.899144	0.84624	0.934661	-0.903066	0.953626	0.891644	-0.894676	-0.928463	0.901359	0.905144	0.884554	0.757172	0.796536	-0.885976	-0.890076	0.967198	0.909473	-0.903169	-0.924282	-0.870465	-0.925071	-0.873204	-0.673632	-0.914072	-0.852453	0.842706	-0.893026
Nodakenin	0.934222	0.92269	0.851644	0.93803	0.884562	0.874393	0.906529	0.842919	-0.892066	0.945557	-0.880699	0.821355	0.850428	0.860095	0.951781	0.896681	0.896806	0.893502	0.909678	0.95719	0.909136	0.855901	0.933967	-0.838239	-0.898806	0.939839	-0.906284	-0.924551	0.959771	0.863318	-0.87466	-0.824691	-0.853435	-0.82167	-0.866907	0.935221	0.943589	-0.91216	-0.908398	0.944146	0.877642	0.965484	0.900667	0.843608	0.671539	0.938954	0.695643	-0.829566	0.867808
6-Shogaol	0.90385	0.957685	0.894627	0.967313	0.926826	0.904988	0.940776	0.870853	-0.872699	0.960157	-0.874753	0.826097	0.870288	0.872676	0.954387	0.959829	0.887325	0.885004	0.948376	0.968155	0.953451	0.916119	0.932558	-0.860929	-0.875671	0.95763	-0.882613	-0.907321	0.94988	0.911426	-0.864069	-0.798594	-0.862918	-0.848266	-0.869969	0.960716	0.971725	-0.894841	-0.903682	0.891073	0.889281	0.977078	0.883525	0.830692	0.568258	0.912633	0.714957	-0.850924	0.834889
3-Carene	-0.75811	-0.756061	-0.758544	-0.758473	-0.758512	-0.763048	-0.76399	-0.748915	0.937852	-0.754911	0.654682	-0.749243	-0.751283	-0.750443	-0.770323	-0.738509	-0.751278	-0.765963	-0.761567	-0.731086	-0.742348	-0.747792	-0.743784	0.644262	0.661485	-0.753165	0.638084	0.791974	-0.741414	-0.756272	0.626873	0.529575	0.619541	0.763556	0.843021	-0.745869	-0.72379	0.625642	0.720746	-0.751276	-0.765028	-0.707317	-0.745118	-0.728839	-0.575897	-0.759784	-0.696384	0.627587	-0.73803
14,15-Dehydrocrepenynic acid	0.889024	0.904383	0.908564	0.88652	0.867756	0.850744	0.916575	0.849578	-0.845735	0.910252	-0.856859	0.843786	0.864111	0.845081	0.86357	0.86918	0.876482	0.871692	0.900595	0.877786	0.898609	0.870079	0.887194	-0.830419	-0.854325	0.844383	-0.850745	-0.870451	0.87569	0.886187	-0.832635	-0.756742	-0.814923	-0.832225	-0.842979	0.869344	0.903203	-0.849536	-0.874093	0.891283	0.808136	0.820533	0.905148	0.760449	0.598722	0.886931	0.776928	-0.826031	0.848342
Phosphocreatine	-0.935316	-0.882316	-0.898178	-0.894582	-0.900053	-0.914806	-0.898336	-0.913263	0.812684	-0.896632	0.953633	-0.916693	-0.91719	-0.915058	-0.911584	-0.848058	-0.940705	-0.931806	-0.901662	-0.85315	-0.858952	-0.88725	-0.88145	0.894256	0.888021	-0.885535	0.903058	0.904059	-0.869949	-0.89627	0.875788	0.888352	0.894507	0.823226	0.833651	-0.867427	-0.863669	0.933	0.894393	-0.902742	-0.890577	-0.848021	-0.94017	-0.907459	-0.786453	-0.936202	-0.862006	0.897748	-0.935397
Uracil	0.929055	0.903358	0.960299	0.910791	0.962898	0.964292	0.935212	0.980696	-0.849072	0.897724	-0.935619	0.968257	0.975484	0.971199	0.91689	0.88513	0.959328	0.95551	0.936596	0.826202	0.878924	0.954765	0.858232	-0.900995	-0.903499	0.883592	-0.908529	-0.924258	0.832931	0.954413	-0.920143	-0.782456	-0.864666	-0.904619	-0.852104	0.862862	0.866159	-0.919542	-0.933861	0.875744	0.92616	0.823048	0.95105	0.940807	0.774573	0.924398	0.960944	-0.896747	0.948944
Bicyclo prostaglandin E2	0.804909	0.56245	0.60107	0.607119	0.687856	0.67971	0.605912	0.73255	-0.688846	0.609538	-0.73528	0.741843	0.727389	0.782386	0.724278	0.48433	0.764317	0.763042	0.600639	0.54098	0.497994	0.576739	0.572744	-0.698582	-0.716529	0.605921	-0.725191	-0.737249	0.607133	0.590815	-0.718949	-0.648667	-0.689178	-0.690748	-0.682444	0.536007	0.540887	-0.739709	-0.735094	0.807427	0.682807	0.605044	0.77287	0.827936	0.982097	0.764585	0.753531	-0.694538	0.839867
Guaiacol	-0.88384	-0.846596	-0.855169	-0.857705	-0.865851	-0.871344	-0.859332	-0.86561	0.694296	-0.861851	0.928799	-0.867956	-0.876698	-0.8704	-0.871546	-0.818636	-0.893352	-0.870833	-0.858375	-0.817917	-0.82377	-0.849316	-0.838924	0.885909	0.804786	-0.849165	0.848758	0.880812	-0.826453	-0.856512	0.911239	0.747226	0.84753	0.835987	0.697521	-0.822425	-0.837407	0.911021	0.831895	-0.845523	-0.854879	-0.824324	-0.894423	-0.85371	-0.731033	-0.888375	-0.812252	0.883798	-0.880199
5-Hydroxymethylfurfural	-0.926791	-0.850672	-0.8837	-0.868847	-0.90881	-0.915086	-0.876519	-0.924487	0.839231	-0.864144	0.938127	-0.929853	-0.925174	-0.931709	-0.907803	-0.81671	-0.931951	-0.923056	-0.878767	-0.804215	-0.817125	-0.872256	-0.833934	0.970906	0.813778	-0.859958	0.818878	0.88116	-0.831103	-0.881492	0.835861	0.782743	0.918792	0.954116	0.907295	-0.824204	-0.817782	0.863541	0.894943	-0.877992	-0.885888	-0.819991	-0.93273	-0.928039	-0.838357	-0.92057	-0.899383	0.968612	-0.943946
(-)-secoisolariciresinol	-0.886233	-0.917686	-0.919665	-0.915537	-0.90776	-0.913725	-0.924508	-0.888218	0.836266	-0.912346	0.853651	-0.891222	-0.904489	-0.874178	-0.898228	-0.904919	-0.903759	-0.89458	-0.921872	-0.88386	-0.908318	-0.920424	-0.901712	0.855669	0.860677	-0.907412	0.875515	0.858051	-0.889147	-0.922953	0.776965	0.952535	0.927933	0.736907	0.88856	-0.9018	-0.88899	0.912737	0.856397	-0.871449	-0.91023	-0.862599	-0.89851	-0.856961	-0.630865	-0.903818	-0.820472	0.847057	-0.870102
Nitrazepam-d5	0.855535	0.63601	0.681933	0.67448	0.741515	0.748211	0.677197	0.79495	-0.755129	0.679148	-0.787458	0.81147	0.789644	0.834198	0.774676	0.561085	0.828872	0.829442	0.675453	0.6081	0.578035	0.6532	0.651107	-0.755823	-0.768669	0.673347	-0.775764	-0.795088	0.66676	0.670344	-0.766122	-0.698188	-0.746295	-0.750022	-0.750089	0.612591	0.610522	-0.79112	-0.790224	0.844885	0.749745	0.649071	0.831766	0.875715	0.987847	0.824483	0.813608	-0.75025	0.893913
15-Deoxy-Δ12,14-prostaglandin J2-2-glycerol ester	-0.916554	-0.882201	-0.856088	-0.896376	-0.88385	-0.881178	-0.884782	-0.863759	0.966332	-0.895855	0.825585	-0.858965	-0.870061	-0.87535	-0.922534	-0.852256	-0.893324	-0.89832	-0.884685	-0.881368	-0.860503	-0.852031	-0.882455	0.834945	0.864507	-0.897321	0.848792	0.889367	-0.901366	-0.860808	0.777414	0.818154	0.857692	0.839281	0.970455	-0.882087	-0.868446	0.844659	0.899802	-0.919728	-0.886049	-0.885613	-0.892831	-0.873506	-0.727234	-0.917288	-0.774271	0.822319	-0.885047
2-(2,6-dihydroxyphenyl)-3,5,7-trihydroxy-4H-chromen-4-one	-0.909367	-0.864347	-0.874654	-0.880134	-0.895629	-0.900545	-0.878374	-0.897257	0.760295	-0.877845	0.893682	-0.898057	-0.903983	-0.900432	-0.899181	-0.837851	-0.919528	-0.905203	-0.881766	-0.833504	-0.838885	-0.874281	-0.854427	0.925024	0.834036	-0.87616	0.86915	0.862509	-0.847327	-0.879175	0.835419	0.902526	0.960739	0.805468	0.837841	-0.845554	-0.844097	0.937671	0.857861	-0.875825	-0.896533	-0.843965	-0.912292	-0.902356	-0.769982	-0.915606	-0.844233	0.914728	-0.911152
Ginsenoside F1	0.955913	0.98689	0.958526	0.993032	0.956536	0.972093	0.979662	0.933171	-0.919938	0.990376	-0.950743	0.930972	0.944617	0.926372	0.983157	0.975491	0.963668	0.95514	0.985161	0.978439	0.978266	0.965394	0.986026	-0.91425	-0.93141	0.997114	-0.937609	-0.969178	0.977376	0.970923	-0.930579	-0.835609	-0.899973	-0.910503	-0.907277	0.989914	0.978883	-0.949133	-0.958754	0.928041	0.969919	0.969389	0.953542	0.915487	0.67151	0.975952	0.825403	-0.907345	0.92427
4-Acetylbutyric acid	0.709477	0.823124	0.812373	0.826566	0.821996	0.79065	0.816119	0.794207	-0.691008	0.797209	-0.717105	0.69261	0.748492	0.769389	0.770529	0.86703	0.733286	0.753087	0.845262	0.781686	0.835994	0.849059	0.737709	-0.694906	-0.70219	0.778942	-0.706189	-0.728272	0.71537	0.824323	-0.696125	-0.640213	-0.68701	-0.68492	-0.68818	0.809745	0.830417	-0.716133	-0.720861	0.638949	0.713664	0.76663	0.709152	0.671878	0.346426	0.708373	0.656595	-0.689294	0.656401
8,8-dimethyl-2-phenyl-4H,8H-pyrano[2,3-h]chromen-4-one	-0.668872	-0.65192	-0.651953	-0.659008	-0.657306	-0.664197	-0.657491	-0.651716	0.477614	-0.665597	0.802042	-0.659553	-0.66154	-0.65315	-0.669932	-0.634136	-0.674129	-0.646195	-0.659832	-0.634076	-0.636505	-0.643212	-0.646612	0.840222	0.545964	-0.653207	0.56649	0.636687	-0.641988	-0.654178	0.686014	0.497241	0.708345	0.827336	0.581149	-0.6351	-0.649772	0.635152	0.65682	-0.607079	-0.615792	-0.646065	-0.689078	-0.628258	-0.534611	-0.674009	-0.604815	0.851718	-0.666612
1-[4-hydroxy-3-(3-methylbut-2-en-1-yl)phenyl]ethan-1-one	0.889674	0.94247	0.870008	0.937503	0.864305	0.854235	0.921088	0.805282	-0.841591	0.955594	-0.863393	0.797993	0.829108	0.8084	0.9174	0.924382	0.863102	0.849078	0.915094	0.971671	0.942827	0.864502	0.951589	-0.859734	-0.820197	0.932649	-0.838082	-0.88515	0.964157	0.876161	-0.822619	-0.801885	-0.868543	-0.82021	-0.846616	0.945598	0.960675	-0.873736	-0.850027	0.899699	0.851446	0.946829	0.878238	0.762034	0.536479	0.908224	0.657768	-0.850663	0.813274
3-[4-methyl-1-(2-methylpropanoyl)-3-oxocyclohexyl]butanoic acid	0.790644	0.55884	0.654337	0.595951	0.714794	0.716494	0.620902	0.78677	-0.693799	0.589744	-0.726451	0.801214	0.775321	0.819638	0.699384	0.48794	0.784531	0.787401	0.616155	0.487548	0.494615	0.624957	0.545888	-0.696195	-0.707621	0.582013	-0.714121	-0.731036	0.550288	0.635803	-0.705307	-0.641874	-0.685737	-0.692351	-0.689694	0.511928	0.508765	-0.730226	-0.726815	0.766841	0.706169	0.532153	0.783525	0.856615	0.991527	0.750759	0.861478	-0.690834	0.861277
6-oxo-6H-benzo[c]chromen-3-yl benzoate	-0.789063	-0.767152	-0.76747	-0.775716	-0.775471	-0.775509	-0.774929	-0.771589	0.666505	-0.778059	0.705505	-0.768374	-0.78108	-0.772396	-0.776949	-0.743783	-0.799415	-0.790382	-0.774292	-0.746508	-0.7502	-0.767225	-0.761472	0.715559	0.793013	-0.769855	0.833025	0.765869	-0.74876	-0.770217	0.764505	0.817983	0.812603	0.59567	0.690491	-0.751851	-0.760038	0.873332	0.757099	-0.784439	-0.79911	-0.741762	-0.786902	-0.772655	-0.631345	-0.799725	-0.711716	0.693544	-0.779456
5α-Dihydrotestosterone glucuronide	-0.8877	-0.895065	-0.871082	-0.901002	-0.876144	-0.880501	-0.893489	-0.85271	0.82252	-0.902105	0.863479	-0.854663	-0.865963	-0.848069	-0.899435	-0.875349	-0.885109	-0.876274	-0.895738	-0.888536	-0.882793	-0.87059	-0.894205	0.924956	0.868839	-0.900848	0.863196	0.818481	-0.900483	-0.878255	0.762099	0.941694	0.968729	0.815738	0.952092	-0.895098	-0.88424	0.885986	0.902133	-0.872208	-0.871742	-0.884965	-0.886882	-0.843719	-0.649425	-0.902295	-0.760766	0.919325	-0.862486
D-Panthenol	-0.923789	-0.879436	-0.886477	-0.8942	-0.904654	-0.913652	-0.891845	-0.90524	0.832702	-0.893991	0.932393	-0.912239	-0.91221	-0.91064	-0.919827	-0.851277	-0.927324	-0.914345	-0.89471	-0.851562	-0.853606	-0.879231	-0.872787	0.973412	0.813396	-0.892489	0.826888	0.893286	-0.869158	-0.889731	0.858364	0.767501	0.923539	0.958601	0.892088	-0.863086	-0.859113	0.877958	0.894993	-0.879617	-0.897425	-0.861308	-0.926433	-0.905825	-0.777397	-0.928202	-0.850766	0.966838	-0.923567
Lagochilin	-0.607937	-0.591382	-0.592163	-0.598367	-0.599346	-0.605449	-0.596821	-0.59346	0.457823	-0.60391	0.754667	-0.598746	-0.600023	-0.59742	-0.613239	-0.576661	-0.609139	-0.584082	-0.59938	-0.573999	-0.576809	-0.583044	-0.583829	0.767745	0.440972	-0.591808	0.460994	0.598709	-0.580607	-0.593591	0.618057	0.37385	0.602988	0.801139	0.514118	-0.573765	-0.586184	0.53429	0.567467	-0.543289	-0.549914	-0.584732	-0.625606	-0.564368	-0.487188	-0.609095	-0.55201	0.782549	-0.603212
3-Butylidenephthalide	-0.871948	-0.813818	-0.827659	-0.827873	-0.844227	-0.849373	-0.830715	-0.850663	0.693734	-0.830964	0.928164	-0.856519	-0.858333	-0.856532	-0.853224	-0.780196	-0.875221	-0.855702	-0.831128	-0.784567	-0.786667	-0.816344	-0.806829	0.94246	0.822004	-0.819314	0.832186	0.824086	-0.804766	-0.826911	0.871824	0.741939	0.875529	0.908601	0.783182	-0.793005	-0.804242	0.864345	0.884375	-0.827715	-0.817693	-0.801863	-0.883374	-0.848822	-0.753678	-0.870694	-0.806707	0.945824	-0.878309
Gossypol	-0.823282	-0.804888	-0.804889	-0.812057	-0.81386	-0.818112	-0.81311	-0.805518	0.86676	-0.813243	0.812548	-0.806574	-0.81098	-0.813255	-0.831851	-0.782471	-0.817791	-0.814823	-0.810575	-0.781344	-0.785796	-0.793137	-0.79397	0.779009	0.709549	-0.805942	0.705229	0.872272	-0.790162	-0.80426	0.819284	0.453156	0.656383	0.937751	0.771184	-0.788003	-0.78912	0.709922	0.802402	-0.791974	-0.803029	-0.777093	-0.819313	-0.78456	-0.650875	-0.82296	-0.747632	0.770449	-0.806633
O-methylnaringenin C-pentoside	-0.770811	-0.742701	-0.745534	-0.752411	-0.7573	-0.763147	-0.754297	-0.752763	0.785027	-0.74547	0.718133	-0.750597	-0.758009	-0.753734	-0.766383	-0.71913	-0.767533	-0.771785	-0.753807	-0.721746	-0.724565	-0.745869	-0.73723	0.640915	0.763322	-0.749143	0.759041	0.750627	-0.741686	-0.747476	0.641832	0.822361	0.713525	0.569409	0.762909	-0.736511	-0.714289	0.756438	0.72897	-0.774747	-0.761718	-0.717899	-0.761993	-0.756958	-0.625479	-0.771196	-0.702211	0.640054	-0.759394
3-(4-hydroxy-3-methoxyphenyl)propanoic acid	0.818885	0.93578	0.850178	0.931024	0.823432	0.842692	0.896584	0.769728	-0.785689	0.93622	-0.836458	0.756968	0.784398	0.75335	0.879445	0.945745	0.821481	0.81143	0.908515	0.971488	0.952516	0.868091	0.95208	-0.787727	-0.827913	0.94234	-0.839003	-0.854399	0.941133	0.872481	-0.832062	-0.747745	-0.785089	-0.768857	-0.764534	0.966407	0.960652	-0.847493	-0.836494	0.799336	0.845025	0.940447	0.810592	0.725987	0.400958	0.857545	0.594796	-0.782652	0.743499
Tetrahydroxyxanthone	-0.82289	-0.784164	-0.793008	-0.794819	-0.807645	-0.808005	-0.797011	-0.807391	0.743345	-0.796984	0.769064	-0.81194	-0.815207	-0.811748	-0.812863	-0.756483	-0.827425	-0.818318	-0.796061	-0.756421	-0.761018	-0.783777	-0.774615	0.846549	0.77118	-0.789192	0.783554	0.786131	-0.769406	-0.793093	0.778034	0.70736	0.845678	0.820012	0.812909	-0.765047	-0.770357	0.816282	0.825206	-0.797389	-0.810874	-0.761082	-0.824096	-0.808329	-0.68965	-0.827808	-0.760095	0.828014	-0.822881
Leucylproline	0.634441	0.669382	0.755918	0.639998	0.643471	0.725492	0.696357	0.682314	-0.629121	0.651554	-0.662952	0.795864	0.740702	0.640243	0.606666	0.639687	0.715404	0.686003	0.674197	0.587115	0.662876	0.717962	0.700604	-0.640034	-0.653257	0.660387	-0.657515	-0.667326	0.625565	0.743452	-0.643993	-0.598104	-0.634164	-0.625411	-0.630878	0.643106	0.592254	-0.669191	-0.661316	0.60302	0.763558	0.513115	0.705528	0.678594	0.511987	0.6829	0.761566	-0.634793	0.706035
Agarotetrol	0.884996	0.941064	0.973905	0.929938	0.960611	0.962433	0.962916	0.931097	-0.861377	0.918442	-0.895597	0.951654	0.965491	0.910464	0.911513	0.932753	0.921765	0.89978	0.943623	0.868439	0.926435	0.974696	0.901236	-0.860943	-0.878946	0.919441	-0.885224	-0.909539	0.88621	0.974502	-0.872862	-0.796405	-0.850774	-0.850681	-0.852779	0.899436	0.88815	-0.898359	-0.901595	0.867879	0.959464	0.858521	0.922223	0.887689	0.635543	0.903186	0.908909	-0.854744	0.890263
Prostaglandin B1	0.810147	0.949523	0.916388	0.923494	0.848871	0.859411	0.931481	0.804951	-0.798258	0.934419	-0.81879	0.801703	0.826344	0.77368	0.849189	0.956224	0.831668	0.821341	0.928745	0.937869	0.969397	0.911161	0.939477	-0.7892	-0.81652	0.906835	-0.822617	-0.840963	0.907018	0.918088	-0.80218	-0.749955	-0.791314	-0.768682	-0.789352	0.945005	0.950856	-0.831252	-0.826211	0.791191	0.840197	0.868311	0.833765	0.705336	0.371918	0.844959	0.682882	-0.78275	0.753212
2-(4-chlorophenyl)-3-phenylquinoxaline	-0.634218	-0.61527	-0.616058	-0.622264	-0.622289	-0.629736	-0.621025	-0.617163	0.492782	-0.628364	0.770477	-0.625263	-0.624925	-0.621066	-0.638232	-0.598224	-0.635086	-0.610724	-0.623021	-0.597942	-0.599783	-0.605265	-0.609672	0.793373	0.479238	-0.616875	0.493553	0.621292	-0.60684	-0.6172	0.643832	0.392695	0.629008	0.834578	0.556178	-0.598605	-0.609858	0.558127	0.60847	-0.571164	-0.577402	-0.608359	-0.651395	-0.591502	-0.510953	-0.636128	-0.575081	0.806458	-0.630574
Diosgenin	-0.829018	-0.797496	-0.805669	-0.805918	-0.812264	-0.816402	-0.808895	-0.809271	0.684627	-0.811424	0.844343	-0.81388	-0.819255	-0.812425	-0.817941	-0.772508	-0.834889	-0.817169	-0.809212	-0.771011	-0.777854	-0.797744	-0.790645	0.86085	0.67132	-0.797519	0.722372	0.796207	-0.779882	-0.805503	0.725236	0.809397	0.87776	0.737616	0.735287	-0.774261	-0.776269	0.828317	0.709563	-0.794642	-0.80069	-0.763923	-0.836723	-0.792504	-0.67786	-0.835495	-0.760505	0.855727	-0.821974
4-Coumaric acid	0.897726	0.94371	0.911781	0.925066	0.862887	0.879576	0.937127	0.825466	-0.856566	0.951503	-0.913055	0.866497	0.871831	0.817748	0.901307	0.909186	0.892412	0.867523	0.916745	0.945835	0.941089	0.882797	0.968565	-0.872938	-0.876968	0.92498	-0.875542	-0.909672	0.961113	0.906368	-0.890006	-0.745061	-0.828874	-0.892754	-0.845437	0.935076	0.940058	-0.875494	-0.911161	0.906645	0.880964	0.899912	0.916178	0.785893	0.579971	0.923917	0.739645	-0.871631	0.857106
Arctiin	0.701415	0.774128	0.877315	0.754597	0.820965	0.840316	0.813085	0.840869	-0.696199	0.73288	-0.726796	0.854103	0.850762	0.796111	0.709568	0.783641	0.784068	0.776064	0.805881	0.648508	0.768147	0.873438	0.708869	-0.700535	-0.710833	0.724867	-0.71516	-0.735411	0.645214	0.867427	-0.705051	-0.644606	-0.689769	-0.692638	-0.691822	0.71743	0.699384	-0.728583	-0.724918	0.638028	0.809865	0.604465	0.765697	0.757472	0.504478	0.718634	0.88259	-0.694501	0.750847
2-(benzylamino)-6-methyl-5-(2-methyl-1,3-thiazol-4-yl)nicotinonitrile	-0.848323	-0.811875	-0.824547	-0.822005	-0.832506	-0.839494	-0.827023	-0.835298	0.665399	-0.822517	0.863517	-0.837245	-0.848931	-0.837501	-0.830562	-0.782603	-0.862757	-0.84381	-0.822703	-0.780823	-0.789501	-0.823044	-0.805657	0.749327	0.88067	-0.814458	0.917525	0.861474	-0.791654	-0.826024	0.930005	0.768656	0.759481	0.693259	0.618132	-0.790026	-0.803927	0.93214	0.836833	-0.832192	-0.840642	-0.788424	-0.857688	-0.834882	-0.706435	-0.852851	-0.789024	0.746583	-0.848543
Thymine	0.825511	0.93775	0.949388	0.921951	0.916536	0.909132	0.942505	0.885716	-0.811514	0.911016	-0.837234	0.85849	0.88995	0.85524	0.865834	0.953111	0.861543	0.856879	0.942074	0.879873	0.944122	0.956798	0.882818	-0.805685	-0.827353	0.89019	-0.831861	-0.858157	0.851755	0.950312	-0.827842	-0.729036	-0.790535	-0.806634	-0.796823	0.908158	0.916057	-0.839395	-0.847128	0.785089	0.870353	0.840977	0.854941	0.782154	0.463405	0.842564	0.803937	-0.798824	0.796968
9-HpOTrE	0.882325	0.713414	0.683759	0.759382	0.768015	0.750528	0.72225	0.784764	-0.75147	0.762834	-0.814908	0.742783	0.756958	0.829551	0.83861	0.660653	0.827031	0.837376	0.738965	0.739192	0.671845	0.679659	0.723507	-0.777674	-0.811441	0.751738	-0.82354	-0.815891	0.759009	0.686903	-0.800281	-0.760867	-0.786624	-0.741248	-0.756153	0.718518	0.738127	-0.838351	-0.819791	0.872745	0.732553	0.78861	0.827278	0.838069	0.870726	0.850397	0.688396	-0.772899	0.855301
Pipecolic acid	0.947381	0.816259	0.836499	0.844771	0.878169	0.889475	0.841556	0.903165	-0.915602	0.842917	-0.894821	0.912675	0.902974	0.926449	0.910353	0.763772	0.931467	0.932651	0.842384	0.792041	0.77376	0.821863	0.823262	-0.8442	-0.884344	0.847103	-0.879016	-0.92387	0.833375	0.834505	-0.870495	-0.762756	-0.818658	-0.876979	-0.882465	0.803428	0.790906	-0.876368	-0.91495	0.930895	0.889066	0.817723	0.928148	0.951485	0.922672	0.933013	0.874676	-0.838918	0.960505
Poricoic acid B	0.975532	0.959035	0.976674	0.9551	0.953817	0.961317	0.976085	0.951304	-0.901565	0.966739	-0.961202	0.967246	0.970982	0.947245	0.954144	0.921874	0.981737	0.969282	0.965546	0.92175	0.941077	0.951595	0.953435	-0.931359	-0.931898	0.937825	-0.940218	-0.95946	0.937589	0.966288	-0.923599	-0.865418	-0.922619	-0.904608	-0.909265	0.931051	0.937036	-0.959094	-0.953669	0.959622	0.94408	0.89178	0.992186	0.915732	0.75641	0.982242	0.902138	-0.926408	0.966223
N,5-Bis(3-nitrophenyl)oxazol-2-amine	-0.87959	-0.828701	-0.840926	-0.841369	-0.856287	-0.858521	-0.843493	-0.860749	0.801719	-0.845007	0.837288	-0.860095	-0.866208	-0.871531	-0.864632	-0.797768	-0.882456	-0.873459	-0.841582	-0.798807	-0.803173	-0.830824	-0.819542	0.805137	0.778814	-0.83264	0.816329	0.904938	-0.806544	-0.839323	0.882736	0.64736	0.776222	0.832023	0.731165	-0.803472	-0.814758	0.863284	0.811232	-0.853656	-0.862153	-0.798001	-0.876134	-0.855205	-0.747402	-0.879725	-0.812485	0.788134	-0.873938
Carnosic acid	0.895544	0.970542	0.92682	0.963419	0.899862	0.902925	0.954147	0.862658	-0.817518	0.972744	-0.905164	0.845627	0.873505	0.850352	0.922823	0.965755	0.898642	0.888208	0.957912	0.973219	0.976589	0.927177	0.965426	-0.86177	-0.862529	0.95034	-0.88489	-0.910958	0.949245	0.93295	-0.884381	-0.81211	-0.86081	-0.820993	-0.804952	0.969678	0.982552	-0.915019	-0.872945	0.873399	0.883037	0.935362	0.899265	0.79603	0.525356	0.917651	0.727365	-0.856304	0.83683
(-)-Caryophyllene oxide	-0.850797	-0.81555	-0.821883	-0.824355	-0.830967	-0.836328	-0.826792	-0.829234	0.923513	-0.826083	0.755534	-0.834173	-0.834	-0.837478	-0.847606	-0.788026	-0.845599	-0.849962	-0.825064	-0.790291	-0.794014	-0.808723	-0.809376	0.768134	0.7099	-0.82058	0.720008	0.868624	-0.803051	-0.819762	0.731668	0.63684	0.757363	0.824018	0.858231	-0.798982	-0.78691	0.756425	0.769992	-0.835122	-0.844977	-0.774801	-0.83871	-0.822872	-0.699113	-0.852976	-0.779273	0.747253	-0.838062
α-Boswellic acid	0.956294	0.979534	0.991957	0.977194	0.97006	0.986438	0.989133	0.962704	-0.927143	0.976404	-0.955862	0.971654	0.976955	0.949681	0.964487	0.962298	0.977815	0.968393	0.986984	0.938168	0.967845	0.9841	0.966059	-0.920083	-0.916708	0.968252	-0.921691	-0.971536	0.942666	0.99217	-0.926669	-0.81167	-0.891712	-0.930333	-0.909604	0.96075	0.952488	-0.936235	-0.951131	0.921869	0.972458	0.912476	0.972998	0.924458	0.699855	0.971982	0.900723	-0.913805	0.946911
Tyramine	-0.774206	-0.749517	-0.75144	-0.757608	-0.759553	-0.767486	-0.7582	-0.75457	0.743421	-0.760156	0.848537	-0.759508	-0.760011	-0.760987	-0.779673	-0.727131	-0.768889	-0.757265	-0.75824	-0.727865	-0.730515	-0.738504	-0.741657	0.82308	0.639553	-0.751414	0.63378	0.792247	-0.741056	-0.750961	0.765375	0.449057	0.662402	0.942671	0.719008	-0.73383	-0.735802	0.656276	0.756258	-0.725213	-0.725426	-0.731586	-0.780063	-0.73117	-0.622961	-0.772261	-0.703684	0.830227	-0.764167
4-O-p-Coumaroylquinic acid	0.78471	0.930263	0.925236	0.894377	0.848667	0.859638	0.926386	0.800107	-0.781722	0.905009	-0.809057	0.825967	0.843795	0.763837	0.821518	0.931731	0.819374	0.796311	0.906245	0.890702	0.944771	0.912179	0.912938	-0.780118	-0.79518	0.879034	-0.799792	-0.826174	0.879494	0.921144	-0.792851	-0.710821	-0.767631	-0.77386	-0.770494	0.905032	0.906218	-0.807875	-0.812636	0.776582	0.850641	0.822025	0.830392	0.701468	0.375873	0.822678	0.72883	-0.774658	0.750224
Euphorbia factor L3	0.827304	0.685567	0.80217	0.702878	0.8088	0.833742	0.745629	0.879367	-0.761266	0.692468	-0.794375	0.912437	0.880013	0.881819	0.758592	0.634916	0.863972	0.861042	0.73956	0.583763	0.637552	0.774972	0.664167	-0.762577	-0.774835	0.689567	-0.781006	-0.801904	0.632424	0.78469	-0.771575	-0.701343	-0.750355	-0.758391	-0.755688	0.633994	0.614615	-0.797857	-0.793404	0.78148	0.82457	0.590287	0.852222	0.90849	0.912998	0.812144	0.964258	-0.756111	0.909395
Isorhamnetin-3-glucoside	-0.747294	-0.719296	-0.727844	-0.728512	-0.735875	-0.741834	-0.729199	-0.736081	0.566609	-0.733991	0.843844	-0.738971	-0.743738	-0.740941	-0.742542	-0.698374	-0.756183	-0.731219	-0.730227	-0.692807	-0.700106	-0.719523	-0.709672	0.828717	0.620584	-0.71962	0.658297	0.755235	-0.696616	-0.728697	0.802473	0.505578	0.707959	0.847102	0.577699	-0.695214	-0.714762	0.727796	0.704104	-0.690022	-0.707354	-0.701351	-0.762958	-0.712938	-0.614636	-0.750146	-0.691193	0.832018	-0.745657
TQH	-0.837951	-0.781535	-0.805753	-0.791518	-0.81631	-0.818829	-0.80254	-0.82257	0.666172	-0.795928	0.86552	-0.835212	-0.833136	-0.824209	-0.813621	-0.748011	-0.843901	-0.824927	-0.801226	-0.744659	-0.755229	-0.790803	-0.771798	0.953566	0.732777	-0.780625	0.753196	0.742959	-0.769273	-0.801567	0.710658	0.87718	0.962788	0.806562	0.838613	-0.754995	-0.755733	0.831897	0.795154	-0.798781	-0.789113	-0.750034	-0.854125	-0.816688	-0.730161	-0.83934	-0.795337	0.953462	-0.849882
Estrone	-0.786793	-0.799149	-0.793211	-0.800755	-0.800272	-0.800741	-0.805949	-0.772572	0.616089	-0.802994	0.909287	-0.784172	-0.797364	-0.769871	-0.803076	-0.782466	-0.794244	-0.761297	-0.797871	-0.773879	-0.783462	-0.790527	-0.7854	0.897789	0.720499	-0.795514	0.735339	0.772956	-0.788516	-0.797788	0.821245	0.637564	0.790463	0.883361	0.684639	-0.776543	-0.788248	0.778561	0.799014	-0.747002	-0.764127	-0.788955	-0.811714	-0.744497	-0.58724	-0.796486	-0.715999	0.909443	-0.775795
Rhynchophylline	0.943798	0.838944	0.902569	0.857308	0.91988	0.93119	0.878268	0.957452	-0.827	0.851899	-0.926157	0.967809	0.958098	0.96371	0.898892	0.79545	0.961681	0.95442	0.876712	0.772116	0.799494	0.886224	0.820821	-0.891933	-0.886396	0.843184	-0.904132	-0.913858	0.803504	0.893924	-0.896769	-0.833424	-0.88585	-0.85288	-0.83696	0.801151	0.797343	-0.935012	-0.903493	0.904092	0.915347	0.78201	0.955317	0.969526	0.90771	0.933704	0.965865	-0.886488	0.981439
(2,6-dimethylmorpholino)(1-methyl-5-nitro-1H-pyrazol-4-yl)methanone	-0.634883	-0.619631	-0.618651	-0.626322	-0.623819	-0.630806	-0.624343	-0.617125	0.442346	-0.633261	0.778608	-0.625786	-0.626949	-0.61847	-0.637285	-0.60342	-0.639175	-0.61041	-0.62719	-0.603503	-0.605243	-0.610113	-0.615034	0.824454	0.488763	-0.621117	0.51226	0.597273	-0.611522	-0.621059	0.630625	0.484868	0.693537	0.796316	0.557479	-0.603343	-0.615873	0.593957	0.60586	-0.571323	-0.578929	-0.61478	-0.655703	-0.592322	-0.50592	-0.640193	-0.572308	0.838058	-0.632155
Astragaloside II	0.770663	0.709415	0.825967	0.720636	0.848026	0.855039	0.76886	0.883402	-0.732922	0.688692	-0.766024	0.900201	0.88977	0.871488	0.753382	0.691057	0.827471	0.818393	0.758533	0.582514	0.668263	0.826873	0.646829	-0.736171	-0.747549	0.704484	-0.75312	-0.772713	0.621409	0.819553	-0.743063	-0.67817	-0.72468	-0.731068	-0.728901	0.646132	0.621837	-0.769371	-0.769027	0.721467	0.843265	0.608081	0.809637	0.886026	0.783327	0.762331	0.964812	-0.729914	0.848524
Sophoricoside	-0.684557	-0.660773	-0.663545	-0.668318	-0.672004	-0.679468	-0.668591	-0.667548	0.658044	-0.671522	0.772019	-0.674057	-0.671825	-0.674471	-0.691826	-0.64149	-0.678608	-0.666136	-0.669369	-0.640656	-0.643131	-0.64985	-0.652917	0.772448	0.51764	-0.663005	0.513459	0.699096	-0.652993	-0.662822	0.664071	0.351948	0.595671	0.896678	0.649683	-0.645017	-0.646648	0.550036	0.655397	-0.6302	-0.633345	-0.645208	-0.691726	-0.642975	-0.555512	-0.682117	-0.625087	0.78059	-0.676914
N-(p-Coumaroyl) serotonin	-0.742235	-0.726322	-0.728944	-0.732692	-0.732834	-0.73708	-0.732528	-0.730935	0.858449	-0.733611	0.654302	-0.728114	-0.728001	-0.736748	-0.748859	-0.708411	-0.737155	-0.746873	-0.734827	-0.704379	-0.711136	-0.716114	-0.715632	0.689881	0.598	-0.726504	0.594505	0.775168	-0.70636	-0.726968	0.65042	0.442204	0.630313	0.817381	0.784698	-0.713775	-0.70538	0.61517	0.690346	-0.715703	-0.736186	-0.684849	-0.729468	-0.710618	-0.583342	-0.743796	-0.676673	0.668185	-0.72546
WMH	-0.747591	-0.729518	-0.72646	-0.736537	-0.733345	-0.739108	-0.734512	-0.726507	0.781418	-0.74058	0.760639	-0.729358	-0.729227	-0.734328	-0.75705	-0.709758	-0.739722	-0.735342	-0.735481	-0.712079	-0.712876	-0.712264	-0.722153	0.778062	0.583261	-0.73159	0.580156	0.776525	-0.718928	-0.725786	0.709186	0.388619	0.636337	0.922651	0.737013	-0.715734	-0.715946	0.610009	0.711419	-0.704278	-0.713334	-0.706296	-0.744976	-0.702384	-0.58949	-0.74794	-0.670348	0.772079	-0.731422
Ganoderiol A	0.931315	0.960273	0.971431	0.953346	0.936387	0.967427	0.967962	0.927329	-0.912978	0.957073	-0.937137	0.964048	0.95825	0.911813	0.940046	0.938163	0.958262	0.94069	0.959285	0.922477	0.948964	0.959227	0.964661	-0.900219	-0.896392	0.958421	-0.902031	-0.95629	0.93854	0.972818	-0.91039	-0.789911	-0.87081	-0.914012	-0.890465	0.945483	0.92571	-0.917027	-0.931162	0.905465	0.974097	0.8922	0.954482	0.906694	0.684037	0.957564	0.880374	-0.893752	0.929875
16-Heptadecyne-1,2,4-triol	0.899598	0.949006	0.94355	0.936959	0.878382	0.916584	0.943331	0.878678	-0.884852	0.950531	-0.889684	0.900284	0.894777	0.856811	0.89925	0.930516	0.922061	0.91681	0.946663	0.933033	0.952472	0.924809	0.96662	-0.856005	-0.879109	0.933938	-0.881673	-0.908339	0.92607	0.941616	-0.847749	-0.82861	-0.860714	-0.833058	-0.879334	0.951069	0.936445	-0.892576	-0.891658	0.868756	0.908977	0.868035	0.915822	0.831617	0.589527	0.929353	0.795245	-0.850081	0.877665
3-n-Butylphathlide	0.795828	0.894939	0.781679	0.888544	0.767821	0.770225	0.851278	0.692398	-0.737471	0.907095	-0.810362	0.685785	0.720531	0.689919	0.849516	0.890184	0.768588	0.750653	0.851801	0.95737	0.908667	0.789663	0.923944	-0.778854	-0.789372	0.9001	-0.799766	-0.807071	0.939126	0.800291	-0.789933	-0.732224	-0.775349	-0.745899	-0.741982	0.925409	0.934828	-0.811481	-0.805315	0.807468	0.775805	0.934686	0.779351	0.656738	0.382281	0.828868	0.503501	-0.776252	0.699654
Patchouli alcohol	-0.765917	-0.749329	-0.750727	-0.756632	-0.756779	-0.757866	-0.75731	-0.750935	0.684555	-0.756772	0.679927	-0.746439	-0.75938	-0.750951	-0.756955	-0.728922	-0.774423	-0.769432	-0.756783	-0.727879	-0.73428	-0.752378	-0.74272	0.655819	0.728881	-0.750609	0.77438	0.750872	-0.73069	-0.753205	0.679902	0.846612	0.778884	0.51156	0.675418	-0.734438	-0.731688	0.831197	0.678323	-0.766823	-0.77932	-0.715231	-0.761127	-0.747285	-0.605203	-0.775608	-0.694303	0.637475	-0.752317
4-(anilinomethylidene)-3-methyl-4,5-dihydroisoxazol-5-one	-0.69249	-0.674812	-0.673675	-0.681957	-0.680235	-0.684999	-0.679945	-0.674272	0.548768	-0.68944	0.766518	-0.675898	-0.684455	-0.682318	-0.692954	-0.655988	-0.697968	-0.67466	-0.677974	-0.656466	-0.658707	-0.666759	-0.668968	0.702722	0.56695	-0.675467	0.613699	0.746475	-0.654457	-0.675259	0.792589	0.377983	0.577225	0.773466	0.467538	-0.652368	-0.675943	0.674992	0.631663	-0.648599	-0.666591	-0.660196	-0.701708	-0.650765	-0.552409	-0.696524	-0.62379	0.701025	-0.680795
Acetophenone	0.891698	0.822189	0.889022	0.822213	0.891635	0.902639	0.867035	0.897479	-0.83751	0.822328	-0.863896	0.95701	0.942458	0.898512	0.859148	0.771534	0.912928	0.886837	0.836316	0.744772	0.781757	0.863679	0.810929	-0.84044	-0.844765	0.821439	-0.855983	-0.874627	0.806486	0.876988	-0.821122	-0.821011	-0.853684	-0.800464	-0.844536	0.769901	0.751758	-0.882511	-0.861512	0.896027	0.92267	0.750058	0.923602	0.919572	0.84255	0.895234	0.946961	-0.833393	0.936017
Iridin	-0.779486	-0.749298	-0.753058	-0.758873	-0.762804	-0.766609	-0.757869	-0.759239	0.578515	-0.766467	0.836321	-0.763728	-0.770368	-0.764565	-0.771141	-0.726236	-0.78772	-0.761809	-0.758368	-0.726782	-0.729849	-0.746371	-0.743501	0.850947	0.634458	-0.751953	0.691274	0.764489	-0.730913	-0.75488	0.773678	0.659657	0.807298	0.776365	0.621577	-0.725383	-0.74168	0.793517	0.692544	-0.733738	-0.747893	-0.730711	-0.791411	-0.742968	-0.639997	-0.786596	-0.709013	0.847203	-0.774164
MNH	-0.815742	-0.783368	-0.787158	-0.793439	-0.797456	-0.80509	-0.793934	-0.792621	0.659823	-0.796719	0.906231	-0.797913	-0.802899	-0.796832	-0.810601	-0.758726	-0.817382	-0.795749	-0.794579	-0.76068	-0.763069	-0.780624	-0.778228	0.868828	0.678401	-0.786998	0.710333	0.794069	-0.775098	-0.788785	0.762639	0.722456	0.808865	0.805777	0.695895	-0.764445	-0.766404	0.787269	0.735106	-0.772033	-0.767453	-0.766244	-0.826999	-0.775924	-0.668068	-0.818078	-0.741948	0.87966	-0.808763
Tricin 4'-O-(syringyl alcohol) ether	0.783938	0.841923	0.710228	0.847043	0.725666	0.719323	0.795239	0.648605	-0.745114	0.86636	-0.768885	0.632543	0.669532	0.662092	0.833265	0.829106	0.733018	0.721156	0.798647	0.925705	0.848442	0.719734	0.878762	-0.74398	-0.754767	0.863234	-0.760836	-0.784965	0.913752	0.731223	-0.751227	-0.68835	-0.739117	-0.731244	-0.738812	0.881026	0.892513	-0.768178	-0.778824	0.806987	0.73032	0.922477	0.745569	0.638986	0.419645	0.806687	0.4458	-0.739489	0.677937
Eugenyl acetate	-0.861221	-0.790756	-0.817682	-0.799709	-0.816715	-0.824672	-0.812917	-0.834517	0.677269	-0.809486	0.880301	-0.849833	-0.844261	-0.836571	-0.820436	-0.747783	-0.865847	-0.849619	-0.810855	-0.757487	-0.764191	-0.794403	-0.790586	0.932252	0.833559	-0.786414	0.839872	0.771238	-0.78293	-0.809109	0.797812	0.861329	0.931015	0.822299	0.826969	-0.76761	-0.776325	0.87341	0.871305	-0.828199	-0.796388	-0.7567	-0.877205	-0.832094	-0.758135	-0.860598	-0.806815	0.933007	-0.875522
HPK	-0.695269	-0.678246	-0.67788	-0.685643	-0.684714	-0.686307	-0.686406	-0.678095	0.537157	-0.684284	0.662164	-0.677894	-0.689345	-0.67241	-0.682967	-0.657798	-0.704499	-0.693256	-0.687223	-0.661048	-0.664268	-0.682094	-0.674922	0.679057	0.732238	-0.681285	0.756993	0.609824	-0.67357	-0.682007	0.587465	0.954054	0.824875	0.438311	0.670363	-0.670225	-0.664262	0.798037	0.673801	-0.694932	-0.690421	-0.661752	-0.700052	-0.683417	-0.552355	-0.705688	-0.626186	0.674674	-0.690223
L-Aspartic acid	-0.812932	-0.786876	-0.766249	-0.798219	-0.794706	-0.781628	-0.790839	-0.774979	0.930038	-0.796886	0.691923	-0.755837	-0.774	-0.790805	-0.822104	-0.762732	-0.78819	-0.800993	-0.787699	-0.780376	-0.767582	-0.761047	-0.773977	0.644429	0.762979	-0.78984	0.749684	0.858159	-0.78666	-0.766869	0.768179	0.519697	0.615994	0.785072	0.794317	-0.777866	-0.780418	0.718499	0.795843	-0.821494	-0.791455	-0.779558	-0.784079	-0.766879	-0.63344	-0.805892	-0.691896	0.623653	-0.775205
2,4-dichloro-N-{2-[(2-furylmethyl)amino]-1-methyl-2-oxoethyl}benzamide	-0.712606	-0.692201	-0.692397	-0.698457	-0.699842	-0.699748	-0.699142	-0.693799	0.656615	-0.704456	0.668112	-0.691858	-0.703904	-0.70377	-0.708346	-0.670179	-0.716318	-0.705812	-0.693159	-0.672228	-0.675256	-0.68599	-0.685394	0.586851	0.635395	-0.691704	0.682769	0.789237	-0.668935	-0.692115	0.795053	0.422143	0.546706	0.665124	0.500034	-0.669167	-0.688865	0.717708	0.644047	-0.700613	-0.718092	-0.665365	-0.708449	-0.680456	-0.57054	-0.716694	-0.643378	0.567036	-0.696204
RQH	-0.633211	-0.617805	-0.617481	-0.623936	-0.62231	-0.62924	-0.622583	-0.615242	0.513554	-0.630383	0.754568	-0.624194	-0.622028	-0.617795	-0.639085	-0.60229	-0.632247	-0.610355	-0.626126	-0.601415	-0.603634	-0.605814	-0.612131	0.82106	0.435927	-0.618759	0.451495	0.597981	-0.610772	-0.618386	0.566667	0.455125	0.684001	0.820591	0.617393	-0.602271	-0.605948	0.539421	0.577977	-0.569412	-0.575431	-0.605595	-0.648983	-0.586816	-0.503276	-0.636692	-0.571987	0.832397	-0.627562
Phe-Pro	-0.730893	-0.722303	-0.712439	-0.727414	-0.718613	-0.719234	-0.724249	-0.706767	0.844009	-0.730899	0.628639	-0.7037	-0.709621	-0.715711	-0.741077	-0.703951	-0.721298	-0.72846	-0.722628	-0.709583	-0.708578	-0.701999	-0.715758	0.629843	0.597303	-0.723611	0.605464	0.786083	-0.709463	-0.711983	0.668254	0.422264	0.586106	0.759729	0.722118	-0.71075	-0.707473	0.625915	0.664693	-0.719908	-0.732676	-0.690111	-0.713645	-0.689201	-0.557529	-0.734447	-0.642569	0.605115	-0.703597
(+)-ar-Turmerone	0.823212	0.598901	0.678788	0.636879	0.737353	0.743573	0.65348	0.804772	-0.720741	0.632873	-0.758857	0.819691	0.794632	0.837845	0.736857	0.528407	0.814033	0.816247	0.651362	0.540695	0.537407	0.651751	0.595415	-0.72508	-0.745125	0.628368	-0.75341	-0.764326	0.600593	0.663882	-0.739156	-0.684033	-0.721078	-0.712317	-0.717283	0.561224	0.556134	-0.77009	-0.760122	0.800841	0.738485	0.583473	0.811272	0.878999	0.996252	0.788183	0.859485	-0.719444	0.884633
Arecoline	-0.832394	-0.783407	-0.796862	-0.794809	-0.813371	-0.814919	-0.799723	-0.812402	0.646376	-0.799798	0.913826	-0.820007	-0.823031	-0.818959	-0.81929	-0.753808	-0.83457	-0.809827	-0.798389	-0.752927	-0.757897	-0.785204	-0.772889	0.941288	0.690828	-0.784837	0.721281	0.786792	-0.771296	-0.795559	0.784953	0.716461	0.869202	0.877818	0.738347	-0.756284	-0.766794	0.804	0.775068	-0.782966	-0.77595	-0.765874	-0.847615	-0.798435	-0.711362	-0.831905	-0.773417	0.946976	-0.834838
5-(2,5-dihydroxyhexyl)oxolan-2-one	-0.863446	-0.805474	-0.824938	-0.814171	-0.832762	-0.832524	-0.826014	-0.838039	0.755016	-0.818787	0.828936	-0.846625	-0.846728	-0.839828	-0.834347	-0.767865	-0.861631	-0.85367	-0.823549	-0.773858	-0.780306	-0.80782	-0.798394	0.904378	0.808673	-0.801319	0.812265	0.760654	-0.800411	-0.818438	0.695364	0.959488	0.967656	0.750445	0.912073	-0.784234	-0.779638	0.857176	0.835818	-0.846463	-0.813078	-0.770138	-0.870087	-0.835256	-0.739682	-0.862792	-0.802028	0.899876	-0.86741
Capric acid	-0.759125	-0.731485	-0.736369	-0.740288	-0.746355	-0.746404	-0.741538	-0.745381	0.680748	-0.742018	0.681818	-0.73956	-0.753768	-0.752184	-0.747718	-0.707292	-0.767738	-0.760767	-0.737032	-0.707445	-0.712705	-0.734748	-0.723455	0.59327	0.761386	-0.73303	0.804104	0.810981	-0.706771	-0.737219	0.83359	0.591083	0.622494	0.605161	0.554536	-0.710931	-0.727023	0.81784	0.720157	-0.757561	-0.77422	-0.703973	-0.753396	-0.74353	-0.619527	-0.763673	-0.693966	0.571306	-0.748109
Apigenin C-glucoside	0.676689	0.800694	0.684334	0.818721	0.720991	0.738445	0.748738	0.648702	-0.691996	0.794946	-0.702251	0.617207	0.652407	0.638759	0.789925	0.837942	0.678723	0.672162	0.775347	0.853019	0.813132	0.746428	0.808399	-0.675055	-0.693704	0.858983	-0.697415	-0.723891	0.824648	0.734405	-0.691378	-0.623008	-0.668154	-0.674074	-0.679331	0.856314	0.822861	-0.70203	-0.72185	0.647086	0.762667	0.884945	0.644225	0.660806	0.316277	0.717706	0.453741	-0.669156	0.602061
2-(14,15-Epoxyeicosatrienoyl) glycerol	0.943415	0.993172	0.966651	0.995333	0.959681	0.965497	0.985686	0.932548	-0.903922	0.992721	-0.94241	0.915155	0.937074	0.922468	0.973717	0.988869	0.95179	0.946175	0.992897	0.979606	0.98958	0.973583	0.978633	-0.911592	-0.897385	0.987023	-0.909094	-0.956545	0.965986	0.976136	-0.905982	-0.830459	-0.898807	-0.897205	-0.893405	0.989879	0.988147	-0.933475	-0.927654	0.909714	0.946999	0.960598	0.94384	0.886287	0.624587	0.960542	0.816298	-0.904831	0.902968
2,6-Di-tert-butyl-1,4-benzoquinone	0.736327	0.465933	0.521158	0.514435	0.610624	0.603661	0.515909	0.673009	-0.62698	0.515582	-0.655883	0.679529	0.658272	0.72542	0.641248	0.38485	0.696544	0.701441	0.514105	0.437778	0.397961	0.493067	0.474645	-0.627927	-0.638838	0.509931	-0.645286	-0.660071	0.505309	0.507159	-0.637645	-0.579915	-0.619381	-0.624771	-0.623053	0.437191	0.441432	-0.659432	-0.658384	0.732623	0.602135	0.502852	0.702284	0.774725	0.975927	0.688829	0.715413	-0.623454	0.784392
gamma-Glutamylmethionine	-0.857808	-0.870094	-0.851771	-0.874495	-0.86074	-0.861565	-0.871264	-0.832664	0.898634	-0.871975	0.821072	-0.832829	-0.843646	-0.831129	-0.879798	-0.854853	-0.850145	-0.848112	-0.870997	-0.856228	-0.857339	-0.850426	-0.860258	0.857672	0.746852	-0.872668	0.741673	0.826973	-0.868988	-0.857036	0.67763	0.820571	0.872637	0.81657	0.945404	-0.86388	-0.843134	0.780077	0.807322	-0.843305	-0.849626	-0.846299	-0.852257	-0.812877	-0.624745	-0.867388	-0.751678	0.85132	-0.828436
Protopanaxadiol	0.803396	0.936127	0.934567	0.920693	0.907453	0.920864	0.934765	0.859142	-0.801777	0.903819	-0.841229	0.871746	0.892246	0.825011	0.870155	0.954442	0.851641	0.829546	0.926205	0.884089	0.939866	0.955005	0.901686	-0.809331	-0.823122	0.922575	-0.829549	-0.853615	0.878752	0.949569	-0.823315	-0.741497	-0.79702	-0.800177	-0.793621	0.91792	0.896276	-0.841269	-0.846556	0.774004	0.923715	0.866508	0.839281	0.803262	0.454498	0.840713	0.791698	-0.803405	0.788027
LPE 18:2	0.809109	0.825377	0.919947	0.819879	0.891103	0.907718	0.86587	0.917518	-0.749256	0.800423	-0.824236	0.927498	0.922879	0.88778	0.802683	0.820603	0.876035	0.866811	0.86253	0.712833	0.807449	0.915888	0.770374	-0.808565	-0.779267	0.794971	-0.796555	-0.816529	0.719285	0.912246	-0.782613	-0.760831	-0.810194	-0.762516	-0.766358	0.772291	0.756943	-0.833818	-0.796916	0.745957	0.880982	0.689077	0.858191	0.86441	0.662803	0.818676	0.949274	-0.801632	0.858184
1-Palmitoylglycerol	-0.909799	-0.876741	-0.839154	-0.890928	-0.863885	-0.862997	-0.873377	-0.840375	0.786882	-0.900842	0.947715	-0.835688	-0.852586	-0.857125	-0.913321	-0.845876	-0.888007	-0.86995	-0.872709	-0.886759	-0.856716	-0.83416	-0.884576	0.882763	0.808899	-0.889925	0.835694	0.920957	-0.895805	-0.845274	0.919406	0.684774	0.807207	0.903261	0.746763	-0.870927	-0.886643	0.875967	0.85802	-0.889657	-0.847079	-0.898764	-0.898071	-0.83499	-0.710158	-0.91187	-0.738639	0.883717	-0.871115
6-benzyl-4-oxo-1,4-dihydropyridine-3-carboxamide	-0.707617	-0.691577	-0.69386	-0.700504	-0.707147	-0.710433	-0.699193	-0.699547	0.595207	-0.701431	0.820548	-0.699554	-0.703952	-0.703311	-0.717333	-0.676558	-0.70925	-0.68943	-0.701839	-0.667881	-0.67422	-0.687246	-0.676869	0.834199	0.567435	-0.692634	0.576106	0.703996	-0.675346	-0.696277	0.71807	0.440145	0.674426	0.897143	0.636547	-0.672902	-0.68295	0.626698	0.692606	-0.645636	-0.659952	-0.681593	-0.721172	-0.671685	-0.56545	-0.707616	-0.650273	0.843629	-0.701728
Linoleic acid	-0.782921	-0.760477	-0.762519	-0.769425	-0.771244	-0.777095	-0.767868	-0.766408	0.654316	-0.774464	0.865771	-0.769933	-0.772967	-0.770874	-0.785179	-0.740371	-0.785833	-0.765372	-0.770409	-0.737819	-0.742091	-0.752804	-0.751378	0.89167	0.626399	-0.762187	0.650071	0.774667	-0.744135	-0.763978	0.772854	0.5456	0.768561	0.916524	0.696833	-0.740808	-0.751398	0.720762	0.738816	-0.724387	-0.738322	-0.743047	-0.794551	-0.741305	-0.629128	-0.78649	-0.712239	0.894242	-0.775689
Muscone	-0.899936	-0.877797	-0.841563	-0.888968	-0.860233	-0.858217	-0.873753	-0.83539	0.78666	-0.900024	0.937464	-0.829404	-0.846886	-0.849873	-0.905666	-0.849787	-0.879935	-0.862422	-0.873122	-0.885455	-0.860453	-0.834854	-0.882427	0.885962	0.780461	-0.88489	0.809087	0.913742	-0.890029	-0.846305	0.901312	0.6638	0.805198	0.911205	0.748241	-0.8697	-0.887045	0.857423	0.83981	-0.876209	-0.838535	-0.890227	-0.890731	-0.818647	-0.684722	-0.903095	-0.732885	0.885571	-0.859041
N-Methyl-a-aminoisobutyric acid	-0.783963	-0.754123	-0.758679	-0.761623	-0.766538	-0.773194	-0.76585	-0.764593	0.923553	-0.757758	0.71085	-0.768551	-0.766427	-0.769038	-0.785559	-0.727378	-0.772134	-0.784863	-0.763933	-0.731732	-0.73441	-0.745044	-0.747362	0.700898	0.752777	-0.758018	0.705027	0.787221	-0.754216	-0.755952	0.683837	0.557878	0.647987	0.829532	0.881676	-0.74816	-0.728024	0.65437	0.816602	-0.774759	-0.764013	-0.724691	-0.772099	-0.761643	-0.636275	-0.780187	-0.716496	0.693056	-0.773372
Naringenin	0.916838	0.924344	0.846766	0.938357	0.875566	0.874362	0.903295	0.828973	-0.873255	0.944159	-0.901423	0.817111	0.842749	0.842051	0.947877	0.90335	0.885763	0.876371	0.906528	0.961673	0.913286	0.854883	0.940788	-0.859777	-0.901561	0.949239	-0.899664	-0.919987	0.965829	0.863442	-0.904896	-0.755242	-0.829365	-0.883863	-0.85429	0.943075	0.946606	-0.891672	-0.932972	0.917925	0.878814	0.975955	0.889091	0.834621	0.63918	0.92883	0.679058	-0.854904	0.853161
2,5-bis(4-hydroxy-3-methoxyphenyl)-3,4-dimethyloxolan-3-ol	-0.823267	-0.779279	-0.773079	-0.792553	-0.798283	-0.794367	-0.787842	-0.791236	0.919971	-0.792613	0.717868	-0.783944	-0.790746	-0.807046	-0.824235	-0.751387	-0.80556	-0.814576	-0.786375	-0.764506	-0.755993	-0.762972	-0.770678	0.706256	0.718375	-0.787757	0.714376	0.858149	-0.775858	-0.772441	0.755476	0.518629	0.662244	0.834469	0.813702	-0.766721	-0.763705	0.714076	0.780021	-0.815491	-0.802745	-0.762844	-0.800099	-0.79057	-0.681108	-0.817927	-0.728005	0.685006	-0.801047
N,N'-di[4-(2,6-dimethylmorpholino)phenyl]thiourea	-0.75522	-0.726929	-0.733354	-0.734943	-0.740114	-0.749509	-0.737501	-0.737603	0.679169	-0.737696	0.857325	-0.746472	-0.744512	-0.741496	-0.756528	-0.703872	-0.752854	-0.73674	-0.738166	-0.703055	-0.707503	-0.720047	-0.71986	0.854868	0.62281	-0.728678	0.617472	0.742814	-0.720216	-0.732645	0.725315	0.509149	0.705002	0.919206	0.717521	-0.710681	-0.711099	0.652134	0.741328	-0.700854	-0.698788	-0.709906	-0.767614	-0.715845	-0.617224	-0.753999	-0.694311	0.867549	-0.751985
LNH	-0.874797	-0.821085	-0.864984	-0.828139	-0.868985	-0.868881	-0.851726	-0.883673	0.727595	-0.826071	0.842278	-0.88621	-0.894394	-0.88254	-0.839863	-0.785466	-0.893949	-0.882661	-0.842801	-0.764323	-0.793434	-0.854417	-0.799834	0.763842	0.927543	-0.808341	0.949518	0.857646	-0.783393	-0.857008	0.896822	0.856438	0.814676	0.683986	0.717825	-0.784318	-0.795871	0.950417	0.875573	-0.864986	-0.865609	-0.764323	-0.890679	-0.875982	-0.762447	-0.871756	-0.868917	0.756703	-0.891427
Phytanic acid	-0.810836	-0.780777	-0.774843	-0.790478	-0.78704	-0.789981	-0.787381	-0.781311	0.8663	-0.79151	0.68249	-0.778679	-0.787975	-0.791586	-0.807025	-0.753762	-0.805378	-0.811068	-0.783583	-0.766145	-0.761557	-0.769657	-0.779486	0.610923	0.772534	-0.789097	0.790638	0.864503	-0.772631	-0.77589	0.788128	0.607326	0.64169	0.674082	0.7166	-0.769852	-0.766981	0.788771	0.757134	-0.819722	-0.823543	-0.754805	-0.790705	-0.786435	-0.654185	-0.81425	-0.718671	0.585489	-0.78947
Epigallocatechin	0.855487	0.915185	0.830447	0.914588	0.838482	0.837526	0.88947	0.76825	-0.737064	0.926692	-0.88881	0.777783	0.807385	0.769997	0.899089	0.900271	0.836473	0.806272	0.880969	0.951473	0.912757	0.839088	0.934526	-0.871024	-0.844826	0.929297	-0.863173	-0.846391	0.957273	0.848249	-0.852335	-0.818512	-0.869116	-0.801206	-0.781368	0.927247	0.933263	-0.890991	-0.866002	0.866616	0.849326	0.95663	0.850388	0.758829	0.522618	0.883711	0.623714	-0.87014	0.788771
Kolavic acid	0.844697	0.89172	0.885171	0.914141	0.926777	0.927369	0.891134	0.909834	-0.793908	0.875624	-0.861498	0.857928	0.887201	0.89382	0.903581	0.916739	0.876171	0.880223	0.91755	0.85187	0.882017	0.931949	0.840141	-0.849394	-0.848168	0.910019	-0.852894	-0.83901	0.832371	0.912059	-0.804203	-0.844995	-0.865325	-0.786965	-0.839852	0.892512	0.870858	-0.871937	-0.868276	0.777798	0.899515	0.883273	0.84017	0.887837	0.601741	0.855105	0.80705	-0.845265	0.831197
Celastrol	-0.755086	-0.735313	-0.732644	-0.744163	-0.7404	-0.744043	-0.744024	-0.736906	0.653468	-0.739459	0.707048	-0.731923	-0.745521	-0.732749	-0.743959	-0.710933	-0.761275	-0.757722	-0.743344	-0.718667	-0.719515	-0.736369	-0.732036	0.648689	0.909379	-0.739587	0.898043	0.711816	-0.732741	-0.73663	0.762368	0.852411	0.737416	0.54875	0.699058	-0.732693	-0.731816	0.847373	0.835796	-0.762984	-0.75165	-0.726055	-0.754142	-0.747924	-0.598085	-0.760703	-0.675362	0.644738	-0.748121
Obacunoic acid	-0.840067	-0.808445	-0.822991	-0.816926	-0.829455	-0.836822	-0.823883	-0.828581	0.763606	-0.815121	0.848301	-0.833754	-0.836564	-0.827734	-0.831117	-0.783437	-0.844789	-0.835798	-0.824219	-0.776135	-0.787987	-0.816826	-0.798904	0.837004	0.73439	-0.809281	0.753259	0.79462	-0.795078	-0.822569	0.690889	0.877572	0.869135	0.720993	0.81958	-0.790189	-0.775442	0.815921	0.756782	-0.81384	-0.814546	-0.7703	-0.846527	-0.817141	-0.690723	-0.843136	-0.786613	0.839241	-0.837596
Brucine	-0.832837	-0.810806	-0.811175	-0.818929	-0.820235	-0.822545	-0.819188	-0.814046	0.856562	-0.81985	0.751435	-0.808788	-0.819769	-0.822497	-0.832139	-0.787504	-0.832139	-0.832601	-0.815971	-0.787956	-0.792358	-0.805795	-0.802028	0.666388	0.743757	-0.812404	0.77422	0.896749	-0.789915	-0.81132	0.818504	0.592519	0.661258	0.732154	0.699508	-0.792467	-0.793998	0.799251	0.748421	-0.825592	-0.838852	-0.774404	-0.820718	-0.801663	-0.661961	-0.83552	-0.753591	0.646544	-0.811996
5-Aminosalicylic Acid	-0.802762	-0.779565	-0.7789	-0.788205	-0.788169	-0.790265	-0.786887	-0.781781	0.656921	-0.794232	0.817315	-0.779786	-0.792899	-0.789388	-0.797317	-0.756393	-0.809499	-0.790055	-0.784065	-0.758399	-0.761032	-0.774663	-0.772695	0.746367	0.713863	-0.780492	0.768268	0.845096	-0.757359	-0.780758	0.871087	0.585005	0.702272	0.752822	0.574376	-0.756206	-0.777087	0.827801	0.730894	-0.775007	-0.789514	-0.758502	-0.806452	-0.765434	-0.643046	-0.808394	-0.722729	0.736452	-0.788492
Methyl 4-hydroxy-3-methoxycinnamate	0.795677	0.938335	0.912132	0.911414	0.876951	0.878257	0.931975	0.801198	-0.79669	0.911579	-0.824706	0.831879	0.858269	0.773891	0.858889	0.942688	0.8213	0.788529	0.905538	0.907263	0.94406	0.917426	0.918431	-0.797045	-0.809306	0.913269	-0.814575	-0.840229	0.913476	0.920635	-0.804493	-0.732214	-0.78745	-0.786781	-0.789171	0.916182	0.907367	-0.824281	-0.833164	0.804848	0.891546	0.880255	0.83257	0.739675	0.408399	0.834865	0.724061	-0.79174	0.757733
13-HPODE	0.867174	0.762594	0.866144	0.776741	0.874302	0.888956	0.817344	0.927935	-0.797483	0.761833	-0.838377	0.944517	0.92713	0.924897	0.816011	0.722621	0.904742	0.902544	0.811954	0.661693	0.720683	0.84834	0.727792	-0.793221	-0.860389	0.757053	-0.861001	-0.845446	0.699512	0.852155	-0.83334	-0.765114	-0.79069	-0.782024	-0.795217	0.711719	0.698817	-0.860712	-0.864249	0.824441	0.872309	0.669012	0.89288	0.936601	0.879838	0.853861	0.985104	-0.787664	0.93331
Androsin	0.847324	0.784412	0.848348	0.763787	0.804185	0.788516	0.828199	0.81436	-0.772004	0.795152	-0.803661	0.847121	0.845919	0.817825	0.772171	0.719226	0.840353	0.825599	0.792125	0.720684	0.758826	0.78336	0.769149	-0.77499	-0.784844	0.717023	-0.791073	-0.813609	0.754332	0.807851	-0.778818	-0.713177	-0.76527	-0.763402	-0.765614	0.716697	0.75221	-0.804595	-0.797308	0.865289	0.757146	0.665414	0.882425	0.749785	0.717349	0.833177	0.838468	-0.770476	0.85367
3,4',5-Trimethoxy-trans-stilbene	-0.812506	-0.780103	-0.764281	-0.792299	-0.78165	-0.782655	-0.785878	-0.771257	0.769619	-0.789622	0.773014	-0.76114	-0.776371	-0.776536	-0.805473	-0.75223	-0.799721	-0.80094	-0.78619	-0.775387	-0.762408	-0.765648	-0.780829	0.673236	0.858819	-0.787871	0.852448	0.786405	-0.792175	-0.767863	0.740966	0.855279	0.738352	0.600438	0.753437	-0.780131	-0.772073	0.828654	0.807422	-0.822623	-0.778452	-0.779347	-0.79854	-0.778017	-0.644715	-0.811308	-0.694585	0.675247	-0.788417
Isophorone	0.872582	0.917322	0.832828	0.91844	0.822435	0.830134	0.887326	0.777199	-0.854431	0.935071	-0.862347	0.769014	0.790683	0.779681	0.900936	0.899617	0.843512	0.838107	0.892708	0.964047	0.920592	0.829279	0.944168	-0.837321	-0.857767	0.923618	-0.847096	-0.870064	0.954778	0.843847	-0.837285	-0.737854	-0.807836	-0.856952	-0.855303	0.943436	0.948227	-0.835408	-0.89352	0.870603	0.822528	0.941305	0.85164	0.751057	0.526327	0.892597	0.61264	-0.83443	0.796518
Methyl jasmonate	0.902303	0.845602	0.787851	0.870898	0.864433	0.818843	0.844299	0.820451	-0.79319	0.871595	-0.857753	0.767232	0.814722	0.852122	0.908267	0.81618	0.849275	0.846765	0.844547	0.867002	0.819561	0.79663	0.825287	-0.801193	-0.856367	0.851978	-0.872573	-0.872004	0.872141	0.794713	-0.854225	-0.791994	-0.811905	-0.766115	-0.774354	0.836468	0.870621	-0.885917	-0.858296	0.916962	0.797162	0.90837	0.863166	0.815543	0.712297	0.881529	0.686377	-0.796733	0.836915
LysoPC 15:1	0.891387	0.876187	0.941793	0.876632	0.902996	0.932028	0.902891	0.944377	-0.868338	0.871645	-0.873932	0.948987	0.936705	0.925531	0.867347	0.856543	0.934855	0.938946	0.910081	0.801792	0.860624	0.923817	0.8531	-0.840913	-0.870531	0.855399	-0.869442	-0.908049	0.800239	0.931962	-0.888926	-0.70284	-0.799934	-0.886925	-0.838066	0.847509	0.839302	-0.868244	-0.900832	0.827397	0.90464	0.762421	0.916571	0.901007	0.726778	0.897937	0.93201	-0.831238	0.919418
RPH	0.968559	0.970346	0.936097	0.982527	0.944655	0.958584	0.962877	0.926479	-0.927979	0.982326	-0.951856	0.920994	0.933001	0.927538	0.985999	0.951267	0.96447	0.959392	0.970877	0.972476	0.957481	0.940208	0.976707	-0.918937	-0.936043	0.987624	-0.939197	-0.967092	0.975538	0.947857	-0.924279	-0.847006	-0.907103	-0.912955	-0.922464	0.978141	0.968678	-0.948349	-0.964616	0.944081	0.955373	0.969846	0.956168	0.922141	0.714086	0.982683	0.813414	-0.912576	0.934545
Citrinin	0.880698	0.884068	0.91789	0.882357	0.94319	0.925152	0.915431	0.908335	-0.895693	0.869157	-0.844668	0.92456	0.943124	0.907157	0.898886	0.863021	0.894859	0.875745	0.88789	0.81258	0.8547	0.916932	0.837808	-0.80147	-0.834877	0.870983	-0.842504	-0.911515	0.846992	0.915849	-0.84507	-0.720313	-0.788545	-0.833672	-0.836436	0.831952	0.826249	-0.854739	-0.863515	0.887126	0.93388	0.828471	0.901698	0.88994	0.712741	0.882259	0.902047	-0.790094	0.885637
Eugenol	0.979087	0.888077	0.901757	0.904649	0.930258	0.921527	0.911715	0.936312	-0.932312	0.908584	-0.926499	0.928433	0.937724	0.955316	0.94635	0.840554	0.958918	0.959062	0.905986	0.860697	0.854154	0.882966	0.877479	-0.853217	-0.923361	0.886533	-0.925541	-0.966654	0.886187	0.893079	-0.920368	-0.792781	-0.835006	-0.878828	-0.876647	0.862178	0.872559	-0.923865	-0.937174	0.973596	0.904372	0.86728	0.966667	0.936031	0.863424	0.962335	0.886008	-0.847807	0.968362
1-benzyl-3-(2-methylphenyl)-3,7-dihydro-1H-purine-2,6-dione	0.834589	0.631661	0.703785	0.665582	0.783137	0.766562	0.689615	0.8186	-0.755699	0.657155	-0.777839	0.831262	0.822535	0.855772	0.769114	0.564597	0.81661	0.81052	0.673214	0.566603	0.566791	0.682501	0.608556	-0.728189	-0.751109	0.653387	-0.757036	-0.795609	0.634835	0.68986	-0.76679	-0.644205	-0.701584	-0.751733	-0.722502	0.579096	0.5817	-0.767775	-0.777315	0.832957	0.763061	0.627477	0.825924	0.883555	0.980528	0.7954	0.873598	-0.723485	0.884532
VMK	0.863037	0.697511	0.755256	0.725522	0.817734	0.816359	0.746313	0.841802	-0.759187	0.718239	-0.818129	0.873644	0.862927	0.869138	0.810974	0.634352	0.857771	0.84158	0.72693	0.64021	0.639129	0.740259	0.689744	-0.754679	-0.839776	0.728033	-0.84988	-0.830697	0.710214	0.748507	-0.828271	-0.749806	-0.760681	-0.734891	-0.739539	0.655445	0.647384	-0.854082	-0.836355	0.86992	0.835969	0.69575	0.862392	0.917086	0.954307	0.84222	0.885012	-0.749891	0.911113
Albendazole-2-aminosulfone	0.854462	0.955375	0.882797	0.950267	0.865508	0.872142	0.926252	0.809322	-0.771451	0.955945	-0.892901	0.795857	0.827646	0.795976	0.906369	0.959191	0.854663	0.838012	0.931553	0.977832	0.965538	0.896354	0.959322	-0.854554	-0.854569	0.952278	-0.868792	-0.869823	0.955433	0.900171	-0.866931	-0.793503	-0.842785	-0.812712	-0.784267	0.970406	0.9755	-0.887163	-0.871119	0.836004	0.861445	0.956572	0.854285	0.759019	0.456466	0.8855	0.650109	-0.853224	0.785344
Coniferin	0.984191	0.960689	0.934219	0.971191	0.956894	0.953618	0.964145	0.928813	-0.903424	0.975642	-0.970345	0.930957	0.948285	0.938696	0.98929	0.928349	0.969221	0.954299	0.957661	0.955355	0.938421	0.930192	0.960458	-0.934565	-0.942975	0.969849	-0.95265	-0.970142	0.974639	0.939306	-0.942629	-0.863567	-0.923203	-0.912534	-0.905627	0.950153	0.954123	-0.969185	-0.968787	0.980454	0.951078	0.965427	0.976993	0.927945	0.765972	0.989489	0.837431	-0.929848	0.953055
NPH	0.742242	0.504972	0.482253	0.555217	0.566745	0.564928	0.518743	0.60423	-0.633262	0.570865	-0.659684	0.598097	0.586752	0.663199	0.667119	0.427935	0.67291	0.680866	0.528754	0.546079	0.453234	0.459314	0.550403	-0.632851	-0.641573	0.564515	-0.648508	-0.667128	0.592849	0.479428	-0.643239	-0.582361	-0.624969	-0.62896	-0.627521	0.516291	0.526331	-0.660715	-0.66251	0.749403	0.570314	0.599976	0.680426	0.707712	0.869829	0.706525	0.552436	-0.628609	0.735843
7-(1-pyrrolidinyl)pyrimido[4,5-d]pyrimidin-4-amine	0.873136	0.689911	0.750098	0.723022	0.816406	0.816827	0.738609	0.851739	-0.799178	0.715251	-0.814596	0.875632	0.860176	0.882316	0.816571	0.626338	0.863364	0.85577	0.726979	0.634644	0.630149	0.732655	0.682268	-0.781515	-0.804186	0.723651	-0.809644	-0.832179	0.700806	0.742467	-0.797578	-0.722446	-0.772473	-0.782638	-0.788051	0.651676	0.640698	-0.822501	-0.828662	0.86625	0.827135	0.687804	0.864466	0.927057	0.982771	0.847547	0.891343	-0.774636	0.921984
Diosbulbin B	-0.839852	-0.774793	-0.785514	-0.789951	-0.805808	-0.80921	-0.791717	-0.811234	0.647878	-0.793073	0.915267	-0.816349	-0.818289	-0.818152	-0.818622	-0.739612	-0.837314	-0.81752	-0.792586	-0.750582	-0.747313	-0.774211	-0.769929	0.929784	0.796155	-0.781206	0.799195	0.768861	-0.775539	-0.784578	0.812199	0.770522	0.869793	0.864697	0.772357	-0.756986	-0.766124	0.829221	0.855482	-0.798345	-0.768043	-0.772616	-0.850751	-0.812707	-0.734589	-0.835598	-0.767681	0.940254	-0.845477
L-Ornithine	-0.773215	-0.714069	-0.728666	-0.7291	-0.750338	-0.74955	-0.729592	-0.758941	0.707683	-0.730425	0.730038	-0.748887	-0.758238	-0.774338	-0.756064	-0.686308	-0.773841	-0.768766	-0.728476	-0.685671	-0.688919	-0.7226	-0.70241	0.628996	0.663082	-0.718388	0.713602	0.83479	-0.688042	-0.726802	0.808137	0.510024	0.60002	0.680915	0.550003	-0.687601	-0.702385	0.761296	0.666539	-0.753043	-0.755944	-0.686932	-0.763523	-0.754326	-0.677953	-0.767188	-0.718857	0.613338	-0.766023
Forsythoside E	-0.822725	-0.790996	-0.805351	-0.803565	-0.827348	-0.823601	-0.805335	-0.825076	0.745208	-0.801085	0.851806	-0.816342	-0.822848	-0.83089	-0.825925	-0.773399	-0.826082	-0.815212	-0.809459	-0.754235	-0.768237	-0.799147	-0.765271	0.904124	0.646118	-0.790054	0.668248	0.809072	-0.759802	-0.805778	0.757655	0.598308	0.813988	0.924922	0.783603	-0.76391	-0.770387	0.74344	0.759199	-0.765346	-0.787366	-0.76224	-0.82822	-0.798151	-0.681343	-0.820105	-0.777213	0.898239	-0.818925
18-Nor-4,15-dihydroxyabieta-8,11,13-trien-7-one	-0.862936	-0.854363	-0.846504	-0.863396	-0.859326	-0.861911	-0.861302	-0.8473	0.897676	-0.856063	0.834939	-0.838243	-0.850141	-0.847568	-0.874013	-0.833858	-0.857885	-0.861706	-0.861784	-0.8346	-0.837254	-0.845219	-0.841376	0.781806	0.909173	-0.857275	0.870646	0.866488	-0.847981	-0.850126	0.851188	0.677241	0.733031	0.869094	0.87069	-0.850203	-0.8433	0.808693	0.938452	-0.848976	-0.846035	-0.840046	-0.856217	-0.837276	-0.660943	-0.862888	-0.771318	0.779638	-0.844117
Dihydrothymine	0.993269	0.951738	0.953731	0.965138	0.97714	0.976233	0.966519	0.96758	-0.914548	0.962864	-0.973741	0.966257	0.978199	0.974448	0.988092	0.919646	0.990125	0.980238	0.96313	0.923794	0.924736	0.949429	0.939665	-0.937843	-0.955831	0.957879	-0.963517	-0.974415	0.944461	0.955721	-0.944026	-0.880997	-0.931766	-0.912744	-0.919885	0.932658	0.932576	-0.978367	-0.977926	0.976363	0.966452	0.934945	0.991247	0.966249	0.817052	0.993241	0.902319	-0.932641	0.981981
Benzoyleneurea	0.764349	0.841233	0.762968	0.828259	0.716133	0.708594	0.808517	0.679221	-0.742672	0.85612	-0.7134	0.638978	0.67349	0.673427	0.773949	0.831004	0.734909	0.744333	0.818385	0.886998	0.861624	0.746965	0.853851	-0.678698	-0.758188	0.801159	-0.760422	-0.763031	0.842029	0.759599	-0.722909	-0.685818	-0.700194	-0.66317	-0.71822	0.859083	0.892551	-0.753889	-0.74957	0.765405	0.676497	0.815736	0.745697	0.587038	0.35352	0.778194	0.498312	-0.670496	0.666617
5α-Dihydrotestosterone	0.926463	0.975877	0.944147	0.974794	0.935266	0.943048	0.968749	0.900363	-0.89798	0.974258	-0.898212	0.899997	0.919928	0.889974	0.954031	0.964227	0.932357	0.923073	0.966997	0.967693	0.970829	0.949543	0.972433	-0.860333	-0.949553	0.974973	-0.950864	-0.928337	0.96843	0.953862	-0.887919	-0.892622	-0.892824	-0.817829	-0.899963	0.975811	0.967393	-0.947894	-0.945241	0.920761	0.947612	0.951705	0.927637	0.87494	0.61595	0.948272	0.79248	-0.852393	0.888248
6 β-Hydroxycortisol	-0.746193	-0.704446	-0.719596	-0.71272	-0.725557	-0.734918	-0.721987	-0.732703	0.785956	-0.707338	0.735858	-0.735431	-0.737087	-0.736184	-0.734302	-0.673563	-0.742039	-0.74679	-0.716873	-0.676322	-0.682756	-0.708841	-0.698308	0.602822	0.82792	-0.705559	0.782707	0.770587	-0.701391	-0.715762	0.781961	0.529291	0.534326	0.731231	0.693219	-0.694989	-0.687974	0.690891	0.826362	-0.741512	-0.718491	-0.681257	-0.744143	-0.734655	-0.629227	-0.737724	-0.698445	0.608935	-0.745983
Methyl myristate	-0.807929	-0.775965	-0.781416	-0.788102	-0.797022	-0.80007	-0.789091	-0.798321	0.771616	-0.780122	0.749073	-0.78701	-0.802175	-0.801718	-0.799292	-0.750339	-0.812732	-0.814327	-0.78648	-0.750293	-0.755145	-0.784716	-0.765463	0.600217	0.931223	-0.781254	0.924606	0.844661	-0.761091	-0.784087	0.893294	0.672581	0.618066	0.646155	0.654404	-0.765644	-0.769767	0.855549	0.865106	-0.812963	-0.812253	-0.759832	-0.799888	-0.806263	-0.66247	-0.806029	-0.741772	0.592327	-0.799972
Isoquinoline	0.772908	0.919999	0.841065	0.901305	0.79915	0.807842	0.885398	0.729853	-0.784086	0.909662	-0.765605	0.727667	0.758657	0.706086	0.835719	0.929699	0.775867	0.763954	0.883989	0.944982	0.940852	0.850829	0.927291	-0.751988	-0.815083	0.905311	-0.809574	-0.790517	0.921526	0.856288	-0.747083	-0.771393	-0.780152	-0.714649	-0.801597	0.93941	0.934224	-0.801068	-0.818873	0.776721	0.812424	0.900291	0.777012	0.666872	0.322057	0.813844	0.570615	-0.745266	0.695605
Protosappanin B	0.653176	0.833528	0.705229	0.820721	0.682158	0.688959	0.775745	0.588381	-0.676061	0.825568	-0.669379	0.571501	0.613586	0.568976	0.750811	0.860546	0.643345	0.630929	0.783295	0.896726	0.863725	0.735127	0.850568	-0.651659	-0.684208	0.839699	-0.682563	-0.691096	0.859655	0.735796	-0.652018	-0.633697	-0.660233	-0.633815	-0.677108	0.877643	0.870152	-0.679043	-0.699507	0.657611	0.700743	0.869092	0.639354	0.536066	0.165536	0.700777	0.37997	-0.646881	0.547335
L-Cystathionine	0.755789	0.803389	0.878428	0.776937	0.800198	0.850453	0.833204	0.809474	-0.753514	0.780495	-0.783587	0.896784	0.866463	0.774364	0.749745	0.779753	0.823387	0.792201	0.80566	0.71406	0.791731	0.850912	0.803042	-0.761315	-0.751206	0.784381	-0.755464	-0.794613	0.750152	0.868306	-0.764928	-0.654937	-0.732434	-0.773216	-0.743748	0.762124	0.726994	-0.769657	-0.780902	0.730553	0.873627	0.663111	0.821823	0.785383	0.581416	0.793536	0.863602	-0.755007	0.807224
LysoPC 20:4	-0.841492	-0.79643	-0.779734	-0.810627	-0.800432	-0.805785	-0.801587	-0.78944	0.65747	-0.816014	0.839539	-0.795602	-0.808722	-0.799666	-0.828069	-0.762699	-0.838153	-0.817229	-0.797483	-0.793033	-0.773821	-0.780808	-0.80751	0.752611	0.839346	-0.814283	0.883107	0.829431	-0.810111	-0.78624	0.854223	0.845304	0.803468	0.637315	0.644084	-0.787616	-0.795087	0.921417	0.793867	-0.842261	-0.820489	-0.807198	-0.836856	-0.810329	-0.698571	-0.849005	-0.720761	0.749182	-0.825791
6-Phosphogluconic acid	-0.784321	-0.728716	-0.744136	-0.741151	-0.759095	-0.760885	-0.747265	-0.766059	0.608326	-0.739967	0.784709	-0.769932	-0.774322	-0.765496	-0.757696	-0.695456	-0.789368	-0.777054	-0.746878	-0.701101	-0.704283	-0.738251	-0.722761	0.811875	0.851188	-0.732666	0.846495	0.684124	-0.726939	-0.743406	0.725909	0.913745	0.872301	0.654431	0.770243	-0.714882	-0.716223	0.84697	0.836292	-0.769349	-0.744304	-0.717558	-0.793589	-0.77888	-0.682225	-0.784289	-0.728897	0.814148	-0.794794
Tanshindiol C	0.975274	0.952574	0.945485	0.967234	0.958921	0.969542	0.957334	0.955486	-0.92474	0.964247	-0.969061	0.947485	0.95511	0.958289	0.981325	0.93089	0.97701	0.972789	0.965494	0.933185	0.932976	0.944611	0.945456	-0.949528	-0.901889	0.963739	-0.908664	-0.9735	0.938543	0.95189	-0.931503	-0.79417	-0.905893	-0.967314	-0.91896	0.945893	0.940822	-0.931603	-0.95553	0.934338	0.952553	0.934271	0.969143	0.945064	0.769668	0.980869	0.870449	-0.943095	0.958368
6-O-Isobutyryl-alpha-D-glucopyranosyl alpha-D-glucopyranoside	-0.53721	-0.525298	-0.524329	-0.530703	-0.529475	-0.528328	-0.529947	-0.524565	0.363886	-0.534123	0.5127	-0.530457	-0.534563	-0.518076	-0.527704	-0.509412	-0.548109	-0.532785	-0.532602	-0.512043	-0.513961	-0.522676	-0.522148	0.67262	0.557256	-0.528074	0.570331	0.421344	-0.520626	-0.527713	0.45413	0.72701	0.760805	0.471334	0.604769	-0.517896	-0.522406	0.618187	0.576142	-0.51843	-0.528586	-0.518475	-0.548315	-0.529187	-0.428566	-0.550475	-0.483403	0.661162	-0.541031
3',4'-Dihydroxyphenylacetone	-0.832348	-0.755212	-0.757318	-0.776695	-0.787743	-0.796311	-0.769648	-0.797443	0.753928	-0.772683	0.871094	-0.792355	-0.796693	-0.811906	-0.815932	-0.71929	-0.820553	-0.815922	-0.772033	-0.740521	-0.726115	-0.752826	-0.755942	0.737422	0.854304	-0.773926	0.838294	0.839797	-0.765376	-0.759586	0.879931	0.615754	0.652056	0.812184	0.690636	-0.749262	-0.750912	0.79527	0.86597	-0.809956	-0.771255	-0.76802	-0.822829	-0.816689	-0.741827	-0.820571	-0.744258	0.748478	-0.829317
Polygalic acid	0.907296	0.831319	0.877386	0.854087	0.919045	0.921896	0.864207	0.935808	-0.809708	0.835922	-0.914549	0.934784	0.936173	0.941157	0.895823	0.803495	0.925431	0.915939	0.864539	0.767915	0.792855	0.880095	0.799603	-0.891085	-0.891165	0.846873	-0.891571	-0.889544	0.797453	0.880125	-0.9106	-0.745104	-0.843168	-0.904653	-0.830066	0.799704	0.793718	-0.894887	-0.932322	0.863118	0.905444	0.806823	0.915767	0.954018	0.849097	0.898703	0.926109	-0.887543	0.938526
Prostaglandin A3	0.760241	0.684594	0.768472	0.694628	0.821933	0.761662	0.742267	0.827609	-0.705519	0.675232	-0.701033	0.77722	0.810715	0.837346	0.729001	0.66019	0.761513	0.767805	0.727645	0.582618	0.645842	0.75905	0.588585	-0.674174	-0.716068	0.6317	-0.719562	-0.728782	0.598098	0.746694	-0.694679	-0.646254	-0.678789	-0.668125	-0.693805	0.604329	0.639988	-0.726383	-0.725447	0.746424	0.703037	0.606673	0.773833	0.768078	0.714929	0.71687	0.85004	-0.666717	0.777929
4-(2-methoxy-5-{[(4-nitrobenzoyl)oxy]ethanimidoyl}benzyl)morpholine	-0.56558	-0.549983	-0.548814	-0.555686	-0.552498	-0.56047	-0.553591	-0.547011	0.418192	-0.564223	0.70846	-0.555187	-0.555941	-0.553152	-0.569733	-0.534894	-0.567066	-0.540479	-0.554243	-0.536114	-0.536593	-0.538404	-0.547071	0.694115	0.388822	-0.551011	0.420189	0.585	-0.539512	-0.549814	0.613484	0.278257	0.519057	0.75645	0.42055	-0.531733	-0.54835	0.49734	0.507523	-0.504891	-0.514465	-0.543111	-0.582012	-0.518819	-0.452716	-0.567997	-0.508373	0.70617	-0.558982
Prolylleucine	0.951064	0.913556	0.884111	0.938229	0.910512	0.926258	0.908589	0.91147	-0.921959	0.931436	-0.906894	0.890123	0.900194	0.919777	0.957868	0.892511	0.943047	0.95013	0.926422	0.918698	0.895099	0.894144	0.92059	-0.837757	-0.942785	0.94399	-0.942805	-0.954691	0.919781	0.897978	-0.917998	-0.816986	-0.838693	-0.8493	-0.876153	0.928887	0.916946	-0.932264	-0.946132	0.922829	0.925079	0.928516	0.922875	0.928216	0.758464	0.955419	0.798919	-0.830066	0.923395
6,8-di(tert-butyl)-4-oxo-4H-chromene-2-carboxylic acid	0.77629	0.565588	0.681885	0.595132	0.707913	0.728767	0.629103	0.798655	-0.693636	0.589719	-0.713113	0.822861	0.785095	0.817393	0.678628	0.499363	0.792527	0.798695	0.628462	0.479505	0.508643	0.647215	0.556181	-0.68098	-0.712305	0.580153	-0.717887	-0.726479	0.53395	0.660125	-0.699604	-0.647679	-0.679531	-0.673629	-0.686689	0.519548	0.507513	-0.730748	-0.721287	0.736641	0.718132	0.496994	0.782273	0.854113	0.95899	0.745749	0.88899	-0.674137	0.861247
D-Erythronolactone	-0.86503	-0.801986	-0.834863	-0.817786	-0.864613	-0.851394	-0.827722	-0.875877	0.882871	-0.810267	0.753237	-0.853838	-0.864195	-0.886694	-0.848174	-0.775704	-0.865212	-0.875124	-0.828894	-0.752347	-0.772771	-0.827086	-0.767117	0.755342	0.759544	-0.795534	0.777381	0.870503	-0.759257	-0.828804	0.775407	0.676218	0.769111	0.783924	0.821568	-0.768191	-0.772755	0.809122	0.790916	-0.842618	-0.84599	-0.752089	-0.853534	-0.860972	-0.759766	-0.85191	-0.841643	0.731884	-0.864551
(12Z)-9,10,11-trihydroxyoctadec-12-enoic acid	-0.847995	-0.798196	-0.781632	-0.814304	-0.810288	-0.799222	-0.80408	-0.799297	0.613478	-0.821848	0.89836	-0.783442	-0.801927	-0.810795	-0.83339	-0.768608	-0.83427	-0.814554	-0.808415	-0.79391	-0.776554	-0.777428	-0.79181	0.917538	0.765291	-0.800293	0.800112	0.77386	-0.801545	-0.783855	0.794384	0.850712	0.914586	0.777208	0.732712	-0.7835	-0.806448	0.872763	0.79884	-0.816475	-0.762357	-0.811311	-0.846861	-0.787256	-0.692016	-0.844719	-0.716193	0.921791	-0.825626
Tiglic acid	-0.739706	-0.687072	-0.708618	-0.698635	-0.721079	-0.724332	-0.705237	-0.730382	0.516948	-0.700911	0.74637	-0.740759	-0.741219	-0.72949	-0.713434	-0.657445	-0.7544	-0.733682	-0.705431	-0.654465	-0.662952	-0.701864	-0.68044	0.835194	0.729006	-0.692102	0.755507	0.641724	-0.673976	-0.708446	0.684225	0.849518	0.889897	0.651327	0.703449	-0.665877	-0.672671	0.814311	0.744501	-0.709311	-0.715254	-0.668351	-0.755579	-0.740398	-0.655368	-0.74566	-0.704795	0.829281	-0.757508
Flavokawain B	-0.689652	-0.670189	-0.671971	-0.677065	-0.677579	-0.679223	-0.676923	-0.673929	0.509865	-0.68393	0.688232	-0.673767	-0.687053	-0.679152	-0.67936	-0.649303	-0.702933	-0.681434	-0.673037	-0.649995	-0.654219	-0.669982	-0.66547	0.627753	0.648579	-0.670612	0.711627	0.726908	-0.645713	-0.674038	0.792166	0.539025	0.622469	0.595802	0.442304	-0.647158	-0.67293	0.768659	0.634123	-0.670243	-0.692676	-0.650426	-0.696085	-0.664297	-0.555581	-0.698458	-0.625401	0.613445	-0.681175
Trachelogenin	-0.69156	-0.673745	-0.67124	-0.682129	-0.683615	-0.683752	-0.679891	-0.677459	0.756456	-0.679812	0.587019	-0.665642	-0.679455	-0.687495	-0.693984	-0.656052	-0.689354	-0.696062	-0.676745	-0.656025	-0.658393	-0.671428	-0.664672	0.455876	0.633682	-0.677162	0.664218	0.784865	-0.653343	-0.672612	0.707118	0.446443	0.466735	0.549964	0.53185	-0.659431	-0.660322	0.669095	0.605007	-0.697909	-0.711971	-0.643689	-0.672231	-0.670571	-0.547949	-0.691804	-0.622415	0.434165	-0.668113
D-Gluconic acid	-0.726341	-0.706554	-0.708061	-0.71443	-0.715448	-0.718171	-0.714548	-0.709917	0.535993	-0.717095	0.756472	-0.716792	-0.720595	-0.704704	-0.718633	-0.68566	-0.735074	-0.71541	-0.717896	-0.686735	-0.690335	-0.704025	-0.70101	0.879024	0.695135	-0.709586	0.706688	0.614462	-0.701149	-0.711341	0.627172	0.852021	0.914355	0.697471	0.76634	-0.695182	-0.696448	0.766351	0.742962	-0.690814	-0.695191	-0.695524	-0.741349	-0.705513	-0.583696	-0.736877	-0.659048	0.878221	-0.728296
Vitamin B1	-0.60323	-0.590193	-0.590315	-0.595663	-0.593872	-0.600722	-0.594631	-0.587142	0.439737	-0.603443	0.741945	-0.596682	-0.596506	-0.589681	-0.607569	-0.575206	-0.606594	-0.579256	-0.59665	-0.57357	-0.576528	-0.579831	-0.584976	0.787104	0.430519	-0.590346	0.455359	0.582417	-0.579809	-0.591659	0.601776	0.398575	0.637292	0.794821	0.525587	-0.572318	-0.585099	0.540637	0.560818	-0.538685	-0.550182	-0.581301	-0.623059	-0.558714	-0.479196	-0.607919	-0.546415	0.798653	-0.599595
P-Aminohippuric Acid	0.928294	0.956642	0.941671	0.95065	0.912713	0.926668	0.956056	0.893051	-0.805209	0.962591	-0.955024	0.906535	0.918012	0.882871	0.929242	0.932137	0.937905	0.917846	0.950012	0.942641	0.949932	0.93003	0.962213	-0.903433	-0.934696	0.94374	-0.949454	-0.922129	0.946347	0.941951	-0.936073	-0.866864	-0.898398	-0.847926	-0.823712	0.946205	0.953106	-0.964345	-0.936343	0.91212	0.915449	0.915083	0.944863	0.857044	0.643736	0.948377	0.806718	-0.903044	0.90155
(-)-Catechin Gallate	0.750435	0.887301	0.789544	0.869844	0.763817	0.744392	0.849386	0.681812	-0.730783	0.885931	-0.748119	0.649555	0.699526	0.671046	0.808278	0.894822	0.727022	0.71803	0.847527	0.928429	0.909159	0.794812	0.883147	-0.721104	-0.745785	0.85475	-0.750652	-0.769463	0.891529	0.799097	-0.735401	-0.678186	-0.720658	-0.706038	-0.720756	0.899606	0.92569	-0.754659	-0.759626	0.761248	0.723891	0.885915	0.742691	0.590608	0.281858	0.775396	0.493634	-0.71629	0.644291
Angiotensin IV	-0.751769	-0.730602	-0.7334	-0.736692	-0.74066	-0.742139	-0.739166	-0.735932	0.90061	-0.736479	0.630813	-0.73434	-0.736335	-0.743812	-0.755964	-0.708974	-0.742905	-0.755867	-0.737103	-0.708328	-0.713433	-0.720846	-0.720395	0.633658	0.63502	-0.731168	0.628323	0.793428	-0.715756	-0.730459	0.65135	0.474805	0.606002	0.761039	0.789589	-0.717153	-0.70539	0.631948	0.696957	-0.743811	-0.753471	-0.688889	-0.734425	-0.723187	-0.59848	-0.751417	-0.685278	0.609795	-0.733197
N-(4-butyl-2-methylphenyl)-N'-[4-(4-methylpiperazino)phenyl]urea	-0.861507	-0.891751	-0.878784	-0.892067	-0.87037	-0.877759	-0.890075	-0.848004	0.787792	-0.896291	0.903812	-0.850158	-0.859947	-0.841343	-0.882806	-0.881576	-0.869612	-0.852965	-0.892655	-0.872254	-0.883719	-0.874214	-0.881114	0.947208	0.712675	-0.885716	0.735686	0.851577	-0.869314	-0.883519	0.786021	0.721453	0.888399	0.922418	0.841397	-0.878111	-0.877348	0.811844	0.806269	-0.813458	-0.849646	-0.855459	-0.87331	-0.80402	-0.60308	-0.877844	-0.765111	0.943433	-0.836356
YNH	0.907401	0.983802	0.953743	0.976744	0.915397	0.942358	0.969544	0.890105	-0.895913	0.980717	-0.913418	0.898371	0.907442	0.870629	0.93981	0.979174	0.925893	0.916431	0.974284	0.976448	0.987993	0.954081	0.990057	-0.884749	-0.885668	0.980203	-0.889649	-0.931898	0.965051	0.963487	-0.882849	-0.800179	-0.868176	-0.883586	-0.885409	0.990542	0.976366	-0.902053	-0.915741	0.875888	0.938512	0.936827	0.916712	0.846983	0.560539	0.93949	0.778495	-0.878141	0.870636
1-(4-hydroxyphenyl)propane-1,2-diol	-0.871353	-0.830948	-0.838268	-0.839995	-0.852002	-0.849106	-0.846197	-0.847035	0.857346	-0.840371	0.781817	-0.842979	-0.855219	-0.855168	-0.857375	-0.799863	-0.867161	-0.867119	-0.840258	-0.803939	-0.808234	-0.831329	-0.820904	0.705636	0.814588	-0.829581	0.841037	0.883531	-0.817426	-0.835555	0.789581	0.802126	0.768904	0.666358	0.771873	-0.809461	-0.807171	0.867419	0.785253	-0.877515	-0.861131	-0.794137	-0.861309	-0.842055	-0.717148	-0.870112	-0.794967	0.690821	-0.855559
MN-18 N-(5-hydroxypentyl) metabolite	-0.439614	-0.429519	-0.428144	-0.434572	-0.43361	-0.43093	-0.433081	-0.429636	0.26799	-0.437217	0.412891	-0.433637	-0.437214	-0.422121	-0.429818	-0.416925	-0.450014	-0.436585	-0.437115	-0.419315	-0.420497	-0.428068	-0.426447	0.590338	0.469183	-0.432102	0.47948	0.310199	-0.426792	-0.431665	0.341082	0.683466	0.695557	0.365863	0.534526	-0.424893	-0.42803	0.527271	0.482636	-0.423308	-0.430597	-0.426577	-0.450168	-0.436161	-0.350989	-0.452258	-0.393891	0.579749	-0.444975
10-Formyl-THF	0.822558	0.8916	0.79431	0.897791	0.795636	0.812211	0.85274	0.74021	-0.716811	0.906674	-0.862039	0.736991	0.760757	0.738323	0.874567	0.888832	0.810137	0.78972	0.863127	0.94318	0.897137	0.812162	0.921792	-0.845754	-0.793002	0.920117	-0.815462	-0.826721	0.929476	0.820148	-0.824521	-0.764958	-0.833506	-0.789364	-0.747778	0.925158	0.921884	-0.851792	-0.822228	0.806226	0.82115	0.940772	0.806445	0.733445	0.476023	0.857015	0.568721	-0.843528	0.751418
N-Acetyl-D-lactosamine	-0.724611	-0.70394	-0.704781	-0.711467	-0.711753	-0.714727	-0.711564	-0.705372	0.514876	-0.716706	0.801501	-0.713059	-0.716428	-0.702532	-0.718476	-0.682829	-0.731111	-0.70642	-0.714457	-0.684759	-0.68744	-0.697755	-0.698161	0.908007	0.652386	-0.705002	0.667861	0.628209	-0.698031	-0.707129	0.655311	0.761902	0.883034	0.768506	0.726209	-0.689423	-0.696969	0.738326	0.729642	-0.677176	-0.677463	-0.695427	-0.743415	-0.692118	-0.581616	-0.732966	-0.654701	0.913225	-0.724995
3-(3,4,5-trimethoxyphenyl)propanoic acid	0.848394	0.933475	0.909904	0.926003	0.871823	0.900768	0.921266	0.84894	-0.870367	0.922917	-0.832154	0.855869	0.866584	0.8261	0.884935	0.933266	0.875438	0.870102	0.924088	0.91913	0.93832	0.917014	0.935527	-0.750519	-0.91878	0.931939	-0.910983	-0.904246	0.907502	0.921624	-0.896178	-0.719217	-0.742607	-0.795715	-0.799632	0.941575	0.925068	-0.874368	-0.909029	0.82803	0.912435	0.884877	0.857605	0.814696	0.51509	0.880935	0.747587	-0.741368	0.818559
Pyrrole-2-carboxylic acid	0.99323	0.951239	0.953451	0.964789	0.977242	0.976158	0.966151	0.967831	-0.913875	0.962388	-0.973542	0.966233	0.978251	0.974777	0.987951	0.919165	0.990108	0.980272	0.962835	0.923107	0.924115	0.949259	0.938907	-0.937883	-0.955876	0.957423	-0.963666	-0.974128	0.943755	0.955452	-0.94411	-0.881208	-0.932003	-0.912434	-0.919534	0.932037	0.932071	-0.978618	-0.977887	0.976186	0.966282	0.934575	0.991145	0.966617	0.817862	0.993038	0.902728	-0.93264	0.98211
Lupenone	0.855173	0.817459	0.773577	0.824556	0.755078	0.804265	0.80492	0.747599	-0.806628	0.847034	-0.839869	0.810426	0.788733	0.755839	0.84499	0.769421	0.84448	0.822848	0.799083	0.849455	0.800819	0.754333	0.887109	-0.809845	-0.820589	0.863266	-0.827535	-0.851937	0.885779	0.782465	-0.819597	-0.744726	-0.800005	-0.800126	-0.800837	0.841363	0.813998	-0.839768	-0.84449	0.860115	0.8502	0.836247	0.845822	0.804638	0.690804	0.885552	0.672191	-0.804211	0.838618
Avobenzone	-0.740194	-0.69281	-0.706569	-0.709913	-0.730298	-0.737931	-0.708782	-0.739953	0.65881	-0.698277	0.705683	-0.730635	-0.742993	-0.74551	-0.728161	-0.668571	-0.752144	-0.749123	-0.70774	-0.663328	-0.668692	-0.715945	-0.683688	0.521948	0.858632	-0.70794	0.870105	0.791117	-0.675635	-0.712124	0.863511	0.614171	0.54028	0.551321	0.515362	-0.68112	-0.684283	0.816889	0.774531	-0.739774	-0.755936	-0.684599	-0.733605	-0.762962	-0.648471	-0.73756	-0.700693	0.516586	-0.744342
Vanillactic acid	-0.773779	-0.760718	-0.744794	-0.771179	-0.761175	-0.758436	-0.763257	-0.747421	0.728785	-0.767469	0.678418	-0.739069	-0.751691	-0.745325	-0.774736	-0.741333	-0.770561	-0.772431	-0.767637	-0.75274	-0.746383	-0.748831	-0.755594	0.752929	0.809336	-0.769113	0.802926	0.689077	-0.763873	-0.751162	0.629988	0.9269	0.874555	0.60233	0.861459	-0.761902	-0.750282	0.809543	0.795051	-0.775433	-0.767662	-0.754544	-0.762898	-0.755365	-0.596188	-0.782635	-0.66955	0.738159	-0.75584
1-Monopalmitin	-0.812479	-0.806542	-0.803584	-0.81162	-0.810283	-0.813517	-0.813848	-0.792612	0.601113	-0.816806	0.916762	-0.802235	-0.813062	-0.792085	-0.816275	-0.785917	-0.821249	-0.788935	-0.809856	-0.783338	-0.789311	-0.799699	-0.798195	0.914846	0.718708	-0.805836	0.754721	0.785656	-0.794539	-0.807467	0.82013	0.723944	0.849993	0.838403	0.680725	-0.784208	-0.79725	0.829394	0.779327	-0.769913	-0.782467	-0.793415	-0.833755	-0.77013	-0.630382	-0.822535	-0.735425	0.92233	-0.803756
Linderalactone	0.859715	0.955831	0.908684	0.945894	0.884779	0.891174	0.93822	0.835061	-0.896457	0.948623	-0.841622	0.829105	0.855522	0.821754	0.907354	0.956409	0.86414	0.856482	0.935288	0.95567	0.96216	0.914482	0.950002	-0.767955	-0.836827	0.943739	-0.843839	-0.920795	0.939561	0.918806	-0.855956	-0.697016	-0.750564	-0.813164	-0.804764	0.957194	0.953879	-0.844561	-0.851489	0.853061	0.893267	0.921187	0.860353	0.779392	0.483501	0.886156	0.708417	-0.758496	0.800569
trans-Aconitic acid	-0.752627	-0.70921	-0.713878	-0.719931	-0.730602	-0.731606	-0.720939	-0.731522	0.906089	-0.7174	0.606342	-0.730156	-0.73059	-0.742786	-0.748874	-0.681476	-0.74011	-0.756791	-0.718554	-0.688589	-0.687203	-0.702037	-0.70218	0.602686	0.696188	-0.717026	0.675828	0.782082	-0.703953	-0.711174	0.664076	0.499134	0.594503	0.731772	0.801884	-0.699272	-0.685759	0.647283	0.736707	-0.755281	-0.751616	-0.679893	-0.729587	-0.738664	-0.634091	-0.748355	-0.68611	0.577749	-0.740171
Daphnoretin	-0.789862	-0.765299	-0.774877	-0.777081	-0.785307	-0.791672	-0.77536	-0.791869	0.879714	-0.768479	0.636634	-0.78037	-0.785894	-0.793645	-0.788379	-0.747254	-0.79642	-0.812731	-0.78014	-0.736816	-0.747705	-0.775506	-0.752874	0.611769	0.776986	-0.77307	0.779782	0.816835	-0.738872	-0.77723	0.717645	0.666318	0.676272	0.645601	0.785255	-0.7572	-0.741994	0.768097	0.761837	-0.785327	-0.819455	-0.723318	-0.770772	-0.795038	-0.642061	-0.793404	-0.737127	0.583503	-0.78085
Galanthamine	0.85891	0.687351	0.788187	0.714449	0.825215	0.831868	0.746444	0.889214	-0.771833	0.703465	-0.813012	0.900779	0.880049	0.905193	0.787588	0.632206	0.87426	0.875266	0.743023	0.599344	0.633286	0.764737	0.660401	-0.780576	-0.791555	0.695516	-0.799356	-0.818472	0.647477	0.7718	-0.79119	-0.71762	-0.768602	-0.773843	-0.767592	0.636576	0.630039	-0.817517	-0.811613	0.820092	0.814308	0.62546	0.867151	0.924906	0.962821	0.830854	0.952318	-0.774315	0.926457
Pterostilbene	0.731088	0.908071	0.846305	0.882383	0.79428	0.810167	0.878467	0.719333	-0.682485	0.886582	-0.795025	0.735468	0.764345	0.685518	0.805583	0.925937	0.757737	0.727966	0.869445	0.911397	0.929991	0.86141	0.907923	-0.756951	-0.772624	0.890934	-0.784815	-0.77282	0.89195	0.864049	-0.77085	-0.730027	-0.756384	-0.705975	-0.697316	0.914939	0.907309	-0.798511	-0.778606	0.723707	0.816348	0.871494	0.759608	0.650256	0.278646	0.781883	0.589436	-0.756473	0.671367
gamma-Glutamyltyrosine	0.967642	0.931195	0.961036	0.943603	0.970724	0.984719	0.952832	0.980033	-0.878618	0.934785	-0.966253	0.986554	0.988095	0.976711	0.959826	0.905079	0.98917	0.97865	0.953067	0.880303	0.904473	0.959098	0.914337	-0.923827	-0.947625	0.938109	-0.958371	-0.960549	0.899214	0.963333	-0.949541	-0.859189	-0.912207	-0.89945	-0.882004	0.908014	0.898546	-0.974099	-0.965134	0.930242	0.975561	0.886855	0.978965	0.978952	0.817221	0.972729	0.943645	-0.918716	0.981112
Nepodin	-0.798943	-0.768052	-0.74811	-0.781488	-0.766361	-0.771356	-0.77125	-0.756509	0.657356	-0.781144	0.794476	-0.752292	-0.769442	-0.762406	-0.791369	-0.739085	-0.796015	-0.783829	-0.76911	-0.766219	-0.74927	-0.753183	-0.774733	0.665856	0.924559	-0.782714	0.929535	0.800778	-0.779807	-0.755633	0.892637	0.750663	0.687973	0.632646	0.618757	-0.767808	-0.777884	0.884509	0.859404	-0.804808	-0.780632	-0.785399	-0.792281	-0.775342	-0.640272	-0.803257	-0.678716	0.666264	-0.781376
UDP	0.837929	0.792699	0.769093	0.816988	0.751492	0.779796	0.776429	0.80044	-0.777546	0.82501	-0.802791	0.741674	0.741664	0.802828	0.811949	0.778873	0.830486	0.861925	0.825332	0.813916	0.792522	0.761532	0.807964	-0.787268	-0.746643	0.797727	-0.756273	-0.815651	0.766944	0.771662	-0.767861	-0.681549	-0.763987	-0.789456	-0.76935	0.823248	0.83117	-0.781736	-0.779348	0.754525	0.725088	0.769464	0.802066	0.761985	0.629223	0.835558	0.657809	-0.779754	0.799436
p-Mulegone	-0.788703	-0.745095	-0.753894	-0.757392	-0.769767	-0.772276	-0.75728	-0.772989	0.700754	-0.760272	0.770474	-0.769232	-0.77846	-0.785004	-0.777956	-0.718625	-0.793151	-0.781904	-0.754607	-0.718874	-0.722058	-0.747839	-0.736373	0.680396	0.709526	-0.749825	0.752985	0.851671	-0.721239	-0.753917	0.870651	0.491347	0.621122	0.753908	0.564107	-0.72079	-0.738906	0.786962	0.726775	-0.764189	-0.77812	-0.722414	-0.785401	-0.766718	-0.668158	-0.788068	-0.726554	0.666338	-0.781142
MAG (18:2)	0.801477	0.863827	0.922167	0.854374	0.889178	0.904063	0.887705	0.892515	-0.786915	0.834859	-0.837642	0.894439	0.898096	0.857751	0.821493	0.869618	0.857042	0.85096	0.888256	0.775839	0.85707	0.924294	0.813351	-0.843307	-0.812036	0.833349	-0.797042	-0.795558	0.775376	0.920896	-0.761453	-0.762301	-0.820101	-0.823516	-0.848618	0.82984	0.81056	-0.798722	-0.85264	0.741025	0.864592	0.750568	0.84509	0.826698	0.565256	0.81704	0.878279	-0.843095	0.824215
L-5-Hydroxytryptophan	-0.709975	-0.689616	-0.689881	-0.697254	-0.696817	-0.701401	-0.69532	-0.692083	0.569053	-0.704907	0.77421	-0.693768	-0.701287	-0.700102	-0.709228	-0.670187	-0.71553	-0.693171	-0.694176	-0.670131	-0.672869	-0.682134	-0.683301	0.730515	0.571811	-0.690436	0.619563	0.755271	-0.668305	-0.691141	0.788555	0.408756	0.61394	0.788979	0.503822	-0.666684	-0.688848	0.688539	0.642267	-0.664412	-0.683467	-0.672454	-0.718561	-0.668829	-0.570045	-0.714255	-0.641596	0.726751	-0.699147
Decursin	0.796927	0.925222	0.862083	0.916918	0.837867	0.844676	0.895361	0.78241	-0.765775	0.917277	-0.828573	0.761115	0.792609	0.762233	0.862337	0.943997	0.807809	0.796676	0.905835	0.935513	0.941335	0.880093	0.915397	-0.82358	-0.719974	0.914934	-0.744686	-0.826387	0.90012	0.880169	-0.757532	-0.729186	-0.812079	-0.783983	-0.769798	0.936113	0.933602	-0.799326	-0.763072	0.761206	0.827386	0.901217	0.799794	0.710035	0.381479	0.830804	0.628332	-0.8176	0.728537
N-(4-chlorophenyl)-N'-(2-phenoxyphenyl)urea	0.763027	0.917242	0.836058	0.900596	0.785237	0.79935	0.876372	0.727626	-0.745381	0.910704	-0.788206	0.709105	0.74081	0.702693	0.826195	0.934828	0.770713	0.762231	0.886526	0.946459	0.9441	0.84693	0.923616	-0.754433	-0.764877	0.898727	-0.773904	-0.807422	0.901551	0.852024	-0.786479	-0.665984	-0.734111	-0.756199	-0.72391	0.940765	0.946076	-0.782857	-0.785479	0.738473	0.786017	0.891512	0.765317	0.644026	0.291992	0.803451	0.550312	-0.748792	0.679595
Methyl Eugenol	0.779454	0.569745	0.686361	0.602006	0.731267	0.739333	0.636597	0.81174	-0.691877	0.590323	-0.725476	0.826605	0.797551	0.83332	0.691512	0.507755	0.792939	0.79713	0.633747	0.477132	0.509212	0.658756	0.545289	-0.694861	-0.706684	0.583582	-0.712936	-0.729786	0.533464	0.666638	-0.704302	-0.640214	-0.683685	-0.691388	-0.687595	0.516477	0.508187	-0.729407	-0.724397	0.74058	0.722954	0.510915	0.785062	0.865024	0.966979	0.743631	0.902775	-0.68921	0.862895
Gallic acid	-0.751985	-0.714785	-0.718469	-0.723955	-0.731714	-0.732654	-0.725364	-0.731111	0.900935	-0.72273	0.602996	-0.729378	-0.73113	-0.741719	-0.748938	-0.688333	-0.740975	-0.756716	-0.722577	-0.694362	-0.694416	-0.706715	-0.7078	0.592915	0.681902	-0.720286	0.670789	0.789365	-0.706238	-0.715587	0.663952	0.50157	0.592765	0.713151	0.782435	-0.703511	-0.691526	0.653748	0.71672	-0.755401	-0.75527	-0.680705	-0.729544	-0.733424	-0.622971	-0.749449	-0.683668	0.566396	-0.736753
Asp-phe	-0.83371	-0.797207	-0.81024	-0.807415	-0.820703	-0.827217	-0.812266	-0.820469	0.611902	-0.810021	0.931806	-0.827287	-0.833968	-0.822553	-0.821873	-0.770058	-0.844937	-0.817144	-0.810337	-0.765486	-0.774165	-0.804401	-0.788181	0.890897	0.774588	-0.798875	0.806371	0.810799	-0.780463	-0.811465	0.869999	0.727359	0.825479	0.830272	0.66355	-0.772645	-0.786595	0.859702	0.813302	-0.788813	-0.79451	-0.78034	-0.853218	-0.808323	-0.697037	-0.836792	-0.778021	0.899833	-0.837559
Procyanidin A3	0.95853	0.966597	0.930054	0.978081	0.956896	0.952359	0.962534	0.920292	-0.879846	0.975798	-0.952467	0.91087	0.934262	0.92469	0.98502	0.949885	0.950814	0.936616	0.962904	0.962913	0.950201	0.938765	0.957688	-0.947538	-0.910477	0.978847	-0.923722	-0.947611	0.96958	0.94257	-0.91978	-0.849043	-0.935347	-0.917672	-0.904058	0.961588	0.963049	-0.952086	-0.950562	0.941386	0.948054	0.977066	0.950615	0.911162	0.703802	0.969634	0.810489	-0.940158	0.92122
1-Phenyl-3-methyl-5-pyrazolone	-0.709056	-0.67774	-0.681392	-0.688031	-0.694872	-0.697625	-0.686211	-0.693367	0.567121	-0.692982	0.729387	-0.692816	-0.703078	-0.703509	-0.702564	-0.655676	-0.717078	-0.69734	-0.68311	-0.656023	-0.658003	-0.677727	-0.671227	0.651909	0.627283	-0.682656	0.680982	0.767948	-0.655301	-0.68345	0.822284	0.432134	0.580159	0.701731	0.459508	-0.653908	-0.677684	0.731388	0.650412	-0.679349	-0.700838	-0.663354	-0.712405	-0.684836	-0.590864	-0.712433	-0.647938	0.641302	-0.701796
Citronellyl acetate	-0.813101	-0.722591	-0.763673	-0.741971	-0.790225	-0.793043	-0.751314	-0.813912	0.619859	-0.739151	0.805834	-0.820011	-0.815332	-0.819298	-0.776931	-0.687413	-0.826046	-0.811824	-0.754363	-0.675614	-0.688831	-0.755098	-0.708277	0.885597	0.735222	-0.732193	0.766105	0.716855	-0.701776	-0.760947	0.702904	0.885976	0.934506	0.714191	0.778353	-0.693618	-0.692965	0.844066	0.765342	-0.772747	-0.777065	-0.694863	-0.82343	-0.831025	-0.778029	-0.809235	-0.805952	0.879096	-0.842321
Olivetol	0.766887	0.554125	0.672995	0.585233	0.717871	0.725672	0.622778	0.797058	-0.68243	0.574583	-0.711823	0.817845	0.787261	0.819462	0.677233	0.489656	0.779767	0.781868	0.616541	0.460099	0.492219	0.643319	0.531037	-0.682044	-0.692503	0.568111	-0.698645	-0.717452	0.521121	0.65221	-0.690231	-0.627564	-0.670961	-0.679856	-0.677075	0.498489	0.489438	-0.715332	-0.710703	0.73292	0.71308	0.494819	0.774276	0.853931	0.9653	0.731126	0.8962	-0.676373	0.852951
Saikosaponin C	-0.725667	-0.68796	-0.701649	-0.698199	-0.714558	-0.714166	-0.701562	-0.717611	0.61011	-0.699323	0.656092	-0.713861	-0.725331	-0.723929	-0.708615	-0.66434	-0.737619	-0.727688	-0.698552	-0.658746	-0.667569	-0.701113	-0.678269	0.599137	0.672404	-0.690527	0.734247	0.748147	-0.660523	-0.702099	0.729416	0.674088	0.671268	0.518704	0.535045	-0.663101	-0.673736	0.796138	0.628805	-0.719371	-0.739007	-0.655218	-0.723205	-0.718208	-0.616121	-0.730269	-0.680304	0.578522	-0.722185
Limocitrin O-hexoside	-0.779843	-0.720938	-0.753684	-0.736828	-0.78137	-0.78143	-0.746318	-0.789197	0.627315	-0.727267	0.762142	-0.790326	-0.796128	-0.79104	-0.760677	-0.695555	-0.795508	-0.782529	-0.745456	-0.674117	-0.692144	-0.757523	-0.701205	0.753881	0.724643	-0.729529	0.765338	0.722195	-0.697147	-0.755487	0.669453	0.913766	0.849881	0.564132	0.700206	-0.693073	-0.683745	0.837947	0.698658	-0.760381	-0.778999	-0.690993	-0.787578	-0.802238	-0.70942	-0.779454	-0.774507	0.749216	-0.797624
Pterosin G	0.634337	0.340687	0.376429	0.393182	0.474097	0.467566	0.383792	0.535418	-0.521968	0.401364	-0.547091	0.546549	0.522017	0.597836	0.532232	0.252279	0.577421	0.582356	0.382097	0.338491	0.272	0.345204	0.368745	-0.523052	-0.531545	0.397039	-0.53749	-0.549384	0.411159	0.363392	-0.531781	-0.482826	-0.515868	-0.521016	-0.518928	0.32364	0.329732	-0.549771	-0.549222	0.644582	0.475713	0.410315	0.587892	0.659559	0.917193	0.58456	0.571966	-0.519625	0.674935
2-morpholinophenyl 1-methyl-1H-imidazole-4-sulfonate	0.759497	0.900522	0.821746	0.884496	0.777093	0.793739	0.863992	0.716404	-0.77684	0.892504	-0.79696	0.71259	0.7376	0.69281	0.822768	0.911659	0.760925	0.751149	0.869043	0.929023	0.922321	0.829886	0.911819	-0.773967	-0.772613	0.889482	-0.757088	-0.779046	0.904046	0.837476	-0.734023	-0.699813	-0.746712	-0.776138	-0.795504	0.926153	0.917158	-0.746596	-0.807491	0.743984	0.778465	0.884427	0.763362	0.650367	0.317411	0.797937	0.554893	-0.775968	0.684071
Dutasteride	-0.91521	-0.817177	-0.850117	-0.841702	-0.889592	-0.894195	-0.845626	-0.908745	0.804387	-0.833216	0.91269	-0.906239	-0.908673	-0.923857	-0.889175	-0.779717	-0.918833	-0.910556	-0.845769	-0.772977	-0.778941	-0.847272	-0.802396	0.813211	0.844871	-0.834763	0.872764	0.919909	-0.799916	-0.8502	0.899596	0.761176	0.793067	0.801538	0.74054	-0.789547	-0.787858	0.904411	0.848302	-0.886015	-0.884338	-0.799737	-0.91131	-0.930365	-0.864356	-0.903363	-0.886936	0.8113	-0.9311
Wilforlide A	0.726444	0.616827	0.655654	0.647961	0.668435	0.653611	0.634207	0.746502	-0.639155	0.644137	-0.665188	0.637746	0.651738	0.756424	0.662578	0.601033	0.714617	0.764933	0.684617	0.589327	0.603545	0.641933	0.573847	-0.655617	-0.636812	0.582202	-0.639634	-0.661745	0.537027	0.639048	-0.623796	-0.603792	-0.648607	-0.639423	-0.653548	0.607956	0.646518	-0.656366	-0.652946	0.634128	0.545788	0.558963	0.693199	0.671899	0.643439	0.682953	0.658527	-0.650758	0.711085
Quillaic acid	0.947962	0.961741	0.969045	0.96682	0.970196	0.978223	0.972035	0.957489	-0.875671	0.958395	-0.959699	0.956252	0.967773	0.94642	0.961861	0.948056	0.966361	0.955572	0.973454	0.922258	0.946288	0.972538	0.940839	-0.949805	-0.928817	0.959271	-0.931432	-0.924516	0.931094	0.974776	-0.888699	-0.9112	-0.95169	-0.891422	-0.92931	0.945651	0.935005	-0.951229	-0.956384	0.912945	0.958557	0.91941	0.961107	0.932497	0.712312	0.960067	0.890169	-0.947666	0.940222
4-(tert-butyl)phenyl 3,5-dimethylisoxazole-4-carboxylate	0.786506	0.580219	0.694789	0.61025	0.731711	0.745694	0.645343	0.812319	-0.701887	0.601603	-0.732935	0.836023	0.803123	0.832553	0.697375	0.515881	0.80126	0.803419	0.64098	0.490596	0.520844	0.664225	0.56348	-0.702016	-0.716573	0.595689	-0.722493	-0.739071	0.549146	0.674873	-0.713208	-0.647387	-0.691161	-0.699291	-0.696761	0.529451	0.518226	-0.738056	-0.733814	0.749977	0.735012	0.518963	0.793972	0.868658	0.966984	0.754815	0.903974	-0.696137	0.87041
Trillin	-0.618292	-0.597585	-0.598533	-0.60439	-0.604153	-0.612162	-0.602972	-0.598669	0.470748	-0.611858	0.750581	-0.609823	-0.607289	-0.602457	-0.620953	-0.580762	-0.618739	-0.593361	-0.605719	-0.581502	-0.582481	-0.587219	-0.594219	0.802012	0.417782	-0.600309	0.443081	0.587802	-0.591425	-0.59962	0.56944	0.445117	0.666394	0.78959	0.564964	-0.580644	-0.586727	0.539935	0.550918	-0.554708	-0.560816	-0.587896	-0.635469	-0.573898	-0.501915	-0.622009	-0.559923	0.814382	-0.615
Tectoridin	-0.830649	-0.798086	-0.797315	-0.808044	-0.81014	-0.810855	-0.806049	-0.806206	0.824924	-0.812662	0.772998	-0.803491	-0.810284	-0.817226	-0.827942	-0.77221	-0.826481	-0.822943	-0.804706	-0.777937	-0.777449	-0.786434	-0.790264	0.762022	0.715698	-0.801194	0.738221	0.869568	-0.781282	-0.796598	0.824076	0.528729	0.704527	0.852093	0.737616	-0.779246	-0.788296	0.770596	0.776347	-0.807002	-0.814989	-0.77181	-0.821367	-0.793955	-0.674342	-0.831963	-0.745588	0.742211	-0.813749
(±)5(6)-DiHET	-0.826322	-0.762679	-0.792391	-0.769735	-0.796753	-0.798441	-0.78952	-0.809503	0.767398	-0.769909	0.778829	-0.816715	-0.820137	-0.812451	-0.790224	-0.719816	-0.827109	-0.825329	-0.77898	-0.723686	-0.735395	-0.77506	-0.754308	0.694196	0.942568	-0.754815	0.916797	0.799324	-0.754148	-0.782751	0.83943	0.763961	0.713766	0.694401	0.758392	-0.740331	-0.744819	0.848093	0.901511	-0.833581	-0.792471	-0.726379	-0.831885	-0.815444	-0.724165	-0.818092	-0.787958	0.692781	-0.836103
Tetranor-12(S)-HETE	0.672198	0.568419	0.728325	0.575996	0.720253	0.739188	0.642085	0.799249	-0.628186	0.552684	-0.653262	0.823235	0.793095	0.784656	0.610214	0.53752	0.738489	0.738904	0.634612	0.423035	0.526075	0.706464	0.511362	-0.625705	-0.64361	0.546575	-0.647987	-0.660488	0.460831	0.705891	-0.635301	-0.583536	-0.618099	-0.621026	-0.623754	0.495922	0.476203	-0.662267	-0.653909	0.610507	0.713889	0.420222	0.72032	0.792512	0.770714	0.655359	0.929291	-0.61955	0.777444
Peucedanol	-0.789455	-0.758153	-0.785593	-0.761443	-0.788358	-0.784465	-0.779752	-0.788675	0.656818	-0.764719	0.747945	-0.791519	-0.804872	-0.791487	-0.767141	-0.729448	-0.805224	-0.789307	-0.767954	-0.713456	-0.736162	-0.77734	-0.740452	0.661027	0.759522	-0.745294	0.814328	0.817581	-0.721157	-0.779872	0.825164	0.704529	0.705585	0.601319	0.573321	-0.720049	-0.737933	0.860237	0.715382	-0.785665	-0.797337	-0.705229	-0.800804	-0.772325	-0.65869	-0.791929	-0.764386	0.646178	-0.790243
Ciprostene	0.746065	0.610175	0.654476	0.639525	0.622699	0.689658	0.621939	0.728762	-0.714272	0.64588	-0.68667	0.727279	0.681686	0.731484	0.670275	0.568692	0.762674	0.793576	0.662989	0.597019	0.590391	0.628044	0.651999	-0.646515	-0.708768	0.640255	-0.702761	-0.719278	0.593175	0.647913	-0.68519	-0.606698	-0.63721	-0.668892	-0.688996	0.634236	0.609424	-0.694663	-0.714105	0.665803	0.670307	0.557026	0.724193	0.760899	0.753034	0.742605	0.698255	-0.639171	0.780996
Pro-Leu	0.60783	0.825863	0.716908	0.799399	0.668736	0.66941	0.773317	0.572824	-0.623895	0.806598	-0.644519	0.553867	0.600409	0.542201	0.705776	0.860651	0.611773	0.596477	0.775264	0.867489	0.863745	0.740171	0.825059	-0.626317	-0.633404	0.80229	-0.637362	-0.659462	0.819079	0.739505	-0.629735	-0.576355	-0.621146	-0.613808	-0.618915	0.852902	0.857071	-0.642028	-0.65144	0.605707	0.66469	0.817628	0.613496	0.477098	0.0776259	0.656863	0.379699	-0.622278	0.503727
Dipropylene glycol dimethyl ether	-0.67777	-0.648106	-0.653017	-0.655863	-0.659191	-0.665965	-0.656975	-0.657165	0.478914	-0.663329	0.806658	-0.668643	-0.667611	-0.659167	-0.671323	-0.625679	-0.681149	-0.65342	-0.6586	-0.628533	-0.630206	-0.641048	-0.644439	0.863878	0.554037	-0.649522	0.570935	0.62173	-0.642626	-0.653289	0.659487	0.558569	0.75006	0.818257	0.618951	-0.630262	-0.642047	0.642944	0.664082	-0.618284	-0.615414	-0.641117	-0.698815	-0.638809	-0.560745	-0.681179	-0.617803	0.876722	-0.680302
Spectinomycin	-0.84643	-0.838672	-0.797499	-0.84633	-0.830345	-0.814237	-0.839578	-0.783945	0.765628	-0.847831	0.852832	-0.778268	-0.810399	-0.796908	-0.860521	-0.809901	-0.822224	-0.804773	-0.824213	-0.843389	-0.819309	-0.801808	-0.834669	0.708366	0.908131	-0.843869	0.907699	0.867338	-0.864531	-0.80426	0.900962	0.722955	0.692779	0.724453	0.687525	-0.829239	-0.843758	0.869244	0.875953	-0.873941	-0.816226	-0.868373	-0.836876	-0.784865	-0.630626	-0.846186	-0.689501	0.712752	-0.802852
1-methyl-3,5-di(1-naphthylmethylidene)piperidin-4-one	-0.743911	-0.721588	-0.720553	-0.730375	-0.729577	-0.732335	-0.730434	-0.723136	0.606997	-0.728635	0.719103	-0.720054	-0.73353	-0.721482	-0.732274	-0.699159	-0.749822	-0.739861	-0.730187	-0.704202	-0.705884	-0.724766	-0.718393	0.664257	0.76091	-0.725291	0.791385	0.697922	-0.715948	-0.724343	0.664399	0.914943	0.782263	0.475999	0.651429	-0.711776	-0.706817	0.827847	0.694406	-0.744957	-0.735466	-0.703862	-0.744615	-0.72581	-0.594728	-0.750889	-0.667564	0.662325	-0.733736
Methylnissolin-3-O-glucoside	0.898178	0.951689	0.900716	0.962588	0.921558	0.93423	0.935713	0.876101	-0.830077	0.95143	-0.926501	0.873315	0.89561	0.870206	0.95379	0.952501	0.907206	0.888411	0.941223	0.95438	0.943769	0.92774	0.9499	-0.885568	-0.884791	0.980968	-0.901049	-0.919857	0.954985	0.92641	-0.903941	-0.815064	-0.872714	-0.856641	-0.82869	0.96252	0.945884	-0.924319	-0.909752	0.873421	0.945272	0.973002	0.893328	0.877528	0.607708	0.925275	0.754199	-0.881331	0.860625
Roseoside	-0.814637	-0.785945	-0.755533	-0.790894	-0.746401	-0.77426	-0.783157	-0.735421	0.808103	-0.802758	0.806036	-0.769671	-0.764737	-0.741797	-0.806785	-0.743984	-0.799932	-0.789514	-0.773994	-0.800368	-0.769526	-0.740417	-0.824857	0.690539	0.887791	-0.808528	0.859888	0.829761	-0.832683	-0.758926	0.84263	0.658579	0.653768	0.757292	0.744649	-0.798952	-0.785156	0.79349	0.878206	-0.830148	-0.792472	-0.795936	-0.80684	-0.765556	-0.641431	-0.827403	-0.664114	0.694247	-0.794212
Geranylgeraniol	-0.64348	-0.625654	-0.625191	-0.632556	-0.633117	-0.632267	-0.632033	-0.629982	0.597701	-0.634032	0.547234	-0.621836	-0.637818	-0.63703	-0.635476	-0.605853	-0.650916	-0.647617	-0.626681	-0.608153	-0.611026	-0.626164	-0.61988	0.433295	0.671287	-0.627153	0.713519	0.718083	-0.602828	-0.62669	0.745396	0.466046	0.472135	0.470468	0.425028	-0.609103	-0.625967	0.711446	0.608616	-0.653464	-0.671137	-0.602045	-0.633398	-0.63002	-0.514297	-0.648448	-0.580158	0.408802	-0.62833
Ophiopogonin D	-0.712515	-0.667672	-0.684504	-0.676255	-0.692628	-0.696117	-0.6865	-0.701476	0.680241	-0.671376	0.66826	-0.699726	-0.707819	-0.703938	-0.690788	-0.635512	-0.714821	-0.716636	-0.679501	-0.638896	-0.645847	-0.678028	-0.660288	0.533387	0.880915	-0.666786	0.85013	0.725905	-0.659822	-0.680981	0.804704	0.591252	0.53266	0.595228	0.603852	-0.655626	-0.661107	0.748928	0.82049	-0.722751	-0.698941	-0.64855	-0.711497	-0.712204	-0.609263	-0.705904	-0.668977	0.531963	-0.71588
N-Acetylglucosamine	-0.759316	-0.7237	-0.713427	-0.737013	-0.727449	-0.72654	-0.727256	-0.725568	0.573003	-0.741586	0.733814	-0.716669	-0.726327	-0.726728	-0.743258	-0.700171	-0.758586	-0.748274	-0.736282	-0.717679	-0.70794	-0.712258	-0.723477	0.825902	0.718927	-0.729936	0.748528	0.651836	-0.722879	-0.717363	0.629017	0.937788	0.926644	0.601715	0.757488	-0.718811	-0.722841	0.820622	0.721637	-0.736128	-0.715265	-0.719893	-0.756841	-0.726118	-0.613022	-0.766581	-0.652662	0.818053	-0.74719
N-(9H-Purin-6-ylcarbamoyl)threonine	0.82755	0.799118	0.842035	0.773696	0.787988	0.769171	0.831692	0.786123	-0.736918	0.808578	-0.787541	0.808223	0.817151	0.785867	0.7626	0.741606	0.818804	0.803914	0.797585	0.749899	0.783411	0.78097	0.785632	-0.740153	-0.79813	0.72417	-0.808368	-0.806823	0.768164	0.803888	-0.798928	-0.700552	-0.737442	-0.725723	-0.715117	0.738554	0.784089	-0.813406	-0.791507	0.850175	0.737137	0.684838	0.860816	0.703743	0.63158	0.818648	0.77887	-0.735145	0.813931
Acipimox	0.940466	0.944131	0.973149	0.935169	0.938121	0.949068	0.963578	0.938548	-0.912367	0.94225	-0.897753	0.955105	0.958398	0.926463	0.922052	0.91288	0.958322	0.951265	0.951728	0.895	0.930111	0.95041	0.93256	-0.845279	-0.943507	0.916349	-0.945526	-0.941764	0.907441	0.961839	-0.897661	-0.857631	-0.866116	-0.826287	-0.887559	0.914494	0.913844	-0.942006	-0.935546	0.930996	0.941198	0.85435	0.961383	0.89661	0.709441	0.95055	0.900316	-0.836652	0.936585
Swertiamarin	-0.819785	-0.776486	-0.78718	-0.787497	-0.798188	-0.801443	-0.790234	-0.800562	0.700202	-0.789409	0.822791	-0.805176	-0.804485	-0.800357	-0.80508	-0.749055	-0.820688	-0.810566	-0.794883	-0.750638	-0.755024	-0.776799	-0.768857	0.933332	0.720257	-0.779094	0.727196	0.713377	-0.770131	-0.786348	0.643913	0.899631	0.963784	0.781002	0.890825	-0.761817	-0.753738	0.795656	0.784881	-0.78242	-0.7717	-0.752018	-0.826766	-0.794427	-0.686992	-0.822894	-0.753935	0.931711	-0.821523
Kuromanin	-0.553222	-0.537138	-0.538433	-0.543003	-0.547105	-0.54631	-0.542416	-0.543637	0.614224	-0.544488	0.443287	-0.536967	-0.54672	-0.554629	-0.553907	-0.522221	-0.554083	-0.558074	-0.537889	-0.519955	-0.523833	-0.535286	-0.529388	0.354765	0.465981	-0.539114	0.507366	0.654891	-0.512897	-0.538151	0.592669	0.266276	0.34968	0.468246	0.392451	-0.519428	-0.526932	0.530597	0.457842	-0.556318	-0.582331	-0.505283	-0.536831	-0.536347	-0.44512	-0.555154	-0.504679	0.326819	-0.53527
m-Cresol	0.664163	0.374069	0.419496	0.42616	0.515223	0.508145	0.420663	0.580271	-0.551645	0.43131	-0.578023	0.587213	0.563469	0.639564	0.562142	0.288222	0.613458	0.619932	0.420234	0.361332	0.305145	0.389199	0.393923	-0.552719	-0.561905	0.425561	-0.568003	-0.580787	0.431209	0.405536	-0.561921	-0.510002	-0.544934	-0.55065	-0.548224	0.352428	0.358591	-0.580972	-0.579883	0.667204	0.5105	0.430995	0.621407	0.696061	0.940007	0.613477	0.620756	-0.548933	0.708985
Phosphocholine	-0.660488	-0.686547	-0.673183	-0.686723	-0.666373	-0.669127	-0.683855	-0.648636	0.498322	-0.693058	0.685543	-0.643037	-0.664138	-0.647111	-0.668991	-0.677399	-0.676835	-0.654236	-0.680272	-0.673107	-0.680854	-0.677131	-0.680159	0.581271	0.63534	-0.679934	0.69782	0.728993	-0.656815	-0.678582	0.799266	0.487453	0.558472	0.575339	0.388115	-0.668801	-0.695707	0.744826	0.612101	-0.641533	-0.678021	-0.66367	-0.669859	-0.618022	-0.45741	-0.675728	-0.578558	0.571076	-0.636132
Nodularin	-0.767008	-0.689405	-0.728652	-0.691895	-0.721436	-0.72278	-0.71725	-0.737611	0.585877	-0.710728	0.838003	-0.760506	-0.75156	-0.745824	-0.719672	-0.64354	-0.764551	-0.740821	-0.707593	-0.649176	-0.662199	-0.691386	-0.684813	0.883039	0.581837	-0.669846	0.612892	0.701592	-0.675616	-0.710838	0.671016	0.662309	0.814005	0.808487	0.68987	-0.648005	-0.665722	0.709276	0.671896	-0.725136	-0.673346	-0.63656	-0.791884	-0.709541	-0.695188	-0.759263	-0.737424	0.890142	-0.780723
Fragransin A2	-0.733577	-0.796093	-0.78613	-0.792924	-0.767055	-0.779183	-0.792097	-0.74503	0.640446	-0.787181	0.744122	-0.741157	-0.756492	-0.723521	-0.758466	-0.799449	-0.759529	-0.747936	-0.798151	-0.773495	-0.797567	-0.798775	-0.78358	0.745751	0.703843	-0.789243	0.733431	0.699557	-0.764643	-0.796241	0.623113	0.909871	0.840472	0.558324	0.724327	-0.791869	-0.774924	0.7974	0.684203	-0.707374	-0.769947	-0.74949	-0.748408	-0.707595	-0.466495	-0.758952	-0.666379	0.743346	-0.712827
3-hydroxy-4-methoxy-9H-xanthen-9-one	-0.79203	-0.759332	-0.778029	-0.769459	-0.785841	-0.790293	-0.775157	-0.792356	0.642929	-0.767401	0.781783	-0.785049	-0.798566	-0.794591	-0.775425	-0.736246	-0.809118	-0.796613	-0.773475	-0.723583	-0.739175	-0.779306	-0.746168	0.653298	0.784272	-0.758005	0.835462	0.826143	-0.725458	-0.7787	0.851661	0.711379	0.684633	0.596995	0.546611	-0.734341	-0.746865	0.869729	0.729123	-0.775226	-0.794686	-0.723068	-0.797169	-0.783437	-0.659451	-0.794509	-0.751026	0.645653	-0.790712
Hypaconitine	0.835175	0.825107	0.883435	0.818036	0.860377	0.850593	0.858027	0.874564	-0.87411	0.815546	-0.770815	0.856844	0.869903	0.866101	0.810037	0.801546	0.851749	0.862165	0.848565	0.750905	0.808977	0.860748	0.778693	-0.664009	-0.835708	0.774587	-0.828238	-0.876445	0.749824	0.863344	-0.830553	-0.620281	-0.644079	-0.750403	-0.747713	0.777456	0.792762	-0.794739	-0.82428	0.818862	0.81719	0.711201	0.852018	0.802309	0.650486	0.822894	0.858472	-0.654362	0.835549
Myricetin	-0.770281	-0.694257	-0.739744	-0.706877	-0.751803	-0.754492	-0.723588	-0.775289	0.643251	-0.70517	0.694255	-0.780706	-0.779218	-0.778064	-0.729734	-0.659977	-0.78637	-0.780425	-0.721558	-0.644221	-0.665392	-0.730142	-0.680481	0.706062	0.715968	-0.6941	0.759139	0.713866	-0.664462	-0.733257	0.652688	0.883557	0.826739	0.528591	0.69697	-0.66253	-0.658525	0.827848	0.679335	-0.757265	-0.762963	-0.641025	-0.776186	-0.785576	-0.72038	-0.768458	-0.773489	0.69086	-0.793096
Vatalanib dihydrochloride	0.668872	0.856896	0.742103	0.836875	0.71298	0.706527	0.806855	0.614554	-0.675967	0.844814	-0.690792	0.593629	0.642694	0.593817	0.760619	0.882316	0.659817	0.644318	0.806659	0.904705	0.886987	0.764579	0.858298	-0.668077	-0.6871	0.840879	-0.691112	-0.710732	0.865384	0.764754	-0.677945	-0.625876	-0.667052	-0.654293	-0.66808	0.883041	0.890247	-0.69443	-0.704098	0.676688	0.705497	0.868864	0.665333	0.534866	0.163842	0.711182	0.41735	-0.663509	0.561745
all-cis-4,7,10,13,16-Docosapentaenoic acid	-0.800841	-0.799618	-0.784428	-0.806121	-0.807821	-0.797727	-0.80547	-0.778276	0.937286	-0.799064	0.718757	-0.767586	-0.784247	-0.78544	-0.823432	-0.783091	-0.782337	-0.791329	-0.800297	-0.783229	-0.783092	-0.783822	-0.780703	0.680425	0.708991	-0.800081	0.692572	0.822507	-0.797463	-0.786903	0.658701	0.637547	0.675502	0.749347	0.854085	-0.788671	-0.771362	0.688522	0.749922	-0.806629	-0.794921	-0.779233	-0.782661	-0.761624	-0.600435	-0.798392	-0.70619	0.670194	-0.766593
1,2-di(3,4-dimethoxyphenyl)diaz-1-ene	0.784798	0.594962	0.716135	0.62476	0.761506	0.765319	0.663424	0.835687	-0.704681	0.607982	-0.735268	0.846128	0.822149	0.852507	0.706968	0.540277	0.805145	0.8086	0.659387	0.492067	0.53607	0.693737	0.558368	-0.704005	-0.719837	0.603118	-0.725746	-0.741556	0.545282	0.697618	-0.714459	-0.653097	-0.69463	-0.699641	-0.699891	0.536505	0.527677	-0.741615	-0.736937	0.74358	0.746067	0.526921	0.79568	0.878023	0.949905	0.750239	0.92795	-0.698056	0.868646
N alpha-Acetyl-L-lysine	0.634659	0.802162	0.687853	0.771543	0.629113	0.625254	0.753461	0.538129	-0.605048	0.801477	-0.639574	0.537048	0.578736	0.521101	0.691022	0.805772	0.614084	0.594262	0.742411	0.862924	0.834248	0.68447	0.827517	-0.60209	-0.670999	0.769762	-0.680456	-0.663122	0.829764	0.696664	-0.651564	-0.620732	-0.624672	-0.562598	-0.593305	0.82468	0.84736	-0.679129	-0.657558	0.668296	0.630475	0.799197	0.635839	0.453419	0.140623	0.676511	0.352544	-0.597815	0.523389
PC (18:3e/2:0)	-0.817931	-0.734227	-0.723352	-0.756192	-0.749351	-0.760108	-0.74206	-0.759447	0.668102	-0.760151	0.757698	-0.761544	-0.766908	-0.774341	-0.786186	-0.692311	-0.810077	-0.80274	-0.744003	-0.736006	-0.707195	-0.721921	-0.754381	0.67029	0.880842	-0.762214	0.906021	0.793059	-0.756579	-0.72841	0.831255	0.834276	0.751667	0.572379	0.648392	-0.735315	-0.738406	0.902108	0.80833	-0.825826	-0.786487	-0.753272	-0.799721	-0.805865	-0.734076	-0.81919	-0.696724	0.661384	-0.811493
Medicagenic acid	-0.756973	-0.732752	-0.735823	-0.739505	-0.738254	-0.745339	-0.740723	-0.737586	0.695399	-0.744402	0.689682	-0.741697	-0.750414	-0.744178	-0.747017	-0.707082	-0.766115	-0.756917	-0.734957	-0.711553	-0.714958	-0.730333	-0.732363	0.600647	0.73652	-0.736941	0.778807	0.821674	-0.712778	-0.736519	0.837099	0.539035	0.603927	0.643042	0.553328	-0.71422	-0.726863	0.79592	0.712645	-0.75258	-0.776004	-0.702859	-0.753005	-0.737068	-0.613978	-0.765102	-0.688546	0.579024	-0.74651
16,16-Dimethyl prostaglandin A1	0.852839	0.946902	0.882597	0.941641	0.873807	0.86919	0.924413	0.814741	-0.750023	0.945141	-0.87853	0.795937	0.834217	0.802881	0.899983	0.948964	0.852519	0.834894	0.92503	0.960147	0.953648	0.897209	0.939881	-0.831226	-0.874879	0.936862	-0.89314	-0.861226	0.940609	0.897455	-0.868498	-0.83237	-0.846085	-0.762393	-0.764503	0.952059	0.963904	-0.909201	-0.869131	0.844784	0.85909	0.945211	0.854676	0.762296	0.469067	0.878603	0.665401	-0.828941	0.786217
1,4-dihydroxyheptadec-16-en-2-yl acetate	-0.666404	-0.680162	-0.668817	-0.68245	-0.667929	-0.674641	-0.678815	-0.650034	0.548581	-0.68966	0.777622	-0.656447	-0.662702	-0.650947	-0.684538	-0.669956	-0.671095	-0.645701	-0.679074	-0.666409	-0.670459	-0.662167	-0.673577	0.789587	0.503344	-0.678699	0.531351	0.68731	-0.664734	-0.672877	0.698574	0.387924	0.636723	0.847713	0.560928	-0.663982	-0.677474	0.604402	0.623854	-0.609315	-0.637889	-0.666379	-0.682169	-0.613145	-0.483933	-0.676498	-0.589351	0.794166	-0.649374
Corynoline	0.782083	0.610581	0.721388	0.63565	0.755362	0.76415	0.673524	0.82257	-0.724801	0.621966	-0.751703	0.841481	0.813629	0.834452	0.710925	0.556812	0.798824	0.801599	0.66963	0.51626	0.556623	0.695216	0.581573	-0.760577	-0.717286	0.617492	-0.703129	-0.711451	0.573141	0.703196	-0.66439	-0.691552	-0.74131	-0.745516	-0.784142	0.560341	0.543136	-0.711825	-0.760415	0.739514	0.735376	0.54382	0.796481	0.859804	0.912783	0.752679	0.905239	-0.760262	0.86054
Ganoderic acid A	-0.897529	-0.79195	-0.811104	-0.813867	-0.853037	-0.848504	-0.818641	-0.862759	0.75626	-0.813713	0.908744	-0.865446	-0.870787	-0.882751	-0.865164	-0.744192	-0.886346	-0.872529	-0.811477	-0.761484	-0.752332	-0.798998	-0.783866	0.837583	0.901187	-0.805111	0.902212	0.877596	-0.796887	-0.807674	0.940758	0.696232	0.775503	0.867398	0.744656	-0.765907	-0.781104	0.887075	0.92145	-0.881981	-0.833171	-0.798522	-0.895073	-0.88822	-0.845614	-0.881921	-0.833225	0.839261	-0.907066
Diaminopimelic acid	0.819915	0.938239	0.854475	0.930952	0.844343	0.844809	0.90546	0.772141	-0.802857	0.935128	-0.837182	0.759106	0.796491	0.762261	0.888075	0.946601	0.814582	0.798266	0.905067	0.964883	0.949555	0.87179	0.939037	-0.778286	-0.80064	0.936854	-0.815738	-0.876376	0.942	0.87422	-0.850439	-0.66922	-0.747186	-0.80362	-0.742665	0.952025	0.956527	-0.827904	-0.825135	0.814865	0.848464	0.946425	0.814154	0.721388	0.40637	0.851927	0.608255	-0.771763	0.740058
octadec-9-ynoic acid	0.754923	0.810291	0.882598	0.800206	0.844236	0.864697	0.838664	0.857489	-0.74199	0.779821	-0.803882	0.866194	0.862397	0.820375	0.769385	0.815603	0.816926	0.810607	0.839464	0.713699	0.802453	0.881596	0.759825	-0.819316	-0.761386	0.779653	-0.742501	-0.745222	0.716696	0.879293	-0.714603	-0.712473	-0.782794	-0.806308	-0.816496	0.773837	0.750548	-0.744281	-0.811916	0.686618	0.821535	0.687268	0.804523	0.793882	0.550547	0.77005	0.863536	-0.821111	0.790652
Hesperetin	0.857917	0.940426	0.898964	0.938557	0.900866	0.895325	0.928866	0.850561	-0.857705	0.930054	-0.886795	0.82851	0.860537	0.837847	0.911456	0.945583	0.859299	0.852301	0.930947	0.931732	0.940962	0.913481	0.915785	-0.851285	-0.870623	0.930567	-0.850999	-0.870579	0.921808	0.911991	-0.844238	-0.734276	-0.803002	-0.883005	-0.865203	0.940257	0.938459	-0.830513	-0.913767	0.835294	0.866518	0.927364	0.860692	0.797345	0.509923	0.873554	0.725445	-0.853039	0.807177
Ethyl Coumarin-3-carboxylate	0.637883	0.813447	0.69161	0.811342	0.683636	0.704298	0.754936	0.600477	-0.640773	0.803369	-0.689892	0.58261	0.619121	0.579967	0.749761	0.851267	0.644867	0.629841	0.772018	0.869283	0.840007	0.738255	0.828689	-0.64869	-0.662326	0.843567	-0.67126	-0.706852	0.829833	0.733317	-0.698465	-0.554399	-0.620118	-0.663739	-0.609649	0.863769	0.84475	-0.676204	-0.688491	0.615524	0.723121	0.863673	0.623388	0.571069	0.190779	0.689622	0.399465	-0.644596	0.549121
Acetaminophen	-0.751487	-0.756179	-0.761622	-0.760052	-0.765624	-0.769616	-0.7663	-0.754389	0.841693	-0.749011	0.663626	-0.754813	-0.759345	-0.745349	-0.76289	-0.742214	-0.754925	-0.764929	-0.766754	-0.726664	-0.742906	-0.761702	-0.740374	0.706107	0.757149	-0.756626	0.722646	0.699814	-0.745137	-0.764116	0.566726	0.817881	0.778569	0.651833	0.91374	-0.751448	-0.719742	0.703872	0.772706	-0.748433	-0.767453	-0.716689	-0.748038	-0.747733	-0.570731	-0.758203	-0.703888	0.696887	-0.743246
Piperine	0.606563	0.794317	0.653173	0.786996	0.649501	0.645878	0.731622	0.546883	-0.622356	0.785524	-0.627214	0.510592	0.563662	0.531002	0.718366	0.83137	0.592345	0.582066	0.744033	0.864293	0.82567	0.69558	0.801346	-0.602218	-0.636573	0.80487	-0.640237	-0.654959	0.817836	0.689616	-0.628681	-0.569383	-0.604115	-0.594285	-0.607833	0.841545	0.840029	-0.638881	-0.651458	0.608069	0.654508	0.85181	0.584228	0.493461	0.115978	0.650505	0.32089	-0.596871	0.490718
PC (16:1e/2:0)	0.838832	0.817799	0.886895	0.830168	0.883804	0.906592	0.847494	0.921864	-0.888359	0.805218	-0.821485	0.908118	0.90126	0.907398	0.838206	0.812797	0.882363	0.895263	0.861323	0.734266	0.796773	0.889975	0.775185	-0.755034	-0.77935	0.813893	-0.775121	-0.881366	0.73413	0.886474	-0.804481	-0.622805	-0.703375	-0.838045	-0.802744	0.79052	0.765225	-0.776381	-0.81792	0.766901	0.877232	0.722784	0.851754	0.893047	0.71861	0.837076	0.91558	-0.747558	0.871263
Procyanidin A2	0.940354	0.959363	0.957699	0.96437	0.9569	0.977224	0.965314	0.940015	-0.903558	0.955452	-0.942008	0.95576	0.962068	0.929686	0.961843	0.943777	0.961263	0.947245	0.962482	0.927661	0.943489	0.964553	0.953617	-0.884727	-0.956166	0.972424	-0.956733	-0.954084	0.944261	0.968462	-0.928643	-0.856351	-0.881606	-0.872089	-0.891037	0.95167	0.930245	-0.953541	-0.965309	0.918905	0.98509	0.928522	0.950504	0.938895	0.708818	0.960437	0.874783	-0.88046	0.934182
Cimifugin	0.571476	0.660111	0.516904	0.689983	0.54602	0.571625	0.58981	0.506034	-0.574693	0.676921	-0.578657	0.437467	0.468462	0.504834	0.660812	0.697156	0.552007	0.570009	0.645151	0.757109	0.682922	0.573521	0.691516	-0.560245	-0.56635	0.723064	-0.567779	-0.59595	0.696967	0.565741	-0.566379	-0.506804	-0.550725	-0.563821	-0.566129	0.7478	0.727126	-0.570241	-0.592249	0.518248	0.569707	0.768965	0.508292	0.512362	0.228843	0.602536	0.259757	-0.555242	0.4741
3,4-dihydro-2H,6H-[1,3]thiazino[2,3-b]quinazolin-6-one	-0.79491	-0.71502	-0.757905	-0.724509	-0.757138	-0.761671	-0.742767	-0.784532	0.542789	-0.735144	0.87404	-0.791311	-0.788231	-0.789263	-0.746344	-0.674794	-0.805701	-0.78333	-0.741351	-0.670373	-0.687515	-0.733614	-0.704853	0.868026	0.714807	-0.70137	0.749277	0.739933	-0.686456	-0.745743	0.802942	0.707186	0.813557	0.7829	0.630114	-0.678368	-0.703708	0.81383	0.755354	-0.743514	-0.714732	-0.670954	-0.819043	-0.76426	-0.725915	-0.78718	-0.774018	0.875142	-0.815479
Estriol	-0.533075	-0.520255	-0.511094	-0.525274	-0.521234	-0.519591	-0.522732	-0.512093	0.775212	-0.522112	0.376681	-0.508663	-0.507245	-0.518574	-0.544593	-0.505318	-0.512715	-0.538116	-0.523464	-0.513933	-0.509185	-0.500765	-0.514714	0.442355	0.451238	-0.524924	0.408913	0.535717	-0.525243	-0.509392	0.349415	0.365009	0.449347	0.558778	0.731416	-0.522415	-0.495979	0.38075	0.518757	-0.541057	-0.53269	-0.495806	-0.505983	-0.510587	-0.411962	-0.530941	-0.464501	0.419583	-0.510951
p-Coumaric acid ethyl ester	0.755274	0.507766	0.579213	0.552755	0.628718	0.641965	0.553576	0.723418	-0.675615	0.552827	-0.645314	0.712885	0.683891	0.759333	0.649655	0.437423	0.737243	0.761485	0.570312	0.471342	0.453092	0.54896	0.516874	-0.605394	-0.698794	0.538052	-0.699868	-0.686781	0.510014	0.562173	-0.657507	-0.629392	-0.627873	-0.598264	-0.655379	0.490349	0.489561	-0.696409	-0.688661	0.723283	0.627804	0.495885	0.722467	0.795451	0.944639	0.713536	0.751954	-0.596222	0.806915
Aminophylline	-0.513795	-0.496963	-0.501896	-0.50221	-0.506134	-0.514305	-0.503045	-0.502216	0.353063	-0.509215	0.674522	-0.514561	-0.512205	-0.506086	-0.517372	-0.483021	-0.518009	-0.489162	-0.5034	-0.478952	-0.483061	-0.491423	-0.492192	0.689702	0.341259	-0.498132	0.366222	0.51097	-0.487003	-0.502638	0.545115	0.271494	0.51371	0.728871	0.406152	-0.47766	-0.4912	0.445622	0.470834	-0.449094	-0.462241	-0.490714	-0.535771	-0.476602	-0.422335	-0.516038	-0.476108	0.705341	-0.515411
Procyanidin B1	0.849418	0.91849	0.850311	0.919458	0.850902	0.856667	0.895916	0.796161	-0.736457	0.921813	-0.884573	0.792229	0.821451	0.788315	0.892953	0.913257	0.846241	0.825201	0.896551	0.940122	0.91945	0.866759	0.927203	-0.834376	-0.890967	0.928858	-0.902084	-0.842489	0.93614	0.869391	-0.856449	-0.866752	-0.854964	-0.748989	-0.774153	0.933058	0.932151	-0.909597	-0.881072	0.846133	0.858378	0.940229	0.847436	0.77804	0.51267	0.87704	0.655347	-0.836153	0.792695
4-Methoxybenzaldehyde	0.777665	0.567435	0.683036	0.598515	0.725032	0.736184	0.633942	0.804603	-0.69252	0.588686	-0.724556	0.826882	0.795172	0.826337	0.688839	0.503005	0.791031	0.792986	0.628829	0.476578	0.506594	0.653459	0.548149	-0.692414	-0.705433	0.583428	-0.711545	-0.729877	0.536669	0.663181	-0.703954	-0.636757	-0.680329	-0.6909	-0.685971	0.51493	0.504444	-0.727498	-0.723229	0.742456	0.725	0.50929	0.784471	0.862702	0.967953	0.743984	0.899085	-0.686871	0.862352
Xylitol	-0.710097	-0.647745	-0.663457	-0.662068	-0.684327	-0.684025	-0.663189	-0.695698	0.699533	-0.663971	0.638218	-0.688623	-0.694225	-0.713085	-0.692593	-0.619149	-0.708307	-0.708219	-0.660538	-0.620934	-0.622565	-0.654035	-0.638238	0.546964	0.615915	-0.653442	0.653493	0.788057	-0.624218	-0.660135	0.767916	0.370308	0.497316	0.666385	0.512277	-0.622977	-0.637724	0.675886	0.630327	-0.695329	-0.699802	-0.621382	-0.696445	-0.696784	-0.636035	-0.702711	-0.663377	0.525901	-0.705109
DGMG (18:2)	0.756999	0.813977	0.881267	0.802902	0.843211	0.864392	0.840981	0.851432	-0.748586	0.78425	-0.806651	0.866764	0.862062	0.815339	0.773667	0.817262	0.816508	0.807324	0.838901	0.721273	0.805711	0.87919	0.767956	-0.827335	-0.762485	0.786138	-0.741964	-0.747256	0.72858	0.878598	-0.715822	-0.709251	-0.787164	-0.8186	-0.826394	0.778643	0.753838	-0.742847	-0.818086	0.693971	0.826517	0.696462	0.806749	0.792943	0.550049	0.774194	0.857042	-0.829064	0.791203
Tricin	-0.717816	-0.697408	-0.699422	-0.704949	-0.709498	-0.708136	-0.705766	-0.703303	0.544339	-0.710283	0.750236	-0.698519	-0.71481	-0.710691	-0.71122	-0.67651	-0.727109	-0.704951	-0.70094	-0.674779	-0.679924	-0.697076	-0.687158	0.652161	0.670402	-0.694899	0.725296	0.772326	-0.671427	-0.700793	0.849916	0.483469	0.594353	0.675376	0.44374	-0.671459	-0.701255	0.768595	0.671642	-0.692797	-0.706429	-0.680731	-0.725278	-0.685519	-0.576458	-0.72133	-0.652194	0.644771	-0.706411
Hematoxylin	-0.900071	-0.887416	-0.881456	-0.897589	-0.89118	-0.899596	-0.893857	-0.880293	0.746599	-0.895995	0.961945	-0.881884	-0.891207	-0.877115	-0.903982	-0.865924	-0.906357	-0.887902	-0.897063	-0.867005	-0.869471	-0.88183	-0.880931	0.95849	0.874581	-0.89393	0.88038	0.850085	-0.881005	-0.887967	0.861124	0.876172	0.932935	0.875262	0.847966	-0.878189	-0.876411	0.909705	0.913756	-0.861689	-0.869415	-0.877576	-0.910654	-0.869645	-0.702066	-0.908725	-0.80727	0.965623	-0.890454
13,14-dihydro-15-keto-tetranor Prostaglandin E2	0.778157	0.561967	0.673331	0.594377	0.706813	0.725949	0.624328	0.795869	-0.684299	0.588026	-0.719226	0.817165	0.781223	0.817167	0.681865	0.495545	0.791182	0.79681	0.624749	0.480102	0.503712	0.641383	0.553248	-0.683349	-0.716301	0.580879	-0.722773	-0.726171	0.535224	0.653427	-0.706446	-0.650605	-0.680471	-0.672991	-0.679166	0.518015	0.506978	-0.735535	-0.724216	0.738996	0.715331	0.504552	0.780854	0.856895	0.967088	0.746276	0.881242	-0.677471	0.861173
Hecogenin	-0.818505	-0.769978	-0.75078	-0.766697	-0.729864	-0.733007	-0.77355	-0.719666	0.672304	-0.800451	0.799145	-0.749502	-0.747027	-0.728854	-0.77694	-0.71705	-0.792936	-0.77324	-0.762151	-0.78107	-0.754367	-0.711295	-0.800405	0.883823	0.70943	-0.757977	0.729863	0.718114	-0.805119	-0.737724	0.659546	0.873245	0.925649	0.729183	0.822955	-0.757976	-0.771716	0.801651	0.750601	-0.823284	-0.720896	-0.748609	-0.82288	-0.706661	-0.644832	-0.826398	-0.65531	0.88019	-0.791906
5-O-Caffeoylshikimic acid	-0.74346	-0.722003	-0.734074	-0.729639	-0.735705	-0.743361	-0.732472	-0.737433	0.51854	-0.734315	0.861062	-0.741268	-0.744287	-0.734956	-0.735893	-0.70334	-0.756939	-0.73019	-0.736978	-0.693117	-0.705449	-0.726678	-0.711586	0.895523	0.621375	-0.718729	0.656021	0.693806	-0.698907	-0.734954	0.722954	0.676257	0.822228	0.802692	0.641931	-0.700231	-0.712522	0.745081	0.700769	-0.679859	-0.694885	-0.698198	-0.766692	-0.709691	-0.601608	-0.749297	-0.693523	0.905279	-0.746388
Syringetin-3-O-glucoside	-0.744071	-0.686642	-0.716459	-0.697903	-0.725504	-0.732607	-0.708156	-0.739656	0.577058	-0.697408	0.69884	-0.749816	-0.750347	-0.739526	-0.712607	-0.656133	-0.761618	-0.748462	-0.70642	-0.648539	-0.66216	-0.712346	-0.681466	0.704498	0.716198	-0.69235	0.762552	0.682996	-0.667778	-0.715142	0.650303	0.906474	0.829739	0.495245	0.65524	-0.663245	-0.658246	0.832527	0.669761	-0.732894	-0.744563	-0.649013	-0.752542	-0.75461	-0.670136	-0.749739	-0.724417	0.693814	-0.761116
6,6-dimethyl-4-piperidino-5,6-dihydro-2H-thiine-2-thione	-0.917394	-0.878914	-0.846209	-0.899147	-0.891154	-0.871691	-0.879735	-0.867218	0.765178	-0.899451	0.898173	-0.835748	-0.86458	-0.881703	-0.919442	-0.855311	-0.896086	-0.887449	-0.886443	-0.880986	-0.857506	-0.852898	-0.865334	0.909454	0.841834	-0.887081	0.872229	0.860527	-0.883606	-0.854005	0.827667	0.916001	0.947834	0.78731	0.835644	-0.870216	-0.886175	0.931007	0.85861	-0.900791	-0.851585	-0.902052	-0.898956	-0.85952	-0.722948	-0.913586	-0.757135	0.903469	-0.878441
Bisphenol G	0.503353	0.689123	0.565036	0.704326	0.602375	0.608787	0.627803	0.519221	-0.542746	0.667294	-0.538924	0.45385	0.505291	0.49703	0.647277	0.757982	0.517041	0.519664	0.66554	0.738656	0.716524	0.647964	0.67071	-0.521997	-0.550462	0.735491	-0.551711	-0.562097	0.681358	0.622207	-0.534656	-0.503708	-0.528035	-0.512808	-0.537802	0.749866	0.719238	-0.551267	-0.569405	0.459452	0.616953	0.769395	0.471235	0.497964	0.0917354	0.54617	0.303038	-0.516048	0.416342
Indole-3-acetic acid	0.715227	0.878837	0.804136	0.86354	0.775042	0.77934	0.844814	0.703225	-0.772684	0.858224	-0.6881	0.686627	0.723237	0.675206	0.795063	0.90305	0.726149	0.721915	0.848287	0.894247	0.901086	0.828957	0.86966	-0.673803	-0.781789	0.867894	-0.769657	-0.741814	0.865131	0.825176	-0.680886	-0.744615	-0.723689	-0.640361	-0.779253	0.899781	0.885376	-0.749013	-0.774434	0.716141	0.786999	0.859866	0.715643	0.641299	0.268801	0.755209	0.545416	-0.664203	0.641164
6-Demethoxytangeretin	0.346233	0.517291	0.36823	0.540147	0.417614	0.438602	0.443854	0.333072	-0.387527	0.504327	-0.399567	0.284146	0.324832	0.318188	0.497771	0.585837	0.35182	0.34994	0.485231	0.597163	0.54454	0.458138	0.527539	-0.390454	-0.388437	0.596463	-0.389692	-0.406613	0.549123	0.435401	-0.389033	-0.354479	-0.384786	-0.387718	-0.388772	0.600559	0.555827	-0.391776	-0.416006	0.307481	0.469527	0.646442	0.302284	0.357159	-0.00255665	0.395748	0.11546	-0.387238	0.2607
2-Methoxybenzaldehyde	0.713352	0.879181	0.771988	0.859724	0.730739	0.736916	0.830683	0.647846	-0.719894	0.874758	-0.731209	0.639219	0.676148	0.629374	0.789518	0.894887	0.70529	0.689951	0.831803	0.927932	0.906916	0.783598	0.894622	-0.709764	-0.692651	0.86674	-0.703294	-0.760953	0.891305	0.790862	-0.716802	-0.618574	-0.692777	-0.713612	-0.694617	0.906334	0.911206	-0.719877	-0.722452	0.713384	0.739344	0.880148	0.709764	0.574435	0.22899	0.757117	0.459453	-0.703155	0.613469
HRH	0.833806	0.77572	0.842483	0.794744	0.830212	0.851722	0.802192	0.896716	-0.690469	0.780558	-0.823691	0.856756	0.854233	0.88326	0.792286	0.762328	0.875637	0.89161	0.831553	0.709253	0.758328	0.841186	0.743829	-0.761384	-0.851214	0.762683	-0.870393	-0.809202	0.688608	0.837336	-0.833289	-0.807894	-0.789463	-0.686826	-0.700041	0.75692	0.760244	-0.88401	-0.818823	0.751108	0.802726	0.688731	0.84239	0.861949	0.731447	0.826023	0.865388	-0.756986	0.863225
2,4-dihydroxyheptadec-16-en-1-yl acetate	0.621349	0.835504	0.725507	0.808579	0.686777	0.686617	0.786062	0.579557	-0.640647	0.814923	-0.660635	0.577654	0.622795	0.551812	0.724529	0.865348	0.623942	0.599686	0.778444	0.874905	0.867762	0.749729	0.837818	-0.642172	-0.648598	0.820489	-0.652682	-0.675731	0.842517	0.750084	-0.644556	-0.590871	-0.636875	-0.629832	-0.635801	0.858302	0.856459	-0.657856	-0.669635	0.63339	0.697768	0.838193	0.630333	0.502349	0.108819	0.673139	0.40044	-0.638192	0.522609
4-Phenylbutyric acid	0.719082	0.444275	0.486982	0.494534	0.580666	0.572776	0.489555	0.639331	-0.607499	0.498407	-0.632633	0.645175	0.624888	0.695558	0.624304	0.361422	0.67148	0.676533	0.488575	0.428876	0.376856	0.459218	0.460316	-0.609296	-0.617308	0.493355	-0.625042	-0.638185	0.496463	0.474501	-0.613191	-0.571568	-0.606966	-0.599422	-0.606894	0.421505	0.426762	-0.641316	-0.635623	0.721223	0.575452	0.49621	0.678567	0.748083	0.960139	0.671727	0.671077	-0.604409	0.759849
N-Acetyl-L-valine	0.904046	0.928111	0.919401	0.922624	0.895182	0.90287	0.930627	0.878638	-0.957561	0.929313	-0.875119	0.878512	0.889027	0.873027	0.910999	0.906866	0.901176	0.902449	0.926564	0.908881	0.921219	0.903551	0.921765	-0.808188	-0.851555	0.908678	-0.840042	-0.932847	0.91015	0.914967	-0.843693	-0.706354	-0.768491	-0.877268	-0.882384	0.916749	0.913314	-0.829186	-0.885089	0.890768	0.883236	0.870567	0.905799	0.829199	0.625558	0.91223	0.795522	-0.803546	0.869623
Indole-3-Carboxaldehyde	-0.721444	-0.678218	-0.699405	-0.685905	-0.709298	-0.707819	-0.695858	-0.716715	0.797293	-0.685302	0.578297	-0.714246	-0.718987	-0.726517	-0.706407	-0.650673	-0.72298	-0.73208	-0.689116	-0.64359	-0.655989	-0.687898	-0.664633	0.522585	0.679329	-0.67618	0.69474	0.78278	-0.650731	-0.693536	0.716629	0.466641	0.536575	0.624766	0.633757	-0.653778	-0.65629	0.687201	0.673823	-0.726052	-0.738342	-0.630202	-0.708016	-0.715271	-0.619439	-0.718007	-0.689317	0.493167	-0.717079
Casticin	-0.742783	-0.724162	-0.720673	-0.730483	-0.726581	-0.727183	-0.730411	-0.718321	0.769933	-0.731246	0.61848	-0.718344	-0.723615	-0.718998	-0.737924	-0.70254	-0.73886	-0.744721	-0.731386	-0.709163	-0.70984	-0.715515	-0.720768	0.681212	0.660864	-0.72699	0.675441	0.691415	-0.719746	-0.721117	0.533113	0.84231	0.805865	0.553501	0.824107	-0.716618	-0.697636	0.72652	0.660192	-0.746496	-0.743565	-0.689594	-0.730291	-0.716848	-0.583909	-0.750775	-0.661114	0.660608	-0.725725
(2R)-2-[(2R,5S)-5-[(2S)-2-hydroxybutyl]oxolan-2-yl]propanoic acid	-0.745074	-0.718089	-0.731792	-0.728624	-0.743604	-0.74919	-0.730402	-0.743681	0.511701	-0.730109	0.854542	-0.747704	-0.752618	-0.743728	-0.740213	-0.69982	-0.760911	-0.731787	-0.733204	-0.685897	-0.698085	-0.729138	-0.70478	0.87794	0.630857	-0.720702	0.672979	0.708956	-0.693722	-0.735094	0.753499	0.656291	0.806943	0.793861	0.611618	-0.693479	-0.706872	0.762567	0.702306	-0.684537	-0.711598	-0.701296	-0.766914	-0.726104	-0.620911	-0.750711	-0.704829	0.88431	-0.751787
3-(5,7-dimethoxy-4-oxo-4H-chromen-2-yl)propanoic acid	-0.722039	-0.702581	-0.699557	-0.707172	-0.699718	-0.703694	-0.707865	-0.690515	0.484651	-0.720414	0.819673	-0.701304	-0.707214	-0.693164	-0.712604	-0.678999	-0.726956	-0.694839	-0.706379	-0.687896	-0.687419	-0.688471	-0.702804	0.853206	0.576337	-0.699612	0.629298	0.68126	-0.693902	-0.699751	0.701901	0.661688	0.802601	0.741136	0.585564	-0.680866	-0.699788	0.738812	0.643603	-0.67656	-0.672347	-0.687753	-0.741258	-0.666398	-0.571224	-0.7314	-0.638923	0.85784	-0.7131
Tramadol N-Oxide	-0.715596	-0.680204	-0.689774	-0.690291	-0.696953	-0.707449	-0.693644	-0.703145	0.783046	-0.6811	0.654901	-0.700184	-0.701725	-0.702804	-0.706649	-0.655852	-0.711377	-0.72464	-0.695529	-0.658123	-0.662591	-0.686854	-0.676229	0.567399	0.756426	-0.686497	0.723944	0.697228	-0.680257	-0.689491	0.600604	0.728404	0.616912	0.554942	0.750463	-0.679583	-0.65269	0.675579	0.724285	-0.718921	-0.700563	-0.652913	-0.70454	-0.710929	-0.593606	-0.711699	-0.661228	0.569141	-0.710532
Muramic acid	-0.729951	-0.696128	-0.723542	-0.708297	-0.733816	-0.740554	-0.714995	-0.746874	0.56381	-0.69843	0.743449	-0.744912	-0.746821	-0.736482	-0.714547	-0.677279	-0.751258	-0.742106	-0.722197	-0.655152	-0.676103	-0.725928	-0.678614	0.8073	0.785896	-0.699196	0.78022	0.622368	-0.672353	-0.726215	0.649767	0.902126	0.871712	0.629247	0.764619	-0.682938	-0.674799	0.794073	0.785772	-0.69342	-0.71541	-0.669557	-0.746018	-0.750008	-0.624569	-0.734028	-0.717223	0.809383	-0.75065
(-)-Arctigenin	-0.727833	-0.70734	-0.702406	-0.716505	-0.710935	-0.715754	-0.711125	-0.704589	0.502742	-0.72456	0.810134	-0.709653	-0.715728	-0.707108	-0.724391	-0.687391	-0.735709	-0.707323	-0.714029	-0.692731	-0.691009	-0.697134	-0.70475	0.863217	0.623257	-0.712133	0.664249	0.689505	-0.69621	-0.706609	0.744281	0.623667	0.798835	0.788834	0.610416	-0.690793	-0.70944	0.748652	0.69866	-0.676194	-0.689657	-0.703149	-0.742691	-0.690114	-0.582859	-0.737448	-0.646791	0.863281	-0.72234
SKK	0.3474	0.471366	0.385809	0.417369	0.286248	0.258499	0.439252	0.208892	-0.325411	0.482629	-0.333066	0.224537	0.257746	0.202452	0.338732	0.443617	0.296489	0.277847	0.40425	0.532165	0.505611	0.327693	0.504084	-0.325995	-0.329177	0.381498	-0.331425	-0.3434	0.508036	0.35766	-0.324032	-0.301223	-0.32613	-0.31253	-0.320876	0.463459	0.526753	-0.330725	-0.327133	0.41899	0.235416	0.421338	0.362702	0.0786155	-0.0595217	0.366516	0.0851859	-0.32597	0.235058
Methionine sulfoxide	-0.798998	-0.774527	-0.772835	-0.784515	-0.782893	-0.788435	-0.783375	-0.775779	0.586203	-0.785006	0.864023	-0.777756	-0.788262	-0.773461	-0.790051	-0.750755	-0.805703	-0.783935	-0.784873	-0.75617	-0.756748	-0.773922	-0.771269	0.842724	0.78938	-0.779159	0.812829	0.730165	-0.771695	-0.77753	0.74958	0.908699	0.875488	0.669787	0.705921	-0.763106	-0.764845	0.860399	0.782612	-0.77252	-0.762494	-0.767472	-0.811507	-0.771584	-0.641448	-0.805956	-0.716806	0.852852	-0.793702
Oleic Acid	-0.735898	-0.68209	-0.705707	-0.690576	-0.707361	-0.722303	-0.699053	-0.719027	0.53341	-0.700616	0.819421	-0.744864	-0.73674	-0.724496	-0.713378	-0.649221	-0.74971	-0.71936	-0.694515	-0.649631	-0.657134	-0.68842	-0.68454	0.830614	0.618884	-0.688201	0.658958	0.724032	-0.668387	-0.702925	0.779655	0.54028	0.73311	0.815748	0.57861	-0.654463	-0.668362	0.733755	0.69622	-0.685324	-0.70348	-0.657556	-0.757991	-0.717601	-0.657764	-0.74158	-0.704544	0.831425	-0.753343
Tetrahydropapaverine	0.80429	0.625073	0.74249	0.652744	0.781303	0.789028	0.690662	0.852885	-0.721882	0.637832	-0.760217	0.867675	0.842622	0.867521	0.72992	0.571487	0.827072	0.828138	0.686538	0.524206	0.56841	0.719605	0.592118	-0.733726	-0.728009	0.633424	-0.737899	-0.764866	0.575702	0.724897	-0.732867	-0.669998	-0.722238	-0.725579	-0.718608	0.568208	0.557746	-0.762235	-0.750235	0.760804	0.772023	0.553702	0.817322	0.892195	0.948371	0.774367	0.940032	-0.727186	0.885711
Arachidonoyl serinol	-0.554894	-0.535668	-0.531318	-0.543411	-0.537754	-0.547262	-0.538184	-0.532832	0.379866	-0.550684	0.716804	-0.542164	-0.540505	-0.536666	-0.558569	-0.520704	-0.554939	-0.527403	-0.542371	-0.52613	-0.522336	-0.522629	-0.535689	0.746007	0.392426	-0.541052	0.412514	0.527924	-0.534554	-0.534209	0.556394	0.371362	0.588748	0.747913	0.473369	-0.523716	-0.534131	0.49156	0.51878	-0.489572	-0.491392	-0.539435	-0.57288	-0.511517	-0.448826	-0.558068	-0.491645	0.763931	-0.551574
Bakuchiol	-0.641729	-0.61404	-0.616029	-0.621679	-0.621856	-0.626891	-0.620816	-0.620158	0.440167	-0.629541	0.70953	-0.633111	-0.631028	-0.619228	-0.63216	-0.592148	-0.647791	-0.623248	-0.623841	-0.598351	-0.597652	-0.605776	-0.613423	0.846712	0.55905	-0.618371	0.574574	0.545866	-0.611792	-0.617563	0.582381	0.648353	0.809569	0.727964	0.658115	-0.600987	-0.609821	0.647559	0.651708	-0.593008	-0.596127	-0.609147	-0.65957	-0.614001	-0.531074	-0.650586	-0.579448	0.848138	-0.646987
Carbaprostacyclin	0.887317	0.901384	0.875663	0.899309	0.872218	0.869686	0.900307	0.839719	-0.902406	0.910482	-0.884993	0.844226	0.858385	0.84483	0.902377	0.876979	0.871554	0.861067	0.891395	0.894631	0.889621	0.859782	0.897507	-0.863709	-0.775555	0.890815	-0.774669	-0.914669	0.901604	0.874163	-0.849611	-0.601055	-0.770917	-0.960145	-0.849823	0.886966	0.894901	-0.79115	-0.859595	0.873526	0.852103	0.876873	0.886334	0.800305	0.626441	0.89414	0.750439	-0.857986	0.846002
Angeloyl-(+)-gomisin K3	-0.625103	-0.619792	-0.619993	-0.624802	-0.619478	-0.630042	-0.624569	-0.614546	0.460921	-0.628386	0.783777	-0.619845	-0.6233	-0.613422	-0.63062	-0.605377	-0.631994	-0.606684	-0.626277	-0.601617	-0.607486	-0.613361	-0.61387	0.746103	0.557412	-0.618469	0.562208	0.625584	-0.607994	-0.622419	0.705524	0.394694	0.578777	0.798388	0.500218	-0.606435	-0.620814	0.587685	0.649968	-0.565839	-0.575485	-0.613435	-0.646843	-0.586241	-0.483179	-0.62834	-0.568159	0.765274	-0.621589
Wedelolactone	0.646122	0.846937	0.73916	0.825031	0.685252	0.706733	0.792416	0.603169	-0.66241	0.832912	-0.682716	0.601046	0.633279	0.572276	0.73853	0.876201	0.656369	0.640178	0.798626	0.89357	0.882207	0.761772	0.865769	-0.659918	-0.67243	0.842503	-0.677327	-0.699933	0.852331	0.765514	-0.667575	-0.614907	-0.656909	-0.645661	-0.654869	0.885118	0.87411	-0.683158	-0.689306	0.636946	0.717151	0.843395	0.649564	0.534371	0.142121	0.702385	0.415498	-0.655245	0.553888
Orcinol glucoside	-0.805769	-0.787508	-0.785457	-0.794445	-0.789293	-0.794409	-0.792303	-0.782441	0.74716	-0.801971	0.783713	-0.785859	-0.79028	-0.78846	-0.805653	-0.766342	-0.807637	-0.796203	-0.793117	-0.768493	-0.771132	-0.775532	-0.783049	0.810961	0.62106	-0.789342	0.666641	0.818074	-0.768964	-0.786113	0.734547	0.619321	0.781385	0.801966	0.724831	-0.76829	-0.772114	0.759055	0.691752	-0.771084	-0.791337	-0.753976	-0.80475	-0.761655	-0.63575	-0.814363	-0.722554	0.795097	-0.789017
Adenine	-0.589886	-0.542781	-0.542768	-0.556009	-0.565628	-0.56554	-0.555358	-0.568368	0.597843	-0.547058	0.565985	-0.557558	-0.567879	-0.575547	-0.578618	-0.515863	-0.578082	-0.585662	-0.552577	-0.531169	-0.522828	-0.542802	-0.538101	0.419542	0.764368	-0.550966	0.713247	0.597843	-0.553887	-0.54341	0.664688	0.470278	0.395209	0.510283	0.523954	-0.543462	-0.543212	0.590283	0.714607	-0.603651	-0.557942	-0.55462	-0.577934	-0.588319	-0.510011	-0.577325	-0.526191	0.426908	-0.584599
N6-Me-Adenosine	-0.611587	-0.576608	-0.575761	-0.587898	-0.597704	-0.598564	-0.584122	-0.595319	0.82109	-0.582612	0.484391	-0.592099	-0.590233	-0.608543	-0.620841	-0.557399	-0.594756	-0.614454	-0.584005	-0.561998	-0.557572	-0.5669	-0.568495	0.489876	0.512537	-0.58905	0.483797	0.659927	-0.574996	-0.575385	0.520598	0.282463	0.431538	0.68366	0.694418	-0.571384	-0.553091	0.455666	0.589967	-0.607332	-0.612728	-0.55811	-0.584831	-0.601894	-0.516795	-0.605339	-0.554683	0.46764	-0.597201
methyl oxo pentanoate	-0.700691	-0.707747	-0.704938	-0.724523	-0.729463	-0.748077	-0.710112	-0.720795	0.542139	-0.707501	0.845581	-0.720714	-0.725929	-0.7135	-0.733528	-0.708399	-0.724643	-0.700633	-0.721627	-0.681768	-0.691867	-0.725715	-0.693503	0.828114	0.673157	-0.734672	0.676992	0.691309	-0.690549	-0.724104	0.759507	0.572101	0.711439	0.82513	0.621169	-0.705719	-0.694643	0.703062	0.7513	-0.630019	-0.712724	-0.721278	-0.717148	-0.723727	-0.555534	-0.713088	-0.664361	0.84307	-0.708356
Thymol	0.762228	0.614163	0.522836	0.654537	0.607337	0.592827	0.599138	0.586867	-0.683147	0.674313	-0.685668	0.572623	0.58672	0.642772	0.73688	0.55403	0.676199	0.676125	0.604114	0.696022	0.579475	0.515029	0.665489	-0.653621	-0.684944	0.672831	-0.690429	-0.711457	0.728121	0.532689	-0.682024	-0.609219	-0.650374	-0.655781	-0.664138	0.643586	0.659047	-0.694509	-0.705158	0.796521	0.61132	0.747608	0.691587	0.670127	0.720006	0.743054	0.456753	-0.648395	0.701484
RNK	-0.644603	-0.634888	-0.630159	-0.641216	-0.633661	-0.638541	-0.638	-0.6268	0.498006	-0.645831	0.652036	-0.622845	-0.63859	-0.631896	-0.640184	-0.618542	-0.655308	-0.637405	-0.63521	-0.620877	-0.622773	-0.633249	-0.633322	0.517933	0.589591	-0.636904	0.658715	0.708287	-0.613879	-0.634143	0.73032	0.521025	0.52812	0.482266	0.362213	-0.617181	-0.634627	0.718094	0.544902	-0.633085	-0.652287	-0.61561	-0.645967	-0.614933	-0.502076	-0.653168	-0.57341	0.509528	-0.627707
N'-Formylkynurenine	-0.65262	-0.623952	-0.625861	-0.631431	-0.635207	-0.635372	-0.63072	-0.63218	0.559993	-0.640344	0.66498	-0.63147	-0.639485	-0.644745	-0.647232	-0.602957	-0.653664	-0.637631	-0.627312	-0.60586	-0.606673	-0.616041	-0.617634	0.61149	0.501418	-0.623516	0.555979	0.718709	-0.602044	-0.624604	0.723771	0.325773	0.518587	0.692706	0.437684	-0.598694	-0.622277	0.624843	0.556001	-0.621146	-0.633106	-0.60278	-0.653065	-0.612407	-0.53647	-0.653823	-0.588887	0.599093	-0.639301
(±)11(12)-DiHET	0.594848	0.782247	0.637222	0.768348	0.615792	0.617099	0.717643	0.513046	-0.591352	0.778166	-0.622197	0.491869	0.539882	0.497143	0.695018	0.810172	0.576808	0.561136	0.724287	0.860639	0.816006	0.667582	0.804132	-0.596575	-0.62876	0.787144	-0.633898	-0.638443	0.818073	0.668662	-0.625101	-0.562629	-0.596733	-0.581126	-0.583848	0.829932	0.833272	-0.632784	-0.640026	0.605991	0.62923	0.834368	0.577547	0.457403	0.0961899	0.642535	0.289912	-0.592756	0.476298
Eleutheroside E	0.61291	0.756129	0.662365	0.762288	0.647806	0.697312	0.704343	0.600661	-0.648429	0.74602	-0.674352	0.598952	0.609134	0.574235	0.713939	0.792406	0.637742	0.630309	0.733078	0.798414	0.777444	0.708375	0.782617	-0.666714	-0.652622	0.807722	-0.637826	-0.661501	0.769819	0.706456	-0.648718	-0.536794	-0.619133	-0.700191	-0.664802	0.817836	0.771119	-0.624744	-0.703057	0.561094	0.715785	0.796887	0.601451	0.602988	0.249152	0.667216	0.434098	-0.665457	0.560799
3-[2-(3-Hydroxyphenyl)ethyl]-5-methoxyphenol	0.639622	0.35604	0.395475	0.404673	0.506791	0.486655	0.406061	0.547406	-0.534196	0.409055	-0.555257	0.567196	0.550311	0.611229	0.548537	0.267153	0.581776	0.577106	0.390445	0.341497	0.282203	0.367205	0.371044	-0.52794	-0.542965	0.408735	-0.548807	-0.561128	0.42778	0.382433	-0.54289	-0.488469	-0.520823	-0.528673	-0.52663	0.32446	0.331686	-0.559704	-0.5618	0.668462	0.5035	0.42843	0.600946	0.673524	0.923396	0.588868	0.600781	-0.524592	0.682224
4-methyl-5-oxo-2-pentyl-2,5-dihydrofuran-3-carboxylic acid	-0.727882	-0.708383	-0.709628	-0.716049	-0.715561	-0.718634	-0.716441	-0.710412	0.478382	-0.720073	0.781757	-0.716194	-0.724138	-0.70555	-0.716336	-0.686423	-0.740606	-0.714776	-0.717941	-0.68874	-0.692274	-0.707709	-0.704171	0.848935	0.730997	-0.710103	0.756256	0.635513	-0.700117	-0.71337	0.701654	0.842908	0.880812	0.662641	0.671531	-0.694491	-0.705698	0.812018	0.748076	-0.694681	-0.698099	-0.700625	-0.746598	-0.705588	-0.584045	-0.73895	-0.65857	0.850927	-0.729733
Capryloylglycine	0.858207	0.795337	0.828625	0.813968	0.831337	0.864137	0.813784	0.865889	-0.819857	0.804731	-0.872745	0.876842	0.857545	0.861289	0.840802	0.76863	0.875461	0.877732	0.828753	0.756087	0.770354	0.821186	0.795534	-0.895565	-0.806482	0.816232	-0.786306	-0.80182	0.779321	0.831027	-0.742545	-0.801017	-0.865524	-0.867357	-0.911188	0.792639	0.761079	-0.796837	-0.868138	0.797621	0.835308	0.75797	0.862599	0.881043	0.768355	0.860998	0.838114	-0.898862	0.884356
Akebia saponin D	-0.796714	-0.753755	-0.766719	-0.763582	-0.776807	-0.779773	-0.766785	-0.778773	0.653899	-0.771205	0.8076	-0.785833	-0.787418	-0.785816	-0.782741	-0.726944	-0.802594	-0.78369	-0.766599	-0.725173	-0.731378	-0.754579	-0.746198	0.857155	0.618701	-0.755388	0.670524	0.774796	-0.733271	-0.765072	0.731459	0.670839	0.830539	0.791731	0.697952	-0.726599	-0.736241	0.777742	0.690015	-0.754231	-0.766788	-0.722553	-0.804518	-0.765041	-0.675018	-0.801295	-0.739439	0.846439	-0.795669
Parthenolide	0.760569	0.499569	0.570585	0.543646	0.648754	0.643203	0.554822	0.716001	-0.652808	0.543895	-0.679816	0.724498	0.701708	0.762419	0.662706	0.420086	0.731154	0.735959	0.551501	0.455829	0.432525	0.539483	0.500399	-0.654692	-0.663371	0.533443	-0.671316	-0.687409	0.521238	0.55318	-0.662156	-0.606146	-0.648646	-0.64847	-0.64963	0.462606	0.466942	-0.688481	-0.682262	0.750864	0.637531	0.511162	0.735755	0.804069	0.988521	0.714379	0.770667	-0.648973	0.816099
Syringetin	-0.715523	-0.651155	-0.662851	-0.663816	-0.67363	-0.676495	-0.665709	-0.685075	0.541499	-0.669254	0.657472	-0.687857	-0.691421	-0.689678	-0.679016	-0.617335	-0.718811	-0.709473	-0.666934	-0.633216	-0.629443	-0.656125	-0.655194	0.675869	0.692638	-0.657133	0.735654	0.63472	-0.648727	-0.660995	0.600262	0.91346	0.817664	0.445965	0.641414	-0.636936	-0.637801	0.802386	0.640058	-0.712747	-0.685652	-0.630982	-0.71394	-0.701154	-0.634976	-0.718699	-0.64916	0.6657	-0.718407
Pachymic acid	-0.700585	-0.661614	-0.678106	-0.672192	-0.691115	-0.691896	-0.675736	-0.694893	0.511004	-0.675027	0.704172	-0.693361	-0.703452	-0.70072	-0.683415	-0.639747	-0.715262	-0.695254	-0.674221	-0.630729	-0.641118	-0.677194	-0.650943	0.656623	0.59865	-0.6632	0.672659	0.70979	-0.632376	-0.678876	0.710875	0.653915	0.68908	0.547695	0.479073	-0.632953	-0.648397	0.768937	0.582891	-0.675111	-0.695883	-0.63287	-0.707899	-0.687846	-0.601767	-0.704902	-0.663111	0.646121	-0.701558
Ligustilide	0.734707	0.501765	0.562432	0.547917	0.639271	0.64622	0.548707	0.70229	-0.544203	0.541638	-0.71428	0.713046	0.692092	0.740059	0.653504	0.434586	0.722026	0.716274	0.551267	0.462716	0.439901	0.548315	0.507846	-0.659979	-0.689828	0.549544	-0.71015	-0.665022	0.522669	0.556512	-0.699275	-0.662131	-0.663176	-0.596561	-0.5669	0.475938	0.474084	-0.733288	-0.682459	0.712364	0.645047	0.52999	0.717447	0.800631	0.940554	0.700966	0.744945	-0.661459	0.793928
Gibberellic acid	0.732467	0.863683	0.781988	0.859577	0.772598	0.77488	0.826738	0.70653	-0.674644	0.858567	-0.791998	0.678592	0.716072	0.691088	0.808793	0.887541	0.735525	0.720615	0.839552	0.889133	0.880966	0.808661	0.85634	-0.778161	-0.639528	0.862572	-0.672098	-0.763307	0.851492	0.805953	-0.703203	-0.674985	-0.75698	-0.726609	-0.680548	0.881285	0.881092	-0.739626	-0.685533	0.697421	0.755918	0.86911	0.729059	0.641329	0.322663	0.765785	0.537973	-0.776599	0.654302
Veratrole	-0.698843	-0.650691	-0.669818	-0.660517	-0.683424	-0.687923	-0.667109	-0.688778	0.645141	-0.664064	0.770072	-0.695448	-0.693041	-0.700413	-0.692304	-0.624959	-0.696898	-0.682725	-0.664157	-0.61873	-0.626628	-0.653326	-0.63842	0.736446	0.535822	-0.651179	0.547946	0.735983	-0.632666	-0.665462	0.729217	0.313931	0.560963	0.877777	0.581817	-0.623381	-0.634509	0.587392	0.652878	-0.647677	-0.651178	-0.627111	-0.707119	-0.669683	-0.611683	-0.691339	-0.66577	0.739582	-0.701476
Flavokawain A	0.842735	0.777015	0.808425	0.803957	0.878497	0.849822	0.805727	0.877381	-0.795684	0.78118	-0.839419	0.834589	0.855959	0.892023	0.850199	0.764908	0.839955	0.841634	0.813272	0.719226	0.741677	0.818973	0.7159	-0.86132	-0.677335	0.778782	-0.69263	-0.824577	0.728509	0.811142	-0.746871	-0.637534	-0.796832	-0.883323	-0.806256	0.737756	0.744184	-0.752678	-0.769968	0.788223	0.802461	0.761862	0.834968	0.858522	0.762696	0.818897	0.84021	-0.855296	0.845404
Citral	-0.650926	-0.631274	-0.631806	-0.638862	-0.638334	-0.646296	-0.637799	-0.632859	0.478185	-0.642928	0.791076	-0.642172	-0.641371	-0.632219	-0.652112	-0.61347	-0.652753	-0.627968	-0.641672	-0.614499	-0.615918	-0.623448	-0.626861	0.848209	0.531377	-0.634151	0.536355	0.585314	-0.629538	-0.634126	0.599996	0.571918	0.737018	0.794465	0.636221	-0.619047	-0.622378	0.600876	0.644352	-0.590816	-0.588493	-0.627874	-0.670947	-0.613283	-0.524393	-0.654582	-0.589141	0.866171	-0.650817
Histamine	-0.677267	-0.647179	-0.643248	-0.658691	-0.658139	-0.660715	-0.653298	-0.653036	0.472476	-0.660321	0.65955	-0.657394	-0.664803	-0.6517	-0.664297	-0.625708	-0.685825	-0.667849	-0.656576	-0.635256	-0.630474	-0.647195	-0.648775	0.734867	0.656914	-0.659391	0.69741	0.577699	-0.647989	-0.649704	0.565316	0.916477	0.862214	0.476641	0.650531	-0.639248	-0.636824	0.77691	0.634438	-0.663898	-0.666674	-0.644538	-0.681828	-0.668064	-0.56202	-0.689703	-0.602601	0.727433	-0.676267
L-Kynurenine	-0.507183	-0.491414	-0.491114	-0.495695	-0.498082	-0.497538	-0.496357	-0.495125	0.734464	-0.494195	0.346705	-0.490001	-0.491422	-0.505516	-0.51381	-0.476272	-0.494688	-0.517025	-0.493187	-0.478048	-0.47943	-0.480853	-0.484019	0.318235	0.426365	-0.493162	0.412433	0.58742	-0.479945	-0.487747	0.448925	0.185839	0.29383	0.51435	0.542033	-0.483912	-0.472317	0.383412	0.463746	-0.517411	-0.526804	-0.456684	-0.480739	-0.489921	-0.4032	-0.503927	-0.45845	0.289237	-0.487122
3-(tert-butyl)-1-methyl-N-(6-quinoxalinyl)-1H-pyrazole-5-carboxamide	-0.619638	-0.583348	-0.597305	-0.592937	-0.608682	-0.611442	-0.59826	-0.616096	0.560933	-0.587695	0.565369	-0.607611	-0.622189	-0.622175	-0.602546	-0.559268	-0.62925	-0.627391	-0.591316	-0.556778	-0.564369	-0.600155	-0.575317	0.357393	0.746052	-0.58582	0.763612	0.698704	-0.562745	-0.59739	0.780291	0.454171	0.376233	0.420743	0.359434	-0.567077	-0.581006	0.702721	0.64417	-0.634139	-0.637182	-0.564197	-0.614146	-0.626501	-0.531436	-0.616118	-0.585302	0.348112	-0.617938
Valepotriate	-0.337007	-0.330465	-0.330032	-0.334006	-0.332989	-0.330171	-0.333178	-0.330779	0.170529	-0.336751	0.305756	-0.335515	-0.338133	-0.322373	-0.32646	-0.320302	-0.349053	-0.336499	-0.336581	-0.322083	-0.32373	-0.330314	-0.328509	0.484291	0.395563	-0.33236	0.402272	0.212379	-0.327813	-0.333192	0.266548	0.58151	0.58984	0.272716	0.432493	-0.327417	-0.332824	0.436643	0.400677	-0.324932	-0.334748	-0.329842	-0.348267	-0.339911	-0.269136	-0.349795	-0.303216	0.472708	-0.345301
3alpha-Dihydrocadambine	0.860428	0.747439	0.842952	0.765703	0.866139	0.871742	0.801242	0.913169	-0.724992	0.750578	-0.86513	0.921683	0.910757	0.91428	0.810358	0.707985	0.891192	0.883301	0.79736	0.652585	0.703511	0.829505	0.70903	-0.835774	-0.831493	0.7438	-0.84186	-0.811954	0.690876	0.831075	-0.81194	-0.813529	-0.835593	-0.770085	-0.773237	0.695469	0.689579	-0.866157	-0.841596	0.813934	0.842527	0.673867	0.885297	0.922464	0.881812	0.843267	0.961964	-0.835991	0.92197
(±)8-HEPE	0.67572	0.844807	0.766957	0.844439	0.747749	0.754994	0.800215	0.701403	-0.696403	0.827071	-0.695834	0.630163	0.674535	0.671759	0.767231	0.894642	0.696413	0.709212	0.835923	0.863964	0.875435	0.810529	0.817567	-0.65656	-0.704509	0.836781	-0.704946	-0.735791	0.790601	0.796435	-0.719627	-0.568282	-0.631913	-0.689351	-0.657039	0.879503	0.878552	-0.696638	-0.723432	0.61388	0.721695	0.833314	0.662306	0.611361	0.216761	0.707485	0.501955	-0.64906	0.593981
5,7-dihydroxy-3-(4-hydroxyphenyl)-4H-chromen-4-one	-0.670583	-0.651056	-0.67169	-0.659777	-0.684892	-0.688253	-0.666851	-0.684911	0.525937	-0.653053	0.626889	-0.686936	-0.700122	-0.684074	-0.662715	-0.634253	-0.697634	-0.68107	-0.660552	-0.611534	-0.631318	-0.681264	-0.636424	0.533796	0.704904	-0.657433	0.762016	0.705563	-0.616886	-0.676793	0.749603	0.654078	0.610068	0.44934	0.447179	-0.625345	-0.632826	0.795284	0.630153	-0.667406	-0.722121	-0.620803	-0.678572	-0.694558	-0.568769	-0.680316	-0.661695	0.516929	-0.679252
Prohydrojasmon	-0.615316	-0.599878	-0.60004	-0.606374	-0.605627	-0.607876	-0.60612	-0.598667	0.466804	-0.608342	0.613675	-0.597229	-0.608341	-0.598422	-0.606574	-0.583972	-0.622856	-0.608473	-0.606811	-0.584205	-0.587877	-0.603181	-0.596646	0.581526	0.526642	-0.601233	0.585537	0.582899	-0.588083	-0.603144	0.512489	0.768993	0.684182	0.379982	0.499662	-0.585468	-0.583021	0.681291	0.487107	-0.605477	-0.607885	-0.576737	-0.618834	-0.590683	-0.488736	-0.623846	-0.554299	0.578699	-0.60445
12,13-EODE	-0.684483	-0.668774	-0.66845	-0.675306	-0.674787	-0.681826	-0.675685	-0.666719	0.547089	-0.67851	0.799312	-0.677805	-0.677214	-0.665475	-0.688405	-0.649656	-0.68569	-0.663616	-0.677363	-0.65046	-0.652721	-0.658967	-0.663186	0.866306	0.598082	-0.671358	0.588903	0.62305	-0.66783	-0.670547	0.646103	0.568803	0.750269	0.849404	0.699511	-0.657077	-0.659595	0.627117	0.714664	-0.630311	-0.630902	-0.664188	-0.703111	-0.649448	-0.545275	-0.688806	-0.620581	0.880018	-0.683858
Galangin	-0.667446	-0.644567	-0.667118	-0.653831	-0.680986	-0.684936	-0.661209	-0.682657	0.520051	-0.646902	0.62497	-0.685499	-0.697697	-0.682127	-0.658266	-0.627206	-0.695052	-0.678268	-0.654993	-0.604021	-0.624081	-0.676489	-0.630117	0.532442	0.700165	-0.651804	0.757829	0.701672	-0.610277	-0.672098	0.746841	0.650696	0.607856	0.447261	0.442396	-0.618407	-0.625509	0.792241	0.626005	-0.663342	-0.718921	-0.614296	-0.675738	-0.694133	-0.57309	-0.676808	-0.662394	0.51571	-0.678204
Octopine	-0.803099	-0.701952	-0.669364	-0.732595	-0.728592	-0.722425	-0.703073	-0.72419	0.724966	-0.73946	0.747176	-0.711566	-0.721508	-0.759339	-0.790091	-0.663329	-0.768721	-0.763497	-0.708148	-0.719778	-0.669861	-0.666519	-0.714828	0.719995	0.657054	-0.738606	0.697213	0.817155	-0.733214	-0.67655	0.783132	0.536555	0.680173	0.762184	0.64373	-0.699148	-0.712995	0.751849	0.703816	-0.79166	-0.73649	-0.751458	-0.765079	-0.763116	-0.736732	-0.793316	-0.641788	0.703784	-0.775498
Thromboxane B2-biotin	-0.680763	-0.662637	-0.661879	-0.669252	-0.66934	-0.676061	-0.668928	-0.661127	0.727013	-0.670018	0.715792	-0.667199	-0.66268	-0.664855	-0.69127	-0.645671	-0.669344	-0.667113	-0.672445	-0.645879	-0.647525	-0.649192	-0.65562	0.773509	0.478345	-0.665596	0.465441	0.651469	-0.662185	-0.66135	0.503268	0.515158	0.679977	0.811686	0.781401	-0.653441	-0.634314	0.520984	0.611308	-0.637468	-0.63347	-0.639091	-0.680494	-0.638578	-0.539787	-0.68016	-0.614963	0.778674	-0.668128
Aminopurine	-0.640683	-0.617447	-0.619114	-0.626408	-0.631692	-0.636949	-0.626688	-0.625152	0.61884	-0.619997	0.592798	-0.629313	-0.632276	-0.622493	-0.637694	-0.59915	-0.640316	-0.640275	-0.628573	-0.600542	-0.602113	-0.621938	-0.61465	0.615447	0.599697	-0.627707	0.603362	0.563865	-0.622533	-0.623118	0.428942	0.858783	0.7383	0.432655	0.720984	-0.614315	-0.584857	0.644193	0.580327	-0.641112	-0.636426	-0.599037	-0.636362	-0.636422	-0.525262	-0.646353	-0.585617	0.614083	-0.636065
6-(7-methyloctyl)-1H,3H,4H,6H-furo[3,4-c]furan-1-one	-0.705183	-0.742176	-0.706535	-0.743091	-0.707438	-0.704792	-0.731714	-0.673626	0.710184	-0.745435	0.648242	-0.668296	-0.681327	-0.666824	-0.731099	-0.736527	-0.697457	-0.695827	-0.737508	-0.746095	-0.740088	-0.708191	-0.737934	0.78771	0.598688	-0.742098	0.601179	0.625687	-0.745447	-0.71428	0.478474	0.822078	0.86427	0.647209	0.868905	-0.746522	-0.729635	0.667196	0.658824	-0.691421	-0.69727	-0.727505	-0.698301	-0.648471	-0.457617	-0.722866	-0.576708	0.77517	-0.666805
2,3-dihydroxypropyl 12-methyltridecanoate	-0.581746	-0.533373	-0.55077	-0.544249	-0.568141	-0.567466	-0.548547	-0.574615	0.423801	-0.547286	0.573376	-0.57438	-0.585024	-0.586721	-0.561889	-0.50927	-0.593722	-0.575146	-0.541399	-0.505438	-0.511312	-0.549155	-0.525475	0.453182	0.541462	-0.537715	0.609021	0.649071	-0.507627	-0.550364	0.716599	0.383391	0.439303	0.463037	0.277076	-0.503856	-0.529743	0.655563	0.505117	-0.570909	-0.587857	-0.516078	-0.584575	-0.579319	-0.528584	-0.581112	-0.556908	0.439951	-0.58537
Artemether	0.521742	0.516833	0.684067	0.501918	0.624879	0.660305	0.582568	0.692738	-0.514467	0.477552	-0.538681	0.735027	0.701473	0.650596	0.486501	0.509957	0.621726	0.615086	0.570936	0.356302	0.495504	0.665465	0.456	-0.516507	-0.531956	0.475375	-0.534847	-0.543459	0.378697	0.663096	-0.523728	-0.481587	-0.509391	-0.511049	-0.512137	0.444328	0.41329	-0.546592	-0.53699	0.452269	0.640087	0.318866	0.598731	0.647778	0.527963	0.528724	0.834551	-0.511114	0.630598
Hydroprotopine	0.744136	0.485257	0.564994	0.530696	0.648049	0.642592	0.544092	0.717153	-0.65253	0.52421	-0.658427	0.724466	0.701315	0.760851	0.650771	0.409947	0.721208	0.727897	0.541301	0.431842	0.416746	0.539143	0.478687	-0.634131	-0.667038	0.521434	-0.669086	-0.671094	0.499472	0.549331	-0.644678	-0.607671	-0.635924	-0.628549	-0.652912	0.446647	0.444839	-0.676789	-0.681249	0.732688	0.638967	0.49362	0.721177	0.80966	0.986195	0.697534	0.782167	-0.628015	0.807919
1-(4-methoxyphenyl)propane-1,2-diol	0.759734	0.564166	0.691503	0.590579	0.725782	0.737755	0.634512	0.80476	-0.676987	0.578717	-0.714488	0.83197	0.799609	0.820896	0.673778	0.50342	0.783142	0.782236	0.625989	0.46025	0.504595	0.661962	0.537893	-0.680742	-0.692183	0.573531	-0.700252	-0.720049	0.520451	0.670318	-0.696409	-0.623749	-0.667953	-0.678754	-0.667542	0.50451	0.492594	-0.718443	-0.708591	0.722527	0.726848	0.488779	0.776194	0.854272	0.944591	0.728745	0.913737	-0.675075	0.8516
Griffonilide	0.598841	0.790051	0.709304	0.761505	0.647573	0.676519	0.748083	0.568899	-0.633301	0.772001	-0.65175	0.602701	0.620562	0.53786	0.685706	0.810148	0.621003	0.591577	0.738221	0.814298	0.817455	0.720238	0.811073	-0.63615	-0.620417	0.786642	-0.621493	-0.684023	0.793689	0.730421	-0.688317	-0.431013	-0.567696	-0.710105	-0.59406	0.811272	0.79821	-0.617487	-0.671326	0.593021	0.704563	0.769308	0.620813	0.514117	0.155417	0.658431	0.436306	-0.628919	0.534265
4',7-Dimethoxyisoflavone	-0.573992	-0.557011	-0.546735	-0.562319	-0.550368	-0.551496	-0.559516	-0.54266	0.382922	-0.569186	0.554752	-0.552916	-0.558336	-0.538398	-0.560082	-0.534394	-0.579503	-0.561671	-0.559155	-0.553143	-0.545023	-0.543369	-0.563706	0.67144	0.642825	-0.56261	0.650768	0.463058	-0.566391	-0.550292	0.527378	0.763043	0.760885	0.476176	0.603207	-0.554239	-0.561634	0.673964	0.636887	-0.567518	-0.556989	-0.561526	-0.583052	-0.555645	-0.455505	-0.587768	-0.492629	0.663475	-0.572729
Valerophenone	0.721034	0.520386	0.622103	0.541136	0.667914	0.670737	0.58772	0.713325	-0.582305	0.542509	-0.699093	0.774356	0.744841	0.740847	0.637279	0.44412	0.725535	0.699729	0.556953	0.437383	0.455285	0.586095	0.514155	-0.672435	-0.627852	0.538614	-0.653585	-0.672166	0.523775	0.601413	-0.659757	-0.623325	-0.666835	-0.625339	-0.593978	0.455196	0.449109	-0.699716	-0.645433	0.724517	0.686944	0.482365	0.741723	0.788979	0.921481	0.695927	0.830496	-0.669788	0.803007
1-Methyladenine	-0.566855	-0.543537	-0.540075	-0.551288	-0.549598	-0.548628	-0.548534	-0.544926	0.449899	-0.554614	0.50233	-0.538718	-0.554095	-0.551168	-0.553366	-0.525066	-0.572433	-0.5632	-0.545796	-0.53317	-0.530755	-0.544343	-0.543499	0.410228	0.533086	-0.547411	0.600962	0.590884	-0.530652	-0.542779	0.561962	0.614617	0.522548	0.284712	0.360422	-0.528994	-0.537921	0.663757	0.449723	-0.577803	-0.579361	-0.525876	-0.559226	-0.548222	-0.460846	-0.573526	-0.500209	0.394466	-0.551687
Agmatine	-0.609913	-0.578223	-0.584229	-0.585429	-0.595	-0.593408	-0.587519	-0.596017	0.706131	-0.586927	0.472625	-0.590951	-0.597558	-0.608893	-0.603827	-0.556482	-0.605927	-0.615321	-0.582018	-0.55832	-0.560963	-0.575755	-0.570627	0.401074	0.541972	-0.580128	0.564993	0.698154	-0.558233	-0.581111	0.627414	0.306083	0.395542	0.537628	0.497398	-0.560389	-0.565127	0.564455	0.541474	-0.617349	-0.62926	-0.544042	-0.590206	-0.594354	-0.509843	-0.607975	-0.559901	0.37112	-0.595064
16α-Hydroxydehydroepiandrosterone	0.840349	0.871323	0.903992	0.873293	0.911476	0.892686	0.89223	0.902766	-0.860542	0.852199	-0.761111	0.860974	0.8905	0.887741	0.855389	0.873072	0.864573	0.876218	0.894826	0.804012	0.859643	0.91443	0.808265	-0.723975	-0.870349	0.839086	-0.867675	-0.847712	0.791298	0.902669	-0.78872	-0.796423	-0.777856	-0.705321	-0.829378	0.837595	0.840156	-0.853422	-0.850102	0.816764	0.868695	0.791644	0.847973	0.841238	0.605807	0.837292	0.847218	-0.708777	0.829862
2-Amino-1,3,4-octadecanetriol	-0.800913	-0.644927	-0.717815	-0.666567	-0.71845	-0.751299	-0.686006	-0.789002	0.671449	-0.669886	0.797304	-0.814628	-0.784474	-0.799535	-0.720055	-0.58542	-0.813125	-0.811914	-0.688705	-0.593255	-0.604378	-0.68798	-0.658598	0.702551	0.784795	-0.659175	0.791892	0.758274	-0.634886	-0.703056	0.758466	0.745727	0.706359	0.652894	0.664283	-0.621849	-0.610224	0.795581	0.76124	-0.767182	-0.735326	-0.593508	-0.807664	-0.829307	-0.863635	-0.785842	-0.823739	0.708221	-0.854257
L-Alanyl-L-proline	0.598483	0.783226	0.675044	0.751285	0.60736	0.610982	0.731779	0.5214	-0.592668	0.779563	-0.628671	0.521516	0.555114	0.498136	0.665428	0.797565	0.586792	0.568132	0.728588	0.837972	0.819881	0.671529	0.804527	-0.668341	-0.540661	0.750476	-0.55264	-0.616058	0.796906	0.685283	-0.555229	-0.563301	-0.656524	-0.631141	-0.633904	0.806954	0.820094	-0.593602	-0.591048	0.601319	0.600703	0.764871	0.605421	0.42192	0.0956652	0.645303	0.339277	-0.663613	0.492539
L-cysteine	0.434668	0.519296	0.601272	0.477572	0.45999	0.55682	0.537511	0.492446	-0.459745	0.491689	-0.498841	0.626552	0.563373	0.438071	0.421849	0.501261	0.528918	0.493403	0.511868	0.441927	0.525598	0.563422	0.561955	-0.477401	-0.480784	0.508471	-0.477394	-0.48966	0.477256	0.590948	-0.48314	-0.406914	-0.449677	-0.487667	-0.460152	0.501254	0.440894	-0.477801	-0.493808	0.404198	0.603654	0.353269	0.519533	0.482648	0.295219	0.497701	0.584826	-0.476097	0.509529
Alisol B 23-acetate	-0.60186	-0.560313	-0.558845	-0.571683	-0.566507	-0.577151	-0.563773	-0.571465	0.389827	-0.583778	0.719165	-0.580377	-0.577139	-0.580225	-0.591053	-0.538594	-0.603561	-0.576029	-0.569455	-0.552344	-0.5436	-0.547369	-0.5664	0.757736	0.420654	-0.569423	0.46758	0.580154	-0.556137	-0.560501	0.614833	0.417451	0.638913	0.729751	0.461612	-0.545665	-0.563651	0.572776	0.526625	-0.538734	-0.540196	-0.561109	-0.61402	-0.559707	-0.515604	-0.606068	-0.529828	0.763854	-0.600636
Obscurolide A1	-0.573489	-0.551845	-0.553145	-0.559149	-0.561565	-0.562447	-0.558948	-0.561294	0.536181	-0.55907	0.490106	-0.552422	-0.568391	-0.569649	-0.563776	-0.532532	-0.580275	-0.578197	-0.552686	-0.535656	-0.537595	-0.555823	-0.547914	0.318286	0.624082	-0.55466	0.664864	0.669663	-0.531282	-0.554518	0.708984	0.380503	0.348545	0.379673	0.312043	-0.536752	-0.55314	0.64599	0.538841	-0.589256	-0.60184	-0.532045	-0.562196	-0.565388	-0.467669	-0.575456	-0.519511	0.298664	-0.559882
Salvianolic acid C	-0.507656	-0.488435	-0.492221	-0.493018	-0.499655	-0.498617	-0.494762	-0.49859	0.730739	-0.492	0.356485	-0.494617	-0.493045	-0.508621	-0.513644	-0.473672	-0.495216	-0.516875	-0.493198	-0.472042	-0.475683	-0.479621	-0.478782	0.371257	0.385355	-0.489183	0.371889	0.568773	-0.474899	-0.487887	0.409934	0.197778	0.338967	0.551073	0.581544	-0.478779	-0.465336	0.363441	0.450498	-0.508072	-0.519197	-0.450089	-0.483649	-0.489713	-0.410671	-0.503849	-0.466336	0.342792	-0.490925
7-demethylsuberosin	-0.874023	-0.828844	-0.804605	-0.83776	-0.846569	-0.831943	-0.841112	-0.801179	0.704455	-0.845224	0.918479	-0.828831	-0.846342	-0.818088	-0.873916	-0.785213	-0.850977	-0.813668	-0.816682	-0.822614	-0.796904	-0.798207	-0.831831	0.89651	0.843761	-0.843414	0.857734	0.822229	-0.871654	-0.808499	0.837264	0.851063	0.88568	0.805363	0.78309	-0.805756	-0.8137	0.888833	0.869414	-0.894076	-0.833994	-0.863175	-0.88033	-0.826282	-0.73179	-0.876409	-0.747835	0.903525	-0.856041
Diacetoxyscirpenol	0.772987	0.540699	0.647858	0.576512	0.704193	0.691544	0.606867	0.785623	-0.659774	0.570504	-0.698561	0.772152	0.754922	0.816453	0.670439	0.474148	0.765384	0.778671	0.608511	0.460455	0.480212	0.614756	0.508491	-0.683347	-0.685955	0.540289	-0.692323	-0.694326	0.505991	0.621925	-0.669363	-0.647956	-0.684206	-0.659791	-0.676768	0.485486	0.499087	-0.711296	-0.700449	0.73825	0.652489	0.492681	0.765873	0.820759	0.960837	0.72217	0.854076	-0.677782	0.838114
Mesterolone	-0.507969	-0.479016	-0.485835	-0.48555	-0.497133	-0.498029	-0.487645	-0.498722	0.745448	-0.482654	0.39011	-0.497277	-0.491086	-0.509522	-0.514584	-0.462552	-0.491373	-0.513683	-0.487333	-0.461413	-0.463774	-0.470904	-0.469078	0.416005	0.375753	-0.482411	0.342594	0.553282	-0.472015	-0.481008	0.389773	0.174018	0.34193	0.622012	0.62832	-0.471253	-0.452261	0.322385	0.472708	-0.499091	-0.501445	-0.446624	-0.485644	-0.492121	-0.42727	-0.499968	-0.472147	0.396006	-0.496182
5-Hydroxyindole-3-acetic acid	-0.512798	-0.491542	-0.494978	-0.496132	-0.502532	-0.501523	-0.498444	-0.50166	0.732679	-0.495011	0.351174	-0.497471	-0.498126	-0.512684	-0.516149	-0.474742	-0.500881	-0.522592	-0.494647	-0.475598	-0.478174	-0.483445	-0.483458	0.325091	0.427583	-0.492697	0.41607	0.591006	-0.478699	-0.49062	0.453729	0.192017	0.302212	0.516723	0.542334	-0.481665	-0.471119	0.390809	0.464939	-0.522584	-0.530861	-0.454632	-0.487289	-0.497228	-0.417367	-0.50864	-0.469514	0.295615	-0.495379
Quinone	-0.654311	-0.628324	-0.668368	-0.635446	-0.667886	-0.678637	-0.649609	-0.6836	0.405014	-0.632031	0.784219	-0.692042	-0.689925	-0.673636	-0.640067	-0.612393	-0.685742	-0.657951	-0.652656	-0.576816	-0.609085	-0.663731	-0.607587	0.818377	0.622721	-0.622879	0.642853	0.595164	-0.588382	-0.667883	0.69091	0.625938	0.747625	0.724235	0.559319	-0.599827	-0.610567	0.696861	0.682213	-0.585839	-0.630019	-0.592215	-0.690974	-0.663705	-0.566731	-0.658706	-0.676369	0.8305	-0.684225
Sedanolide	0.319739	0.162786	0.150831	0.193857	0.211467	0.204381	0.175319	0.228907	0.0144733	0.207362	-0.397583	0.234067	0.235564	0.265432	0.259522	0.111743	0.286234	0.259453	0.173175	0.189495	0.12814	0.144224	0.19444	-0.323388	-0.335094	0.199963	-0.379085	-0.239955	0.22635	0.151403	-0.383888	-0.406877	-0.339555	-0.161456	-0.0614723	0.159707	0.190294	-0.41789	-0.283484	0.328761	0.199532	0.252744	0.30484	0.30553	0.457352	0.29888	0.21935	-0.340813	0.329698
Sclareol Glycol	-0.479432	-0.468644	-0.456963	-0.474205	-0.465953	-0.463031	-0.468225	-0.456586	0.392773	-0.481299	0.435417	-0.449321	-0.466309	-0.468114	-0.476678	-0.454436	-0.482428	-0.470426	-0.462713	-0.464317	-0.45843	-0.45851	-0.46821	0.317486	0.43392	-0.471207	0.500334	0.573801	-0.451821	-0.459729	0.611531	0.255116	0.313449	0.36327	0.200105	-0.45221	-0.478757	0.539923	0.394369	-0.48248	-0.496275	-0.460393	-0.470825	-0.450751	-0.37372	-0.484993	-0.408855	0.297557	-0.457765
TriacetonaMine	0.749653	0.873905	0.825559	0.861742	0.795589	0.801733	0.849976	0.74335	-0.671872	0.865722	-0.786274	0.735293	0.761525	0.720833	0.806451	0.889762	0.768945	0.749181	0.8552	0.873143	0.888047	0.837771	0.862696	-0.837251	-0.655983	0.858931	-0.692621	-0.757966	0.842708	0.84008	-0.706152	-0.72322	-0.836865	-0.754002	-0.732987	0.87425	0.875787	-0.774243	-0.711067	0.711493	0.789012	0.837813	0.764786	0.671649	0.36473	0.786539	0.615164	-0.827929	0.695508
5-Aminolevulinic acid	-0.517879	-0.497759	-0.495384	-0.503688	-0.506329	-0.502001	-0.502257	-0.501665	0.597357	-0.5063	0.390955	-0.492345	-0.50344	-0.515189	-0.516493	-0.481602	-0.512875	-0.520073	-0.496991	-0.485558	-0.484801	-0.491123	-0.491228	0.299754	0.436059	-0.498879	0.474345	0.619473	-0.478541	-0.493998	0.549405	0.235061	0.304156	0.418755	0.365244	-0.481478	-0.490373	0.490349	0.420849	-0.529312	-0.540684	-0.470235	-0.49678	-0.496009	-0.418028	-0.517255	-0.461497	0.270608	-0.495935
2-Ethyl-3-hydroxy-4H-pyran-4-one	-0.648386	-0.666536	-0.694625	-0.669673	-0.68594	-0.699525	-0.67865	-0.689638	0.399036	-0.663543	0.796389	-0.691757	-0.697058	-0.672882	-0.655236	-0.665297	-0.689204	-0.658578	-0.684587	-0.617542	-0.656255	-0.700445	-0.641978	0.800749	0.595702	-0.659085	0.634422	0.624196	-0.613766	-0.700153	0.708344	0.613405	0.731244	0.70271	0.50944	-0.641174	-0.650624	0.709776	0.646749	-0.573174	-0.653873	-0.624421	-0.687453	-0.652286	-0.497089	-0.662168	-0.662109	0.811958	-0.665893
3-hydroxy-3-methylpentanedioic acid	0.549579	0.715132	0.572867	0.694085	0.538105	0.530195	0.654648	0.439503	-0.601869	0.71809	-0.561309	0.418169	0.465248	0.432679	0.626575	0.728015	0.509835	0.501213	0.652909	0.800364	0.74911	0.580286	0.742119	-0.492816	-0.555117	0.698561	-0.548197	-0.611968	0.759697	0.589505	-0.578259	-0.400268	-0.450781	-0.562586	-0.519679	0.75488	0.774295	-0.524422	-0.572964	0.578788	0.527898	0.753042	0.528008	0.363024	0.0640042	0.583766	0.224501	-0.491966	0.419108
[truncated: 487 more columns]

## Sheet: WS_L.vs.WW_L_pos_corr
corr	Urocanic acid	Phylloquinone	gamma-Glutamylmethionine	N-[(4-hydroxy-3-methoxyphenyl)methyl]-8-methylnonanamide	Ergothioneine	Denin	Polypodine B	Oxymorphone	Anisic aldehyde	1-Palmitoylglycerol	Ambroxane	4-Ethylphenol	9,17-Octadecadiene-12,14-diyne-1,11,16-triol	1,2-dihydroxyheptadec-16-yn-4-yl acetate	3-Methoxy prostaglandin F1α	LNK	S-(-)-Cotinine	Muscone	N-p-Coumaroylspermidine	ethyl 5-methoxy-2-methyl-1-phenyl-1H-indole-3-carboxylate	Momordin Ic	p-Aminocinnamic acid	N-α-L-Acetyl-arginine	Geranylacetone	α-Linolenoyl ethanolamide	Glycyrrhizin	Palmitoleic Acid	ENH	6-Shogaol	Jasmone	β-Cortolone	Lysopa 16:0	D-Phenylalanine	Mupirocin	17α-Hydroxyprogesterone	Dehydroepiandrosterone (DHEA)	Rhynchophylline	S-Methyl-5'-thioadenosine	(9cis)-Retinal	LPC 18:3	Ingenol-3-angelate	2-(2-acetyl-3,5-dihydroxyphenyl)acetic acid	7-(2-hydroxypropan-2-yl)-1,4a-dimethyl-decahydronaphthalen-1-ol	Neotuberostemonine	Rhein 8-Glucoside	Pachymic acid	5-Hydroxyindole	N-(4-butyl-2-methylphenyl)-N'-[4-(4-methylpiperazino)phenyl]urea	13-HPODE
Urocanic acid	1	-0.753425	0.811642	0.560087	0.647035	0.523517	0.840697	0.524001	-0.661549	0.697242	0.67986	-0.576974	-0.636545	-0.537491	-0.661171	-0.5023	0.403932	0.677253	0.589724	0.905828	0.574236	0.443947	0.45649	0.650186	0.705092	0.741882	-0.565042	-0.723023	-0.583749	-0.596466	-0.576665	-0.679054	0.795713	0.843327	-0.560546	-0.618058	-0.745104	0.490623	-0.670778	0.832959	-0.433477	0.927437	-0.524244	0.6281	0.769078	0.623094	0.681769	0.787038	-0.559339
Phylloquinone	-0.753425	1	-0.671929	-0.785052	-0.67798	-0.631211	-0.844216	-0.606091	0.952993	-0.632435	-0.832019	0.742659	0.757872	0.507418	0.799497	0.671732	-0.611344	-0.565484	-0.70275	-0.686403	-0.455271	-0.705581	-0.572573	-0.717856	-0.79308	-0.546246	0.785216	0.685117	0.680782	0.861588	0.755051	0.911811	-0.444071	-0.63034	0.692663	0.796879	0.792976	-0.503186	0.80721	-0.649124	0.509369	-0.616855	0.570873	-0.868868	-0.652173	-0.712941	-0.822368	-0.491475	0.709654
gamma-Glutamylmethionine	0.811642	-0.671929	1	0.548621	0.621897	0.634621	0.671333	0.379725	-0.665431	0.499148	0.630991	-0.720439	-0.430773	-0.607683	-0.621579	-0.443166	0.72426	0.50079	0.618463	0.626516	0.794168	0.667399	0.614923	0.520772	0.676833	0.475704	-0.500012	-0.704876	-0.596639	-0.458766	-0.39068	-0.545347	0.590662	0.550996	-0.401096	-0.57098	-0.438445	0.496553	-0.435388	0.559604	-0.299727	0.754857	-0.448078	0.599285	0.895842	0.43665	0.807856	0.721142	-0.470489
N-[(4-hydroxy-3-methoxyphenyl)methyl]-8-methylnonanamide	0.560087	-0.785052	0.548621	1	0.774657	0.388937	0.513486	0.383225	-0.827127	0.44874	0.556007	-0.599153	-0.558211	-0.410821	-0.608256	-0.501017	0.435312	0.339845	0.491658	0.362953	0.182477	0.631797	0.457997	0.227566	0.71227	0.147716	-0.569659	-0.379179	-0.479138	-0.609472	-0.5293	-0.672019	0.277857	0.353393	-0.493213	-0.526061	-0.477577	0.312067	-0.586446	0.528519	-0.479627	0.393353	-0.548495	0.45981	0.404037	0.226139	0.54495	0.161	-0.605616
Ergothioneine	0.647035	-0.67798	0.621897	0.774657	1	0.603158	0.589661	0.410443	-0.662822	0.746627	0.446739	-0.680303	-0.706697	-0.686645	-0.49977	-0.662181	0.568303	0.698105	0.315301	0.54859	0.580326	0.689011	0.752992	0.424144	0.547479	0.514288	-0.568523	-0.526149	-0.529671	-0.526362	-0.632059	-0.48659	0.655015	0.614662	-0.591151	-0.413783	-0.487843	0.258611	-0.550727	0.669376	-0.537072	0.599217	-0.467775	0.328119	0.37705	0.272086	0.479211	0.536676	-0.569469
Denin	0.523517	-0.631211	0.634621	0.388937	0.603158	1	0.791664	0.434951	-0.555333	0.824058	0.575072	-0.563135	-0.698199	-0.702034	-0.570071	-0.712771	0.708486	0.832468	0.460711	0.534536	0.734797	0.66087	0.728064	0.722277	0.40131	0.607563	-0.350344	-0.706023	-0.77842	-0.388135	-0.618533	-0.62136	0.624148	0.592243	-0.636632	-0.401276	-0.625768	0.296101	-0.312878	0.571211	-0.606695	0.401924	-0.604388	0.566166	0.447262	0.713439	0.702834	0.545394	-0.633674
Polypodine B	0.840697	-0.844216	0.671333	0.513486	0.589661	0.791664	1	0.637403	-0.743671	0.832002	0.827757	-0.503429	-0.778452	-0.5745	-0.797611	-0.698195	0.484546	0.813611	0.688697	0.866825	0.555012	0.55062	0.499408	0.868868	0.703859	0.791354	-0.508205	-0.831368	-0.779291	-0.609031	-0.762673	-0.851805	0.683937	0.869097	-0.753307	-0.68961	-0.917206	0.481273	-0.599795	0.84385	-0.501408	0.727753	-0.716228	0.803255	0.608904	0.894359	0.746541	0.680492	-0.720554
Oxymorphone	0.524001	-0.606091	0.379725	0.383225	0.410443	0.434951	0.637403	1	-0.602408	0.47156	0.847219	-0.490372	-0.551611	-0.555518	-0.548313	-0.489401	0.310615	0.442048	0.821079	0.663132	0.283372	0.451631	0.489671	0.718159	0.757501	0.673976	-0.462406	-0.465784	-0.549853	-0.523606	-0.535803	-0.54259	0.336792	0.584503	-0.484577	-0.488639	-0.612597	0.883875	-0.514779	0.614217	-0.405079	0.43913	-0.484718	0.571936	0.346484	0.521564	0.303695	0.501775	-0.453545
Anisic aldehyde	-0.661549	0.952993	-0.665431	-0.827127	-0.662822	-0.555333	-0.743671	-0.602408	1	-0.482325	-0.848488	0.696148	0.690515	0.412287	0.771567	0.70054	-0.679386	-0.397537	-0.753945	-0.532064	-0.417806	-0.779664	-0.540696	-0.57447	-0.846997	-0.388992	0.665814	0.627455	0.699712	0.734018	0.749403	0.853171	-0.28386	-0.505511	0.708785	0.749407	0.710157	-0.556644	0.676462	-0.618187	0.425117	-0.55845	0.640864	-0.837731	-0.664949	-0.555905	-0.748237	-0.373404	0.737589
1-Palmitoylglycerol	0.697242	-0.632435	0.499148	0.44874	0.746627	0.824058	0.832002	0.47156	-0.482325	1	0.481112	-0.48532	-0.789948	-0.713657	-0.49511	-0.657545	0.403705	0.985681	0.30473	0.752092	0.558406	0.4543	0.663491	0.71921	0.365529	0.818462	-0.450705	-0.608566	-0.608041	-0.486614	-0.657274	-0.583417	0.869324	0.83098	-0.640901	-0.374468	-0.737624	0.186753	-0.541431	0.797022	-0.702188	0.587712	-0.587372	0.412622	0.284327	0.712358	0.523821	0.660855	-0.567285
Ambroxane	0.67986	-0.832019	0.630991	0.556007	0.446739	0.575072	0.827757	0.847219	-0.848488	0.481112	1	-0.545107	-0.605207	-0.502436	-0.799318	-0.608377	0.516151	0.441585	0.961264	0.700138	0.403987	0.598884	0.443268	0.779014	0.920297	0.582188	-0.508915	-0.709311	-0.720713	-0.611311	-0.667672	-0.818003	0.29939	0.619106	-0.643955	-0.720246	-0.762116	0.809285	-0.541978	0.680072	-0.301707	0.569601	-0.671912	0.873934	0.641127	0.705199	0.632222	0.508634	-0.644751
4-Ethylphenol	-0.576974	0.742659	-0.720439	-0.599153	-0.680303	-0.563135	-0.503429	-0.490372	0.696148	-0.48532	-0.545107	1	0.562442	0.723652	0.386136	0.480703	-0.779326	-0.449638	-0.497798	-0.475537	-0.663784	-0.652454	-0.865047	-0.543219	-0.521383	-0.465043	0.848805	0.421318	0.427136	0.797686	0.43643	0.540817	-0.466622	-0.332322	0.353429	0.459907	0.358716	-0.498417	0.741597	-0.332354	0.557839	-0.457214	0.176005	-0.56971	-0.640343	-0.385392	-0.683918	-0.547751	0.363215
9,17-Octadecadiene-12,14-diyne-1,11,16-triol	-0.636545	0.757872	-0.430773	-0.558211	-0.706697	-0.698199	-0.778452	-0.551611	0.690515	-0.789948	-0.605207	0.562442	1	0.500787	0.551228	0.926062	-0.530158	-0.749333	-0.438322	-0.628503	-0.508133	-0.519818	-0.577874	-0.644411	-0.506281	-0.639088	0.475943	0.693232	0.818839	0.595588	0.945355	0.788789	-0.637179	-0.653946	0.918986	0.381643	0.874198	-0.412963	0.568863	-0.702237	0.725545	-0.52096	0.53044	-0.633552	-0.426065	-0.620817	-0.498202	-0.39182	0.868461
1,2-dihydroxyheptadec-16-yn-4-yl acetate	-0.537491	0.507418	-0.607683	-0.410821	-0.686645	-0.702034	-0.5745	-0.555518	0.412287	-0.713657	-0.502436	0.723652	0.500787	1	0.291658	0.421724	-0.536244	-0.711798	-0.483392	-0.583541	-0.610015	-0.390656	-0.853545	-0.641596	-0.438885	-0.649211	0.529743	0.424249	0.367527	0.496973	0.33154	0.403463	-0.626184	-0.491534	0.292945	0.207223	0.348705	-0.425271	0.465713	-0.517115	0.504671	-0.376048	0.362371	-0.340407	-0.330035	-0.46688	-0.404303	-0.641092	0.227304
3-Methoxy prostaglandin F1α	-0.661171	0.799497	-0.621579	-0.608256	-0.49977	-0.570071	-0.797611	-0.548313	0.771567	-0.49511	-0.799318	0.386136	0.551228	0.291658	1	0.523523	-0.364555	-0.493375	-0.689824	-0.680804	-0.4118	-0.69127	-0.232235	-0.67288	-0.831809	-0.441899	0.463534	0.848154	0.735073	0.544473	0.633497	0.773469	-0.311934	-0.684459	0.609581	0.897176	0.710673	-0.511382	0.435751	-0.560259	0.145971	-0.616512	0.515127	-0.770688	-0.575183	-0.615771	-0.760411	-0.461818	0.710905
LNK	-0.5023	0.671732	-0.443166	-0.501017	-0.662181	-0.712771	-0.698195	-0.489401	0.70054	-0.657545	-0.608377	0.480703	0.926062	0.421724	0.523523	1	-0.672768	-0.620021	-0.470147	-0.448304	-0.572379	-0.615514	-0.565501	-0.546277	-0.506403	-0.49253	0.280061	0.704684	0.883626	0.389007	0.957071	0.712548	-0.473822	-0.528578	0.968682	0.314304	0.783888	-0.416358	0.332812	-0.648551	0.578074	-0.445741	0.615393	-0.6267	-0.451085	-0.51187	-0.448957	-0.300993	0.904185
S-(-)-Cotinine	0.403932	-0.611344	0.72426	0.435312	0.568303	0.708486	0.484546	0.310615	-0.679386	0.403705	0.516151	-0.779326	-0.530158	-0.536244	-0.364555	-0.672768	1	0.379693	0.469186	0.232381	0.800883	0.783378	0.802494	0.441516	0.418839	0.305929	-0.459137	-0.510127	-0.625407	-0.420544	-0.532356	-0.478442	0.326215	0.229336	-0.533651	-0.347309	-0.344301	0.376775	-0.340128	0.323639	-0.423905	0.373766	-0.403467	0.588853	0.68257	0.363879	0.678478	0.425179	-0.512946
Muscone	0.677253	-0.565484	0.50079	0.339845	0.698105	0.832468	0.813611	0.442048	-0.397537	0.985681	0.441585	-0.449638	-0.749333	-0.711798	-0.493375	-0.620021	0.379693	1	0.267939	0.767802	0.618864	0.42738	0.636167	0.746154	0.319752	0.840603	-0.408546	-0.653741	-0.602136	-0.433674	-0.61608	-0.525627	0.883356	0.84229	-0.601943	-0.366082	-0.699071	0.181216	-0.471132	0.743758	-0.628648	0.594681	-0.502041	0.3875	0.285141	0.708087	0.51614	0.70644	-0.52823
N-p-Coumaroylspermidine	0.589724	-0.70275	0.618463	0.491658	0.315301	0.460711	0.688697	0.821079	-0.753945	0.30473	0.961264	-0.497798	-0.438322	-0.483392	-0.689824	-0.470147	0.469186	0.267939	1	0.583194	0.328656	0.487836	0.372292	0.652483	0.907928	0.441495	-0.395419	-0.599158	-0.624261	-0.49368	-0.497282	-0.717089	0.168102	0.449849	-0.490307	-0.591255	-0.606098	0.869387	-0.409631	0.564646	-0.204689	0.455971	-0.61492	0.791398	0.63728	0.569095	0.527619	0.41397	-0.521485
ethyl 5-methoxy-2-methyl-1-phenyl-1H-indole-3-carboxylate	0.905828	-0.686403	0.626516	0.362953	0.54859	0.534536	0.866825	0.663132	-0.532064	0.752092	0.700138	-0.475537	-0.628503	-0.583541	-0.680804	-0.448304	0.232381	0.767802	0.583194	1	0.517458	0.346152	0.413769	0.838081	0.656057	0.900062	-0.569845	-0.743294	-0.534022	-0.613725	-0.566521	-0.631576	0.778631	0.93531	-0.520668	-0.649796	-0.772707	0.534156	-0.660965	0.793915	-0.35458	0.854824	-0.418635	0.617157	0.566392	0.74008	0.57294	0.844184	-0.468221
Momordin Ic	0.574236	-0.455271	0.794168	0.182477	0.580326	0.734797	0.555012	0.283372	-0.417806	0.558406	0.403987	-0.663784	-0.508133	-0.610015	-0.4118	-0.572379	0.800883	0.618864	0.328656	0.517458	1	0.653329	0.728872	0.582596	0.335453	0.579964	-0.386165	-0.712108	-0.611677	-0.307999	-0.463888	-0.324681	0.642497	0.519733	-0.46679	-0.364288	-0.356637	0.354306	-0.258856	0.397683	-0.298399	0.631516	-0.211313	0.457306	0.70226	0.402792	0.646357	0.752276	-0.42949
p-Aminocinnamic acid	0.443947	-0.705581	0.667399	0.631797	0.689011	0.66087	0.55062	0.451631	-0.779664	0.4543	0.598884	-0.652454	-0.519818	-0.390656	-0.69127	-0.615514	0.783378	0.42738	0.487836	0.346152	0.653329	1	0.654102	0.462603	0.611678	0.321677	-0.514184	-0.590372	-0.678882	-0.458779	-0.569239	-0.486641	0.294244	0.438097	-0.544206	-0.681001	-0.406928	0.412867	-0.39244	0.409538	-0.34583	0.479056	-0.454666	0.547659	0.546182	0.321193	0.72995	0.445376	-0.612487
N-α-L-Acetyl-arginine	0.45649	-0.572573	0.614923	0.457997	0.752992	0.728064	0.499408	0.489671	-0.540696	0.663491	0.443268	-0.865047	-0.577874	-0.853545	-0.232235	-0.565501	0.802494	0.636167	0.372292	0.413769	0.728872	0.654102	1	0.550332	0.348235	0.573946	-0.625827	-0.352994	-0.436127	-0.544609	-0.440604	-0.362058	0.580399	0.396135	-0.392576	-0.244024	-0.316483	0.365684	-0.539552	0.443908	-0.636349	0.375315	-0.338603	0.363274	0.406916	0.380922	0.506078	0.596015	-0.319152
Geranylacetone	0.650186	-0.717856	0.520772	0.227566	0.424144	0.722277	0.868868	0.718159	-0.57447	0.71921	0.779014	-0.543219	-0.644411	-0.641596	-0.67288	-0.546277	0.441516	0.746154	0.652483	0.838081	0.582596	0.462603	0.550332	1	0.580617	0.864557	-0.601587	-0.745124	-0.601448	-0.662264	-0.61952	-0.685262	0.560307	0.777366	-0.561058	-0.665256	-0.750441	0.550318	-0.601711	0.605712	-0.343538	0.585017	-0.410046	0.774074	0.47667	0.89584	0.638911	0.741652	-0.464143
α-Linolenoyl ethanolamide	0.705092	-0.79308	0.676833	0.71227	0.547479	0.40131	0.703859	0.757501	-0.846997	0.365529	0.920297	-0.521383	-0.506281	-0.438885	-0.831809	-0.506403	0.418839	0.319752	0.907928	0.656057	0.335453	0.611678	0.348235	0.580617	1	0.422447	-0.494274	-0.677634	-0.636097	-0.565141	-0.579876	-0.736057	0.247181	0.570616	-0.553398	-0.737473	-0.631815	0.785683	-0.500863	0.642446	-0.171834	0.618554	-0.590407	0.743815	0.646279	0.454913	0.573265	0.45106	-0.616816
Glycyrrhizin	0.741882	-0.546246	0.475704	0.147716	0.514288	0.607563	0.791354	0.673976	-0.388992	0.818462	0.582188	-0.465043	-0.639088	-0.649211	-0.441899	-0.49253	0.305929	0.840603	0.441495	0.900062	0.579964	0.321677	0.573946	0.864557	0.422447	1	-0.506796	-0.595974	-0.472852	-0.514828	-0.551686	-0.457081	0.822155	0.893811	-0.505799	-0.45014	-0.699522	0.453522	-0.602275	0.760659	-0.464259	0.732964	-0.393937	0.485481	0.394529	0.744305	0.428781	0.87202	-0.357633
Palmitoleic Acid	-0.565042	0.785216	-0.500012	-0.569659	-0.568523	-0.350344	-0.508205	-0.462406	0.665814	-0.450705	-0.508915	0.848805	0.475943	0.529743	0.463534	0.280061	-0.459137	-0.408546	-0.395419	-0.569845	-0.386165	-0.514184	-0.625827	-0.601587	-0.494274	-0.506796	1	0.337706	0.209541	0.962657	0.381601	0.555168	-0.383042	-0.430076	0.24407	0.670812	0.405122	-0.346789	0.936948	-0.300204	0.402609	-0.476685	0.050999	-0.58916	-0.461081	-0.48372	-0.659298	-0.532397	0.224753
ENH	-0.723023	0.685117	-0.704876	-0.379179	-0.526149	-0.706023	-0.831368	-0.465784	0.627455	-0.608566	-0.709311	0.421318	0.693232	0.424249	0.848154	0.704684	-0.510127	-0.653741	-0.599158	-0.743294	-0.712108	-0.590372	-0.352994	-0.745124	-0.677634	-0.595974	0.337706	1	0.851201	0.420399	0.743853	0.728336	-0.537739	-0.737702	0.74997	0.667023	0.75768	-0.502083	0.30618	-0.601691	0.196692	-0.709265	0.446249	-0.756413	-0.692784	-0.653424	-0.706763	-0.605608	0.771012
6-Shogaol	-0.583749	0.680782	-0.596639	-0.479138	-0.529671	-0.77842	-0.779291	-0.549853	0.699712	-0.608041	-0.720713	0.427136	0.818839	0.367527	0.735073	0.883626	-0.625407	-0.602136	-0.624261	-0.534022	-0.611677	-0.678882	-0.436127	-0.601448	-0.636097	-0.472852	0.209541	0.851201	1	0.329971	0.849295	0.759389	-0.464392	-0.581684	0.886418	0.476497	0.798281	-0.565037	0.235799	-0.623807	0.508719	-0.507606	0.639619	-0.701531	-0.604838	-0.577018	-0.62199	-0.361022	0.944306
Jasmone	-0.596466	0.861588	-0.458766	-0.609472	-0.526362	-0.388135	-0.609031	-0.523606	0.734018	-0.486614	-0.611311	0.797686	0.595588	0.496973	0.544473	0.389007	-0.420544	-0.433674	-0.49368	-0.613725	-0.307999	-0.458779	-0.544609	-0.662264	-0.565141	-0.514828	0.962657	0.420399	0.329971	1	0.514739	0.726901	-0.361737	-0.457702	0.386947	0.68413	0.571551	-0.405701	0.946692	-0.366465	0.460359	-0.45127	0.155597	-0.714076	-0.471159	-0.603695	-0.670233	-0.443848	0.374481
β-Cortolone	-0.576665	0.755051	-0.39068	-0.5293	-0.632059	-0.618533	-0.762673	-0.535803	0.749403	-0.657274	-0.667672	0.43643	0.945355	0.33154	0.633497	0.957071	-0.532356	-0.61608	-0.497282	-0.566521	-0.463888	-0.569239	-0.440604	-0.61952	-0.579876	-0.551686	0.381601	0.743853	0.849295	0.514739	1	0.796628	-0.463741	-0.630887	0.984846	0.472003	0.885424	-0.427237	0.467894	-0.689734	0.513554	-0.529854	0.584443	-0.712943	-0.446055	-0.597744	-0.477789	-0.326362	0.914347
Lysopa 16:0	-0.679054	0.911811	-0.545347	-0.672019	-0.48659	-0.62136	-0.851805	-0.54259	0.853171	-0.583417	-0.818003	0.540817	0.788789	0.403463	0.773469	0.712548	-0.478442	-0.525627	-0.717089	-0.631576	-0.324681	-0.486641	-0.362058	-0.685262	-0.736057	-0.457081	0.555168	0.728336	0.759389	0.726901	0.796628	1	-0.363975	-0.552033	0.771473	0.646771	0.882064	-0.485514	0.626385	-0.616244	0.490885	-0.475435	0.614326	-0.89956	-0.594518	-0.773212	-0.721959	-0.296766	0.803639
D-Phenylalanine	0.795713	-0.444071	0.590662	0.277857	0.655015	0.624148	0.683937	0.336792	-0.28386	0.869324	0.29939	-0.466622	-0.637179	-0.626184	-0.311934	-0.473822	0.326215	0.883356	0.168102	0.778631	0.642497	0.294244	0.580399	0.560307	0.247181	0.822155	-0.383042	-0.537739	-0.464392	-0.361737	-0.463741	-0.363975	1	0.809019	-0.46087	-0.238065	-0.582735	0.184951	-0.492283	0.74354	-0.628155	0.750042	-0.370335	0.240548	0.437226	0.521708	0.447787	0.789167	-0.400947
Mupirocin	0.843327	-0.63034	0.550996	0.353393	0.614662	0.592243	0.869097	0.584503	-0.505511	0.83098	0.619106	-0.332322	-0.653946	-0.491534	-0.684459	-0.528578	0.229336	0.84229	0.449849	0.93531	0.519733	0.438097	0.396135	0.777366	0.570616	0.893811	-0.430076	-0.737702	-0.581684	-0.457702	-0.630887	-0.552033	0.809019	1	-0.607974	-0.631478	-0.785859	0.373967	-0.545021	0.868735	-0.363484	0.85867	-0.538438	0.512537	0.443706	0.705946	0.526382	0.821357	-0.533528
17α-Hydroxyprogesterone	-0.560546	0.692663	-0.401096	-0.493213	-0.591151	-0.636632	-0.753307	-0.484577	0.708785	-0.640901	-0.643955	0.353429	0.918986	0.292945	0.609581	0.968682	-0.533651	-0.601943	-0.490307	-0.520668	-0.46679	-0.544206	-0.392576	-0.561058	-0.553398	-0.505799	0.24407	0.74997	0.886418	0.386947	0.984846	0.771473	-0.46087	-0.607974	1	0.400355	0.876794	-0.401928	0.346745	-0.708124	0.501788	-0.513804	0.653588	-0.676894	-0.455929	-0.573787	-0.450761	-0.289582	0.940116
Dehydroepiandrosterone (DHEA)	-0.618058	0.796879	-0.57098	-0.526061	-0.413783	-0.401276	-0.68961	-0.488639	0.749407	-0.374468	-0.720246	0.459907	0.381643	0.207223	0.897176	0.314304	-0.347309	-0.366082	-0.591255	-0.649796	-0.364288	-0.681001	-0.244024	-0.665256	-0.737473	-0.45014	0.670812	0.667023	0.476497	0.68413	0.472003	0.646771	-0.238065	-0.631478	0.400355	1	0.569255	-0.418342	0.621524	-0.433098	0.0413906	-0.637617	0.327239	-0.754665	-0.567394	-0.5964	-0.793058	-0.540506	0.455794
Rhynchophylline	-0.745104	0.792976	-0.438445	-0.477577	-0.487843	-0.625768	-0.917206	-0.612597	0.710157	-0.737624	-0.762116	0.358716	0.874198	0.348705	0.710673	0.783888	-0.344301	-0.699071	-0.606098	-0.772707	-0.356637	-0.406928	-0.316483	-0.750441	-0.631815	-0.699522	0.405122	0.75768	0.798281	0.571551	0.885424	0.882064	-0.582735	-0.785859	0.876794	0.569255	1	-0.463325	0.572053	-0.812473	0.545361	-0.631259	0.675923	-0.780019	-0.498171	-0.823194	-0.567766	-0.453197	0.830741
S-Methyl-5'-thioadenosine	0.490623	-0.503186	0.496553	0.312067	0.258611	0.296101	0.481273	0.883875	-0.556644	0.186753	0.809285	-0.498417	-0.412963	-0.425271	-0.511382	-0.416358	0.376775	0.181216	0.869387	0.534156	0.354306	0.412867	0.365684	0.550318	0.785683	0.453522	-0.346789	-0.502083	-0.565037	-0.405701	-0.427237	-0.485514	0.184951	0.373967	-0.401928	-0.418342	-0.463325	1	-0.339138	0.419732	-0.226275	0.422388	-0.319226	0.586735	0.564348	0.325268	0.310737	0.409656	-0.443525
(9cis)-Retinal	-0.670778	0.80721	-0.435388	-0.586446	-0.550727	-0.312878	-0.599795	-0.514779	0.676462	-0.541431	-0.541978	0.741597	0.568863	0.465713	0.435751	0.332812	-0.340128	-0.471132	-0.409631	-0.660965	-0.258856	-0.39244	-0.539552	-0.601711	-0.500863	-0.602275	0.936948	0.30618	0.235799	0.946692	0.467894	0.626385	-0.492283	-0.545021	0.346745	0.621524	0.572053	-0.339138	1	-0.494069	0.530072	-0.556156	0.215498	-0.592349	-0.438441	-0.573868	-0.590614	-0.527931	0.298319
LPC 18:3	0.832959	-0.649124	0.559604	0.528519	0.669376	0.571211	0.84385	0.614217	-0.618187	0.797022	0.680072	-0.332354	-0.702237	-0.517115	-0.560259	-0.648551	0.323639	0.743758	0.564646	0.793915	0.397683	0.409538	0.443908	0.605712	0.642446	0.760659	-0.300204	-0.601691	-0.623807	-0.366465	-0.689734	-0.616244	0.74354	0.868735	-0.708124	-0.433098	-0.812473	0.419732	-0.494069	1	-0.508145	0.771839	-0.818529	0.49407	0.45473	0.620265	0.413118	0.641773	-0.624247
Ingenol-3-angelate	-0.433477	0.509369	-0.299727	-0.479627	-0.537072	-0.606695	-0.501408	-0.405079	0.425117	-0.702188	-0.301707	0.557839	0.725545	0.504671	0.145971	0.578074	-0.423905	-0.628648	-0.204689	-0.35458	-0.298399	-0.34583	-0.636349	-0.343538	-0.171834	-0.464259	0.402609	0.196692	0.508719	0.460359	0.513554	0.490885	-0.628155	-0.363484	0.501788	0.0413906	0.545361	-0.226275	0.530072	-0.508145	1	-0.220978	0.443522	-0.24973	-0.212143	-0.420819	-0.363803	-0.233069	0.525188
2-(2-acetyl-3,5-dihydroxyphenyl)acetic acid	0.927437	-0.616855	0.754857	0.393353	0.599217	0.401924	0.727753	0.43913	-0.55845	0.587712	0.569601	-0.457214	-0.52096	-0.376048	-0.616512	-0.445741	0.373766	0.594681	0.455971	0.854824	0.631516	0.479056	0.375315	0.585017	0.618554	0.732964	-0.476685	-0.709265	-0.507606	-0.45127	-0.529854	-0.475435	0.750042	0.85867	-0.513804	-0.637617	-0.631259	0.422388	-0.556156	0.771839	-0.220978	1	-0.40354	0.526318	0.742068	0.491347	0.596583	0.850963	-0.470897
7-(2-hydroxypropan-2-yl)-1,4a-dimethyl-decahydronaphthalen-1-ol	-0.524244	0.570873	-0.448078	-0.548495	-0.467775	-0.604388	-0.716228	-0.484718	0.640864	-0.587372	-0.671912	0.176005	0.53044	0.362371	0.515127	0.615393	-0.403467	-0.502041	-0.61492	-0.418635	-0.211313	-0.454666	-0.338603	-0.410046	-0.590407	-0.393937	0.050999	0.446249	0.639619	0.155597	0.584443	0.614326	-0.370335	-0.538438	0.653588	0.327239	0.675923	-0.319226	0.215498	-0.818529	0.443522	-0.40354	1	-0.48788	-0.336809	-0.552261	-0.393871	-0.273831	0.629526
Neotuberostemonine	0.6281	-0.868868	0.599285	0.45981	0.328119	0.566166	0.803255	0.571936	-0.837731	0.412622	0.873934	-0.56971	-0.633552	-0.340407	-0.770688	-0.6267	0.588853	0.3875	0.791398	0.617157	0.457306	0.547659	0.363274	0.774074	0.743815	0.485481	-0.58916	-0.756413	-0.701531	-0.714076	-0.712943	-0.89956	0.240548	0.512537	-0.676894	-0.754665	-0.780019	0.586735	-0.592349	0.49407	-0.24973	0.526318	-0.48788	1	0.7263	0.792079	0.776678	0.424792	-0.663897
Rhein 8-Glucoside	0.769078	-0.652173	0.895842	0.404037	0.37705	0.447262	0.608904	0.346484	-0.664949	0.284327	0.641127	-0.640343	-0.426065	-0.330035	-0.575183	-0.451085	0.68257	0.285141	0.63728	0.566392	0.70226	0.546182	0.406916	0.47667	0.646279	0.394529	-0.461081	-0.692784	-0.604838	-0.471159	-0.446055	-0.594518	0.437226	0.443706	-0.455929	-0.567394	-0.498171	0.564348	-0.438441	0.45473	-0.212143	0.742068	-0.336809	0.7263	1	0.443514	0.774908	0.596977	-0.513571
Pachymic acid	0.623094	-0.712941	0.43665	0.226139	0.272086	0.713439	0.894359	0.521564	-0.555905	0.712358	0.705199	-0.385392	-0.620817	-0.46688	-0.615771	-0.51187	0.363879	0.708087	0.569095	0.74008	0.402792	0.321193	0.380922	0.89584	0.454913	0.744305	-0.48372	-0.653424	-0.577018	-0.603695	-0.597744	-0.773212	0.521708	0.705946	-0.573787	-0.5964	-0.823194	0.325268	-0.573868	0.620265	-0.420819	0.491347	-0.552261	0.792079	0.443514	1	0.676176	0.567198	-0.491892
5-Hydroxyindole	0.681769	-0.822368	0.807856	0.54495	0.479211	0.702834	0.746541	0.303695	-0.748237	0.523821	0.632222	-0.683918	-0.498202	-0.404303	-0.760411	-0.448957	0.678478	0.51614	0.527619	0.57294	0.646357	0.72995	0.506078	0.638911	0.573265	0.428781	-0.659298	-0.706763	-0.62199	-0.670233	-0.477789	-0.721959	0.447787	0.526382	-0.450761	-0.793058	-0.567766	0.310737	-0.590614	0.413118	-0.363803	0.596583	-0.393871	0.776678	0.774908	0.676176	1	0.564241	-0.54318
N-(4-butyl-2-methylphenyl)-N'-[4-(4-methylpiperazino)phenyl]urea	0.787038	-0.491475	0.721142	0.161	0.536676	0.545394	0.680492	0.501775	-0.373404	0.660855	0.508634	-0.547751	-0.39182	-0.641092	-0.461818	-0.300993	0.425179	0.70644	0.41397	0.844184	0.752276	0.445376	0.596015	0.741652	0.45106	0.87202	-0.532397	-0.605608	-0.361022	-0.443848	-0.326362	-0.296766	0.789167	0.821357	-0.289582	-0.540506	-0.453197	0.409656	-0.527931	0.641773	-0.233069	0.850963	-0.273831	0.424792	0.596977	0.567198	0.564241	1	-0.19376
13-HPODE	-0.559339	0.709654	-0.470489	-0.605616	-0.569469	-0.633674	-0.720554	-0.453545	0.737589	-0.567285	-0.644751	0.363215	0.868461	0.227304	0.710905	0.904185	-0.512946	-0.52823	-0.521485	-0.468221	-0.42949	-0.612487	-0.319152	-0.464143	-0.616816	-0.357633	0.224753	0.771012	0.944306	0.374481	0.914347	0.803639	-0.400947	-0.533528	0.940116	0.455794	0.830741	-0.443525	0.298319	-0.624247	0.525188	-0.470897	0.629526	-0.663897	-0.513571	-0.491892	-0.54318	-0.19376	1
4-(cyclohexylmethyl)-6-(2-thienyl)-2,3-dihydropyridazin-3-one hydrate	0.784018	-0.686307	0.760364	0.612672	0.392509	0.333752	0.599769	0.440226	-0.705483	0.306025	0.675413	-0.586141	-0.483939	-0.352799	-0.488262	-0.433702	0.488637	0.240823	0.709732	0.539372	0.364375	0.350318	0.331977	0.346899	0.712947	0.31664	-0.42994	-0.498994	-0.54516	-0.513169	-0.447651	-0.704164	0.409247	0.378495	-0.462941	-0.411054	-0.57782	0.59813	-0.526849	0.575174	-0.423422	0.61224	-0.511294	0.657103	0.848943	0.410725	0.605967	0.377894	-0.548269
Epitestosterone	-0.534617	0.624826	-0.518214	-0.505161	-0.348508	-0.616963	-0.744928	-0.531318	0.649141	-0.483817	-0.731711	0.169541	0.468207	0.178232	0.860808	0.500863	-0.317842	-0.463072	-0.653483	-0.516033	-0.292588	-0.64447	-0.159662	-0.520207	-0.699713	-0.360408	0.144053	0.686549	0.775854	0.240356	0.541432	0.652382	-0.289924	-0.606273	0.582746	0.684173	0.674647	-0.461515	0.197744	-0.609467	0.286131	-0.469593	0.736102	-0.601008	-0.45226	-0.572497	-0.638724	-0.325514	0.714999
LysoPE 18:2 (2n isomer)	-0.684731	0.694159	-0.542804	-0.38625	-0.325479	-0.553271	-0.801453	-0.593106	0.555405	-0.560124	-0.717685	0.358868	0.470385	0.350008	0.881899	0.311774	-0.169794	-0.586566	-0.615435	-0.804789	-0.360155	-0.470583	-0.20239	-0.777191	-0.673338	-0.613485	0.508439	0.750129	0.5915	0.583739	0.44872	0.684582	-0.456084	-0.74606	0.407462	0.830938	0.688728	-0.506689	0.517046	-0.516149	0.243865	-0.599153	0.360556	-0.681884	-0.496335	-0.736126	-0.727515	-0.582518	0.508153
5-(6-hydroxy-6-methyloctyl)-2,5-dihydrofuran-2-one	-0.577911	0.74028	-0.366252	-0.592028	-0.714575	-0.712184	-0.733355	-0.517104	0.588162	-0.883661	-0.478013	0.599486	0.797656	0.593864	0.518733	0.59926	-0.373329	-0.83625	-0.285006	-0.637106	-0.374966	-0.533181	-0.650162	-0.658441	-0.376467	-0.677506	0.666624	0.461436	0.544744	0.709416	0.64598	0.642844	-0.684872	-0.678723	0.577516	0.482668	0.700098	-0.211376	0.732844	-0.617813	0.804105	-0.428344	0.443458	-0.449493	-0.201376	-0.653063	-0.570587	-0.471301	0.568169
JWH 250 N-pentanoic acid metabolite	0.724931	-0.687513	0.785752	0.558423	0.306347	0.347521	0.567743	0.329234	-0.679891	0.245821	0.636396	-0.629089	-0.361868	-0.365477	-0.475427	-0.307818	0.526549	0.191808	0.679246	0.485928	0.382325	0.33885	0.338412	0.37111	0.647943	0.256636	-0.50523	-0.465195	-0.440779	-0.569073	-0.322072	-0.690506	0.32989	0.291652	-0.325675	-0.463152	-0.47966	0.49873	-0.546001	0.435171	-0.330952	0.540832	-0.418474	0.697093	0.866314	0.461432	0.706883	0.380986	-0.415046
Limocitrin O-hexoside	0.780079	-0.773311	0.69541	0.48874	0.319139	0.498838	0.837081	0.470836	-0.720304	0.450077	0.825706	-0.394638	-0.473396	-0.372185	-0.780753	-0.429813	0.369755	0.427646	0.787811	0.723477	0.360894	0.359739	0.201944	0.681613	0.781181	0.483995	-0.430667	-0.746169	-0.589433	-0.554643	-0.528069	-0.842838	0.363072	0.615179	-0.531578	-0.70718	-0.743895	0.491723	-0.495455	0.638856	-0.146852	0.643603	-0.607966	0.863497	0.734048	0.765842	0.73014	0.500709	-0.552038
N1-(1H-indol-4-yl)cyclohexane-1-carboxamide	0.714014	-0.576581	0.926194	0.43921	0.48758	0.513493	0.594843	0.362088	-0.594884	0.365652	0.612738	-0.560236	-0.19078	-0.473452	-0.647029	-0.236726	0.602242	0.377574	0.604801	0.578015	0.690653	0.675161	0.478007	0.492837	0.669711	0.428165	-0.438108	-0.617408	-0.442522	-0.354839	-0.216717	-0.389959	0.440184	0.544607	-0.224368	-0.679856	-0.305457	0.446005	-0.352955	0.494322	-0.0526123	0.737797	-0.425842	0.533829	0.80411	0.392914	0.7672	0.743879	-0.286641
FQH	0.392163	-0.365914	0.456423	0.172163	0.675558	0.799695	0.522306	0.251287	-0.279486	0.79652	0.223615	-0.550392	-0.610532	-0.735167	-0.158728	-0.620558	0.652037	0.817222	0.0847951	0.422784	0.778716	0.487937	0.838769	0.555886	0.0700801	0.65636	-0.336345	-0.446485	-0.462393	-0.27433	-0.49433	-0.246698	0.721592	0.521235	-0.486105	-0.0967666	-0.372527	0.0600323	-0.292856	0.482641	-0.553184	0.387225	-0.328393	0.222776	0.238518	0.448264	0.384629	0.616705	-0.342698
Kirenol	-0.498208	0.79325	-0.535304	-0.671935	-0.478509	-0.446184	-0.539543	-0.535219	0.715035	-0.396745	-0.613736	0.734638	0.386216	0.43953	0.669387	0.222631	-0.413831	-0.352616	-0.538583	-0.493185	-0.285284	-0.656809	-0.504283	-0.550926	-0.622012	-0.348471	0.846923	0.381329	0.359629	0.83774	0.305349	0.606828	-0.24512	-0.383826	0.204314	0.778411	0.39722	-0.445248	0.764013	-0.264664	0.416532	-0.357879	0.209115	-0.595532	-0.443457	-0.475407	-0.761913	-0.392863	0.334208
Etiocholanolone	-0.439861	0.647421	-0.308004	-0.465214	-0.479429	-0.4125	-0.433839	-0.373098	0.526068	-0.487645	-0.330158	0.738773	0.732058	0.362957	0.282775	0.532092	-0.446405	-0.445273	-0.204792	-0.404918	-0.359005	-0.393788	-0.553925	-0.434814	-0.25025	-0.412917	0.73364	0.323602	0.448764	0.78376	0.57084	0.582302	-0.457893	-0.297951	0.478862	0.316257	0.524983	-0.314114	0.75073	-0.243317	0.75831	-0.293128	0.0223579	-0.475362	-0.378842	-0.401874	-0.506879	-0.247579	0.509779
Neocnidilide	-0.567084	0.772504	-0.449421	-0.598019	-0.520509	-0.240001	-0.479725	-0.402376	0.681696	-0.397765	-0.483991	0.758431	0.40352	0.415235	0.396829	0.217962	-0.399121	-0.32233	-0.370926	-0.517298	-0.245288	-0.452669	-0.539995	-0.49973	-0.474442	-0.451301	0.95649	0.209731	0.112102	0.921217	0.337819	0.531002	-0.337589	-0.406778	0.211676	0.65011	0.398815	-0.255317	0.959632	-0.360389	0.383053	-0.485615	0.155336	-0.555882	-0.435188	-0.463881	-0.611543	-0.477559	0.169792
3-hydroxy-3-methylpentanedioic acid	-0.354592	0.355397	-0.496859	-0.493154	-0.668196	-0.614995	-0.413651	-0.293734	0.392225	-0.604957	-0.324911	0.451562	0.313625	0.741058	0.130958	0.376578	-0.539296	-0.541001	-0.30761	-0.24107	-0.404829	-0.447889	-0.737664	-0.263224	-0.296523	-0.353516	0.207568	0.147606	0.268641	0.144697	0.224158	0.215606	-0.465746	-0.328486	0.254119	0.0443719	0.193386	-0.101556	0.217258	-0.568472	0.474816	-0.242928	0.665887	-0.0982788	-0.163484	-0.248213	-0.272335	-0.39685	0.189386
Nicotianamine	0.79222	-0.784957	0.637021	0.583214	0.319467	0.267916	0.712078	0.58479	-0.756416	0.303063	0.826243	-0.467624	-0.474496	-0.271887	-0.741041	-0.372569	0.274451	0.258682	0.812491	0.71004	0.228615	0.337506	0.1489	0.562515	0.860821	0.42047	-0.538014	-0.631533	-0.52701	-0.65714	-0.510093	-0.812051	0.29683	0.542064	-0.480887	-0.70847	-0.702854	0.662899	-0.622349	0.582179	-0.195356	0.656977	-0.458915	0.814666	0.749354	0.580638	0.63303	0.422734	-0.547142
4-methyl-5-oxo-2-pentyl-2,5-dihydrofuran-3-carboxylic acid	0.75217	-0.676135	0.452949	0.495339	0.487125	0.336705	0.707287	0.891661	-0.61199	0.561734	0.793641	-0.51049	-0.594383	-0.565354	-0.524369	-0.426273	0.184523	0.511154	0.753043	0.819586	0.216625	0.282238	0.423957	0.679903	0.76218	0.74178	-0.565356	-0.454092	-0.449971	-0.640828	-0.528837	-0.623689	0.529925	0.699953	-0.471176	-0.491795	-0.703729	0.765002	-0.704723	0.757653	-0.471296	0.622138	-0.494433	0.565385	0.432805	0.56699	0.337351	0.580431	-0.43115
16,16-Dimethyl prostaglandin A2	-0.590081	0.679493	-0.39735	-0.679952	-0.555084	-0.546391	-0.672102	-0.553463	0.64207	-0.626822	-0.6181	0.468523	0.816913	0.503932	0.451847	0.712739	-0.341841	-0.544353	-0.571853	-0.503476	-0.188296	-0.28171	-0.417316	-0.429898	-0.577664	-0.402078	0.332566	0.478249	0.689952	0.505669	0.712984	0.809074	-0.476611	-0.436086	0.718768	0.200302	0.768703	-0.477303	0.480957	-0.664032	0.755685	-0.315651	0.640565	-0.535871	-0.366758	-0.506841	-0.370388	-0.143561	0.762808
Dioscin	-0.538479	0.753938	-0.438032	-0.603158	-0.517937	-0.460586	-0.644633	-0.476901	0.817336	-0.408143	-0.690004	0.450163	0.836318	0.182408	0.612869	0.891937	-0.570423	-0.344877	-0.586435	-0.417998	-0.37266	-0.555901	-0.326123	-0.441356	-0.657497	-0.314564	0.343613	0.674045	0.827407	0.49249	0.926654	0.819995	-0.262314	-0.423057	0.925639	0.454418	0.79848	-0.509051	0.420927	-0.572129	0.430118	-0.467788	0.559802	-0.759547	-0.58179	-0.454991	-0.489603	-0.157118	0.919148
(2E,4E)-N-(2-methylpropyl)dodeca-2,4-dienamide	0.56681	-0.699564	0.545084	0.489111	0.356223	0.400666	0.689353	0.796675	-0.760768	0.290051	0.950545	-0.381805	-0.453653	-0.369461	-0.803492	-0.506683	0.382978	0.267774	0.94443	0.608595	0.307202	0.53572	0.259708	0.661529	0.943213	0.437522	-0.36488	-0.690695	-0.643227	-0.462405	-0.581318	-0.700662	0.117868	0.531806	-0.563856	-0.703307	-0.635651	0.819948	-0.363583	0.572754	-0.0380091	0.512855	-0.577322	0.790982	0.568182	0.53199	0.488154	0.409849	-0.577715
Cianidanol	0.367167	-0.400738	0.655829	0.151073	0.398935	0.636549	0.363103	0.241948	-0.381127	0.397417	0.316338	-0.785765	-0.379093	-0.63226	-0.0684388	-0.429163	0.874041	0.403302	0.305404	0.248538	0.8053	0.504179	0.83587	0.435242	0.15498	0.41082	-0.45981	-0.316805	-0.381974	-0.381034	-0.267245	-0.265063	0.457708	0.17193	-0.258803	-0.118851	-0.181193	0.304814	-0.353743	0.207319	-0.483013	0.314062	-0.171924	0.398522	0.608177	0.35449	0.558248	0.532183	-0.202985
Asp-phe	0.768586	-0.729931	0.456365	0.494647	0.643201	0.481878	0.81982	0.560037	-0.597494	0.728112	0.646091	-0.373403	-0.695239	-0.455953	-0.781247	-0.541541	0.160821	0.731158	0.471506	0.889258	0.385539	0.411165	0.309482	0.765916	0.661587	0.74842	-0.563909	-0.769864	-0.546535	-0.633718	-0.701693	-0.684536	0.61248	0.893518	-0.636919	-0.723274	-0.790998	0.372312	-0.625263	0.730222	-0.244105	0.744736	-0.398722	0.61222	0.378201	0.662977	0.515174	0.641739	-0.581046
Debromohymenialdisine	0.37825	-0.689918	0.562759	0.472123	0.313153	0.698646	0.652302	0.533569	-0.727538	0.393376	0.788585	-0.553636	-0.464231	-0.550981	-0.51909	-0.553209	0.700545	0.339616	0.797828	0.317366	0.390611	0.529152	0.545546	0.595773	0.618699	0.295452	-0.364029	-0.48552	-0.61322	-0.463204	-0.487329	-0.734313	0.121456	0.241114	-0.501207	-0.418167	-0.529549	0.513097	-0.336926	0.420804	-0.372294	0.176061	-0.68085	0.769517	0.521361	0.655672	0.625384	0.242622	-0.504082
Aminopurine	0.672735	-0.560377	0.713922	0.540866	0.30554	0.269824	0.464571	0.206514	-0.566583	0.2322	0.491984	-0.543272	-0.295461	-0.366046	-0.282687	-0.248713	0.457032	0.159755	0.556158	0.384643	0.288501	0.19467	0.31812	0.208403	0.522349	0.184679	-0.382005	-0.303162	-0.315602	-0.437466	-0.230655	-0.576762	0.348312	0.211391	-0.255354	-0.252725	-0.386951	0.356707	-0.467196	0.451389	-0.36029	0.470982	-0.453966	0.522512	0.759111	0.347187	0.550407	0.302611	-0.318611
Syringetin	0.685178	-0.765218	0.613982	0.446571	0.191741	0.436414	0.774892	0.583718	-0.723664	0.334325	0.878048	-0.421639	-0.436751	-0.331022	-0.750757	-0.382988	0.350306	0.306586	0.870673	0.661988	0.270393	0.338092	0.179982	0.687299	0.800476	0.435982	-0.461276	-0.665915	-0.572068	-0.601837	-0.486645	-0.846813	0.227265	0.503628	-0.475409	-0.698443	-0.712801	0.630063	-0.516038	0.530663	-0.168366	0.521769	-0.540157	0.8989	0.707526	0.752725	0.693302	0.409096	-0.518934
Bakuchiol	0.703868	-0.437631	0.448426	0.2219	0.444325	0.287425	0.595218	0.832359	-0.384501	0.50789	0.641134	-0.370087	-0.477137	-0.48011	-0.474531	-0.361844	0.13386	0.522778	0.59219	0.828845	0.399077	0.30484	0.368667	0.643645	0.638389	0.808952	-0.383129	-0.51948	-0.433504	-0.384497	-0.440759	-0.333217	0.604849	0.77514	-0.398709	-0.442884	-0.558093	0.756241	-0.472914	0.695961	-0.274251	0.734072	-0.311793	0.374051	0.417241	0.402333	0.224475	0.741378	-0.341875
1,3-bis(4-methoxybenzyl)-2-phenylhexahydropyrimidine	-0.421586	0.49324	-0.377366	-0.406106	-0.539293	-0.640144	-0.616186	-0.328774	0.546194	-0.572409	-0.508946	0.26089	0.795504	0.378224	0.395268	0.921501	-0.551447	-0.53664	-0.425601	-0.334428	-0.455359	-0.390597	-0.401875	-0.396055	-0.422009	-0.354379	0.00173446	0.636569	0.803962	0.142443	0.845585	0.638012	-0.398661	-0.419716	0.906396	0.0978619	0.703378	-0.294665	0.0882985	-0.637749	0.446011	-0.33516	0.691807	-0.509858	-0.368781	-0.436446	-0.281271	-0.166789	0.829458
nor-6β-Oxycodol	0.33296	-0.464053	0.587767	0.278489	0.557113	0.51948	0.329741	0.453076	-0.514188	0.298597	0.444167	-0.757118	-0.51483	-0.507354	-0.340521	-0.611011	0.819224	0.32568	0.399787	0.295805	0.816836	0.727684	0.742458	0.453339	0.415307	0.37687	-0.478877	-0.533075	-0.568311	-0.406904	-0.508767	-0.292213	0.308155	0.254852	-0.465198	-0.327901	-0.241923	0.565754	-0.301049	0.188752	-0.286163	0.396014	-0.0522085	0.449756	0.573786	0.157757	0.463495	0.47909	-0.444403
α-Aspartylphenylalanine	-0.503435	0.263022	-0.613196	-0.519782	-0.528271	-0.411186	-0.340513	-0.409701	0.313691	-0.412155	-0.349618	0.359331	0.205851	0.519668	0.283972	0.192925	-0.296476	-0.376156	-0.411741	-0.339889	-0.330714	-0.418028	-0.450909	-0.0984186	-0.469108	-0.260628	0.0815343	0.222673	0.370983	0.0286432	0.076743	0.158301	-0.494945	-0.352397	0.129576	0.111563	0.162971	-0.418457	0.116236	-0.526798	0.464035	-0.390702	0.521	-0.00119001	-0.355349	-0.0253021	-0.277772	-0.386015	0.275066
Artemisinin	-0.379214	0.608597	-0.40604	-0.454432	-0.528268	-0.578703	-0.603009	-0.260785	0.679897	-0.489939	-0.554727	0.356347	0.601587	0.379029	0.392005	0.759262	-0.66104	-0.423095	-0.449859	-0.276559	-0.410917	-0.492192	-0.482386	-0.446482	-0.440197	-0.324554	0.234607	0.489995	0.559431	0.311047	0.718848	0.614925	-0.235988	-0.371902	0.74152	0.307397	0.587282	-0.142841	0.279334	-0.58807	0.256808	-0.338211	0.721308	-0.615452	-0.377002	-0.522039	-0.41466	-0.243215	0.586424
15-Deoxy-Δ12,14-prostaglandin A1	-0.426858	0.496817	-0.487751	-0.391765	-0.248038	-0.524663	-0.597106	-0.424847	0.479542	-0.355175	-0.591879	0.141263	0.262504	0.146337	0.861344	0.254958	-0.189282	-0.379717	-0.534965	-0.469278	-0.287072	-0.600511	-0.0715103	-0.475212	-0.613215	-0.267742	0.168152	0.652703	0.620132	0.217024	0.310487	0.491417	-0.203208	-0.518503	0.328436	0.724405	0.458572	-0.40292	0.123196	-0.364092	0.100141	-0.389409	0.443982	-0.480769	-0.382232	-0.45177	-0.637647	-0.328604	0.52091
Syringetin-3-O-glucoside	0.674311	-0.76092	0.603153	0.413365	0.180654	0.461934	0.790939	0.56769	-0.704853	0.356667	0.868742	-0.40308	-0.424069	-0.333782	-0.767835	-0.367505	0.339835	0.337085	0.848767	0.675406	0.283308	0.342484	0.176398	0.722589	0.776877	0.459244	-0.465891	-0.681722	-0.562226	-0.601952	-0.477215	-0.838619	0.233903	0.528184	-0.463311	-0.72625	-0.712758	0.592558	-0.511581	0.521833	-0.14305	0.52098	-0.530023	0.902524	0.684649	0.78954	0.71242	0.434132	-0.49879
Cepharanthine	0.497413	-0.404567	0.327885	0.507061	0.85668	0.438952	0.437971	0.248235	-0.3305	0.743897	0.144654	-0.363771	-0.540158	-0.472876	-0.349906	-0.432919	0.216222	0.725704	-0.0432018	0.508492	0.410595	0.502622	0.535397	0.316417	0.242438	0.545892	-0.406408	-0.350725	-0.302783	-0.323177	-0.450727	-0.183732	0.698224	0.674086	-0.404387	-0.321665	-0.359273	-0.0235174	-0.431449	0.590787	-0.441871	0.548721	-0.287555	0.0081001	0.0514394	0.172236	0.261307	0.531388	-0.356847
Androsterone	-0.451185	0.775892	-0.410733	-0.596267	-0.42136	-0.261983	-0.412467	-0.489053	0.735336	-0.259171	-0.539684	0.815394	0.537004	0.305636	0.407692	0.39445	-0.515857	-0.18611	-0.463638	-0.373623	-0.266478	-0.519862	-0.518523	-0.436765	-0.506422	-0.300963	0.875468	0.268254	0.344151	0.900038	0.472094	0.625455	-0.193644	-0.217817	0.359471	0.559561	0.443434	-0.479652	0.852808	-0.210702	0.515224	-0.328866	0.086991	-0.643489	-0.517395	-0.379343	-0.60353	-0.253363	0.399534
p-Hydroxybenzaldehyde	0.717367	-0.673834	0.709142	0.327031	0.338108	0.548661	0.70836	0.392161	-0.643553	0.414484	0.633568	-0.497267	-0.638166	-0.171925	-0.692207	-0.630629	0.583786	0.431946	0.543122	0.613856	0.666748	0.579708	0.299117	0.578333	0.568809	0.481998	-0.390366	-0.821756	-0.806973	-0.462695	-0.668414	-0.688783	0.487548	0.568785	-0.676939	-0.620233	-0.710746	0.5302	-0.410655	0.482654	-0.343282	0.710697	-0.342194	0.769224	0.868345	0.574213	0.774066	0.520141	-0.745487
Pyridoxine	0.615957	-0.797549	0.791471	0.528482	0.4151	0.626745	0.669794	0.33786	-0.742257	0.401009	0.648112	-0.697561	-0.410088	-0.371829	-0.7673	-0.370296	0.662728	0.398915	0.571901	0.521322	0.610671	0.741595	0.473278	0.612183	0.609877	0.35603	-0.678443	-0.670837	-0.57547	-0.678416	-0.403792	-0.680926	0.326744	0.441777	-0.365199	-0.822572	-0.481484	0.388069	-0.569616	0.306841	-0.274035	0.539414	-0.305063	0.776929	0.774478	0.604919	0.982023	0.52299	-0.482592
Tramadol N-Oxide	0.460488	-0.553653	0.685589	0.811144	0.549537	0.41037	0.346746	0.0561576	-0.608466	0.261618	0.351965	-0.540661	-0.311308	-0.363276	-0.430935	-0.321218	0.520232	0.188765	0.385529	0.143926	0.297408	0.504229	0.380367	0.0134926	0.507474	-0.101947	-0.317813	-0.329045	-0.425817	-0.338147	-0.243922	-0.521652	0.221425	0.0846504	-0.273015	-0.288416	-0.226893	0.17708	-0.27418	0.290226	-0.389481	0.257027	-0.439721	0.339457	0.547889	0.0946589	0.594191	0.0697383	-0.468212
N-(cyclopropylmethyl)-N'-phenylurea	0.792122	-0.520269	0.581743	0.174202	0.485625	0.41285	0.714004	0.555589	-0.396084	0.588629	0.586066	-0.385753	-0.517629	-0.488921	-0.622926	-0.409261	0.219366	0.648985	0.479305	0.91928	0.610337	0.319084	0.330874	0.772513	0.582212	0.831139	-0.457582	-0.783781	-0.473091	-0.463672	-0.518543	-0.451923	0.676118	0.865255	-0.472598	-0.601187	-0.619744	0.512752	-0.474945	0.642532	-0.0754803	0.855783	-0.208241	0.537737	0.555817	0.569324	0.453012	0.852913	-0.385921
Scutellarin	-0.509905	0.444181	-0.615407	-0.51108	-0.603525	-0.297282	-0.286629	-0.381898	0.405343	-0.376007	-0.345928	0.785853	0.206419	0.802687	0.0928405	0.101304	-0.462013	-0.329205	-0.389427	-0.401134	-0.407859	-0.30114	-0.7441	-0.305112	-0.411407	-0.382112	0.650341	0.0908692	0.0159817	0.548108	0.0389143	0.224066	-0.442925	-0.239723	-0.0237347	0.179226	0.0622594	-0.35306	0.590643	-0.343433	0.373151	-0.371082	0.169613	-0.197431	-0.403505	-0.151279	-0.342608	-0.533022	-0.0501549
5α-Dihydrotestosterone glucuronide	0.671154	-0.62407	0.717579	0.495068	0.477816	0.267073	0.555408	0.566065	-0.67103	0.211228	0.761174	-0.495036	-0.359064	-0.406191	-0.722642	-0.396323	0.415971	0.219128	0.772448	0.627215	0.4881	0.501234	0.287061	0.524076	0.887042	0.382772	-0.442701	-0.721155	-0.501676	-0.462895	-0.461152	-0.553539	0.225304	0.503132	-0.431369	-0.666183	-0.448568	0.715256	-0.370945	0.47719	0.120907	0.680953	-0.308516	0.670415	0.724382	0.309944	0.503314	0.540409	-0.451727
HRH	0.373017	-0.170174	0.655295	0.123221	0.544353	0.600009	0.283773	0.103543	-0.195642	0.424247	0.127841	-0.478332	-0.363492	-0.465728	-0.189033	-0.479032	0.691895	0.483096	0.0899064	0.252596	0.89645	0.585761	0.632925	0.234047	0.135721	0.347409	-0.0930157	-0.501566	-0.52104	0.0220092	-0.299509	-0.0384475	0.574601	0.327415	-0.342169	-0.072115	-0.115946	0.213839	0.0304028	0.276307	-0.30271	0.464629	-0.145689	0.0976984	0.514279	0.0479831	0.397034	0.550101	-0.357768
Sepiapterin	0.28337	-0.670902	0.450865	0.470225	0.236914	0.655035	0.573016	0.468529	-0.643714	0.374549	0.67548	-0.577652	-0.382573	-0.538371	-0.467658	-0.37492	0.574364	0.319125	0.678543	0.263177	0.253941	0.453899	0.517572	0.566314	0.497589	0.233111	-0.479148	-0.341697	-0.464151	-0.571301	-0.335474	-0.701101	0.0757368	0.149692	-0.317384	-0.422542	-0.436619	0.399673	-0.431054	0.257454	-0.441484	0.0236718	-0.518526	0.692056	0.381155	0.655342	0.6453	0.157739	-0.36815
Nodularin	0.839276	-0.531139	0.570879	0.213701	0.493044	0.404139	0.725082	0.401976	-0.373188	0.637671	0.476658	-0.34324	-0.551701	-0.385104	-0.619928	-0.396084	0.160738	0.69077	0.335581	0.917809	0.57301	0.284348	0.255759	0.697447	0.488327	0.796855	-0.457495	-0.773902	-0.469044	-0.473312	-0.525899	-0.477773	0.759199	0.889151	-0.486313	-0.600949	-0.660652	0.345469	-0.514365	0.651835	-0.16036	0.890375	-0.195327	0.498451	0.559018	0.578966	0.512068	0.814912	-0.43063
Bornyl acetate	-0.557418	0.725342	-0.304496	-0.449188	-0.370923	-0.220684	-0.562221	-0.599152	0.570743	-0.424662	-0.600831	0.609628	0.434697	0.477142	0.476229	0.185888	-0.142306	-0.38322	-0.510244	-0.678378	-0.115389	-0.223039	-0.381177	-0.687519	-0.550299	-0.580508	0.880126	0.313873	0.139885	0.924133	0.361511	0.612825	-0.311405	-0.497749	0.225862	0.64116	0.520406	-0.430351	0.905918	-0.379063	0.295551	-0.422172	0.114298	-0.618401	-0.30832	-0.609782	-0.473382	-0.469818	0.170369
p-Nitroaniline	0.93	-0.545124	0.679924	0.365337	0.389863	0.300719	0.697719	0.484862	-0.44063	0.523168	0.580672	-0.392166	-0.429254	-0.433223	-0.483538	-0.259326	0.151771	0.51193	0.559002	0.857756	0.37273	0.135507	0.240795	0.53117	0.608096	0.674063	-0.404516	-0.550737	-0.388068	-0.451918	-0.349718	-0.535558	0.713884	0.733526	-0.347858	-0.444165	-0.625297	0.500364	-0.559861	0.74544	-0.320844	0.835888	-0.420377	0.489233	0.686786	0.536121	0.480666	0.707662	-0.351818
Diosgenin	0.829507	-0.693981	0.651137	0.225195	0.293239	0.582122	0.855387	0.414837	-0.540022	0.628297	0.634112	-0.453493	-0.557541	-0.359145	-0.621611	-0.423926	0.386294	0.641192	0.512936	0.832641	0.551879	0.341584	0.325931	0.78858	0.479497	0.751654	-0.526665	-0.713791	-0.556699	-0.593672	-0.523574	-0.693488	0.669955	0.766096	-0.506586	-0.655028	-0.771368	0.359281	-0.622817	0.634909	-0.365197	0.768548	-0.413935	0.758529	0.725397	0.868074	0.776143	0.7342	-0.473088
5α-Dihydrotestosterone	-0.365955	0.63929	-0.518299	-0.731079	-0.303358	-0.358158	-0.401783	-0.44644	0.726432	-0.153362	-0.634982	0.541114	0.309535	0.307502	0.444447	0.31699	-0.491836	-0.0467443	-0.699027	-0.15139	-0.0820636	-0.487728	-0.358206	-0.185397	-0.648935	0.0186275	0.382417	0.205277	0.449413	0.461215	0.279322	0.629919	-0.00537301	-0.0386876	0.286444	0.368125	0.348107	-0.512311	0.399459	-0.305828	0.46427	-0.119055	0.56354	-0.536859	-0.498872	-0.278424	-0.540038	0.00573016	0.452397
lupinine	0.583881	-0.667693	0.659241	0.720233	0.541998	0.322951	0.543666	0.328077	-0.741326	0.229433	0.664248	-0.373988	-0.41099	-0.262558	-0.79977	-0.475391	0.394374	0.202588	0.650203	0.441396	0.33795	0.553673	0.164835	0.324306	0.845035	0.114238	-0.317073	-0.713061	-0.587295	-0.387757	-0.528495	-0.668374	0.127211	0.39391	-0.531259	-0.642556	-0.479572	0.456036	-0.261436	0.45218	0.0478591	0.527105	-0.457912	0.632259	0.621856	0.253323	0.557764	0.247195	-0.634315
Acetaminophen	0.550792	-0.547507	0.827828	0.637739	0.488228	0.346716	0.342227	0.341851	-0.658692	0.139816	0.53669	-0.707128	-0.28831	-0.426292	-0.381514	-0.357598	0.705865	0.0873541	0.618743	0.253433	0.51511	0.587179	0.524669	0.150855	0.647422	0.0864268	-0.393489	-0.373659	-0.464323	-0.364718	-0.259711	-0.435945	0.237616	0.12827	-0.276581	-0.324707	-0.209386	0.570922	-0.329524	0.32858	-0.312421	0.445052	-0.371994	0.456208	0.800842	0.0787326	0.573106	0.319195	-0.405878
3',4'-Dihydroxyphenylacetone	0.45886	-0.6318	0.369344	0.805312	0.832813	0.332441	0.452517	0.189062	-0.637026	0.517229	0.334922	-0.380329	-0.501333	-0.310705	-0.589054	-0.462268	0.279709	0.453005	0.171813	0.37844	0.223483	0.608304	0.366761	0.244019	0.511154	0.232022	-0.495603	-0.414134	-0.3409	-0.477956	-0.535774	-0.454739	0.323784	0.499617	-0.481292	-0.563554	-0.403045	-0.00210338	-0.479649	0.504209	-0.217065	0.457689	-0.39605	0.287219	0.163634	0.175229	0.41294	0.26379	-0.490297
Arecoline	0.803936	-0.546961	0.521177	0.233942	0.509772	0.366292	0.71961	0.494831	-0.403341	0.629766	0.528103	-0.331474	-0.486441	-0.407255	-0.640222	-0.335045	0.12283	0.671814	0.37999	0.927507	0.502772	0.327171	0.278294	0.735547	0.539994	0.830977	-0.510832	-0.705568	-0.387117	-0.503055	-0.485392	-0.433592	0.697648	0.919627	-0.427505	-0.676996	-0.626161	0.368296	-0.562895	0.677238	-0.0973606	0.880217	-0.233099	0.48474	0.470551	0.583128	0.475038	0.848626	-0.343643
2-Methoxyresorcinol	0.786654	-0.678467	0.38013	0.447837	0.559958	0.359199	0.767376	0.635239	-0.576032	0.706114	0.611297	-0.341461	-0.623048	-0.341577	-0.585939	-0.447104	0.120643	0.662508	0.436011	0.855063	0.251161	0.372299	0.326612	0.666653	0.574743	0.814153	-0.557845	-0.497864	-0.419407	-0.594425	-0.607983	-0.554288	0.669583	0.900523	-0.54959	-0.641175	-0.773136	0.375161	-0.737865	0.840988	-0.42141	0.787586	-0.511487	0.497138	0.348555	0.635591	0.428327	0.675583	-0.460521
4-(2,3-dihydro-1,4-benzodioxin-6-yl)butanoic acid	0.173894	-0.153104	0.589535	0.0489006	0.338837	0.440633	0.109226	0.161829	-0.246476	0.101839	0.195946	-0.559064	-0.217195	-0.366013	-0.114816	-0.399531	0.791956	0.153732	0.223394	0.0520053	0.825675	0.597478	0.608096	0.183843	0.177631	0.154927	-0.150053	-0.379992	-0.435759	-0.0344644	-0.211723	-0.0113657	0.22752	0.0400085	-0.23196	-0.0768914	0.0378902	0.383894	0.0472882	0.0158344	-0.140617	0.272656	0.00843049	0.205978	0.56394	-0.0499583	0.363031	0.387839	-0.249896
Adenosine	0.616483	-0.600057	0.652807	0.754188	0.517416	0.263529	0.433413	0.293644	-0.617652	0.298184	0.512186	-0.580373	-0.305822	-0.538806	-0.332178	-0.242254	0.383438	0.205588	0.575792	0.373288	0.178408	0.246255	0.40566	0.187877	0.629176	0.147648	-0.455417	-0.248535	-0.244518	-0.496485	-0.227895	-0.569365	0.294356	0.214306	-0.224638	-0.266582	-0.323672	0.351763	-0.500774	0.480284	-0.344367	0.379268	-0.490123	0.424149	0.550187	0.24323	0.443403	0.243265	-0.289838
Dihydrolycorine	-0.652885	0.614918	-0.421154	-0.319378	-0.251582	-0.449077	-0.751414	-0.585253	0.435124	-0.557523	-0.648528	0.285658	0.383311	0.380313	0.760668	0.161748	0.0112017	-0.577903	-0.559469	-0.819947	-0.202498	-0.269071	-0.143474	-0.760985	-0.594318	-0.642114	0.508371	0.605235	0.410086	0.587712	0.324541	0.617977	-0.458731	-0.732101	0.270852	0.740444	0.638855	-0.439371	0.555786	-0.508283	0.231189	-0.533195	0.315066	-0.58315	-0.352106	-0.742603	-0.597951	-0.566624	0.3396
[truncated: 52 more columns]

## Sheet: WS_L.vs.WS_R_pos_corr
corr	Piceatannol	18-β-Glycyrrhetinic acid	Mulberroside A	L-Glutathione (reduced)	3-Acetyl-11-keto-β-boswellic acid	Testosterone undecanoate	Panaxatriol	3-Acetoxyurs-12-en-23-oic acid	Salicylic acid	7-hydroxy-3-(4-methoxyphenyl)-4H-chromen-4-one	Betulin	Ala-Ile	Coumalic acid	Pomolic acid beta-D-glucopyranosyl ester	Leucosceptoside A	Alisol B	Ginsenoside F1	Vitamin C	Trifolin	(3R)-8-hydroxy-3-(4-hydroxyphenyl)-3,4-dihydro-1H-2-benzopyran-1-one	Ganoderiol A	L-Leucyl-L-alanine Hydrate	Naringin dihydrochalcone	gamma-Glutamylleucine	3'-Hydroxypterostilbene	2-{2-oxo-2H,8H,9H-furo[2,3-h]chromen-8-yl}propan-2-yl acetate	Ursolic acid	Shionone	4-Hydroxy-2,5-dimethyl-3(2H)furanone	LPE 16:1	1-(4-methyl-2-morpholino-1,3-thiazol-5-yl)ethan-1-one	LysoPC 15:0	Debromohymenialdisine	Lupenone	α-Boswellic acid	p-Anisaldehyde	Lindenenol	m-Cresol	Pterosin G	2,6-Di-tert-butyl-1,4-benzoquinone	Dihydrotanshinone I	Stigmasterol	4-decyl-3-hydroxy-5-oxooxolane-2,3-dicarboxylic acid	3-(3,4-dihydroxyphenyl)propanoic acid	Roburic acid	Gly-Phe	Valylproline	Coumarin	Carnosol
Piceatannol	1	0.97696	0.978292	-0.884944	0.926366	0.962982	0.946519	0.970926	-0.94711	0.99122	0.918475	0.94365	-0.9438	0.991191	0.974664	0.980087	0.960678	-0.937278	-0.95748	0.97243	0.987295	0.921149	0.948992	0.791151	0.836745	0.912181	0.955986	0.967185	-0.922935	0.93514	0.921224	0.971864	0.945167	0.966484	0.983187	-0.948711	0.81209	0.839395	0.822417	0.812249	0.880955	0.909759	0.953585	-0.954094	0.945248	0.93927	0.891535	-0.951971	0.945946
18-β-Glycyrrhetinic acid	0.97696	1	0.942294	-0.880948	0.976379	0.949393	0.979712	0.994924	-0.943042	0.982231	0.938437	0.923295	-0.938615	0.96016	0.9582	0.985308	0.945469	-0.933192	-0.95359	0.949159	0.988117	0.925798	0.925298	0.730366	0.899081	0.895355	0.956481	0.993665	-0.920693	0.885045	0.870676	0.947602	0.973871	0.964512	0.980243	-0.945952	0.883368	0.912866	0.908015	0.911008	0.863906	0.964598	0.940164	-0.951042	0.956402	0.894116	0.890638	-0.949073	0.884993
Mulberroside A	0.978292	0.942294	1	-0.861964	0.890643	0.950765	0.933776	0.921698	-0.922366	0.96259	0.845202	0.911695	-0.919318	0.975239	0.94565	0.973585	0.916439	-0.912432	-0.93293	0.975683	0.971684	0.915593	0.962287	0.844575	0.848469	0.923395	0.95308	0.924688	-0.89929	0.961847	0.898274	0.979744	0.899797	0.908421	0.975546	-0.922646	0.756681	0.812592	0.78747	0.731599	0.792606	0.870395	0.90779	-0.927937	0.906198	0.963575	0.874184	-0.925342	0.922429
L-Glutathione (reduced)	-0.884944	-0.880948	-0.861964	1	-0.867817	-0.81842	-0.846897	-0.874667	0.804128	-0.887764	-0.840868	-0.873824	0.887451	-0.871315	-0.855381	-0.868683	-0.81767	0.864226	0.8262	-0.834501	-0.889512	-0.861254	-0.875588	-0.75561	-0.81725	-0.788021	-0.827096	-0.872666	0.81114	-0.788708	-0.843052	-0.878372	-0.864502	-0.837425	-0.884939	0.902745	-0.806997	-0.77895	-0.762767	-0.772691	-0.814662	-0.852872	-0.82858	0.914219	-0.806221	-0.854986	-0.825833	0.918413	-0.823698
3-Acetyl-11-keto-β-boswellic acid	0.926366	0.976379	0.890643	-0.867817	1	0.871159	0.94362	0.974618	-0.929906	0.931407	0.927428	0.929937	-0.926112	0.900443	0.881194	0.959056	0.869743	-0.9218	-0.939967	0.874734	0.96037	0.955706	0.886932	0.732838	0.951006	0.809446	0.906463	0.980123	-0.910678	0.81991	0.820904	0.900453	0.966773	0.909984	0.955315	-0.93811	0.90736	0.913784	0.918515	0.94902	0.819109	0.986339	0.877852	-0.945967	0.88791	0.878774	0.921638	-0.944295	0.813811
Testosterone undecanoate	0.962982	0.949393	0.950765	-0.81842	0.871159	1	0.955638	0.931883	-0.875437	0.951792	0.827618	0.841973	-0.871913	0.975322	0.957483	0.953891	0.949174	-0.864963	-0.885608	0.994699	0.944165	0.823363	0.894581	0.643106	0.782123	0.959631	0.986039	0.93979	-0.852425	0.919237	0.806417	0.927171	0.915195	0.951658	0.937201	-0.87471	0.739768	0.871581	0.857146	0.764994	0.82093	0.840567	0.969879	-0.876028	0.970019	0.8498	0.768261	-0.873966	0.924463
Panaxatriol	0.946519	0.979712	0.933776	-0.846897	0.94362	0.955638	1	0.958205	-0.906121	0.963104	0.869907	0.847754	-0.901741	0.938998	0.954757	0.965644	0.913023	-0.896317	-0.916991	0.954443	0.960445	0.865822	0.92895	0.691492	0.903267	0.941215	0.95475	0.959206	-0.886469	0.86131	0.822245	0.947043	0.950726	0.919052	0.951475	-0.90625	0.88185	0.944307	0.932552	0.8775	0.812525	0.930237	0.916348	-0.905133	0.946373	0.84768	0.809029	-0.902905	0.850775
3-Acetoxyurs-12-en-23-oic acid	0.970926	0.994924	0.921698	-0.874667	0.974618	0.931883	0.958205	1	-0.936525	0.975014	0.96417	0.927564	-0.932448	0.946182	0.947712	0.977092	0.955605	-0.92711	-0.946337	0.929252	0.984021	0.926707	0.896134	0.716398	0.873063	0.85449	0.94063	0.99461	-0.913803	0.879144	0.874165	0.923652	0.962653	0.976843	0.975566	-0.939254	0.871005	0.882652	0.883811	0.925222	0.865262	0.970291	0.931299	-0.94798	0.958034	0.886406	0.906938	-0.946114	0.870007
Salicylic acid	-0.94711	-0.943042	-0.922366	0.804128	-0.929906	-0.875437	-0.906121	-0.936525	1	-0.946034	-0.898951	-0.943432	0.9207	-0.931499	-0.912882	-0.935966	-0.874572	0.91791	0.960168	-0.888427	-0.945957	-0.928023	-0.931137	-0.808697	-0.87368	-0.842859	-0.878279	-0.931908	0.965641	-0.845565	-0.898372	-0.942115	-0.943011	-0.893075	-0.942721	0.921635	-0.857629	-0.832243	-0.815424	-0.828856	-0.866564	-0.911605	-0.88417	0.962475	-0.855976	-0.914929	-0.899239	0.959223	-0.889811
7-hydroxy-3-(4-methoxyphenyl)-4H-chromen-4-one	0.99122	0.982231	0.96259	-0.887764	0.931407	0.951792	0.963104	0.975014	-0.946034	1	0.933312	0.92058	-0.943204	0.975354	0.99019	0.970945	0.959127	-0.936322	-0.955588	0.958753	0.983515	0.901403	0.958578	0.785209	0.848222	0.917651	0.935121	0.962382	-0.92355	0.903621	0.934819	0.977941	0.947503	0.957616	0.975445	-0.94858	0.864468	0.857118	0.838109	0.843125	0.890451	0.926615	0.935344	-0.949088	0.945491	0.913861	0.87354	-0.947001	0.918478
Betulin	0.918475	0.938437	0.845202	-0.840868	0.927428	0.827618	0.869907	0.96417	-0.898951	0.933312	1	0.90209	-0.896318	0.865596	0.901856	0.912539	0.931155	-0.891708	-0.907079	0.829703	0.938375	0.897828	0.830844	0.732684	0.793113	0.722967	0.830424	0.937125	-0.877183	0.823126	0.906041	0.860681	0.885246	0.940859	0.929313	-0.89811	0.848522	0.75422	0.759921	0.913893	0.837497	0.956111	0.83455	-0.914334	0.897822	0.854593	0.922692	-0.912473	0.785423
Ala-Ile	0.94365	0.923295	0.911695	-0.873824	0.929937	0.841973	0.847754	0.927564	-0.943432	0.92058	0.90209	1	-0.93766	0.929256	0.863999	0.924807	0.851517	-0.932317	-0.952893	0.85999	0.937919	0.970906	0.902491	0.830304	0.857859	0.775571	0.86478	0.932813	-0.918838	0.847967	0.892193	0.910034	0.931461	0.893267	0.938359	-0.95521	0.807254	0.781411	0.770844	0.805435	0.877374	0.899242	0.886576	-0.96038	0.818687	0.945024	0.94938	-0.958848	0.908952
Coumalic acid	-0.9438	-0.938615	-0.919318	0.887451	-0.926112	-0.871913	-0.901741	-0.932448	0.9207	-0.943204	-0.896318	-0.93766	1	-0.930466	-0.910494	-0.928451	-0.871342	0.995127	0.948266	-0.887542	-0.944548	-0.925859	-0.928391	-0.806304	-0.870609	-0.83933	-0.877034	-0.928064	0.951343	-0.842414	-0.897641	-0.934768	-0.924468	-0.89171	-0.941903	0.906586	-0.858527	-0.828605	-0.811061	-0.824859	-0.866696	-0.909762	-0.88533	0.958209	-0.85362	-0.919015	-0.891312	0.956487	-0.889983
Pomolic acid beta-D-glucopyranosyl ester	0.991191	0.96016	0.975239	-0.871315	0.900443	0.975322	0.938998	0.946182	-0.931499	0.975354	0.865596	0.929256	-0.930466	1	0.963631	0.963279	0.937038	-0.923371	-0.940731	0.980903	0.965027	0.892024	0.945719	0.751933	0.81937	0.941025	0.964075	0.951733	-0.910548	0.920157	0.883441	0.965652	0.946711	0.94988	0.960228	-0.93462	0.784465	0.853812	0.832302	0.76834	0.889792	0.864639	0.975134	-0.937668	0.931015	0.917855	0.842762	-0.935875	0.97385
Leucosceptoside A	0.974664	0.9582	0.94565	-0.855381	0.881194	0.957483	0.954757	0.947712	-0.912882	0.99019	0.901856	0.863999	-0.910494	0.963631	1	0.94269	0.962108	-0.904251	-0.922845	0.959624	0.956256	0.834541	0.942871	0.73845	0.788884	0.937356	0.921225	0.929253	-0.891474	0.889829	0.921943	0.965564	0.914935	0.945941	0.945069	-0.907073	0.835407	0.836034	0.811733	0.799793	0.881049	0.881165	0.928654	-0.908924	0.949274	0.869257	0.804908	-0.906651	0.910495
Alisol B	0.980087	0.985308	0.973585	-0.868683	0.959056	0.953891	0.965644	0.977092	-0.935966	0.970945	0.912539	0.924807	-0.928451	0.963279	0.94269	1	0.944553	-0.922827	-0.946592	0.966135	0.995879	0.946587	0.9268	0.78265	0.894158	0.889787	0.973077	0.980721	-0.91002	0.943881	0.869641	0.952777	0.940613	0.953656	0.996002	-0.935197	0.81426	0.870567	0.864542	0.855956	0.798585	0.947462	0.921389	-0.944547	0.951333	0.939384	0.915151	-0.942028	0.882314
Ginsenoside F1	0.960678	0.945469	0.916439	-0.81767	0.869743	0.949174	0.913023	0.955605	-0.874572	0.959127	0.931155	0.851517	-0.871342	0.937038	0.962108	0.944553	1	-0.865043	-0.882801	0.946258	0.95373	0.835838	0.849865	0.676004	0.721008	0.854847	0.930846	0.938282	-0.850418	0.927819	0.879618	0.895405	0.871187	0.986505	0.946073	-0.866823	0.735714	0.767286	0.763382	0.809553	0.816153	0.88151	0.918026	-0.881205	0.983637	0.858038	0.836986	-0.878901	0.867668
Vitamin C	-0.937278	-0.933192	-0.912432	0.864226	-0.9218	-0.864963	-0.896317	-0.92711	0.91791	-0.936322	-0.891708	-0.932317	0.995127	-0.923371	-0.904251	-0.922827	-0.865043	1	0.956766	-0.87953	-0.938153	-0.921716	-0.920565	-0.801049	-0.866907	-0.832927	-0.869369	-0.922168	0.952519	-0.835006	-0.891751	-0.926685	-0.919352	-0.885105	-0.935745	0.890956	-0.855664	-0.824553	-0.80724	-0.822787	-0.861838	-0.907531	-0.878729	0.951723	-0.847034	-0.910976	-0.886758	0.948966	-0.88371
Trifolin	-0.95748	-0.95359	-0.93293	0.8262	-0.939967	-0.885608	-0.916991	-0.946337	0.960168	-0.955588	-0.907079	-0.952893	0.948266	-0.940731	-0.922845	-0.946592	-0.882801	0.956766	1	-0.89847	-0.955007	-0.93681	-0.940312	-0.817027	-0.884506	-0.854154	-0.887179	-0.941477	0.922837	-0.853892	-0.906965	-0.948387	-0.945253	-0.901984	-0.950387	0.923524	-0.868573	-0.843475	-0.826201	-0.837656	-0.876463	-0.925916	-0.894633	0.93765	-0.865997	-0.919961	-0.905889	0.932825	-0.89993
(3R)-8-hydroxy-3-(4-hydroxyphenyl)-3,4-dihydro-1H-2-benzopyran-1-one	0.97243	0.949159	0.975683	-0.834501	0.874734	0.994699	0.954443	0.929252	-0.888427	0.958753	0.829703	0.85999	-0.887542	0.980903	0.959624	0.966135	0.946258	-0.87953	-0.89847	1	0.957463	0.851391	0.919894	0.709872	0.801289	0.958573	0.985542	0.936018	-0.865857	0.946915	0.836261	0.949196	0.907287	0.941872	0.954649	-0.888232	0.735959	0.852783	0.834284	0.747026	0.803782	0.847709	0.95376	-0.891559	0.958563	0.891478	0.799795	-0.889349	0.927134
Ganoderiol A	0.987295	0.988117	0.971684	-0.889512	0.96037	0.944165	0.960445	0.984021	-0.945957	0.983515	0.938375	0.937919	-0.944548	0.965027	0.956256	0.995879	0.95373	-0.938153	-0.955007	0.957463	1	0.950548	0.937493	0.805368	0.886235	0.880879	0.956085	0.980338	-0.924867	0.937256	0.905898	0.961632	0.942377	0.959664	0.99868	-0.947045	0.835702	0.85492	0.846511	0.863739	0.827403	0.955702	0.918282	-0.96008	0.948094	0.946542	0.927549	-0.957914	0.888465
L-Leucyl-L-alanine Hydrate	0.921149	0.925798	0.915593	-0.861254	0.955706	0.823363	0.865822	0.926707	-0.928023	0.901403	0.897828	0.970906	-0.925859	0.892024	0.834541	0.946587	0.835838	-0.921716	-0.93681	0.851391	0.950548	1	0.889259	0.860161	0.91805	0.747134	0.872793	0.93436	-0.910165	0.872272	0.85974	0.899366	0.905599	0.868703	0.957898	-0.935549	0.805158	0.790274	0.788176	0.837073	0.765057	0.940672	0.827148	-0.952093	0.819528	0.961526	0.982869	-0.950051	0.825023
Naringin dihydrochalcone	0.948992	0.925298	0.962287	-0.875588	0.886932	0.894581	0.92895	0.896134	-0.931137	0.958578	0.830844	0.902491	-0.928391	0.945719	0.942871	0.9268	0.849865	-0.920565	-0.940312	0.919894	0.937493	0.889259	1	0.867417	0.882936	0.925144	0.879898	0.890352	-0.910832	0.858465	0.922876	0.995095	0.915111	0.844942	0.934779	-0.939099	0.86218	0.840224	0.802153	0.744335	0.849606	0.866789	0.870152	-0.928887	0.835074	0.925651	0.835234	-0.926786	0.905693
gamma-Glutamylleucine	0.791151	0.730366	0.844575	-0.75561	0.732838	0.643106	0.691492	0.716398	-0.808697	0.785209	0.732684	0.830304	-0.806304	0.751933	0.73845	0.78265	0.676004	-0.801049	-0.817027	0.709872	0.805368	0.860161	0.867417	1	0.760766	0.643688	0.659348	0.697605	-0.789608	0.795816	0.894928	0.854994	0.680263	0.64723	0.821916	-0.808536	0.664207	0.524951	0.486922	0.548662	0.610021	0.749035	0.595435	-0.818463	0.603552	0.928199	0.864957	-0.815598	0.706271
3'-Hydroxypterostilbene	0.836745	0.899081	0.848469	-0.81725	0.951006	0.782123	0.903267	0.873063	-0.87368	0.848222	0.793113	0.857859	-0.870609	0.81937	0.788884	0.894158	0.721008	-0.866907	-0.884506	0.801289	0.886235	0.91805	0.882936	0.760766	1	0.783865	0.832861	0.889399	-0.859775	0.735861	0.73847	0.87309	0.909009	0.760363	0.887083	-0.88711	0.899806	0.910527	0.904211	0.868939	0.705769	0.926378	0.766542	-0.885926	0.758735	0.842064	0.853667	-0.884147	0.724921
2-{2-oxo-2H,8H,9H-furo[2,3-h]chromen-8-yl}propan-2-yl acetate	0.912181	0.895355	0.923395	-0.788021	0.809446	0.959631	0.941215	0.85449	-0.842859	0.917651	0.722967	0.775571	-0.83933	0.941025	0.937356	0.889787	0.854847	-0.832927	-0.854154	0.958573	0.880879	0.747134	0.925144	0.643688	0.783865	1	0.925267	0.862376	-0.823623	0.833574	0.779796	0.93584	0.888225	0.848455	0.871102	-0.841487	0.7672	0.885045	0.849901	0.684089	0.813114	0.767713	0.921884	-0.829792	0.884156	0.795481	0.659899	-0.827722	0.90724
Ursolic acid	0.955986	0.956481	0.95308	-0.827096	0.906463	0.986039	0.95475	0.94063	-0.878279	0.935121	0.830424	0.86478	-0.877034	0.964075	0.921225	0.973077	0.930846	-0.869369	-0.887179	0.985542	0.956085	0.872793	0.879898	0.659348	0.832861	0.925267	1	0.958604	-0.857316	0.931834	0.775225	0.912884	0.922372	0.946499	0.954345	-0.884819	0.733559	0.88533	0.880417	0.795049	0.775888	0.871554	0.955383	-0.890028	0.961587	0.875066	0.817414	-0.888195	0.897765
Shionone	0.967185	0.993665	0.924688	-0.872666	0.980123	0.93979	0.959206	0.99461	-0.931908	0.962382	0.937125	0.932813	-0.928064	0.951733	0.929253	0.980721	0.938282	-0.922168	-0.941477	0.936018	0.980338	0.93436	0.890352	0.697605	0.889399	0.862376	0.958604	1	-0.909466	0.879293	0.83778	0.916761	0.973284	0.970701	0.973448	-0.940278	0.85523	0.90523	0.908391	0.918142	0.855393	0.961324	0.945105	-0.946499	0.952319	0.886195	0.901688	-0.944887	0.879894
4-Hydroxy-2,5-dimethyl-3(2H)furanone	-0.922935	-0.920693	-0.89929	0.81114	-0.910678	-0.852425	-0.886469	-0.913803	0.965641	-0.92355	-0.877183	-0.918838	0.951343	-0.910548	-0.891474	-0.91002	-0.850418	0.952519	0.922837	-0.865857	-0.924867	-0.910165	-0.910832	-0.789608	-0.859775	-0.823623	-0.857316	-0.909466	1	-0.820549	-0.877412	-0.919085	-0.919084	-0.869595	-0.923921	0.887941	-0.847305	-0.817911	-0.800711	-0.813591	-0.848668	-0.891875	-0.864457	0.970609	-0.83186	-0.898841	-0.875155	0.968449	-0.86934
LPE 16:1	0.93514	0.885045	0.961847	-0.788708	0.81991	0.919237	0.86131	0.879144	-0.845565	0.903621	0.823126	0.847967	-0.842414	0.920157	0.889829	0.943881	0.927819	-0.835006	-0.853892	0.946915	0.937256	0.872272	0.858465	0.795816	0.735861	0.833574	0.931834	0.879293	-0.820549	1	0.847526	0.897843	0.796441	0.903533	0.947501	-0.840105	0.602389	0.687367	0.67514	0.664286	0.669893	0.818195	0.849889	-0.857551	0.908225	0.939579	0.863467	-0.854595	0.850034
1-(4-methyl-2-morpholino-1,3-thiazol-5-yl)ethan-1-one	0.921224	0.870676	0.898274	-0.843052	0.820904	0.806417	0.822245	0.874165	-0.898372	0.934819	0.906041	0.892193	-0.897641	0.883441	0.921943	0.869641	0.879618	-0.891751	-0.906965	0.836261	0.905898	0.85974	0.922876	0.894928	0.73847	0.779796	0.775225	0.83778	-0.877412	0.847526	1	0.931658	0.819254	0.852379	0.902903	-0.893735	0.793683	0.65104	0.618668	0.712933	0.841037	0.845031	0.790727	-0.901883	0.806912	0.914678	0.873265	-0.8995	0.847914
LysoPC 15:0	0.971864	0.947602	0.979744	-0.878372	0.900453	0.927171	0.947043	0.923652	-0.942115	0.977941	0.860681	0.910034	-0.934768	0.965652	0.965564	0.952777	0.895405	-0.926685	-0.948387	0.949196	0.961632	0.899366	0.995095	0.854994	0.87309	0.93584	0.912884	0.916761	-0.919085	0.897843	0.931658	1	0.923483	0.887154	0.958963	-0.943072	0.848578	0.843417	0.810445	0.764652	0.851351	0.884991	0.896399	-0.938664	0.881192	0.937667	0.853346	-0.936363	0.918009
Debromohymenialdisine	0.945167	0.973871	0.899797	-0.864502	0.966773	0.915195	0.950726	0.962653	-0.943011	0.947503	0.885246	0.931461	-0.924468	0.946711	0.914935	0.940613	0.871187	-0.919352	-0.945253	0.907287	0.942377	0.905599	0.915111	0.680263	0.909009	0.888225	0.922372	0.973284	-0.919084	0.796441	0.819254	0.923483	1	0.918433	0.930664	-0.947321	0.907253	0.946754	0.938487	0.897342	0.913593	0.926081	0.949246	-0.94403	0.891119	0.848601	0.84528	-0.942768	0.904748
Lupenone	0.966484	0.964512	0.908421	-0.837425	0.909984	0.951658	0.919052	0.976843	-0.893075	0.957616	0.940859	0.893267	-0.89171	0.94988	0.945941	0.953656	0.986505	-0.885105	-0.901984	0.941872	0.959664	0.868703	0.844942	0.64723	0.760363	0.848455	0.946499	0.970701	-0.869595	0.903533	0.852379	0.887154	0.918433	1	0.950491	-0.895031	0.765891	0.8166	0.819285	0.855028	0.857258	0.903548	0.952551	-0.905848	0.980431	0.856633	0.858662	-0.904146	0.891279
α-Boswellic acid	0.983187	0.980243	0.975546	-0.884939	0.955315	0.937201	0.951475	0.975566	-0.942721	0.975445	0.929313	0.938359	-0.941903	0.960228	0.945069	0.996002	0.946073	-0.935745	-0.950387	0.954649	0.99868	0.957898	0.934779	0.821916	0.887083	0.871102	0.954345	0.973448	-0.923921	0.947501	0.902903	0.958963	0.930664	0.950491	1	-0.942062	0.817317	0.840125	0.831733	0.848643	0.805556	0.950709	0.906346	-0.959045	0.938792	0.958274	0.936169	-0.956796	0.881857
p-Anisaldehyde	-0.948711	-0.945952	-0.922646	0.902745	-0.93811	-0.87471	-0.90625	-0.939254	0.921635	-0.94858	-0.89811	-0.95521	0.906586	-0.93462	-0.907073	-0.935197	-0.866823	0.890956	0.923524	-0.888232	-0.947045	-0.935549	-0.939099	-0.808536	-0.88711	-0.841487	-0.884819	-0.940278	0.887941	-0.840105	-0.893735	-0.943072	-0.947321	-0.895031	-0.942062	1	-0.865508	-0.843466	-0.828209	-0.833373	-0.877034	-0.913046	-0.891386	0.937454	-0.851853	-0.91365	-0.901809	0.937241	-0.888866
Lindenenol	0.81209	0.883368	0.756681	-0.806997	0.90736	0.739768	0.88185	0.871005	-0.857629	0.864468	0.848522	0.807254	-0.858527	0.784465	0.835407	0.81426	0.735714	-0.855664	-0.868573	0.735959	0.835702	0.805158	0.86218	0.664207	0.899806	0.7672	0.733559	0.85523	-0.847305	0.602389	0.793683	0.848578	0.907253	0.765891	0.817317	-0.865508	1	0.890694	0.877162	0.911234	0.841818	0.907008	0.760919	-0.857683	0.749934	0.721303	0.759676	-0.856516	0.71295
m-Cresol	0.839395	0.912866	0.812592	-0.77895	0.913784	0.871581	0.944307	0.882652	-0.832243	0.857118	0.75422	0.781411	-0.828605	0.853812	0.836034	0.870567	0.767286	-0.824553	-0.843475	0.852783	0.85492	0.790274	0.840224	0.524951	0.910527	0.885045	0.88533	0.90523	-0.817911	0.687367	0.65104	0.843417	0.946754	0.8166	0.840125	-0.843466	0.890694	1	0.995561	0.876784	0.792002	0.865626	0.878011	-0.832471	0.839911	0.70908	0.695005	-0.831399	0.783634
Pterosin G	0.822417	0.908015	0.78747	-0.762767	0.918515	0.857146	0.932552	0.883811	-0.815424	0.838109	0.759921	0.770844	-0.811061	0.832302	0.811733	0.864542	0.763382	-0.80724	-0.826201	0.834284	0.846511	0.788176	0.802153	0.486922	0.904211	0.849901	0.880417	0.908391	-0.800711	0.67514	0.618668	0.810445	0.938487	0.819285	0.831733	-0.828209	0.877162	0.995561	1	0.899279	0.768028	0.872829	0.86675	-0.819087	0.841757	0.688549	0.699113	-0.818121	0.75277
2,6-Di-tert-butyl-1,4-benzoquinone	0.812249	0.911008	0.731599	-0.772691	0.94902	0.764994	0.8775	0.925222	-0.828856	0.843125	0.913893	0.805435	-0.824859	0.76834	0.799793	0.855956	0.809553	-0.822787	-0.837656	0.747026	0.863739	0.837073	0.744335	0.548662	0.868939	0.684089	0.795049	0.918142	-0.813591	0.664286	0.712933	0.764652	0.897342	0.855028	0.848643	-0.833373	0.911234	0.876784	0.899279	1	0.762149	0.959807	0.782451	-0.843208	0.84119	0.707044	0.82313	-0.841961	0.65734
Dihydrotanshinone I	0.880955	0.863906	0.792606	-0.814662	0.819109	0.82093	0.812525	0.865262	-0.866564	0.890451	0.837497	0.877374	-0.866696	0.889792	0.881049	0.798585	0.816153	-0.861838	-0.876463	0.803782	0.827403	0.765057	0.849606	0.610021	0.705769	0.813114	0.775888	0.855393	-0.848668	0.669893	0.841037	0.851351	0.913593	0.857258	0.805556	-0.877034	0.841818	0.792002	0.768028	0.762149	1	0.780558	0.908116	-0.868268	0.788349	0.743801	0.723265	-0.867952	0.918065
Stigmasterol	0.909759	0.964598	0.870395	-0.852872	0.986339	0.840567	0.930237	0.970291	-0.911605	0.926615	0.956111	0.899242	-0.909762	0.864639	0.881165	0.947462	0.88151	-0.907531	-0.925916	0.847709	0.955702	0.940672	0.866789	0.749035	0.926378	0.767713	0.871554	0.961324	-0.891875	0.818195	0.845031	0.884991	0.926081	0.903548	0.950709	-0.913046	0.907008	0.865626	0.872829	0.959807	0.780558	1	0.826617	-0.927545	0.888299	0.868499	0.930264	-0.925341	0.756418
4-decyl-3-hydroxy-5-oxooxolane-2,3-dicarboxylic acid	0.953585	0.940164	0.90779	-0.82858	0.877852	0.969879	0.916348	0.931299	-0.88417	0.935344	0.83455	0.886576	-0.88533	0.975134	0.928654	0.921389	0.918026	-0.878729	-0.894633	0.95376	0.918282	0.827148	0.870152	0.595435	0.766542	0.921884	0.955383	0.945105	-0.864457	0.849889	0.790727	0.896399	0.949246	0.952551	0.906346	-0.891386	0.760919	0.878011	0.86675	0.782451	0.908116	0.826617	1	-0.891332	0.93202	0.821732	0.767343	-0.890239	0.962082
3-(3,4-dihydroxyphenyl)propanoic acid	-0.954094	-0.951042	-0.927937	0.914219	-0.945967	-0.876028	-0.905133	-0.94798	0.962475	-0.949088	-0.914334	-0.96038	0.958209	-0.937668	-0.908924	-0.944547	-0.881205	0.951723	0.93765	-0.891559	-0.96008	-0.952093	-0.928887	-0.818463	-0.885926	-0.829792	-0.890028	-0.946499	0.970609	-0.857551	-0.901883	-0.938664	-0.94403	-0.905848	-0.959045	0.937454	-0.857683	-0.832471	-0.819087	-0.843208	-0.868268	-0.927545	-0.891332	1	-0.862949	-0.934348	-0.92126	0.999866	-0.891362
Roburic acid	0.945248	0.956402	0.906198	-0.806221	0.88791	0.970019	0.946373	0.958034	-0.855976	0.945491	0.897822	0.818687	-0.85362	0.931015	0.949274	0.951333	0.983637	-0.847034	-0.865997	0.958563	0.948094	0.819528	0.835074	0.603552	0.758735	0.884156	0.961587	0.952319	-0.83186	0.908225	0.806912	0.881192	0.891119	0.980431	0.938792	-0.851853	0.749934	0.839911	0.841757	0.84119	0.788349	0.888299	0.93202	-0.862949	1	0.818934	0.798654	-0.860869	0.84682
Gly-Phe	0.93927	0.894116	0.963575	-0.854986	0.878774	0.8498	0.84768	0.886406	-0.914929	0.913861	0.854593	0.945024	-0.919015	0.917855	0.869257	0.939384	0.858038	-0.910976	-0.919961	0.891478	0.946542	0.961526	0.925651	0.928199	0.842064	0.795481	0.875066	0.886195	-0.898841	0.939579	0.914678	0.937667	0.848601	0.856633	0.958274	-0.91365	0.721303	0.70908	0.688549	0.707044	0.743801	0.868499	0.821732	-0.934348	0.818934	1	0.947769	-0.932	0.867787
Valylproline	0.891535	0.890638	0.874184	-0.825833	0.921638	0.768261	0.809029	0.906938	-0.899239	0.87354	0.922692	0.94938	-0.891312	0.842762	0.804908	0.915151	0.836986	-0.886758	-0.905889	0.799795	0.927549	0.982869	0.835234	0.864957	0.853667	0.659899	0.817414	0.901688	-0.875155	0.863467	0.873265	0.853346	0.84528	0.858662	0.936169	-0.901809	0.759676	0.695005	0.699113	0.82313	0.723265	0.930264	0.767343	-0.92126	0.798654	0.947769	1	-0.918896	0.766913
Coumarin	-0.951971	-0.949073	-0.925342	0.918413	-0.944295	-0.873966	-0.902905	-0.946114	0.959223	-0.947001	-0.912473	-0.958848	0.956487	-0.935875	-0.906651	-0.942028	-0.878901	0.948966	0.932825	-0.889349	-0.957914	-0.950051	-0.926786	-0.815598	-0.884147	-0.827722	-0.888195	-0.944887	0.968449	-0.854595	-0.8995	-0.936363	-0.942768	-0.904146	-0.956796	0.937241	-0.856516	-0.831399	-0.818121	-0.841961	-0.867952	-0.925341	-0.890239	0.999866	-0.860869	-0.932	-0.918896	1	-0.889932
Carnosol	0.945946	0.884993	0.922429	-0.823698	0.813811	0.924463	0.850775	0.870007	-0.889811	0.918478	0.785423	0.908952	-0.889983	0.97385	0.910495	0.882314	0.867668	-0.88371	-0.89993	0.927134	0.888465	0.825023	0.905693	0.706271	0.724921	0.90724	0.897765	0.879894	-0.86934	0.850034	0.847914	0.918009	0.904748	0.891279	0.881857	-0.888866	0.71295	0.783634	0.75277	0.65734	0.918065	0.756418	0.962082	-0.891362	0.84682	0.867787	0.766913	-0.889932	1
Protopanaxadiol	0.851024	0.894708	0.820605	-0.845581	0.955343	0.724581	0.839057	0.897721	-0.906368	0.862314	0.89897	0.926753	-0.895907	0.8075	0.79071	0.878146	0.755624	-0.890895	-0.909936	0.746618	0.894402	0.956735	0.860463	0.821461	0.940534	0.678175	0.768535	0.893649	-0.885416	0.728235	0.837324	0.855334	0.896735	0.796586	0.893669	-0.914851	0.907357	0.80375	0.802715	0.89695	0.775375	0.954292	0.746494	-0.924776	0.742584	0.8742	0.942591	-0.92342	0.730472
Praeruptorin A	0.950422	0.935438	0.908625	-0.884127	0.919754	0.861643	0.88799	0.929361	-0.954847	0.952924	0.899066	0.967571	-0.956485	0.942607	0.919966	0.908587	0.856416	-0.952295	-0.96584	0.871651	0.930215	0.91598	0.949755	0.808661	0.858393	0.848043	0.850891	0.923208	-0.938787	0.799981	0.924454	0.947895	0.955889	0.886407	0.921597	-0.955723	0.891472	0.832726	0.808291	0.816321	0.948024	0.892421	0.905273	-0.96048	0.826974	0.902169	0.878628	-0.9589	0.930821
Thymine	0.938332	0.92185	0.94845	-0.858033	0.924714	0.86818	0.868752	0.920493	-0.903772	0.906085	0.874957	0.952374	-0.904019	0.916229	0.850333	0.963181	0.872406	-0.897577	-0.917835	0.898081	0.959905	0.98284	0.883985	0.851706	0.872676	0.779406	0.914431	0.931606	-0.878087	0.938697	0.852655	0.904788	0.879916	0.891998	0.970322	-0.921	0.725072	0.763004	0.759711	0.780577	0.730571	0.90793	0.849777	-0.931392	0.857331	0.977208	0.966231	-0.92933	0.848966
Biochanin A	0.68346	0.804549	0.652778	-0.69914	0.906624	0.619612	0.784676	0.802324	-0.74966	0.703939	0.762371	0.746756	-0.744721	0.643104	0.625501	0.77513	0.610061	-0.743614	-0.75786	0.621433	0.767353	0.832756	0.679816	0.568007	0.929634	0.567436	0.697913	0.817843	-0.738822	0.562009	0.570004	0.678075	0.816334	0.675305	0.764287	-0.764018	0.854837	0.840171	0.864947	0.922679	0.585049	0.899824	0.628978	-0.771682	0.664695	0.67239	0.795679	-0.770598	0.519106
Glabrolide	0.841406	0.879142	0.863864	-0.771668	0.904413	0.854599	0.879635	0.851512	-0.824285	0.809926	0.709261	0.840735	-0.819937	0.857477	0.754527	0.902389	0.740986	-0.814072	-0.832521	0.86228	0.870371	0.886439	0.813336	0.634205	0.918347	0.814318	0.918933	0.89688	-0.807176	0.802137	0.622044	0.823624	0.894615	0.798125	0.875864	-0.842421	0.725366	0.902944	0.906338	0.779278	0.663809	0.84043	0.847493	-0.844139	0.802483	0.825879	0.801216	-0.842863	0.78814
Poricoic acid B	0.925065	0.956965	0.938717	-0.854169	0.958876	0.908794	0.968667	0.928502	-0.917138	0.925957	0.825473	0.88785	-0.909262	0.922166	0.889672	0.961868	0.836436	-0.902496	-0.921762	0.922432	0.950129	0.924477	0.937643	0.761986	0.968141	0.90166	0.938377	0.945132	-0.899301	0.851653	0.794511	0.942617	0.950465	0.860977	0.949723	-0.922329	0.86881	0.939912	0.927597	0.850463	0.769546	0.926921	0.879882	-0.923756	0.872026	0.893132	0.855149	-0.921861	0.840298
Tubuloside A	0.957595	0.948704	0.910494	-0.852535	0.924502	0.871092	0.881534	0.967259	-0.9242	0.955445	0.983639	0.937885	-0.915811	0.914161	0.923848	0.948315	0.953121	-0.912756	-0.938143	0.883629	0.96773	0.932913	0.874025	0.802183	0.800372	0.769328	0.876266	0.946993	-0.894203	0.900881	0.936116	0.904541	0.890105	0.955968	0.964716	-0.919496	0.802485	0.743201	0.741403	0.857927	0.832629	0.942904	0.865734	-0.934072	0.91336	0.922637	0.9512	-0.931404	0.845769
2'-Deoxyadenosine	0.975671	0.91266	0.977859	-0.851376	0.848539	0.93727	0.872642	0.904774	-0.905063	0.944002	0.845365	0.928697	-0.899818	0.977059	0.926429	0.944737	0.924709	-0.890593	-0.912229	0.958225	0.948405	0.897456	0.919626	0.815293	0.759845	0.880007	0.933039	0.907695	-0.876693	0.961144	0.90046	0.944092	0.876168	0.924186	0.951752	-0.911322	0.682462	0.738791	0.71576	0.680671	0.824152	0.821158	0.924177	-0.915862	0.893446	0.955817	0.870654	-0.913926	0.955922
Shikimic Acid	-0.849571	-0.845407	-0.826348	0.684279	-0.833125	-0.783831	-0.813406	-0.840311	0.889618	-0.852916	-0.809418	-0.846581	0.808516	-0.83595	-0.821129	-0.835518	-0.785856	0.813675	0.827303	-0.793462	-0.846939	-0.835135	-0.839711	-0.725836	-0.783954	-0.755344	-0.786872	-0.836277	0.909045	-0.756996	-0.81038	-0.847511	-0.848982	-0.802613	-0.845894	0.883331	-0.77361	-0.74489	-0.730297	-0.744903	-0.779786	-0.814029	-0.792007	0.863212	-0.763109	-0.818406	-0.80797	0.860416	-0.79179
4-(3,4-dihydro-2H-1,5-benzodioxepin-7-yl)-4-oxobutanoic acid	-0.934027	-0.929846	-0.917279	0.789457	-0.920494	-0.857758	-0.895093	-0.922857	0.95947	-0.932405	-0.890224	-0.929759	0.964976	-0.914454	-0.89964	-0.928609	-0.861982	0.974637	0.980906	-0.875667	-0.938693	-0.927794	-0.921331	-0.824235	-0.872594	-0.825772	-0.863002	-0.915589	0.95592	-0.845813	-0.895797	-0.930189	-0.913081	-0.875046	-0.937878	0.8754	-0.847425	-0.812242	-0.794774	-0.817445	-0.835003	-0.911894	-0.858379	0.939399	-0.841595	-0.919104	-0.900682	0.934202	-0.869263
Euphorbia factor L3	0.930511	0.91629	0.881054	-0.775231	0.818931	0.947033	0.900769	0.923342	-0.829222	0.936622	0.890254	0.783619	-0.825827	0.913429	0.958016	0.906044	0.989996	-0.819834	-0.838585	0.935203	0.914372	0.757408	0.817321	0.596668	0.661317	0.866041	0.91138	0.902751	-0.804734	0.891691	0.840595	0.86603	0.839703	0.967927	0.90219	-0.817598	0.708978	0.757264	0.750924	0.775502	0.803352	0.832213	0.908962	-0.828424	0.981428	0.790194	0.753307	-0.826104	0.847028
Oleanolic acid	0.992912	0.978313	0.970045	-0.898689	0.948811	0.940657	0.942463	0.970535	-0.961066	0.983557	0.915569	0.969513	-0.959271	0.985708	0.9545	0.976195	0.927126	-0.953057	-0.971938	0.951593	0.983759	0.946831	0.95802	0.80716	0.877792	0.898209	0.943051	0.971867	-0.938783	0.905091	0.914242	0.97225	0.966724	0.947345	0.97992	-0.967018	0.846396	0.862332	0.845607	0.832073	0.897121	0.923393	0.948393	-0.971112	0.914316	0.94526	0.909444	-0.969262	0.946262
4-(2-methoxy-5-{[(4-nitrobenzoyl)oxy]ethanimidoyl}benzyl)morpholine	-0.9312	-0.927866	-0.907766	0.806523	-0.916043	-0.859786	-0.891716	-0.921319	0.927308	-0.92853	-0.885238	-0.926259	0.95657	-0.914604	-0.897758	-0.921081	-0.859984	0.975706	0.984858	-0.872735	-0.931092	-0.915847	-0.911517	-0.797741	-0.861847	-0.827915	-0.861903	-0.915455	0.924979	-0.83216	-0.884352	-0.919053	-0.914563	-0.877563	-0.928091	0.872782	-0.846425	-0.818542	-0.801706	-0.81783	-0.850332	-0.906014	-0.868963	0.925298	-0.842494	-0.899194	-0.883864	0.919986	-0.875179
WLH	-0.802129	-0.798891	-0.779732	0.557036	-0.784898	-0.744051	-0.768061	-0.792803	0.850569	-0.799131	-0.757509	-0.800874	0.699423	-0.786037	-0.772014	-0.795231	-0.740779	0.733677	0.865224	-0.748184	-0.793716	-0.782572	-0.782305	-0.675724	-0.735829	-0.717256	-0.740639	-0.788748	0.774364	-0.714156	-0.754091	-0.791861	-0.805008	-0.755674	-0.789426	0.799641	-0.719633	-0.706659	-0.69362	-0.701095	-0.734385	-0.77318	-0.748681	0.756216	-0.723428	-0.752352	-0.760147	0.74808	-0.751277
5-(tert-butyl)-2-methyl-N-(4-nitrophenyl)-3-furamide	0.869903	0.822683	0.789857	-0.793058	0.76083	0.812302	0.764248	0.823494	-0.839376	0.865508	0.791497	0.86678	-0.84338	0.888814	0.860692	0.770126	0.800802	-0.837135	-0.849047	0.798997	0.798873	0.735939	0.831566	0.609634	0.63802	0.8032	0.760747	0.816369	-0.821602	0.680441	0.833148	0.834764	0.873302	0.838025	0.779712	-0.850277	0.759494	0.727549	0.69778	0.671904	0.988428	0.713284	0.904247	-0.842913	0.760408	0.74471	0.694624	-0.842757	0.941809
N-phenyl-N'-{4-[3-(trifluoromethyl)-1H-pyrazol-1-yl]phenyl}urea	0.816429	0.870971	0.833935	-0.817667	0.919527	0.738309	0.88107	0.842471	-0.865399	0.842354	0.786019	0.835278	-0.865407	0.790377	0.788981	0.862225	0.693876	-0.861145	-0.874195	0.766111	0.86515	0.894519	0.900316	0.813086	0.985262	0.766822	0.775425	0.845672	-0.855372	0.706161	0.77945	0.881684	0.874415	0.716254	0.865623	-0.876064	0.92036	0.866446	0.849902	0.837307	0.699322	0.910095	0.71228	-0.876277	0.714711	0.83784	0.838323	-0.874516	0.696112
Eupalinolide A	-0.904317	-0.907411	-0.876477	0.93761	-0.897345	-0.839051	-0.872137	-0.902964	0.86837	-0.905636	-0.869755	-0.891427	0.943293	-0.889609	-0.875614	-0.893134	-0.843601	0.945704	0.884157	-0.85097	-0.912742	-0.887397	-0.880824	-0.756767	-0.83959	-0.80205	-0.847352	-0.898809	0.917066	-0.804686	-0.854706	-0.888212	-0.890783	-0.86328	-0.91021	0.864061	-0.831916	-0.805609	-0.791754	-0.812064	-0.83098	-0.886907	-0.850784	0.961261	-0.832291	-0.870647	-0.850076	0.962315	-0.84106
Monolaurin	-0.804192	-0.800756	-0.784129	0.544454	-0.790419	-0.743422	-0.769727	-0.794327	0.84783	-0.798425	-0.759513	-0.805639	0.817586	-0.789568	-0.772704	-0.798785	-0.739256	0.848932	0.916871	-0.75209	-0.797731	-0.791606	-0.78437	-0.686875	-0.743696	-0.717965	-0.740141	-0.788523	0.803774	-0.717533	-0.758463	-0.793306	-0.796011	-0.754609	-0.794348	0.726625	-0.727039	-0.708737	-0.694026	-0.703987	-0.733723	-0.780962	-0.751588	0.754055	-0.722646	-0.772323	-0.768552	0.743807	-0.764341
tert-Butyl N-[1-(aminocarbonyl)-3-methylbutyl]carbamate	0.930783	0.930939	0.908016	-0.861452	0.954854	0.839867	0.859976	0.935732	-0.932149	0.904377	0.901243	0.987498	-0.925363	0.910535	0.838541	0.942628	0.847055	-0.92077	-0.941679	0.858723	0.946432	0.99148	0.876954	0.814125	0.893414	0.754558	0.884193	0.947566	-0.907935	0.861929	0.848359	0.889728	0.927121	0.892682	0.950379	-0.942486	0.796886	0.801107	0.801059	0.839639	0.8133	0.927425	0.868473	-0.9536	0.831195	0.945443	0.970503	-0.95186	0.863277
Stiripentol	0.979934	0.938681	0.967465	-0.85432	0.857414	0.949775	0.924809	0.928909	-0.90512	0.98201	0.888141	0.880255	-0.903623	0.967865	0.987589	0.944825	0.959943	-0.899026	-0.927401	0.963006	0.95747	0.852029	0.945865	0.796347	0.765977	0.920393	0.917905	0.911384	-0.873353	0.931427	0.942355	0.969522	0.883966	0.936519	0.95189	-0.904404	0.775568	0.777254	0.749534	0.740902	0.852199	0.858362	0.913351	-0.902883	0.932087	0.910581	0.830991	-0.90006	0.922759
3,4',5-Trimethoxy-trans-stilbene	-0.919604	-0.922599	-0.8861	0.767899	-0.913514	-0.853061	-0.883828	-0.91976	0.90508	-0.920775	-0.883807	-0.920194	0.92509	-0.904537	-0.884188	-0.908096	-0.854034	0.92374	0.930019	-0.860941	-0.917069	-0.903455	-0.895306	-0.757532	-0.851495	-0.812689	-0.859023	-0.917508	0.906362	-0.812429	-0.860312	-0.903723	-0.91802	-0.881281	-0.912047	0.935801	-0.843218	-0.822162	-0.810703	-0.827846	-0.851546	-0.893243	-0.871281	0.885536	-0.838432	-0.876175	-0.875205	0.881484	-0.860324
LPE 18:2	0.786555	0.864271	0.744995	-0.779391	0.951377	0.688303	0.803785	0.873515	-0.842476	0.786679	0.855093	0.878173	-0.836668	0.746728	0.701779	0.845842	0.706672	-0.835475	-0.848316	0.696697	0.847692	0.928917	0.751339	0.681307	0.928698	0.60522	0.760582	0.886072	-0.83003	0.672149	0.697425	0.755072	0.87543	0.77427	0.847531	-0.852182	0.85313	0.818295	0.838402	0.925812	0.698954	0.938794	0.723519	-0.870729	0.724738	0.795039	0.90849	-0.869589	0.655256
Talatisamine	0.914968	0.972113	0.848992	-0.841576	0.95857	0.888368	0.958478	0.971597	-0.90312	0.944303	0.933047	0.857337	-0.898964	0.891059	0.927284	0.921648	0.900242	-0.897823	-0.9151	0.873005	0.931949	0.853367	0.869301	0.62703	0.87536	0.84747	0.883578	0.960948	-0.886461	0.764655	0.822371	0.887697	0.959205	0.925195	0.914814	-0.894987	0.939562	0.926202	0.926209	0.95871	0.873191	0.958136	0.894744	-0.907918	0.921053	0.784992	0.819561	-0.906191	0.809112
THC	0.890129	0.89459	0.840733	-0.874856	0.91742	0.774574	0.831787	0.892797	-0.919201	0.891972	0.874527	0.962058	-0.920658	0.876106	0.838146	0.860515	0.773078	-0.919919	-0.942836	0.785354	0.883113	0.91777	0.898476	0.78974	0.874513	0.756788	0.782869	0.89163	-0.894574	0.715765	0.870865	0.887198	0.935755	0.823801	0.874872	-0.934009	0.899153	0.813625	0.796354	0.829178	0.91753	0.887591	0.842114	-0.936796	0.74676	0.863416	0.881751	-0.935742	0.865128
INK	0.903487	0.8931	0.884366	-0.828527	0.90777	0.783909	0.811844	0.911947	-0.897798	0.886998	0.936347	0.940197	-0.892466	0.85197	0.827952	0.919589	0.867415	-0.88954	-0.904298	0.815265	0.9352	0.970078	0.836928	0.868214	0.823	0.670252	0.823268	0.900268	-0.877798	0.887342	0.896944	0.860418	0.832795	0.877107	0.943507	-0.892216	0.743703	0.673146	0.675497	0.810859	0.726143	0.92529	0.773408	-0.92261	0.8215	0.951841	0.995207	-0.920117	0.774991
MAG (18:1)	0.961716	0.930977	0.978762	-0.843973	0.872056	0.948358	0.916315	0.921794	-0.878688	0.9425	0.860066	0.870224	-0.877347	0.946449	0.929168	0.972785	0.94845	-0.866987	-0.885288	0.97063	0.968159	0.894034	0.899	0.795973	0.796231	0.877458	0.958255	0.921093	-0.852287	0.990801	0.868211	0.93376	0.85312	0.930193	0.973767	-0.88224	0.68974	0.76467	0.7522	0.735738	0.722481	0.869264	0.884175	-0.895947	0.940193	0.942738	0.875019	-0.893794	0.868411
Benzyl benzoate	0.918432	0.892808	0.97394	-0.832467	0.866842	0.902056	0.902346	0.858026	-0.874484	0.894227	0.746245	0.872533	-0.878793	0.925968	0.863381	0.940884	0.818283	-0.870775	-0.883076	0.935649	0.925959	0.906085	0.936281	0.837356	0.884268	0.895984	0.929517	0.878376	-0.860593	0.923538	0.806518	0.943207	0.864839	0.820701	0.936483	-0.886777	0.716042	0.81686	0.791603	0.680019	0.696119	0.829235	0.849145	-0.890673	0.830071	0.944914	0.840732	-0.888593	0.866682
Oleanic acid	0.971343	0.968722	0.942276	-0.864333	0.898285	0.970236	0.974079	0.953713	-0.90867	0.986777	0.887593	0.859398	-0.90795	0.96718	0.994642	0.948335	0.951749	-0.900855	-0.920481	0.967163	0.95605	0.833521	0.941135	0.702342	0.816605	0.955958	0.939796	0.942948	-0.886025	0.875292	0.886591	0.962246	0.937147	0.945816	0.943403	-0.910365	0.852837	0.883487	0.861902	0.822285	0.883205	0.88828	0.945564	-0.90856	0.956168	0.852178	0.789557	-0.906735	0.911137
Saikosaponin B4	0.787071	0.831774	0.840068	-0.770902	0.888951	0.726813	0.84399	0.79841	-0.82393	0.787698	0.713513	0.813643	-0.819224	0.767917	0.722434	0.860693	0.656056	-0.814687	-0.832705	0.764943	0.846397	0.903518	0.857064	0.814815	0.97597	0.734648	0.792306	0.818798	-0.809542	0.74911	0.704782	0.844234	0.823298	0.680432	0.857453	-0.836231	0.802988	0.824119	0.813342	0.764339	0.581862	0.867723	0.679497	-0.837919	0.688385	0.857132	0.842335	-0.835742	0.66544
Pterosin Z	0.9265	0.959252	0.871082	-0.869823	0.969876	0.865278	0.894878	0.97681	-0.892924	0.918734	0.959724	0.930581	-0.898376	0.892001	0.868556	0.94902	0.912485	-0.890601	-0.899707	0.865423	0.955577	0.945106	0.824775	0.698954	0.86001	0.747668	0.901612	0.977645	-0.877184	0.851965	0.824357	0.85499	0.926102	0.950353	0.951743	-0.925616	0.820777	0.827932	0.843127	0.928792	0.806614	0.966174	0.879882	-0.931246	0.91164	0.875645	0.940812	-0.930645	0.808294
Ribulose-5-phosphate	-0.806505	-0.802441	-0.784943	0.519611	-0.791963	-0.745544	-0.771424	-0.797245	0.878859	-0.803953	-0.764303	-0.808712	0.824311	-0.793956	-0.775873	-0.798025	-0.74339	0.836835	0.874485	-0.754747	-0.799709	-0.794593	-0.790598	-0.686433	-0.74365	-0.71838	-0.744137	-0.792058	0.863534	-0.719813	-0.762339	-0.801094	-0.803833	-0.760099	-0.797716	0.763628	-0.729929	-0.70895	-0.694789	-0.706444	-0.737025	-0.774865	-0.755441	0.772597	-0.723035	-0.781131	-0.7737	0.763968	-0.765809
α-Lapachone	-0.955775	-0.951893	-0.929826	0.84066	-0.940202	-0.881183	-0.913268	-0.946456	0.942852	-0.955139	-0.911492	-0.952959	0.971739	-0.939157	-0.920598	-0.942732	-0.883398	0.980521	0.976659	-0.894503	-0.955251	-0.94087	-0.937526	-0.817087	-0.883112	-0.846015	-0.885601	-0.941521	0.953447	-0.853208	-0.908816	-0.944617	-0.940564	-0.90369	-0.952343	0.936059	-0.868973	-0.838053	-0.821746	-0.84022	-0.87542	-0.925869	-0.892863	0.949983	-0.863389	-0.923841	-0.909266	0.94615	-0.895288
MAG (18:2)	0.90076	0.928352	0.828577	-0.825451	0.931158	0.809044	0.852546	0.95757	-0.879274	0.908276	0.992899	0.899201	-0.892351	0.845257	0.867973	0.908711	0.915179	-0.891737	-0.902073	0.811476	0.930108	0.907905	0.797726	0.716323	0.796542	0.686332	0.826168	0.935467	-0.861229	0.819011	0.871874	0.830212	0.871764	0.932391	0.923535	-0.873531	0.824119	0.744481	0.757462	0.920711	0.80141	0.959754	0.818031	-0.902384	0.887218	0.849843	0.935474	-0.900087	0.759116
RPH	0.908175	0.910865	0.884755	-0.748175	0.835773	0.962128	0.904323	0.910864	-0.797117	0.890481	0.827023	0.770731	-0.797422	0.904177	0.89494	0.926099	0.956286	-0.791185	-0.807213	0.950256	0.910508	0.781478	0.772429	0.542565	0.704153	0.858382	0.965191	0.917058	-0.775944	0.918334	0.724967	0.827048	0.837961	0.954451	0.906029	-0.793247	0.638071	0.797799	0.80496	0.770421	0.706014	0.82565	0.913952	-0.80774	0.983792	0.790804	0.755798	-0.805571	0.821094
1,7-bis(3,4-dihydroxyphenyl)heptan-3-one	0.867877	0.844199	0.905199	-0.702528	0.7444	0.954049	0.891562	0.811698	-0.751165	0.851537	0.675464	0.6885	-0.749607	0.887803	0.874719	0.883093	0.871638	-0.742307	-0.760733	0.958056	0.857366	0.708411	0.814737	0.583106	0.692671	0.930681	0.943256	0.825011	-0.731468	0.910156	0.689329	0.852924	0.776143	0.844698	0.858093	-0.743174	0.580271	0.781093	0.762904	0.612093	0.626058	0.719152	0.863372	-0.746787	0.910124	0.779362	0.645522	-0.744085	0.816255
Benzoylpaeoniflorin	0.839925	0.800202	0.842895	-0.814908	0.776819	0.722609	0.786605	0.775129	-0.865486	0.864848	0.763453	0.847051	-0.8666	0.827136	0.845766	0.783692	0.709841	-0.860935	-0.874622	0.757574	0.816837	0.80549	0.946498	0.890454	0.792572	0.790973	0.689584	0.752359	-0.851373	0.700788	0.924683	0.919861	0.812867	0.700638	0.812114	-0.870587	0.847228	0.697215	0.645667	0.641011	0.836095	0.768572	0.727363	-0.860793	0.656978	0.849742	0.76799	-0.859033	0.820632
4-Acetylbutyric acid	0.683446	0.588482	0.747278	-0.652319	0.572521	0.520223	0.547267	0.575676	-0.696306	0.677846	0.619341	0.721113	-0.697693	0.643679	0.643744	0.649315	0.572362	-0.693012	-0.704562	0.595997	0.681456	0.734024	0.779653	0.974463	0.60225	0.538366	0.517231	0.545773	-0.680727	0.710217	0.852529	0.762573	0.529732	0.521983	0.700202	-0.693086	0.530497	0.346514	0.297361	0.373452	0.51996	0.599545	0.466889	-0.702425	0.471607	0.846128	0.755255	-0.699509	0.622759
1,2-Benzenedicarboxylic acid	-0.857421	-0.853457	-0.832465	0.617092	-0.840138	-0.792578	-0.821022	-0.847619	0.929379	-0.85905	-0.81304	-0.858271	0.799949	-0.843124	-0.827305	-0.845613	-0.789891	0.795795	0.878115	-0.801572	-0.849496	-0.836777	-0.847581	-0.727621	-0.789235	-0.766015	-0.791279	-0.843335	0.87222	-0.75988	-0.812927	-0.857697	-0.862823	-0.808271	-0.845136	0.875141	-0.779835	-0.755808	-0.740814	-0.750228	-0.790487	-0.81848	-0.801694	0.826527	-0.769477	-0.820502	-0.815732	0.820952	-0.806764
Acetyl-L-carnitine	0.873178	0.855735	0.916983	-0.813138	0.8531	0.831464	0.866448	0.811721	-0.879197	0.859742	0.694538	0.878534	-0.877896	0.893376	0.82093	0.87433	0.713405	-0.873622	-0.893292	0.86159	0.866282	0.879403	0.949445	0.82614	0.910155	0.880542	0.849419	0.835318	-0.863543	0.791948	0.786041	0.930962	0.887131	0.739369	0.87077	-0.889794	0.791822	0.845994	0.809571	0.668172	0.765258	0.794538	0.82488	-0.87961	0.724994	0.89269	0.78962	-0.877506	0.871152
9-Oxo-10(E),12(E)-octadecadienoic acid	0.928304	0.944963	0.93716	-0.798168	0.911708	0.949833	0.944776	0.933636	-0.861385	0.911264	0.841137	0.835623	-0.857498	0.917394	0.890115	0.975139	0.921938	-0.852219	-0.867493	0.957086	0.955742	0.885658	0.847688	0.680539	0.848025	0.868819	0.981206	0.947016	-0.843995	0.942904	0.759945	0.886106	0.880989	0.926534	0.959095	-0.852392	0.717362	0.853177	0.856849	0.815545	0.683438	0.89861	0.889526	-0.874594	0.954637	0.879334	0.848125	-0.872041	0.815091
Paraxanthine	-0.884163	-0.878701	-0.866065	0.731992	-0.874488	-0.803081	-0.839708	-0.872705	0.864356	-0.880848	-0.843454	-0.896569	0.884797	-0.862626	-0.843486	-0.877935	-0.805519	0.900556	0.962511	-0.819693	-0.883093	-0.885166	-0.875119	-0.790226	-0.831583	-0.773055	-0.808292	-0.867274	0.811822	-0.792845	-0.850192	-0.878283	-0.86515	-0.823937	-0.879485	0.868053	-0.80572	-0.766696	-0.75068	-0.773035	-0.800227	-0.866315	-0.810467	0.825884	-0.784319	-0.864722	-0.862994	0.818817	-0.824306
alpha-Ionone	-0.794365	-0.791005	-0.773856	0.525382	-0.780256	-0.733384	-0.759965	-0.784873	0.822443	-0.789958	-0.751117	-0.797535	0.764113	-0.777764	-0.762598	-0.789148	-0.729866	0.797396	0.901855	-0.740622	-0.78595	-0.780798	-0.776328	-0.679038	-0.734453	-0.707938	-0.729775	-0.779561	0.753712	-0.707992	-0.749641	-0.784036	-0.787917	-0.745497	-0.781395	0.755639	-0.71755	-0.699015	-0.685268	-0.695333	-0.724748	-0.771173	-0.739888	0.717617	-0.712614	-0.755564	-0.760484	0.707085	-0.749239
Nitrazepam-d5	0.753322	0.800236	0.733345	-0.75198	0.875079	0.696715	0.757122	0.78395	-0.800166	0.726511	0.68185	0.865572	-0.798991	0.769018	0.643628	0.784055	0.597634	-0.794743	-0.809282	0.699409	0.770721	0.864386	0.752834	0.602513	0.895082	0.671661	0.763015	0.829021	-0.7868	0.608269	0.589173	0.738346	0.88472	0.697085	0.770059	-0.831901	0.774865	0.851207	0.854459	0.775623	0.738095	0.795056	0.77649	-0.826382	0.637191	0.748544	0.781178	-0.826456	0.749817
2-{4-[(2-pyridylthio)methyl]phenyl}-1,3-benzothiazole	-0.827121	-0.820444	-0.806799	0.611936	-0.810636	-0.763564	-0.785022	-0.816384	0.824157	-0.821437	-0.783448	-0.83105	0.873692	-0.813041	-0.78971	-0.819176	-0.762797	0.878587	0.894678	-0.776353	-0.821663	-0.817491	-0.806344	-0.707758	-0.759302	-0.728623	-0.76687	-0.812809	0.80723	-0.74671	-0.779503	-0.814815	-0.807261	-0.782246	-0.818884	0.788514	-0.736139	-0.717959	-0.704716	-0.718254	-0.747363	-0.795485	-0.77431	0.761059	-0.744102	-0.806984	-0.797241	0.753334	-0.783109
Methyl 4-hydroxy-3-methoxycinnamate	0.957285	0.9275	0.95596	-0.797768	0.839098	0.984641	0.926533	0.916628	-0.856071	0.942142	0.835845	0.823485	-0.850344	0.956509	0.950724	0.951776	0.96842	-0.843425	-0.865087	0.988892	0.94433	0.81995	0.873734	0.682472	0.735622	0.921675	0.971709	0.916016	-0.830547	0.963824	0.829677	0.915198	0.85849	0.950317	0.942385	-0.848593	0.675408	0.790611	0.77733	0.724378	0.759795	0.828109	0.928686	-0.857562	0.972339	0.872294	0.789157	-0.854951	0.892702
1,2-di(3,4-dimethoxyphenyl)diaz-1-ene	0.730437	0.727273	0.651145	-0.72203	0.770038	0.624111	0.629948	0.734862	-0.777016	0.703085	0.700813	0.875836	-0.778469	0.74671	0.634462	0.678717	0.590745	-0.777466	-0.787559	0.616188	0.696017	0.779607	0.698616	0.561989	0.704238	0.587464	0.642956	0.757714	-0.765092	0.519804	0.655877	0.683611	0.835229	0.691896	0.685714	-0.798708	0.724811	0.697657	0.691049	0.686122	0.872523	0.694049	0.774042	-0.799996	0.569833	0.688398	0.729341	-0.800578	0.802601
Oxymorphone	0.890999	0.902626	0.820765	-0.79004	0.834124	0.908605	0.905098	0.887986	-0.847151	0.910984	0.806026	0.799808	-0.840978	0.910294	0.925124	0.839262	0.858211	-0.836466	-0.857938	0.879689	0.849043	0.719293	0.856812	0.516849	0.737766	0.917893	0.860139	0.885051	-0.826449	0.705815	0.774433	0.869124	0.932241	0.885404	0.824329	-0.849352	0.851424	0.897099	0.876361	0.796501	0.946264	0.795281	0.946939	-0.836214	0.876983	0.700474	0.651422	-0.835262	0.900279
Diosbulbin B	-0.8997	-0.891568	-0.877406	0.683457	-0.888179	-0.815605	-0.846336	-0.888086	0.949547	-0.893501	-0.860385	-0.919191	0.899704	-0.880828	-0.854164	-0.890503	-0.821459	0.91089	0.961754	-0.831048	-0.896827	-0.904932	-0.883321	-0.796969	-0.836633	-0.778553	-0.821891	-0.883269	0.91641	-0.806641	-0.862887	-0.891416	-0.890295	-0.842595	-0.895555	0.875834	-0.810103	-0.772701	-0.757568	-0.784806	-0.819683	-0.872509	-0.829955	0.879992	-0.794541	-0.886229	-0.884879	0.873007	-0.847423
LysoPC 16:1	0.850844	0.867654	0.890403	-0.82561	0.907504	0.75512	0.854103	0.846608	-0.877707	0.852164	0.804118	0.880147	-0.876311	0.818162	0.79033	0.898054	0.736088	-0.869346	-0.884558	0.799779	0.899042	0.949885	0.905864	0.909036	0.954704	0.743499	0.805292	0.850691	-0.861659	0.816692	0.827271	0.898064	0.839214	0.745512	0.910079	-0.890458	0.82058	0.778374	0.762748	0.775592	0.652512	0.903614	0.71122	-0.893894	0.731967	0.930738	0.917228	-0.89164	0.724792
(±)8-HEPE	0.886812	0.868982	0.899303	-0.879747	0.862173	0.769139	0.84751	0.85556	-0.886312	0.907518	0.859552	0.881199	-0.909503	0.848202	0.874632	0.876625	0.798791	-0.897283	-0.89458	0.811902	0.903616	0.899421	0.949038	0.94365	0.862267	0.776174	0.769219	0.831757	-0.87855	0.81678	0.951046	0.94088	0.827265	0.780435	0.906257	-0.906242	0.850894	0.716913	0.684547	0.742529	0.7624	0.879519	0.732939	-0.910656	0.754238	0.929396	0.888188	-0.909392	0.781771
Kuwanon A	-0.898099	-0.900892	-0.877713	0.777007	-0.888196	-0.836562	-0.872551	-0.894095	0.850381	-0.899088	-0.857501	-0.881722	0.935929	-0.878909	-0.870611	-0.895206	-0.837459	0.952115	0.955532	-0.849071	-0.901905	-0.87967	-0.878507	-0.762242	-0.837789	-0.804049	-0.839745	-0.887764	0.846489	-0.810106	-0.847337	-0.885974	-0.873785	-0.85183	-0.897817	0.849318	-0.820421	-0.798486	-0.784241	-0.80016	-0.803695	-0.883755	-0.835614	0.851486	-0.826276	-0.862524	-0.850633	0.845491	-0.829963
3-[4-methyl-1-(2-methylpropanoyl)-3-oxocyclohexyl]butanoic acid	0.677075	0.686119	0.564415	-0.571133	0.616285	0.616532	0.621207	0.737223	-0.613675	0.717223	0.849488	0.572353	-0.611809	0.603482	0.738304	0.640787	0.819575	-0.609239	-0.61808	0.599254	0.683495	0.546528	0.531296	0.438236	0.394961	0.48459	0.567834	0.673192	-0.595448	0.616352	0.739721	0.585877	0.57425	0.779407	0.664951	-0.591468	0.59089	0.43652	0.449438	0.702874	0.634053	0.701057	0.596426	-0.615749	0.760575	0.543561	0.63173	-0.61377	0.520363
Dinophysistoxin-2	0.920469	0.864133	0.894121	-0.744092	0.754004	0.957185	0.839613	0.863207	-0.799368	0.889394	0.786185	0.794344	-0.798626	0.934994	0.906242	0.880993	0.945739	-0.792125	-0.808085	0.949302	0.876932	0.742264	0.793704	0.577443	0.600569	0.874613	0.929056	0.865567	-0.776747	0.916433	0.779491	0.842001	0.812613	0.938862	0.871607	-0.790508	0.571094	0.710134	0.697886	0.637837	0.785747	0.727379	0.939904	-0.80388	0.936673	0.805081	0.715537	-0.801905	0.915858
2-Deoxy-D-galactose	-0.878865	-0.873581	-0.859621	0.711902	-0.863207	-0.811222	-0.84262	-0.863218	0.964686	-0.875411	-0.82134	-0.880039	0.878774	-0.869286	-0.847403	-0.866556	-0.798457	0.895591	0.929936	-0.822983	-0.874951	-0.864545	-0.872282	-0.75908	-0.821409	-0.794653	-0.810115	-0.859319	0.949126	-0.775024	-0.834291	-0.879477	-0.883999	-0.815982	-0.87324	0.811341	-0.806561	-0.7833	-0.763421	-0.762304	-0.815914	-0.844087	-0.823908	0.919354	-0.781335	-0.851743	-0.828048	0.914365	-0.842009
9-Oxo-ODE	0.926364	0.932117	0.885705	-0.843093	0.930758	0.8264	0.863931	0.952005	-0.916483	0.9269	0.977806	0.924645	-0.926207	0.87445	0.884884	0.934928	0.917181	-0.924053	-0.919691	0.844675	0.955305	0.945611	0.851903	0.815457	0.825245	0.720312	0.847114	0.931768	-0.913571	0.877598	0.914593	0.879801	0.868515	0.921872	0.956196	-0.891008	0.808394	0.730636	0.733359	0.873062	0.781555	0.956129	0.815407	-0.94094	0.87991	0.92142	0.967608	-0.938521	0.790202
Glycyrrhetinic acid	0.71841	0.714318	0.667392	-0.731049	0.731522	0.619045	0.679023	0.692744	-0.780794	0.731795	0.645091	0.806382	-0.779051	0.740074	0.693768	0.647799	0.546508	-0.776637	-0.792642	0.61963	0.674165	0.706918	0.802476	0.628223	0.739849	0.693027	0.596257	0.698616	-0.767711	0.463286	0.714422	0.762445	0.828486	0.612062	0.657586	-0.801436	0.834084	0.742024	0.704359	0.640111	0.895381	0.666593	0.730726	-0.779289	0.527778	0.659829	0.62946	-0.779426	0.793592
LPE 17:1	0.737403	0.72933	0.815373	-0.730502	0.784238	0.624142	0.716439	0.699369	-0.781098	0.72361	0.651928	0.80545	-0.77913	0.711985	0.650974	0.787352	0.581345	-0.774675	-0.790067	0.687294	0.784285	0.885237	0.83264	0.925808	0.882273	0.635266	0.687242	0.711775	-0.767031	0.742496	0.740879	0.811593	0.710403	0.588045	0.805011	-0.792223	0.684565	0.641248	0.617191	0.602105	0.517206	0.770932	0.57532	-0.798313	0.566585	0.890395	0.848363	-0.795839	0.638905
Agarotetrol	0.887308	0.902804	0.901408	-0.858319	0.940102	0.821062	0.875515	0.881329	-0.907754	0.867711	0.795416	0.937474	-0.913301	0.885687	0.801946	0.916876	0.753218	-0.905588	-0.912612	0.845942	0.909983	0.962512	0.904217	0.810686	0.959853	0.800013	0.872518	0.907035	-0.896518	0.807539	0.779206	0.898211	0.924341	0.802547	0.915831	-0.916933	0.823781	0.865545	0.854413	0.799768	0.762637	0.892351	0.834051	-0.933261	0.768206	0.917553	0.898669	-0.932228	0.835429
Leucylproline	0.951359	0.930255	0.973919	-0.843508	0.919791	0.897827	0.896522	0.918933	-0.920836	0.922325	0.854173	0.941606	-0.913407	0.937556	0.876685	0.973409	0.878053	-0.908566	-0.931291	0.928358	0.966665	0.970964	0.916795	0.86019	0.884029	0.833954	0.934575	0.930779	-0.896313	0.952339	0.859519	0.935106	0.890513	0.889637	0.976722	-0.919336	0.735708	0.79065	0.779677	0.762358	0.737539	0.898359	0.866938	-0.932442	0.868977	0.982229	0.941051	-0.929588	0.872944
trans-Cinnamaldehyde	-0.892273	-0.878516	-0.869299	0.709435	-0.861013	-0.819089	-0.837965	-0.874228	0.897439	-0.885827	-0.845059	-0.891613	0.899577	-0.874566	-0.857214	-0.877711	-0.825099	0.912412	0.969252	-0.833161	-0.883737	-0.86975	-0.869275	-0.772912	-0.800475	-0.784927	-0.815306	-0.866268	0.843171	-0.803683	-0.855567	-0.878995	-0.864098	-0.839145	-0.87948	0.828803	-0.787025	-0.756243	-0.73874	-0.759304	-0.814038	-0.852059	-0.828224	0.84149	-0.800711	-0.863786	-0.850271	0.834108	-0.846962
Methylophiopogonanone A	0.952479	0.950549	0.912936	-0.870735	0.939466	0.850884	0.902414	0.953103	-0.957954	0.966267	0.955193	0.953261	-0.93569	0.918396	0.932167	0.932111	0.893667	-0.93083	-0.963533	0.866782	0.955836	0.935762	0.94174	0.848065	0.869626	0.812588	0.846667	0.933887	-0.926614	0.836068	0.957124	0.948923	0.931198	0.903752	0.94929	-0.964327	0.90114	0.803951	0.78724	0.861954	0.889205	0.943946	0.859375	-0.952501	0.857528	0.919357	0.927869	-0.950087	0.865035
Υ-Glutamylcysteine	-0.83993	-0.835608	-0.818176	0.947156	-0.825122	-0.776478	-0.802506	-0.830477	0.787173	-0.842029	-0.799296	-0.830017	0.889324	-0.830679	-0.811331	-0.82227	-0.777149	0.868531	0.761627	-0.792303	-0.84694	-0.824394	-0.829138	-0.716209	-0.776324	-0.745577	-0.78764	-0.829028	0.865326	-0.750061	-0.800359	-0.832778	-0.821997	-0.796694	-0.846222	0.840417	-0.765997	-0.738474	-0.723116	-0.734845	-0.773979	-0.807464	-0.790102	0.917111	-0.763345	-0.822722	-0.786323	0.922191	-0.78633
Baohuoside II	0.846314	0.836386	0.837842	-0.82581	0.855895	0.78817	0.80036	0.811037	-0.862831	0.818802	0.706561	0.917904	-0.861722	0.875559	0.761977	0.826267	0.681536	-0.855712	-0.866596	0.798788	0.824429	0.872278	0.870109	0.711382	0.862333	0.798804	0.813894	0.844933	-0.852727	0.702642	0.728327	0.852662	0.915547	0.75324	0.822768	-0.895109	0.781441	0.839101	0.816758	0.701195	0.849025	0.77268	0.860076	-0.887513	0.689958	0.832253	0.783936	-0.887764	0.89253
2,4-dihydroxyheptadec-16-en-1-yl acetate	0.903873	0.883476	0.85822	-0.783321	0.779435	0.903684	0.896792	0.870398	-0.834751	0.937306	0.831288	0.759161	-0.836636	0.90022	0.972948	0.842979	0.907762	-0.831017	-0.847406	0.894324	0.864774	0.697596	0.888272	0.632203	0.67736	0.918067	0.832926	0.840786	-0.816321	0.781592	0.877652	0.906957	0.849745	0.880393	0.844861	-0.827124	0.809614	0.785293	0.752051	0.727177	0.883577	0.783687	0.881674	-0.818718	0.891961	0.747923	0.664676	-0.816619	0.867111
Avocadyne 1-acetate	0.880832	0.938357	0.845181	-0.838203	0.940004	0.822502	0.942608	0.927111	-0.89417	0.926711	0.904102	0.832737	-0.889564	0.84404	0.905484	0.896458	0.836214	-0.886554	-0.907352	0.826899	0.912491	0.855709	0.906385	0.734255	0.916409	0.824101	0.818794	0.907022	-0.875394	0.737258	0.856007	0.908111	0.916315	0.841631	0.899508	-0.894914	0.974226	0.891742	0.87964	0.924296	0.813873	0.956129	0.799565	-0.892389	0.846607	0.804048	0.824692	-0.890238	0.745507
(3beta,9xi)-3-(beta-D-Glucopyranosyloxy)-14-hydroxycard-20(22)-enolide	-0.900942	-0.895988	-0.888426	0.781184	-0.890669	-0.83036	-0.862381	-0.885069	0.912294	-0.892356	-0.839337	-0.906943	0.905117	-0.887497	-0.858209	-0.89706	-0.815283	0.929811	0.973618	-0.845888	-0.901613	-0.899608	-0.890448	-0.79179	-0.853833	-0.806214	-0.83758	-0.884272	0.881023	-0.809288	-0.848188	-0.894821	-0.891233	-0.835099	-0.900194	0.840422	-0.813923	-0.799449	-0.781459	-0.77964	-0.813974	-0.876232	-0.838034	0.899755	-0.802262	-0.880598	-0.862234	0.893987	-0.853083
TQH	-0.903426	-0.883853	-0.878822	0.726762	-0.850502	-0.836281	-0.85336	-0.877495	0.971493	-0.908008	-0.851299	-0.878324	0.896213	-0.890705	-0.890258	-0.874541	-0.845282	0.887569	0.899738	-0.849876	-0.890893	-0.851172	-0.894641	-0.77501	-0.786273	-0.816295	-0.820801	-0.86415	0.962738	-0.807527	-0.883761	-0.907291	-0.878064	-0.848441	-0.887388	0.853514	-0.803679	-0.759454	-0.735857	-0.751887	-0.837935	-0.836994	-0.839454	0.918535	-0.814056	-0.869193	-0.829237	0.915207	-0.861231
Ginsenoside Rg3	0.951823	0.91298	0.912957	-0.799559	0.808449	0.960581	0.893188	0.914483	-0.849436	0.947781	0.870939	0.818576	-0.844788	0.945989	0.967958	0.910589	0.98391	-0.837894	-0.858612	0.954874	0.91982	0.773727	0.853628	0.644986	0.659848	0.894422	0.920464	0.898347	-0.82225	0.91248	0.868562	0.896148	0.850478	0.963838	0.909709	-0.840251	0.693555	0.747583	0.731706	0.726013	0.837035	0.807562	0.933055	-0.849932	0.965194	0.82787	0.760232	-0.847844	0.905014
3-bromo-2,6-dimethoxybenzoic acid	-0.860273	-0.855768	-0.838071	0.654832	-0.844937	-0.794872	-0.822143	-0.850215	0.86373	-0.856928	-0.81584	-0.859557	0.912241	-0.84654	-0.827507	-0.850012	-0.793381	0.932268	0.930537	-0.806115	-0.855881	-0.848059	-0.841276	-0.733695	-0.793997	-0.764846	-0.795558	-0.845004	0.876629	-0.769081	-0.814208	-0.848541	-0.844452	-0.811623	-0.853586	0.806619	-0.779178	-0.75526	-0.739993	-0.753285	-0.785884	-0.832126	-0.806393	0.82312	-0.774231	-0.833309	-0.82058	0.815398	-0.81462
6-Sialyllactose	0.905199	0.906199	0.913943	-0.771403	0.823729	0.941055	0.958923	0.87069	-0.850352	0.929423	0.770372	0.747346	-0.845391	0.911443	0.954357	0.897111	0.877809	-0.845376	-0.858292	0.942821	0.894563	0.74761	0.922017	0.668187	0.796467	0.975671	0.904226	0.862464	-0.843871	0.836163	0.811845	0.936933	0.867776	0.851273	0.884827	-0.821193	0.806946	0.872089	0.840377	0.733871	0.775909	0.813959	0.874593	-0.833776	0.90214	0.792072	0.680878	-0.830643	0.843001
Parishin A	0.816654	0.896018	0.781994	-0.81072	0.961044	0.720154	0.865241	0.895861	-0.868483	0.84363	0.885853	0.859329	-0.8672	0.769309	0.780046	0.866768	0.744545	-0.866572	-0.88063	0.731932	0.877032	0.913439	0.825671	0.736872	0.955756	0.679736	0.765703	0.891014	-0.85615	0.68614	0.775397	0.823601	0.889547	0.783376	0.872465	-0.873693	0.936711	0.851701	0.858138	0.946494	0.730516	0.969407	0.723883	-0.885936	0.758413	0.805984	0.891997	-0.884165	0.662366
N-lactoyl-phenylalanine	-0.904797	-0.906098	-0.897128	0.751783	-0.888107	-0.85467	-0.892787	-0.88962	0.920879	-0.906498	-0.833346	-0.877602	0.865986	-0.893068	-0.882761	-0.903581	-0.830886	0.895447	0.945745	-0.865702	-0.906153	-0.877938	-0.904175	-0.772866	-0.858238	-0.844427	-0.854328	-0.886989	0.904358	-0.815497	-0.845055	-0.910136	-0.898787	-0.840374	-0.903986	0.866224	-0.827913	-0.825831	-0.805974	-0.785885	-0.805798	-0.875761	-0.843285	0.898515	-0.824985	-0.862307	-0.8336	0.892848	-0.843033
L-Saccharopine	-0.916342	-0.903457	-0.897477	0.731251	-0.896287	-0.835612	-0.854106	-0.901125	0.964008	-0.902516	-0.871038	-0.930601	0.892071	-0.896688	-0.864212	-0.910955	-0.844319	0.90888	0.97429	-0.852074	-0.915886	-0.920199	-0.884144	-0.807831	-0.836245	-0.786499	-0.845126	-0.897622	0.915817	-0.840145	-0.870411	-0.897461	-0.894869	-0.862526	-0.916281	0.86161	-0.791709	-0.770366	-0.7567	-0.784892	-0.815643	-0.88371	-0.844303	0.912824	-0.818516	-0.905231	-0.901252	0.906523	-0.861583
5-OxoETE	0.816948	0.850969	0.81258	-0.757179	0.906886	0.754576	0.784185	0.861473	-0.81081	0.777437	0.815852	0.876691	-0.810379	0.78704	0.695526	0.888332	0.764407	-0.805279	-0.81772	0.773794	0.872665	0.944524	0.722686	0.698111	0.857721	0.620043	0.843286	0.887836	-0.793059	0.823292	0.672961	0.749429	0.819367	0.81671	0.885136	-0.823992	0.663565	0.738892	0.763668	0.815523	0.598504	0.88644	0.753507	-0.848519	0.779708	0.864506	0.932914	-0.846969	0.694021
Nicotinic acid	0.817547	0.879979	0.743247	-0.819193	0.933336	0.730214	0.828173	0.881343	-0.865878	0.832304	0.849374	0.893286	-0.867647	0.803101	0.771262	0.81812	0.717	-0.864323	-0.874971	0.720797	0.832792	0.868303	0.809411	0.626897	0.894455	0.702716	0.755571	0.889107	-0.855695	0.604808	0.740013	0.799945	0.940421	0.793702	0.818448	-0.893102	0.934708	0.880051	0.881706	0.914448	0.876087	0.897895	0.812489	-0.886143	0.729603	0.746244	0.82069	-0.886106	0.76641
Methyl Eugenol	0.854601	0.872249	0.756735	-0.809264	0.848274	0.767668	0.826357	0.880741	-0.866183	0.89311	0.896969	0.846203	-0.864062	0.83213	0.881778	0.793155	0.814093	-0.861047	-0.876902	0.753545	0.831632	0.768739	0.841663	0.637074	0.744191	0.759006	0.724499	0.851641	-0.848476	0.631526	0.87022	0.842021	0.895522	0.839843	0.80754	-0.868679	0.924533	0.788462	0.770422	0.847146	0.960794	0.847788	0.830629	-0.863374	0.783246	0.723184	0.751698	-0.862452	0.816046
HPK	-0.653475	-0.650295	-0.636292	0.805724	-0.641933	-0.606297	-0.625024	-0.646112	0.618096	-0.653833	-0.621438	-0.639796	0.740385	-0.650299	-0.634142	-0.636849	-0.607283	0.734347	0.575165	-0.61845	-0.663429	-0.642291	-0.640272	-0.551482	-0.602265	-0.582558	-0.616064	-0.644693	0.751084	-0.582577	-0.622517	-0.64345	-0.637956	-0.621278	-0.665824	0.607223	-0.597814	-0.576975	-0.563951	-0.573228	-0.606889	-0.629707	-0.62025	0.785196	-0.597305	-0.644861	-0.603116	0.791398	-0.617642
LPE 15:0	0.920418	0.915562	0.919859	-0.883856	0.941765	0.810363	0.862315	0.909685	-0.93499	0.908112	0.882081	0.974313	-0.935946	0.895282	0.844853	0.930129	0.812391	-0.929345	-0.940887	0.842979	0.94061	0.990223	0.925038	0.89842	0.923787	0.766469	0.848008	0.91359	-0.919807	0.848904	0.890054	0.924107	0.907778	0.841092	0.946616	-0.951118	0.834837	0.78866	0.775356	0.81013	0.79559	0.923892	0.818484	-0.960276	0.78786	0.965863	0.965408	-0.958784	0.841792
Sequoyitol	-0.89992	-0.884333	-0.871228	0.771167	-0.869102	-0.827597	-0.835089	-0.884934	0.920014	-0.889599	-0.858118	-0.903104	0.962329	-0.887677	-0.857508	-0.881106	-0.839507	0.953062	0.913335	-0.842456	-0.89498	-0.883549	-0.862193	-0.761109	-0.794657	-0.777031	-0.832267	-0.880233	0.940311	-0.815832	-0.854125	-0.876625	-0.871586	-0.8601	-0.894187	0.829517	-0.777583	-0.754492	-0.740339	-0.767918	-0.823343	-0.850591	-0.848078	0.913906	-0.813156	-0.88559	-0.862707	0.910795	-0.861619
Myricetin	-0.854586	-0.852641	-0.838392	0.647226	-0.846622	-0.782802	-0.822108	-0.847089	0.890418	-0.857043	-0.819583	-0.854399	0.900966	-0.836647	-0.823891	-0.849201	-0.788438	0.905101	0.887523	-0.799008	-0.858047	-0.855012	-0.848627	-0.756459	-0.805212	-0.753886	-0.788696	-0.840186	0.919033	-0.77227	-0.822264	-0.856076	-0.839957	-0.802027	-0.85841	0.835104	-0.784842	-0.746176	-0.731058	-0.755516	-0.763559	-0.834604	-0.784317	0.843447	-0.765636	-0.845865	-0.832811	0.837484	-0.791684
Ginkgolic Acid	0.84039	0.838588	0.7522	-0.751687	0.753078	0.825698	0.833454	0.834061	-0.79868	0.881806	0.810142	0.737481	-0.798496	0.841157	0.912031	0.759907	0.834812	-0.793932	-0.811983	0.799369	0.790419	0.638552	0.82015	0.521043	0.633983	0.845153	0.747327	0.804474	-0.778516	0.638516	0.81823	0.830421	0.849011	0.836112	0.761145	-0.795875	0.839884	0.780801	0.75232	0.745906	0.940299	0.746274	0.860286	-0.782298	0.81984	0.644036	0.60236	-0.781222	0.836523
S-Adenosyl-L-homocysteine	-0.829835	-0.82627	-0.809518	0.632015	-0.817637	-0.766865	-0.795778	-0.818705	0.891935	-0.825856	-0.781823	-0.830595	0.905878	-0.820512	-0.799655	-0.819488	-0.759149	0.918817	0.903939	-0.778837	-0.826644	-0.818872	-0.816818	-0.710262	-0.772964	-0.745208	-0.766302	-0.813694	0.907457	-0.735169	-0.785485	-0.824868	-0.825105	-0.776997	-0.825219	0.735384	-0.761166	-0.737932	-0.720701	-0.726863	-0.766128	-0.801226	-0.78125	0.841323	-0.742622	-0.810833	-0.787898	0.834552	-0.797249
Momordin Ic	-0.794026	-0.78901	-0.773409	0.568179	-0.773261	-0.737516	-0.759212	-0.78216	0.826977	-0.789787	-0.746027	-0.79016	0.694331	-0.778431	-0.764824	-0.786522	-0.732915	0.735264	0.86556	-0.741778	-0.785054	-0.771979	-0.773601	-0.670152	-0.725211	-0.712585	-0.732798	-0.777901	0.751935	-0.708462	-0.746795	-0.782295	-0.791929	-0.746155	-0.780773	0.778541	-0.708301	-0.697115	-0.683233	-0.687948	-0.726158	-0.764024	-0.740989	0.74675	-0.716228	-0.74321	-0.747749	0.73846	-0.745649
Monoolein	0.778703	0.785464	0.776296	-0.746032	0.820854	0.625805	0.718307	0.805247	-0.798056	0.788643	0.877578	0.816314	-0.799013	0.697578	0.729718	0.814525	0.753342	-0.797059	-0.809914	0.672447	0.839816	0.888828	0.762334	0.887329	0.777352	0.532997	0.666761	0.773636	-0.779447	0.78163	0.861168	0.776596	0.693686	0.734521	0.850924	-0.789801	0.719479	0.549711	0.550304	0.756118	0.572031	0.879561	0.576013	-0.820726	0.695479	0.874033	0.940947	-0.81771	0.584739
(-)-3-(3,4-Dihydroxyphenyl)-2-methylalanine	-0.875298	-0.867675	-0.840369	0.831211	-0.852405	-0.793331	-0.831074	-0.864368	0.896666	-0.888411	-0.849208	-0.872653	0.910642	-0.861452	-0.860072	-0.842386	-0.807494	0.889534	0.828043	-0.806807	-0.870068	-0.846996	-0.879869	-0.75874	-0.796439	-0.7757	-0.787226	-0.852877	0.948908	-0.752962	-0.867803	-0.882229	-0.869825	-0.82378	-0.86573	0.895644	-0.832372	-0.759403	-0.738561	-0.769881	-0.845074	-0.83547	-0.815404	0.927558	-0.776768	-0.846358	-0.819885	0.928882	-0.826841
nor-6β-Oxycodol	0.82004	0.84614	0.770491	-0.747245	0.773629	0.82388	0.887633	0.821943	-0.792707	0.879273	0.771486	0.686188	-0.795245	0.816866	0.911818	0.776412	0.798683	-0.791199	-0.804601	0.807511	0.797652	0.639795	0.859093	0.559693	0.725664	0.886556	0.755932	0.793908	-0.781261	0.636763	0.794091	0.859916	0.84294	0.783994	0.771796	-0.785622	0.893306	0.842957	0.809636	0.764984	0.854352	0.775918	0.808395	-0.772581	0.810621	0.645562	0.58405	-0.770955	0.770039
6,8-di(tert-butyl)-4-oxo-4H-chromene-2-carboxylic acid	0.893996	0.904421	0.810519	-0.765309	0.814789	0.921355	0.893569	0.909623	-0.81073	0.913705	0.865291	0.759155	-0.812123	0.890428	0.939016	0.852846	0.940177	-0.806157	-0.820214	0.889486	0.86511	0.698784	0.791273	0.479733	0.655468	0.86761	0.872113	0.892317	-0.791653	0.769568	0.784556	0.82995	0.874459	0.943429	0.841806	-0.806216	0.776196	0.819426	0.813323	0.812624	0.880266	0.810442	0.927772	-0.808378	0.948039	0.692834	0.672786	-0.807135	0.846933
2-(2,6-difluorophenyl)-5-methyl-1,3-thiazol-4-ol	-0.781101	-0.773356	-0.761599	0.724303	-0.76076	-0.721132	-0.740343	-0.768446	0.841431	-0.776201	-0.739457	-0.775157	0.833474	-0.770595	-0.753105	-0.769772	-0.722599	0.813687	0.802719	-0.736764	-0.782242	-0.761322	-0.763752	-0.67127	-0.709392	-0.692849	-0.722401	-0.762747	0.816959	-0.701292	-0.745047	-0.775702	-0.766261	-0.735638	-0.779945	0.679866	-0.698733	-0.675525	-0.659347	-0.673048	-0.714885	-0.746989	-0.730959	0.830658	-0.708325	-0.769854	-0.738425	0.829544	-0.747122
Eugenol	0.807502	0.753188	0.867945	-0.759073	0.722539	0.704803	0.763021	0.719445	-0.810312	0.823298	0.698973	0.778578	-0.813163	0.785001	0.80664	0.7867	0.69139	-0.808891	-0.821729	0.76226	0.807367	0.796587	0.925976	0.957868	0.774855	0.766773	0.689725	0.697365	-0.79901	0.779083	0.898059	0.906849	0.711307	0.647412	0.816162	-0.809642	0.728712	0.612341	0.55949	0.545417	0.654719	0.733487	0.637504	-0.80637	0.639856	0.885873	0.769748	-0.803293	0.739922
Flavokawain B	-0.840681	-0.839281	-0.818076	0.64287	-0.828497	-0.775751	-0.806241	-0.83278	0.843924	-0.837857	-0.797878	-0.842021	0.776854	-0.821701	-0.808017	-0.835152	-0.77318	0.809552	0.926171	-0.783157	-0.834962	-0.82516	-0.82274	-0.717914	-0.780708	-0.748415	-0.774201	-0.827956	0.763825	-0.747038	-0.794165	-0.82922	-0.835266	-0.790079	-0.829306	0.824008	-0.764029	-0.743157	-0.729215	-0.740809	-0.769126	-0.820748	-0.781606	0.775886	-0.75769	-0.794078	-0.801258	0.767541	-0.785295
S-(-)-Cotinine	-0.935671	-0.930817	-0.90721	0.860487	-0.915519	-0.867141	-0.892006	-0.924467	0.926508	-0.933628	-0.884317	-0.933508	0.887166	-0.920383	-0.899766	-0.921902	-0.861703	0.87277	0.952323	-0.878973	-0.929831	-0.905981	-0.918138	-0.786149	-0.856118	-0.834443	-0.86861	-0.922004	0.836197	-0.828654	-0.881161	-0.926369	-0.928597	-0.884851	-0.921947	0.932821	-0.844279	-0.825367	-0.809216	-0.815033	-0.867099	-0.8962	-0.880825	0.902211	-0.848553	-0.89041	-0.878282	0.899953	-0.883246
DL-m-Tyrosine	-0.90082	-0.892066	-0.882787	0.681982	-0.87676	-0.830822	-0.858567	-0.884297	0.936939	-0.896968	-0.84827	-0.897286	0.880562	-0.883439	-0.867712	-0.891951	-0.829062	0.899321	0.974707	-0.844223	-0.895176	-0.882418	-0.88664	-0.784247	-0.827049	-0.803763	-0.828496	-0.877586	0.882022	-0.811355	-0.859351	-0.89589	-0.884297	-0.841884	-0.891979	0.851968	-0.806113	-0.780441	-0.762404	-0.77393	-0.814283	-0.865883	-0.833254	0.861332	-0.807953	-0.870982	-0.858229	0.853423	-0.848525
Cyanidin-3-O-glucoside chloride	-0.95321	-0.948733	-0.928301	0.812376	-0.935103	-0.88121	-0.911618	-0.941609	0.95677	-0.950885	-0.902419	-0.950167	0.940304	-0.936658	-0.917986	-0.941821	-0.878033	0.949795	0.999448	-0.893671	-0.949541	-0.932506	-0.935838	-0.812984	-0.879439	-0.84991	-0.882298	-0.93691	0.914946	-0.849202	-0.902677	-0.943765	-0.941677	-0.897701	-0.944731	0.921567	-0.863744	-0.838981	-0.821762	-0.832702	-0.874216	-0.92056	-0.891242	0.927914	-0.860756	-0.914905	-0.902135	0.922738	-0.897376
Albendazole-2-aminosulfone	0.910831	0.934378	0.819174	-0.803463	0.927839	0.853617	0.866698	0.949628	-0.91131	0.909391	0.925485	0.92499	-0.903598	0.899079	0.87465	0.884895	0.876658	-0.90519	-0.919814	0.834536	0.899573	0.870533	0.819755	0.607583	0.798898	0.774781	0.853589	0.948553	-0.898112	0.744903	0.813011	0.839778	0.95641	0.932265	0.884143	-0.896768	0.857984	0.848854	0.852719	0.901482	0.936317	0.901029	0.925338	-0.912329	0.869903	0.795171	0.846286	-0.910462	0.874756
Linoleoyl ethanolamide	0.910936	0.952658	0.873812	-0.834737	0.926256	0.8676	0.956323	0.946237	-0.896725	0.953677	0.929182	0.825853	-0.89125	0.872019	0.946257	0.919137	0.900642	-0.886724	-0.905982	0.870531	0.93568	0.844832	0.907044	0.730154	0.869469	0.849844	0.852834	0.919955	-0.877491	0.798424	0.88515	0.9218	0.904432	0.889604	0.922929	-0.890183	0.933292	0.86567	0.8539	0.908876	0.813566	0.95198	0.827598	-0.891788	0.903132	0.820048	0.826659	-0.889316	0.769598
N-Methyl-a-aminoisobutyric acid	-0.834696	-0.827496	-0.819654	0.727336	-0.817209	-0.766141	-0.796056	-0.821115	0.752303	-0.833669	-0.791071	-0.832654	0.874914	-0.81716	-0.802098	-0.825142	-0.766951	0.891996	0.885471	-0.781845	-0.833181	-0.826096	-0.825578	-0.735782	-0.775867	-0.738674	-0.770231	-0.816082	0.762142	-0.754589	-0.800273	-0.826655	-0.801738	-0.781985	-0.830562	0.826628	-0.754241	-0.72251	-0.706763	-0.72179	-0.750209	-0.810762	-0.76996	0.766749	-0.747761	-0.81397	-0.799846	0.760908	-0.776932
N-{4-[(nitromethyl)sulfonyl]phenyl}acetamide	-0.95505	-0.933068	-0.940525	0.809878	-0.909498	-0.868091	-0.893672	-0.927895	0.957255	-0.954532	-0.908715	-0.943909	0.94592	-0.930305	-0.925501	-0.937534	-0.887738	0.948809	0.987634	-0.891039	-0.951348	-0.931033	-0.945922	-0.869801	-0.851925	-0.835773	-0.863742	-0.914054	0.920102	-0.877321	-0.94475	-0.955399	-0.905062	-0.889194	-0.949785	0.916152	-0.837126	-0.780253	-0.757887	-0.793908	-0.849142	-0.907944	-0.860616	0.926415	-0.852118	-0.943439	-0.91651	0.921295	-0.887649
11-Deoxy prostaglandin F1α	0.894861	0.952799	0.844542	-0.804619	0.930138	0.871684	0.946389	0.958101	-0.863552	0.929593	0.943263	0.800458	-0.858713	0.8499	0.91929	0.923062	0.924565	-0.854775	-0.872465	0.865227	0.932409	0.835183	0.83456	0.646285	0.838872	0.805812	0.871548	0.935897	-0.844217	0.809881	0.825859	0.865914	0.886818	0.919866	0.920147	-0.854731	0.881736	0.855704	0.861361	0.941993	0.763977	0.961349	0.828382	-0.866372	0.939531	0.787966	0.829743	-0.863977	0.728056
4-Hydroxyphenylacetic acid	-0.900183	-0.899421	-0.877117	0.742505	-0.890388	-0.83111	-0.864963	-0.893514	0.975363	-0.89895	-0.859185	-0.896686	0.920882	-0.885543	-0.868494	-0.892261	-0.83255	0.925876	0.927055	-0.843916	-0.903205	-0.88981	-0.882994	-0.771024	-0.838072	-0.799506	-0.835083	-0.887834	0.981686	-0.804276	-0.854728	-0.894601	-0.89758	-0.84925	-0.902265	0.838665	-0.822738	-0.795224	-0.779449	-0.797682	-0.820655	-0.875084	-0.839645	0.943306	-0.814569	-0.877509	-0.860574	0.93937	-0.845988
2-Hydroxy-6-Aminopurine	-0.86558	-0.863173	-0.850219	0.893502	-0.858705	-0.797097	-0.822691	-0.860346	0.866536	-0.857099	-0.830634	-0.861535	0.86901	-0.846889	-0.822831	-0.866337	-0.807615	0.872774	0.84817	-0.814693	-0.881266	-0.870421	-0.834015	-0.754847	-0.805135	-0.747213	-0.81536	-0.858303	0.882648	-0.799847	-0.817205	-0.846445	-0.841662	-0.822471	-0.883426	0.807594	-0.760226	-0.744432	-0.733547	-0.762364	-0.75741	-0.851944	-0.797376	0.94364	-0.794153	-0.858493	-0.842381	0.944694	-0.795072
Bevirimat	0.937271	0.896385	0.887047	-0.779803	0.787525	0.957625	0.87297	0.898567	-0.83057	0.928441	0.844514	0.808181	-0.830317	0.942436	0.950762	0.88544	0.967482	-0.822432	-0.838869	0.943663	0.893371	0.743345	0.827254	0.584273	0.627087	0.89133	0.913226	0.887809	-0.806782	0.880197	0.832298	0.870012	0.851383	0.958995	0.880504	-0.825341	0.67295	0.749636	0.734696	0.708222	0.858862	0.773055	0.950825	-0.830568	0.953106	0.791606	0.721603	-0.828886	0.919762
Tyrosol	-0.884068	-0.879476	-0.864789	0.696987	-0.867163	-0.815634	-0.845736	-0.872899	0.876969	-0.880507	-0.838444	-0.880612	0.86868	-0.864943	-0.850372	-0.877948	-0.816325	0.899374	0.96111	-0.827227	-0.88142	-0.870826	-0.865096	-0.764582	-0.817591	-0.784795	-0.816207	-0.866868	0.841353	-0.796373	-0.839791	-0.872441	-0.865186	-0.830653	-0.878217	0.845025	-0.79536	-0.771013	-0.755533	-0.771267	-0.796898	-0.86071	-0.818274	0.834948	-0.79771	-0.849751	-0.845065	0.826982	-0.825076
Oroxylin A	0.907009	0.889681	0.897819	-0.849373	0.841677	0.857249	0.901893	0.858546	-0.889212	0.933343	0.797485	0.852387	-0.88657	0.909975	0.931027	0.861044	0.806702	-0.879413	-0.90917	0.870423	0.879227	0.806822	0.977075	0.789586	0.83413	0.919582	0.817853	0.846233	-0.860846	0.758136	0.898325	0.963759	0.902965	0.804979	0.866967	-0.914066	0.892106	0.840784	0.796626	0.728821	0.894425	0.819306	0.854314	-0.877699	0.792945	0.835557	0.744825	-0.875967	0.889271
Sophoricoside	-0.793211	-0.791737	-0.772324	0.573068	-0.781905	-0.730093	-0.760317	-0.785502	0.816337	-0.789023	-0.754197	-0.794712	0.758838	-0.774314	-0.763379	-0.789333	-0.729545	0.798556	0.910177	-0.737593	-0.787972	-0.779943	-0.774245	-0.682337	-0.736395	-0.705528	-0.725929	-0.778633	0.737969	-0.704918	-0.752691	-0.781487	-0.785665	-0.743146	-0.782903	0.73375	-0.722624	-0.698898	-0.684764	-0.699651	-0.724963	-0.778639	-0.735084	0.73412	-0.713979	-0.752355	-0.758669	0.724234	-0.744713
Pterostilbene	0.948129	0.904379	0.94309	-0.798809	0.80096	0.979055	0.903027	0.893437	-0.830056	0.932827	0.814245	0.805414	-0.837408	0.953359	0.949673	0.925058	0.962235	-0.828305	-0.837903	0.981567	0.921959	0.783792	0.864712	0.66315	0.687358	0.923094	0.953985	0.890615	-0.814212	0.949727	0.829946	0.905511	0.83803	0.940492	0.918519	-0.837204	0.648505	0.761124	0.742999	0.681168	0.773522	0.786993	0.929341	-0.841209	0.958799	0.852473	0.751955	-0.839382	0.904545
Maltopentaose	0.923997	0.867511	0.89692	-0.787267	0.799057	0.841812	0.836227	0.858715	-0.904644	0.935237	0.850034	0.880992	-0.880697	0.911876	0.935307	0.853222	0.86139	-0.87969	-0.92764	0.859002	0.881123	0.811935	0.938	0.825615	0.723211	0.850853	0.791349	0.831613	-0.859765	0.811578	0.963411	0.941118	0.852586	0.845499	0.871605	-0.888178	0.799631	0.706298	0.665211	0.679509	0.902337	0.796104	0.846661	-0.86658	0.803418	0.869527	0.795767	-0.862602	0.910052
4-Methoxybenzaldehyde	0.935615	0.943686	0.867495	-0.816721	0.868066	0.948403	0.935502	0.939927	-0.869782	0.952418	0.880799	0.824952	-0.870485	0.936936	0.966256	0.89735	0.941526	-0.863695	-0.878924	0.925165	0.907942	0.768424	0.865286	0.566501	0.742011	0.915296	0.907657	0.929084	-0.850899	0.800566	0.827427	0.893097	0.929942	0.952276	0.887417	-0.870251	0.834433	0.874692	0.862042	0.835388	0.918796	0.851597	0.958957	-0.866571	0.950348	0.76128	0.727525	-0.865247	0.898199
Corynoline	0.96925	0.973415	0.918705	-0.840449	0.932452	0.931601	0.945789	0.97032	-0.951547	0.977278	0.92757	0.916477	-0.946449	0.958493	0.965772	0.944588	0.935616	-0.953008	-0.966179	0.926558	0.957251	0.882989	0.921218	0.715494	0.836716	0.893914	0.913418	0.960412	-0.943125	0.844975	0.895148	0.940042	0.961671	0.951297	0.94559	-0.909231	0.879458	0.875369	0.861242	0.868191	0.921453	0.920179	0.944483	-0.946554	0.927874	0.866322	0.848734	-0.943355	0.916465
(-)-Arctigenin	-0.918369	-0.909676	-0.899782	0.927903	-0.889935	-0.853954	-0.877719	-0.901577	0.87633	-0.91639	-0.863871	-0.898332	0.925102	-0.904502	-0.890455	-0.903908	-0.852899	0.934793	0.91309	-0.868925	-0.920383	-0.889949	-0.900634	-0.786169	-0.836153	-0.824405	-0.856283	-0.896461	0.892629	-0.829316	-0.874315	-0.907597	-0.88952	-0.864985	-0.918159	0.868391	-0.819774	-0.797956	-0.779213	-0.787318	-0.832761	-0.881243	-0.856662	0.949978	-0.837688	-0.886216	-0.852605	0.949571	-0.860799
16-Heptadecyne-1,2,4-triol	0.921623	0.934625	0.914534	-0.861667	0.900209	0.865365	0.93772	0.924541	-0.879675	0.954947	0.911433	0.835346	-0.896618	0.880405	0.945503	0.928779	0.901678	-0.89011	-0.895384	0.885846	0.946351	0.867256	0.932632	0.823458	0.859011	0.848592	0.855213	0.897366	-0.872115	0.859845	0.923468	0.945775	0.864014	0.873504	0.941709	-0.903174	0.876554	0.803694	0.784395	0.837276	0.766332	0.930891	0.801384	-0.895336	0.887383	0.881371	0.855669	-0.893188	0.776282
(1E)-5-hydroxy-1,7-diphenylhept-1-en-3-one	-0.724457	-0.720934	-0.709121	0.550016	-0.70965	-0.666673	-0.694891	-0.713829	0.765803	-0.724163	-0.684582	-0.722995	0.592851	-0.707255	-0.698765	-0.718913	-0.665511	0.63178	0.761181	-0.672293	-0.720601	-0.71226	-0.715651	-0.631441	-0.673706	-0.647434	-0.665131	-0.709426	0.70107	-0.64712	-0.691698	-0.721489	-0.726998	-0.674899	-0.718146	0.746793	-0.655502	-0.634636	-0.621314	-0.630535	-0.658089	-0.70297	-0.664577	0.709075	-0.647678	-0.682723	-0.689682	0.703318	-0.668302
Olivetol	0.915644	0.932521	0.836224	-0.801677	0.86388	0.927651	0.921443	0.930274	-0.859387	0.934829	0.871788	0.815827	-0.856644	0.918782	0.946874	0.875114	0.91845	-0.852663	-0.870294	0.898591	0.886547	0.751606	0.843993	0.528256	0.735828	0.896755	0.886239	0.920656	-0.84075	0.757639	0.802491	0.869399	0.932399	0.938467	0.863388	-0.858605	0.845623	0.881858	0.871382	0.84583	0.930764	0.843622	0.953251	-0.85493	0.931041	0.72766	0.707349	-0.85367	0.885923
Vatalanib dihydrochloride	0.824601	0.916608	0.778092	-0.801953	0.945997	0.775635	0.917843	0.911602	-0.848117	0.871015	0.887407	0.791894	-0.848093	0.782137	0.837751	0.868285	0.79337	-0.844563	-0.857214	0.771959	0.877886	0.838477	0.827505	0.644772	0.922388	0.752767	0.794019	0.898652	-0.83632	0.679613	0.763738	0.83348	0.89715	0.815633	0.864662	-0.852559	0.962848	0.901421	0.90572	0.96846	0.750883	0.962673	0.758587	-0.856941	0.824909	0.742314	0.808963	-0.855402	0.662232
L-Pyroglutamic acid	0.725245	0.830349	0.710053	-0.744174	0.921293	0.659331	0.823219	0.816281	-0.789679	0.747401	0.760739	0.781737	-0.790316	0.694341	0.674336	0.803373	0.623334	-0.789922	-0.803382	0.667686	0.797193	0.857088	0.757781	0.639093	0.968415	0.642102	0.726585	0.832089	-0.780862	0.593444	0.625291	0.746452	0.851566	0.682372	0.794457	-0.806466	0.894376	0.875282	0.886177	0.904483	0.634695	0.906214	0.664974	-0.810153	0.673766	0.720725	0.803919	-0.808908	0.583932
3-Methoxy prostaglandin F1α	0.915891	0.897035	0.874564	-0.834463	0.869135	0.804463	0.856417	0.895179	-0.930675	0.940329	0.910146	0.907567	-0.922717	0.885747	0.922098	0.867265	0.848953	-0.925757	-0.946509	0.821586	0.901694	0.865906	0.936821	0.845441	0.805878	0.803185	0.773429	0.864641	-0.913186	0.773755	0.970557	0.9347	0.885157	0.84576	0.892087	-0.907319	0.894115	0.749852	0.719007	0.789709	0.905074	0.879213	0.818292	-0.920145	0.796594	0.875087	0.856065	-0.917039	0.856931
Monobutyl phthalate	-0.845552	-0.843866	-0.819437	0.604575	-0.830383	-0.787569	-0.813486	-0.838059	0.908547	-0.847115	-0.79954	-0.843798	0.803301	-0.834252	-0.815857	-0.834169	-0.780819	0.795864	0.856676	-0.794706	-0.837404	-0.822855	-0.832815	-0.702205	-0.77862	-0.75986	-0.78754	-0.835766	0.869533	-0.748344	-0.792081	-0.843341	-0.853788	-0.801839	-0.833033	0.866587	-0.768793	-0.754399	-0.740836	-0.744116	-0.780867	-0.805255	-0.798872	0.812172	-0.763861	-0.805662	-0.799184	0.806926	-0.798029
Urolithin A	-0.816619	-0.814153	-0.795728	0.630968	-0.802317	-0.756414	-0.781973	-0.807631	0.84033	-0.811583	-0.771509	-0.815127	0.734179	-0.799961	-0.784162	-0.811344	-0.75315	0.776512	0.885736	-0.762024	-0.812171	-0.801787	-0.794082	-0.69267	-0.754295	-0.728019	-0.755784	-0.803916	0.780837	-0.729328	-0.767438	-0.802307	-0.814111	-0.768258	-0.808662	0.791341	-0.733075	-0.72019	-0.706882	-0.715689	-0.744507	-0.794347	-0.761134	0.789079	-0.737873	-0.769946	-0.774738	0.78172	-0.763741
5-Methoxyindole-3-acetic acid	0.951593	0.949844	0.89751	-0.833569	0.899216	0.962832	0.913915	0.950089	-0.877063	0.93109	0.866513	0.893123	-0.885918	0.962977	0.916293	0.933092	0.934092	-0.878231	-0.888644	0.945358	0.929379	0.848069	0.841711	0.583081	0.771763	0.88428	0.961253	0.963679	-0.860081	0.860801	0.78073	0.875021	0.946373	0.972823	0.918645	-0.891967	0.754677	0.870997	0.870315	0.821936	0.885159	0.856032	0.992215	-0.894647	0.949486	0.824885	0.801504	-0.893791	0.933825
Fisetin	-0.902681	-0.888977	-0.885488	0.966621	-0.874699	-0.830924	-0.848116	-0.883436	0.872451	-0.897243	-0.849301	-0.899232	0.869439	-0.888477	-0.861841	-0.888299	-0.831825	0.842374	0.848271	-0.850737	-0.905347	-0.885095	-0.887378	-0.788244	-0.820621	-0.792501	-0.842059	-0.882622	0.84013	-0.821874	-0.86029	-0.895178	-0.876472	-0.849524	-0.903198	0.906627	-0.788956	-0.768442	-0.751814	-0.762925	-0.813982	-0.856617	-0.837791	0.939166	-0.814564	-0.887243	-0.856322	0.942576	-0.845481
1-(3-ethyl-2,4-dihydroxy-6-methoxyphenyl)butan-1-one	-0.833156	-0.829198	-0.811112	0.823926	-0.818855	-0.768631	-0.794262	-0.824254	0.851344	-0.82917	-0.794401	-0.825086	0.879588	-0.821288	-0.804385	-0.8208	-0.77276	0.895767	0.842357	-0.781192	-0.83891	-0.820854	-0.810158	-0.711858	-0.766162	-0.737307	-0.773221	-0.818862	0.901445	-0.744809	-0.793943	-0.818732	-0.81861	-0.787205	-0.83908	0.74372	-0.755037	-0.728428	-0.712697	-0.731514	-0.765503	-0.810345	-0.780281	0.918704	-0.757025	-0.812022	-0.785665	0.918133	-0.786853
N6-Me-Adenosine	-0.869963	-0.862474	-0.855503	0.958116	-0.849626	-0.797999	-0.827951	-0.858255	0.837466	-0.873303	-0.835087	-0.856043	0.840766	-0.849762	-0.839756	-0.860406	-0.812066	0.809822	0.783323	-0.819501	-0.881963	-0.856997	-0.861561	-0.773926	-0.800634	-0.759824	-0.81096	-0.853131	0.840321	-0.799255	-0.843262	-0.869597	-0.83903	-0.821531	-0.88148	0.896295	-0.775653	-0.73844	-0.723387	-0.751775	-0.768333	-0.840534	-0.791928	0.92607	-0.793315	-0.861295	-0.833601	0.931034	-0.79022
6-(3-hydroxybutan-2-yl)-5-(hydroxymethyl)-4-methoxy-2H-pyran-2-one	0.916295	0.909187	0.908331	-0.851925	0.874687	0.834663	0.885001	0.912132	-0.881544	0.93761	0.931129	0.847753	-0.89399	0.863257	0.922027	0.920168	0.913143	-0.88315	-0.882658	0.864006	0.943216	0.881749	0.898543	0.861809	0.805583	0.781141	0.830657	0.879001	-0.870472	0.892193	0.947612	0.920775	0.817367	0.877436	0.943789	-0.873815	0.806932	0.709523	0.694203	0.801447	0.731878	0.917579	0.76941	-0.900545	0.87488	0.912809	0.898721	-0.898503	0.762143
2'-O-Methyladenosine	0.761753	0.866344	0.710806	-0.791459	0.940472	0.707734	0.845908	0.860936	-0.80267	0.784026	0.807748	0.808535	-0.824858	0.738286	0.72004	0.81621	0.680352	-0.820151	-0.821423	0.69959	0.815812	0.846705	0.756905	0.570858	0.938432	0.67514	0.759263	0.875239	-0.796722	0.590789	0.641223	0.752423	0.899451	0.7514	0.805028	-0.826792	0.921156	0.911787	0.926024	0.948414	0.734123	0.917833	0.745038	-0.835831	0.730797	0.701218	0.792879	-0.835806	0.647686
Docosatrienoic acid	-0.848116	-0.846085	-0.823127	0.662304	-0.828051	-0.790497	-0.815889	-0.839935	0.904883	-0.849867	-0.8033	-0.839372	0.729627	-0.830822	-0.820883	-0.840592	-0.787826	0.715738	0.863756	-0.798395	-0.841177	-0.81447	-0.833937	-0.709066	-0.773648	-0.761739	-0.787727	-0.835738	0.772696	-0.755707	-0.798069	-0.846663	-0.851621	-0.803265	-0.833418	0.87042	-0.763044	-0.748932	-0.735279	-0.741709	-0.774875	-0.81048	-0.791726	0.798008	-0.774513	-0.797856	-0.797598	0.793783	-0.78991
Arachidonoyl serinol	-0.833726	-0.834521	-0.807432	0.608216	-0.820233	-0.788431	-0.808552	-0.82753	0.878002	-0.832846	-0.779522	-0.824766	0.860515	-0.830396	-0.805191	-0.821675	-0.771765	0.858952	0.840949	-0.792993	-0.826101	-0.808262	-0.814098	-0.666048	-0.76799	-0.761055	-0.79005	-0.82847	0.909733	-0.736754	-0.763595	-0.824676	-0.842402	-0.796516	-0.823392	0.819116	-0.756519	-0.760543	-0.747697	-0.736771	-0.773314	-0.790472	-0.805302	0.82142	-0.761089	-0.792804	-0.773409	0.816498	-0.798586
Astragaloside II	0.662743	0.766397	0.670949	-0.696597	0.865006	0.597741	0.778975	0.738867	-0.746482	0.688406	0.667197	0.726572	-0.741723	0.639947	0.615237	0.743716	0.528353	-0.741418	-0.758419	0.613414	0.734433	0.808252	0.744215	0.639089	0.961222	0.621557	0.665189	0.758921	-0.736932	0.528584	0.574749	0.71923	0.802881	0.585001	0.733713	-0.76133	0.870971	0.849871	0.851473	0.828847	0.577305	0.842096	0.596217	-0.758459	0.584562	0.681057	0.738678	-0.757119	0.536704
5-[(E)-2-(3,5-dihydroxyphenyl)ethenyl]-2-methoxybenzene-1,3-diol	0.674579	0.624785	0.746422	-0.639276	0.587527	0.567809	0.654721	0.591508	-0.685185	0.712339	0.606018	0.614914	-0.682579	0.634023	0.712006	0.659562	0.589169	-0.678674	-0.693226	0.631891	0.6872	0.655925	0.822067	0.905715	0.657301	0.649176	0.539324	0.550506	-0.672265	0.671997	0.832127	0.801529	0.551165	0.511926	0.6962	-0.669995	0.647354	0.469782	0.413594	0.442212	0.503154	0.633196	0.461648	-0.670584	0.528433	0.7669	0.65212	-0.667065	0.567161
Isoeugenyl acetate	0.606199	0.521702	0.713601	-0.562645	0.515525	0.475836	0.503379	0.50219	-0.606458	0.589055	0.521548	0.620792	-0.604119	0.562987	0.550602	0.620899	0.511047	-0.598695	-0.611614	0.562006	0.63329	0.694622	0.696126	0.937014	0.579877	0.477206	0.502933	0.483592	-0.590111	0.724488	0.734297	0.688169	0.428119	0.44768	0.662662	-0.598301	0.401997	0.288767	0.249317	0.301887	0.317953	0.549076	0.369478	-0.613874	0.433942	0.814502	0.716549	-0.610351	0.502404
2-{1-[2-(1-benzothiophen-5-ylamino)-2-oxoethyl]cyclohexyl}acetic acid	-0.839323	-0.834954	-0.817157	0.614677	-0.821531	-0.776265	-0.803077	-0.829255	0.853967	-0.838421	-0.795469	-0.838495	0.82304	-0.822437	-0.808121	-0.831461	-0.774184	0.820179	0.905851	-0.787573	-0.831569	-0.817952	-0.826052	-0.71639	-0.771376	-0.747975	-0.774403	-0.824015	0.772096	-0.750257	-0.794624	-0.834774	-0.827874	-0.791288	-0.825333	0.825905	-0.757811	-0.735573	-0.721068	-0.731818	-0.76414	-0.80708	-0.78219	0.754182	-0.757403	-0.805045	-0.800848	0.746543	-0.789145
S-Methyl-5'-thioadenosine	0.922756	0.843193	0.901687	-0.834067	0.791041	0.857329	0.765996	0.8472	-0.856455	0.876316	0.806851	0.933573	-0.869136	0.930637	0.84594	0.867164	0.856593	-0.852445	-0.865537	0.875314	0.878271	0.864239	0.846449	0.765944	0.676826	0.781807	0.855301	0.854677	-0.824296	0.882576	0.858705	0.867181	0.835604	0.879772	0.880362	-0.877035	0.616437	0.654417	0.634209	0.61956	0.84385	0.747858	0.896331	-0.879961	0.80754	0.912253	0.84588	-0.879545	0.951584
LNK	0.841256	0.847007	0.762811	-0.826131	0.859716	0.759745	0.775344	0.849429	-0.854655	0.831038	0.808181	0.916065	-0.844217	0.849117	0.783467	0.794581	0.733528	-0.84499	-0.881101	0.74823	0.811512	0.830919	0.807608	0.61807	0.781429	0.73045	0.760658	0.860769	-0.817732	0.634742	0.762042	0.801574	0.922358	0.809911	0.796224	-0.877079	0.830159	0.80777	0.797429	0.789926	0.942201	0.803965	0.869861	-0.873987	0.722535	0.755051	0.780122	-0.874005	0.872565
Oxypeucedanin	0.938828	0.853023	0.931418	-0.794593	0.744265	0.924036	0.831343	0.839827	-0.847931	0.919006	0.779292	0.843442	-0.852805	0.954361	0.934164	0.867742	0.903945	-0.8453	-0.85515	0.935779	0.879773	0.770888	0.896197	0.736857	0.639009	0.904082	0.877642	0.831827	-0.832604	0.899942	0.888637	0.918902	0.821752	0.885337	0.875927	-0.845526	0.640901	0.687246	0.64954	0.582689	0.850429	0.716838	0.913466	-0.848833	0.863236	0.869038	0.737316	-0.846903	0.963424
Tiglic acid	-0.809329	-0.811523	-0.787887	0.58387	-0.801954	-0.745443	-0.782417	-0.806218	0.801763	-0.810554	-0.778094	-0.806049	0.78809	-0.787142	-0.782791	-0.807177	-0.750119	0.819689	0.908738	-0.753961	-0.806924	-0.796671	-0.793655	-0.696998	-0.756553	-0.718355	-0.743152	-0.798102	0.742488	-0.722479	-0.771259	-0.800107	-0.796588	-0.76292	-0.801567	0.783488	-0.745684	-0.715091	-0.702249	-0.724297	-0.73158	-0.800452	-0.745635	0.725405	-0.733951	-0.768826	-0.778334	0.715679	-0.746585
[truncated: 348 more rows]
[truncated: 481 more columns]

## Sheet: WS_R.vs.WW_R_pos_corr
corr	Carbaprostacyclin	Pantothenic acid	Leonurine	L-Glutamic acid	Valylproline	2-(2-oxo-2-{[2-(2-oxo-1-imidazolidinyl)ethyl]amino}ethoxy)acetic acid	Curcumenol	Steviolbioside	INK	Histamine	Methyl Dihydrojasmonate	Adenine	5-Methyluridine	Alanyltyrosine	N-phenyl-N'-{4-[3-(trifluoromethyl)-1H-pyrazol-1-yl]phenyl}urea	Bruceine D	3-methyl-5-oxo-5-(4-toluidino)pentanoic acid	Isotretinoin	Nitenpyram	Flavokawain A	Heroin-d3	15-OxoEDE	Anisic aldehyde	Tetrahydrocorticosterone	Phylloquinone	5-[(E)-2-(3,5-dihydroxyphenyl)ethenyl]-2-methoxybenzene-1,3-diol	DL-Stachydrine	Hypoxanthine	3-Methylcrotonylglycine	3'-Hydroxypterostilbene	5,6-dimethoxy-2-(2-methoxyphenyl)-4H-chromen-4-one	gamma-Glutamylglutamine	Palmitoleic Acid	Arachidonic acid methyl ester	Dihydroartemisinic acid	N,N-Dimethylaniline	D-(+)-Proline	Epinephrine	7-(1H-pyrrol-1-yl)-5H-chromeno[2,3-b]pyridin-5-one	Tubuloside A	4-chlorophenyl 5-methyl-2-phenyl-2H-1,2,3-triazole-4-carboxylate	4-Hydroxybenzaldehyde	Tetrahydroxyxanthone	L(-)-Carnitine	Lactucin	N6-Methyladenine	6-Sialyllactose	Choline	7-Methoxyflavone
[truncated: 177 more rows]
[truncated: 128 more columns]
