# Supplementary material for: Targeted and untargeted metabolomics reveals deep analysis of drought stress responses in needles and roots of Pinus taeda seedlings
Source: Front Plant Sci. 2023 Jan 31;13:1031466. doi: 10.3389/fpls.2022.1031466 (PMC9927248; doi:10.3389/fpls.2022.1031466)
Supplement: Supplementary Figure 1 — PLS-DA scores of experimental groups under negative ion mode. (A) needles (red) vs. roots (blue) of WW seedlings; (B) needles of WS (red) vs.WW (blue) pine seedlings; (C) needles (red) vs. roots (blue) of WS pine seedlings; (D) roots of WS (red) vs. WW (blue) pine seedlings. WW, well-watered; WS, water-stressed. [file DataSheet_1.zip › Supplementary Tables/Table S6.XLSX]

## Sheet: WW_L.vs.WW_R_neg_corr
corr	HBMP (18:1-20:5-20:5)	Aempferol-3-O-rutinoside	2-Hydroxymyristic acid	Phytolaccagenin	Angoroside C	Lysopc 14:0	3,4,5-trihydroxycyclohex-1-ene-1-carboxylic acid	Kynurenic acid O-hexside	LPE 14:0	Sorbic acid	Bufalin	Cantharidin	Caffeic aldehyde	Jasmonic acid	Quercetin-3-O-beta-glucopyranosyl-6'-acetate	Pseudoginsenoside-RT5	Gluconolactone	Apigenin C-pentoside	Bilobalide	Skimmin	Fumaric acid	Prostaglandin D3	Oleuropein	Maltotriitol	Corchorifatty acid F	Acetylharpagide	Benzoic acid	11-Dehydro thromboxane B2	Naringin	Oenin chloride	Dihydroroseoside	D-(-)-Quinic acid	Salvianolic acid D	Eriodictyol O-malonylhexoside	13(S)-HOTrE	(+/-)9-HODE	Pentadecanoic Acid	Astringin	6''-o-acetylgenistin	Dihydrokavain	Succinic semialdehyde	Ascorbic acid	Nor-9-carboxy-δ9-THC	Timosaponin BII	Sinapaldehyde glucoside	20(R)-Ginsenoside Rh1	Picramnioside F	Perillic acid	(±)19(20)-DiHDPA
HBMP (18:1-20:5-20:5)	1	0.880539	-0.928931	0.987964	0.956868	0.933303	-0.939802	-0.936384	0.938653	-0.906486	0.920551	0.875351	-0.928668	0.919254	-0.849503	0.955431	-0.930077	-0.926526	-0.929824	-0.883135	-0.945528	0.959041	0.985661	-0.858526	0.985167	-0.913812	0.946688	0.988508	0.849673	0.898779	-0.93815	-0.919465	-0.908321	-0.857085	0.989872	0.98136	0.93945	0.953327	0.826937	0.972838	-0.918004	-0.856148	0.929255	0.942872	-0.901727	0.845294	0.922708	0.898964	0.934555
Aempferol-3-O-rutinoside	0.880539	1	-0.926263	0.86471	0.955803	0.982652	-0.936138	-0.938049	0.984606	-0.906818	0.909677	0.950719	-0.938343	0.955746	-0.851141	0.963137	-0.915827	-0.926511	-0.935473	-0.883822	-0.933997	0.965233	0.864161	-0.853391	0.87542	-0.931502	0.975356	0.854415	0.95692	0.975183	-0.940095	-0.905549	-0.908682	-0.851715	0.824122	0.804504	0.913868	0.971255	0.976383	0.765817	-0.916129	-0.856332	0.852871	0.869952	-0.900009	0.954744	0.86553	0.9835	0.710872
2-Hydroxymyristic acid	-0.928931	-0.926263	1	-0.912061	-0.951845	-0.952509	0.983153	0.93531	-0.9543	0.939381	-0.928524	-0.928744	0.922504	-0.938386	0.749343	-0.93755	0.898138	0.996673	0.960195	0.923109	0.915518	-0.962908	-0.930357	0.881377	-0.912717	0.96856	-0.953522	-0.898856	-0.909908	-0.924625	0.890107	0.904137	0.986551	0.778667	-0.904989	-0.877951	-0.907256	-0.961354	-0.905574	-0.866519	0.933577	0.897614	-0.908109	-0.88185	0.975952	-0.912364	-0.929522	-0.942292	-0.83005
Phytolaccagenin	0.987964	0.86471	-0.912061	1	0.960206	0.930309	-0.924141	-0.920081	0.919685	-0.891051	0.867372	0.828407	-0.910177	0.932649	-0.835162	0.952886	-0.913937	-0.908846	-0.911576	-0.868121	-0.929603	0.939626	0.976264	-0.844544	0.998227	-0.897104	0.947027	0.993289	0.801431	0.9129	-0.918167	-0.905712	-0.890052	-0.843639	0.987963	0.992917	0.964311	0.932937	0.807838	0.961501	-0.900896	-0.840422	0.924541	0.976069	-0.883971	0.800994	0.91812	0.874116	0.895874
Angoroside C	0.956868	0.955803	-0.951845	0.960206	1	0.987853	-0.964038	-0.960271	0.979955	-0.932909	0.923489	0.924824	-0.959703	0.987593	-0.87431	0.973597	-0.946417	-0.950616	-0.959095	-0.90693	-0.967119	0.987724	0.959274	-0.876524	0.9628	-0.943496	0.992674	0.93932	0.907887	0.974946	-0.964309	-0.939876	-0.934543	-0.881836	0.937401	0.924079	0.956496	0.98476	0.921457	0.894009	-0.949027	-0.880789	0.954017	0.943997	-0.920701	0.912833	0.94505	0.964968	0.833477
Lysopc 14:0	0.933303	0.982652	-0.952509	0.930309	0.987853	1	-0.962548	-0.963413	0.994416	-0.930079	0.924736	0.946418	-0.958521	0.987857	-0.870864	0.987067	-0.94407	-0.951628	-0.957612	-0.909176	-0.957725	0.987373	0.924261	-0.879367	0.934534	-0.949915	0.995697	0.915232	0.939675	0.990271	-0.962578	-0.932073	-0.93622	-0.873434	0.899635	0.883023	0.951983	0.988704	0.964793	0.844652	-0.947608	-0.878291	0.91334	0.928667	-0.92429	0.943833	0.932111	0.98338	0.784785
3,4,5-trihydroxycyclohex-1-ene-1-carboxylic acid	-0.939802	-0.936138	0.983153	-0.924141	-0.964038	-0.962548	1	0.919591	-0.964106	0.974782	-0.936311	-0.936034	0.965747	-0.950104	0.790159	-0.951097	0.889452	0.986182	0.98935	0.909352	0.953428	-0.973059	-0.937886	0.832059	-0.928877	0.944076	-0.965155	-0.914362	-0.916834	-0.936703	0.925485	0.910566	0.950298	0.823754	-0.917655	-0.891048	-0.915451	-0.971169	-0.915351	-0.876605	0.929929	0.90214	-0.922681	-0.894595	0.94094	-0.920925	-0.931574	-0.94898	-0.841448
Kynurenic acid O-hexside	-0.936384	-0.938049	0.93531	-0.920081	-0.960271	-0.963413	0.919591	1	-0.967843	0.859471	-0.938008	-0.933452	0.897263	-0.944544	0.845345	-0.949427	0.970595	0.931263	0.895585	0.926551	0.910351	-0.972002	-0.938781	0.937547	-0.915725	0.939048	-0.959788	-0.902073	-0.923956	-0.93526	0.936833	0.883006	0.939671	0.803657	-0.904219	-0.882455	-0.90752	-0.971339	-0.91041	-0.868847	0.97713	0.825664	-0.911305	-0.892455	0.933364	-0.92419	-0.925114	-0.95797	-0.830334
LPE 14:0	0.938653	0.984606	-0.9543	0.919685	0.979955	0.994416	-0.964106	-0.967843	1	-0.932531	0.95465	0.969974	-0.965025	0.972267	-0.880402	0.98256	-0.950136	-0.953388	-0.962071	-0.911322	-0.96407	0.994186	0.928409	-0.883081	0.922965	-0.952579	0.98897	0.9095	0.964026	0.973074	-0.972435	-0.938259	-0.939112	-0.883064	0.899075	0.874216	0.930619	0.996106	0.967245	0.851782	-0.95201	-0.881275	0.912887	0.903053	-0.926616	0.964797	0.930355	0.992124	0.810735
Sorbic acid	-0.906486	-0.906818	0.939381	-0.891051	-0.932909	-0.930079	0.974782	0.859471	-0.932531	1	-0.906936	-0.910001	0.980447	-0.916404	0.790708	-0.917324	0.836735	0.937332	0.968199	0.810017	0.921435	-0.940631	-0.902586	0.806319	-0.896379	0.913945	-0.931042	-0.883594	-0.886933	-0.905444	0.911157	0.903983	0.88626	0.839507	-0.886814	-0.858492	-0.884947	-0.939346	-0.885984	-0.847976	0.866735	0.83468	-0.897713	-0.86147	0.850986	-0.894099	-0.905735	-0.916878	-0.812184
Bufalin	0.920551	0.909677	-0.928524	0.867372	0.923489	0.924736	-0.936311	-0.938008	0.95465	-0.906936	1	0.980984	-0.94024	0.890898	-0.850998	0.903799	-0.924423	-0.928816	-0.937044	-0.883232	-0.936044	0.968653	0.925207	-0.857374	0.861335	-0.916847	0.916113	0.85985	0.959979	0.865739	-0.950326	-0.908545	-0.91989	-0.854546	0.890472	0.837927	0.814434	0.965164	0.905054	0.874667	-0.938447	-0.854564	0.927366	0.791737	-0.899461	0.9636	0.925853	0.959053	0.892061
Cantharidin	0.875351	0.950719	-0.928744	0.828407	0.924824	0.946418	-0.936034	-0.933452	0.969974	-0.910001	0.980984	1	-0.943609	0.916296	-0.852359	0.91333	-0.917113	-0.929524	-0.940528	-0.875883	-0.929797	0.967928	0.881492	-0.851653	0.828007	-0.927997	0.931739	0.81391	0.993315	0.904811	-0.94829	-0.909223	-0.921674	-0.857007	0.831264	0.778188	0.821024	0.970416	0.961313	0.791777	-0.929739	-0.860204	0.894556	0.783948	-0.897357	0.996435	0.916022	0.985735	0.794187
Caffeic aldehyde	-0.928668	-0.938343	0.922504	-0.910177	-0.959703	-0.958521	0.965747	0.897263	-0.965025	0.980447	-0.94024	-0.943609	1	-0.943364	0.887693	-0.946616	0.897049	0.924866	0.976088	0.825699	0.966727	-0.970413	-0.921816	0.809983	-0.91467	0.917646	-0.956656	-0.901926	-0.924541	-0.932278	0.971522	0.942602	0.882795	0.916378	-0.905142	-0.875337	-0.898171	-0.968908	-0.921308	-0.866019	0.892583	0.861555	-0.926897	-0.87832	0.849097	-0.930841	-0.924077	-0.954239	-0.834071
Jasmonic acid	0.919254	0.955746	-0.938386	0.932649	0.987593	0.987857	-0.950104	-0.944544	0.972267	-0.916404	0.890898	0.916296	-0.943364	1	-0.86169	0.969676	-0.929418	-0.937445	-0.947258	-0.895798	-0.949791	0.971718	0.928541	-0.856233	0.937367	-0.933943	0.990441	0.903649	0.909447	0.989795	-0.948639	-0.92594	-0.924595	-0.87035	0.897835	0.885821	0.956687	0.97322	0.939422	0.834145	-0.934336	-0.876836	0.924391	0.94322	-0.909742	0.913632	0.947012	0.961756	0.762125
Quercetin-3-O-beta-glucopyranosyl-6'-acetate	-0.849503	-0.851141	0.749343	-0.835162	-0.87431	-0.870864	0.790159	0.845345	-0.880402	0.790708	-0.850998	-0.852359	0.887693	-0.86169	1	-0.870094	0.926529	0.761417	0.834667	0.675733	0.904057	-0.882362	-0.834509	0.719724	-0.836652	0.83222	-0.866673	-0.824485	-0.842607	-0.849313	0.953891	0.921965	0.759353	0.967773	-0.828111	-0.806173	-0.815015	-0.8812	-0.834253	-0.793616	0.776456	0.80574	-0.851081	-0.810005	0.708169	-0.84114	-0.83044	-0.875419	-0.76148
Pseudoginsenoside-RT5	0.955431	0.963137	-0.93755	0.952886	0.973597	0.987067	-0.951097	-0.949427	0.98256	-0.917324	0.903799	0.91333	-0.946616	0.969676	-0.870094	1	-0.936697	-0.936833	-0.946985	-0.896819	-0.955062	0.973805	0.929476	-0.859572	0.95827	-0.935703	0.98834	0.95105	0.909316	0.978148	-0.954297	-0.928612	-0.916898	-0.874659	0.921343	0.916139	0.973826	0.976375	0.932503	0.869103	-0.923611	-0.874393	0.881982	0.956612	-0.912915	0.905696	0.911348	0.953881	0.804633
Gluconolactone	-0.930077	-0.915827	0.898138	-0.913937	-0.946417	-0.94407	0.889452	0.970595	-0.950136	0.836735	-0.924423	-0.917113	0.897049	-0.929418	0.926529	-0.936697	1	0.904545	0.891396	0.848589	0.924604	-0.957245	-0.923962	0.876625	-0.910739	0.946462	-0.94074	-0.898273	-0.904166	-0.914743	0.955397	0.931915	0.921819	0.879324	-0.90569	-0.883215	-0.891786	-0.95494	-0.890356	-0.872948	0.912822	0.875115	-0.912791	-0.882016	0.894044	-0.902251	-0.910103	-0.941779	-0.836952
Apigenin C-pentoside	-0.926526	-0.926511	0.996673	-0.908846	-0.950616	-0.951628	0.986182	0.931263	-0.953388	0.937332	-0.928816	-0.929524	0.924866	-0.937445	0.761417	-0.936833	0.904545	1	0.968974	0.920638	0.926519	-0.962489	-0.925467	0.85307	-0.911344	0.967676	-0.95229	-0.896834	-0.910516	-0.92325	0.89552	0.904873	0.985816	0.785184	-0.903417	-0.875262	-0.901771	-0.960294	-0.907786	-0.864086	0.927602	0.921586	-0.909031	-0.877468	0.977038	-0.913162	-0.922721	-0.942523	-0.830205
Bilobalide	-0.929824	-0.935473	0.960195	-0.911576	-0.959095	-0.957612	0.98935	0.895585	-0.962071	0.968199	-0.937044	-0.940528	0.976088	-0.947258	0.834667	-0.946985	0.891396	0.968974	1	0.882802	0.977538	-0.97002	-0.924408	0.776985	-0.918483	0.931923	-0.959727	-0.903341	-0.921961	-0.931935	0.944357	0.938018	0.931861	0.879259	-0.908401	-0.878537	-0.901412	-0.967842	-0.92193	-0.865988	0.900829	0.935491	-0.924455	-0.880337	0.918386	-0.925738	-0.923589	-0.951558	-0.836351
Skimmin	-0.883135	-0.883822	0.923109	-0.868121	-0.90693	-0.909176	0.909352	0.926551	-0.911322	0.810017	-0.883232	-0.875883	0.825699	-0.895798	0.675733	-0.896819	0.848589	0.920638	0.882802	1	0.881939	-0.917046	-0.89096	0.824293	-0.867556	0.842104	-0.912456	-0.853674	-0.868208	-0.88418	0.843882	0.782001	0.912055	0.683613	-0.852826	-0.833337	-0.856745	-0.915091	-0.86358	-0.816156	0.965683	0.824161	-0.855286	-0.841563	0.959077	-0.869815	-0.869651	-0.899466	-0.786086
Fumaric acid	-0.945528	-0.933997	0.915518	-0.929603	-0.967119	-0.957725	0.953428	0.910351	-0.96407	0.921435	-0.936044	-0.929797	0.966727	-0.949791	0.904057	-0.955062	0.924604	0.926519	0.977538	0.881939	1	-0.97316	-0.93778	0.763256	-0.936213	0.901751	-0.963891	-0.921533	-0.914828	-0.933269	0.977565	0.947742	0.896115	0.929374	-0.923457	-0.900742	-0.909279	-0.970249	-0.908523	-0.885843	0.905426	0.927636	-0.934225	-0.897105	0.890564	-0.914462	-0.913827	-0.950685	-0.854257
Prostaglandin D3	0.959041	0.965233	-0.962908	0.939626	0.987724	0.987373	-0.973059	-0.972002	0.994186	-0.940631	0.968653	0.967928	-0.970413	0.971718	-0.882362	0.973805	-0.957245	-0.962489	-0.97002	-0.917046	-0.97316	1	0.958356	-0.886332	0.940293	-0.955406	0.986361	0.925764	0.953745	0.958945	-0.977474	-0.945489	-0.948558	-0.88701	0.930211	0.902719	0.926781	0.998793	0.943123	0.892021	-0.961729	-0.890472	0.94733	0.907362	-0.933652	0.955723	0.951515	0.985181	0.858443
Oleuropein	0.985661	0.864161	-0.930357	0.976264	0.959274	0.924261	-0.937886	-0.938781	0.928409	-0.902586	0.925207	0.881492	-0.921816	0.928541	-0.834509	0.929476	-0.923962	-0.925467	-0.924408	-0.89096	-0.93778	0.958356	1	-0.868546	0.971678	-0.90788	0.941855	0.959526	0.855448	0.890435	-0.932604	-0.908634	-0.912878	-0.842559	0.982588	0.96692	0.919943	0.95304	0.815572	0.962888	-0.934938	-0.844327	0.956723	0.927683	-0.901949	0.851322	0.951767	0.898723	0.930473
Maltotriitol	-0.858526	-0.853391	0.881377	-0.844544	-0.876524	-0.879367	0.832059	0.937547	-0.883081	0.806319	-0.857374	-0.851653	0.809983	-0.856233	0.719724	-0.859572	0.876625	0.85307	0.776985	0.824293	0.763256	-0.886332	-0.868546	1	-0.831908	0.896184	-0.872776	-0.823027	-0.838588	-0.850991	0.822975	0.803124	0.880769	0.684264	-0.826979	-0.807726	-0.840013	-0.887209	-0.819209	-0.801818	0.906332	0.653659	-0.828076	-0.81827	0.849729	-0.840784	-0.867861	-0.872171	-0.756855
Corchorifatty acid F	0.985167	0.87542	-0.912717	0.998227	0.9628	0.934534	-0.928877	-0.915725	0.922965	-0.896379	0.861335	0.828007	-0.91467	0.937367	-0.836652	0.95827	-0.910739	-0.911344	-0.918483	-0.867556	-0.936213	0.940293	0.971678	-0.831908	1	-0.897814	0.95355	0.992211	0.805306	0.921725	-0.919459	-0.906643	-0.887619	-0.846909	0.980613	0.988366	0.973065	0.935235	0.813056	0.950026	-0.89523	-0.849327	0.915411	0.981368	-0.88416	0.801675	0.907148	0.876667	0.879936
Acetylharpagide	-0.913812	-0.931502	0.96856	-0.897104	-0.943496	-0.949915	0.944076	0.939048	-0.952579	0.913945	-0.916847	-0.927997	0.917646	-0.933943	0.83222	-0.935703	0.946462	0.967676	0.931923	0.842104	0.901751	-0.955406	-0.90788	0.896184	-0.897814	1	-0.94658	-0.882533	-0.913778	-0.92558	0.908373	0.945305	0.977124	0.833602	-0.8854	-0.85912	-0.904351	-0.956181	-0.909864	-0.843597	0.888544	0.899418	-0.8921	-0.875411	0.936219	-0.911948	-0.915296	-0.945236	-0.800215
Benzoic acid	0.946688	0.975356	-0.953522	0.947027	0.992674	0.995697	-0.965155	-0.959788	0.98897	-0.931042	0.916113	0.931739	-0.956656	0.990441	-0.866673	0.98834	-0.94074	-0.95229	-0.959727	-0.912456	-0.963891	0.986361	0.941855	-0.872776	0.95355	-0.94658	1	0.930677	0.926796	0.989224	-0.960083	-0.933382	-0.934064	-0.873819	0.914395	0.903825	0.968071	0.988538	0.94241	0.860162	-0.944372	-0.88278	0.91612	0.947807	-0.926325	0.924874	0.929904	0.972016	0.795737
11-Dehydro thromboxane B2	0.988508	0.854415	-0.898856	0.993289	0.93932	0.915232	-0.914362	-0.902073	0.9095	-0.883594	0.85985	0.81391	-0.901926	0.903649	-0.824485	0.95105	-0.898273	-0.896834	-0.903341	-0.853674	-0.921533	0.925764	0.959526	-0.823027	0.992211	-0.882533	0.930677	1	0.786805	0.892702	-0.90658	-0.894908	-0.872127	-0.835648	0.984031	0.991436	0.95527	0.918875	0.793049	0.963895	-0.878444	-0.83248	0.893552	0.964916	-0.871129	0.784392	0.886232	0.856607	0.903186
Naringin	0.849673	0.95692	-0.909908	0.801431	0.907887	0.939675	-0.916834	-0.923956	0.964026	-0.886933	0.959979	0.993315	-0.924541	0.909447	-0.842607	0.909316	-0.904166	-0.910516	-0.921961	-0.868208	-0.914828	0.953745	0.855448	-0.838588	0.805306	-0.913778	0.926796	0.786805	1	0.906318	-0.935244	-0.889355	-0.903126	-0.841871	0.7932	0.743514	0.817895	0.961551	0.96469	0.743607	-0.915911	-0.844555	0.851692	0.774175	-0.884554	0.99498	0.88857	0.980623	0.741805
Oenin chloride	0.898779	0.975183	-0.924625	0.9129	0.974946	0.990271	-0.936703	-0.93526	0.973074	-0.905444	0.865739	0.904811	-0.932278	0.989795	-0.849313	0.978148	-0.914743	-0.92325	-0.931935	-0.88418	-0.933269	0.958945	0.890435	-0.850991	0.921725	-0.92558	0.989224	0.892702	0.906318	1	-0.934468	-0.90808	-0.905909	-0.853438	0.863338	0.858722	0.963886	0.963315	0.953571	0.793611	-0.916032	-0.855998	0.875071	0.939951	-0.896729	0.908345	0.902852	0.959416	0.709758
Dihydroroseoside	-0.93815	-0.940095	0.890107	-0.918167	-0.964309	-0.962578	0.925485	0.936833	-0.972435	0.911157	-0.950326	-0.94829	0.971522	-0.948639	0.953891	-0.954297	0.955397	0.89552	0.944357	0.843882	0.977565	-0.977474	-0.932604	0.822975	-0.919459	0.908373	-0.960083	-0.90658	-0.935244	-0.934468	1	0.949558	0.876013	0.946988	-0.912157	-0.884238	-0.896771	-0.976031	-0.922708	-0.875132	0.914614	0.866594	-0.934447	-0.884933	0.850044	-0.937267	-0.927063	-0.964537	-0.846699
D-(-)-Quinic acid	-0.919465	-0.905549	0.904137	-0.905712	-0.939876	-0.932073	0.910566	0.883006	-0.938259	0.903983	-0.908545	-0.909223	0.942602	-0.92594	0.921965	-0.928612	0.931915	0.904873	0.938018	0.782001	0.947742	-0.945489	-0.908634	0.803124	-0.906643	0.945305	-0.933382	-0.894908	-0.889355	-0.90808	0.949558	1	0.908342	0.959652	-0.902681	-0.877958	-0.893742	-0.943266	-0.887236	-0.866996	0.832642	0.915739	-0.913675	-0.875701	0.859741	-0.888898	-0.913254	-0.928939	-0.828094
Salvianolic acid D	-0.908321	-0.908682	0.986551	-0.890052	-0.934543	-0.93622	0.950298	0.939671	-0.939112	0.88626	-0.91989	-0.921674	0.882795	-0.924595	0.759353	-0.916898	0.921819	0.985816	0.931861	0.912055	0.896115	-0.948558	-0.912878	0.880769	-0.887619	0.977124	-0.934064	-0.872127	-0.903126	-0.905909	0.876013	0.908342	1	0.774166	-0.88648	-0.855781	-0.881374	-0.946307	-0.896767	-0.849029	0.919675	0.916322	-0.900514	-0.856994	0.984643	-0.905162	-0.92339	-0.934768	-0.816962
Eriodictyol O-malonylhexoside	-0.857085	-0.851715	0.778667	-0.843639	-0.881836	-0.873434	0.823754	0.803657	-0.883064	0.839507	-0.854546	-0.857007	0.916378	-0.87035	0.967773	-0.874659	0.879324	0.785184	0.879259	0.683613	0.929374	-0.88701	-0.842559	0.684264	-0.846909	0.833602	-0.873819	-0.835648	-0.841871	-0.853438	0.946988	0.959652	0.774166	1	-0.841139	-0.817369	-0.826293	-0.885149	-0.840096	-0.805774	0.755676	0.84549	-0.864589	-0.816429	0.723625	-0.842035	-0.847751	-0.8765	-0.774086
13(S)-HOTrE	0.989872	0.824122	-0.904989	0.987963	0.937401	0.899635	-0.917655	-0.904219	0.899075	-0.886814	0.890472	0.831264	-0.905142	0.897835	-0.828111	0.921343	-0.90569	-0.903417	-0.908401	-0.852826	-0.923457	0.930211	0.982588	-0.826979	0.980613	-0.8854	0.914395	0.984031	0.7932	0.863338	-0.912157	-0.902681	-0.88648	-0.841139	1	0.992182	0.915966	0.919538	0.776942	0.989357	-0.891899	-0.841269	0.941269	0.934103	-0.874438	0.79629	0.927053	0.856535	0.950845
(+/-)9-HODE	0.98136	0.804504	-0.877951	0.992917	0.924079	0.883023	-0.891048	-0.882455	0.874216	-0.858492	0.837927	0.778188	-0.875337	0.885821	-0.806173	0.916139	-0.883215	-0.875262	-0.878537	-0.833337	-0.900742	0.902719	0.96692	-0.807726	0.988366	-0.85912	0.903825	0.991436	0.743514	0.858722	-0.884238	-0.877958	-0.855781	-0.817369	0.992182	1	0.93377	0.892852	0.740999	0.978479	-0.863405	-0.814273	0.907459	0.955765	-0.850965	0.742903	0.891632	0.820409	0.919781
Pentadecanoic Acid	0.93945	0.913868	-0.907256	0.964311	0.956496	0.951983	-0.915451	-0.90752	0.930619	-0.884947	0.814434	0.821024	-0.898171	0.956687	-0.815015	0.973826	-0.891786	-0.901771	-0.901412	-0.856745	-0.909279	0.926781	0.919943	-0.840013	0.973065	-0.904351	0.968071	0.95527	0.817895	0.963886	-0.896771	-0.893742	-0.881374	-0.826293	0.915966	0.93377	1	0.929963	0.854978	0.858799	-0.87548	-0.830982	0.850972	0.992274	-0.879066	0.808862	0.876639	0.886845	0.760152
Astringin	0.953327	0.971255	-0.961354	0.932937	0.98476	0.988704	-0.971169	-0.971339	0.996106	-0.939346	0.965164	0.970416	-0.968908	0.97322	-0.8812	0.976375	-0.95494	-0.960294	-0.967842	-0.915091	-0.970249	0.998793	0.95304	-0.887209	0.935235	-0.956181	0.988538	0.918875	0.961551	0.963315	-0.976031	-0.943266	-0.946307	-0.885149	0.919538	0.892852	0.929963	1	0.948322	0.876827	-0.959009	-0.88707	0.934022	0.907586	-0.931911	0.959949	0.946966	0.987192	0.84177
6''-o-acetylgenistin	0.826937	0.976383	-0.905574	0.807838	0.921457	0.964793	-0.915351	-0.91041	0.967245	-0.885984	0.905054	0.961313	-0.921308	0.939422	-0.834253	0.932503	-0.890356	-0.907786	-0.92193	-0.86358	-0.908523	0.943123	0.815572	-0.819209	0.813056	-0.909864	0.94241	0.793049	0.96469	0.953571	-0.922708	-0.887236	-0.896767	-0.840096	0.776942	0.740999	0.854978	0.948322	1	0.710218	-0.900394	-0.850429	0.83808	0.812247	-0.880203	0.974678	0.879029	0.980932	0.670276
Dihydrokavain	0.972838	0.765817	-0.866519	0.961501	0.894009	0.844652	-0.876605	-0.868847	0.851782	-0.847976	0.874667	0.791777	-0.866019	0.834145	-0.793616	0.869103	-0.872948	-0.864086	-0.865988	-0.816156	-0.885843	0.892021	0.962888	-0.801818	0.950026	-0.843597	0.860162	0.963895	0.743607	0.793611	-0.875132	-0.866996	-0.849029	-0.805774	0.989357	0.978479	0.858799	0.876827	0.710218	1	-0.858018	-0.798469	0.924691	0.881237	-0.836864	0.7487	0.886446	0.807539	0.978423
Succinic semialdehyde	-0.918004	-0.916129	0.933577	-0.900896	-0.949027	-0.947608	0.929929	0.97713	-0.95201	0.866735	-0.938447	-0.929739	0.892583	-0.934336	0.776456	-0.923611	0.912822	0.927602	0.900829	0.965683	0.905426	-0.961729	-0.934938	0.906332	-0.89523	0.888544	-0.944372	-0.878444	-0.915911	-0.916032	0.914614	0.832642	0.919675	0.755676	-0.891899	-0.863405	-0.87548	-0.959009	-0.900394	-0.858018	1	0.797477	-0.91941	-0.86426	0.931729	-0.92332	-0.931783	-0.946146	-0.831267
Ascorbic acid	-0.856148	-0.856332	0.897614	-0.840422	-0.880789	-0.878291	0.90214	0.825664	-0.881275	0.83468	-0.854564	-0.860204	0.861555	-0.876836	0.80574	-0.874393	0.875115	0.921586	0.935491	0.824161	0.927636	-0.890472	-0.844327	0.653659	-0.849327	0.899418	-0.88278	-0.83248	-0.844555	-0.855998	0.866594	0.915739	0.916322	0.84549	-0.841269	-0.814273	-0.830982	-0.88707	-0.850429	-0.798469	0.797477	1	-0.852588	-0.813124	0.908213	-0.841725	-0.842725	-0.876413	-0.772005
Nor-9-carboxy-δ9-THC	0.929255	0.852871	-0.908109	0.924541	0.954017	0.91334	-0.922681	-0.911305	0.912887	-0.897713	0.927366	0.894556	-0.926897	0.924391	-0.851081	0.881982	-0.912791	-0.909031	-0.924455	-0.855286	-0.934225	0.94733	0.956723	-0.828076	0.915411	-0.8921	0.91612	0.893552	0.851692	0.875071	-0.934447	-0.913675	-0.900514	-0.864589	0.941269	0.907459	0.850972	0.934022	0.83808	0.924691	-0.91941	-0.852588	1	0.858055	-0.870463	0.870845	0.959573	0.909941	0.901106
Timosaponin BII	0.942872	0.869952	-0.88185	0.976069	0.943997	0.928667	-0.894595	-0.892455	0.903053	-0.86147	0.791737	0.783948	-0.87832	0.94322	-0.810005	0.956612	-0.882016	-0.877468	-0.880337	-0.841563	-0.897105	0.907362	0.927683	-0.81827	0.981368	-0.875411	0.947807	0.964916	0.774175	0.939951	-0.884933	-0.875701	-0.856994	-0.816429	0.934103	0.955765	0.992274	0.907586	0.812247	0.881237	-0.86426	-0.813124	0.858055	1	-0.85573	0.767926	0.881911	0.852611	0.781535
Sinapaldehyde glucoside	-0.901727	-0.900009	0.975952	-0.883971	-0.920701	-0.92429	0.94094	0.933364	-0.926616	0.850986	-0.899461	-0.897357	0.849097	-0.909742	0.708169	-0.912915	0.894044	0.977038	0.918386	0.959077	0.890564	-0.933652	-0.901949	0.849729	-0.88416	0.936219	-0.926325	-0.871129	-0.884554	-0.896729	0.850044	0.859741	0.984643	0.723625	-0.874438	-0.850965	-0.879066	-0.931911	-0.880203	-0.836864	0.931729	0.908213	-0.870463	-0.85573	1	-0.883042	-0.890821	-0.916287	-0.803721
20(R)-Ginsenoside Rh1	0.845294	0.954744	-0.912364	0.800994	0.912833	0.943833	-0.920925	-0.92419	0.964797	-0.894099	0.9636	0.996435	-0.930841	0.913632	-0.84114	0.905696	-0.902251	-0.913162	-0.925738	-0.869815	-0.914462	0.955723	0.851322	-0.840784	0.801675	-0.911948	0.924874	0.784392	0.99498	0.908345	-0.937267	-0.888898	-0.905162	-0.842035	0.79629	0.742903	0.808862	0.959949	0.974678	0.7487	-0.92332	-0.841725	0.870845	0.767926	-0.883042	1	0.901319	0.985349	0.746851
Picramnioside F	0.922708	0.86553	-0.929522	0.91812	0.94505	0.932111	-0.931574	-0.925114	0.930355	-0.905735	0.925853	0.916022	-0.924077	0.947012	-0.83044	0.911348	-0.910103	-0.922721	-0.923589	-0.869651	-0.913827	0.951515	0.951767	-0.867861	0.907148	-0.915296	0.929904	0.886232	0.88857	0.902852	-0.927063	-0.913254	-0.92339	-0.847751	0.927053	0.891632	0.876639	0.946966	0.879029	0.886446	-0.931783	-0.842725	0.959573	0.881911	-0.890821	0.901319	1	0.923782	0.858896
Perillic acid	0.898964	0.9835	-0.942292	0.874116	0.964968	0.98338	-0.94898	-0.95797	0.992124	-0.916878	0.959053	0.985735	-0.954239	0.961756	-0.875419	0.953881	-0.941779	-0.942523	-0.951558	-0.899466	-0.950685	0.985181	0.898723	-0.872171	0.876667	-0.945236	0.972016	0.856607	0.980623	0.959416	-0.964537	-0.928939	-0.934768	-0.8765	0.856535	0.820409	0.886845	0.987192	0.980932	0.807539	-0.946146	-0.876413	0.909941	0.852611	-0.916287	0.985349	0.923782	1	0.77705
(±)19(20)-DiHDPA	0.934555	0.710872	-0.83005	0.895874	0.833477	0.784785	-0.841448	-0.830334	0.810735	-0.812184	0.892061	0.794187	-0.834071	0.762125	-0.76148	0.804633	-0.836952	-0.830205	-0.836351	-0.786086	-0.854257	0.858443	0.930473	-0.756855	0.879936	-0.800215	0.795737	0.903186	0.741805	0.709758	-0.846699	-0.828094	-0.816962	-0.774086	0.950845	0.919781	0.760152	0.84177	0.670276	0.978423	-0.831267	-0.772005	0.901106	0.781535	-0.803721	0.746851	0.858896	0.77705	1
Sweroside	0.949562	0.962611	-0.961118	0.926665	0.981994	0.984145	-0.970417	-0.970815	0.993051	-0.938934	0.975517	0.976883	-0.969494	0.967893	-0.880456	0.966014	-0.954877	-0.960381	-0.967896	-0.91493	-0.968577	0.998872	0.952274	-0.887271	0.925946	-0.95367	0.980266	0.911109	0.962293	0.952857	-0.976796	-0.94261	-0.9485	-0.884861	0.92078	0.888048	0.911307	0.997685	0.948844	0.882475	-0.963575	-0.886296	0.948204	0.890994	-0.930946	0.966061	0.95668	0.988596	0.85526
Arabidopyl ketoadipic acid	0.982594	0.874782	-0.913751	0.99632	0.968485	0.93348	-0.92606	-0.921585	0.921909	-0.894641	0.86618	0.83182	-0.91373	0.940613	-0.83909	0.948829	-0.915621	-0.910488	-0.914349	-0.867322	-0.934024	0.943072	0.978248	-0.846661	0.997193	-0.901149	0.953791	0.98406	0.807343	0.919904	-0.92081	-0.90957	-0.891441	-0.847874	0.979668	0.985361	0.966962	0.937275	0.809027	0.951652	-0.901919	-0.842687	0.931254	0.974857	-0.88385	0.804518	0.913584	0.880389	0.882305
Quercetin	0.828548	0.942423	-0.865093	0.862103	0.925133	0.950488	-0.876032	-0.87784	0.919285	-0.846719	0.763356	0.822964	-0.866839	0.954549	-0.784902	0.943024	-0.850651	-0.862784	-0.865277	-0.828014	-0.863258	0.892392	0.810978	-0.803933	0.876005	-0.871383	0.949711	0.842184	0.834324	0.982801	-0.863659	-0.839176	-0.842301	-0.783009	0.788049	0.800474	0.95176	0.900092	0.915402	0.703886	-0.850765	-0.790044	0.785677	0.924768	-0.838817	0.835259	0.825137	0.899894	0.590331
(+/-)-CP 47,497-C7-Hydroxy metabolite	0.747982	0.897324	-0.834035	0.704589	0.837458	0.865565	-0.837185	-0.843474	0.883665	-0.810567	0.88671	0.912202	-0.846581	0.806905	-0.750298	0.809284	-0.819316	-0.838667	-0.841775	-0.801462	-0.828586	0.870489	0.727099	-0.768151	0.702809	-0.828628	0.830663	0.700518	0.890213	0.821213	-0.844203	-0.79931	-0.829187	-0.748074	0.701197	0.648236	0.697863	0.862622	0.913955	0.680794	-0.844613	-0.764936	0.80973	0.645703	-0.812767	0.91861	0.764401	0.915221	0.678532
columbianetin acetate	0.883967	0.568663	-0.726244	0.869747	0.74498	0.671625	-0.735073	-0.727259	0.684342	-0.70761	0.750874	0.625395	-0.718323	0.665437	-0.659804	0.71361	-0.738177	-0.723041	-0.720735	-0.686555	-0.748635	0.743804	0.877711	-0.674343	0.85165	-0.691889	0.696416	0.879446	0.564441	0.60651	-0.731388	-0.729219	-0.709824	-0.672959	0.923346	0.916767	0.717468	0.723164	0.501864	0.963136	-0.723405	-0.665352	0.822973	0.762037	-0.702349	0.567583	0.768939	0.627434	0.964004
3-Hydroxybenzoic acid	0.902443	0.952307	-0.960764	0.890833	0.957723	0.978794	-0.959629	-0.959314	0.976678	-0.925351	0.93571	0.958146	-0.938099	0.96408	-0.813549	0.953327	-0.921179	-0.957503	-0.941472	-0.911592	-0.915641	0.972324	0.904579	-0.898076	0.887673	-0.946527	0.9638	0.871313	0.945367	0.957382	-0.930631	-0.893443	-0.948017	-0.811289	0.87515	0.842184	0.898438	0.97243	0.965358	0.821389	-0.959433	-0.848794	0.90812	0.876632	-0.929994	0.958531	0.953242	0.97529	0.781607
Salicylic acid O-glucoside	0.934381	0.906854	-0.935203	0.893711	0.940502	0.935198	-0.946388	-0.94495	0.95759	-0.926238	0.989412	0.972531	-0.951962	0.917889	-0.850903	0.915176	-0.922436	-0.930643	-0.940186	-0.884711	-0.936804	0.974998	0.952441	-0.880035	0.887713	-0.91983	0.93292	0.87704	0.953731	0.886005	-0.955824	-0.910604	-0.918498	-0.856648	0.910635	0.864071	0.84695	0.973585	0.898462	0.88614	-0.950924	-0.835846	0.942988	0.831892	-0.893933	0.955112	0.957985	0.956508	0.890401
alpha-Ketoglutaric acid	-0.899726	-0.904266	0.911707	-0.882209	-0.926927	-0.929808	0.914612	0.958251	-0.933601	0.830475	-0.91267	-0.903156	0.861961	-0.911114	0.746911	-0.912709	0.891386	0.913668	0.888657	0.981055	0.900531	-0.939825	-0.90642	0.849089	-0.880293	0.851893	-0.927428	-0.866912	-0.893185	-0.900128	0.89182	0.791816	0.897473	0.719849	-0.869425	-0.845875	-0.859972	-0.936724	-0.885288	-0.835205	0.988149	0.805297	-0.884231	-0.849076	0.931543	-0.899036	-0.886524	-0.924377	-0.808927
Lysionotin	-0.874028	-0.875776	0.928106	-0.858623	-0.897431	-0.900206	0.950035	0.880669	-0.899581	0.94928	-0.876963	-0.875068	0.912455	-0.87934	0.678983	-0.881435	0.805833	0.924166	0.905109	0.851182	0.845486	-0.907845	-0.878566	0.84925	-0.86123	0.875236	-0.898807	-0.848147	-0.856066	-0.873445	0.846122	0.779713	0.870001	0.679755	-0.849051	-0.82348	-0.851452	-0.907167	-0.848636	-0.812581	0.907598	0.738362	-0.851809	-0.830816	0.858326	-0.86449	-0.869877	-0.881466	-0.778119
pteroside A	0.877589	0.901028	-0.850961	0.8381	0.85173	0.886665	-0.862623	-0.857176	0.905944	-0.837065	0.861218	0.85408	-0.865698	0.811294	-0.783762	0.91764	-0.845121	-0.852415	-0.860969	-0.808818	-0.865135	0.883908	0.801559	-0.778081	0.843375	-0.850809	0.874257	0.875999	0.846967	0.851104	-0.864778	-0.838747	-0.824567	-0.787434	0.821043	0.810385	0.847228	0.883739	0.862064	0.801134	-0.818924	-0.788084	0.743756	0.80901	-0.831301	0.843694	0.744724	0.87435	0.770296
2,3-Dinor-8-epi-prostaglandin F2α	0.961313	0.919054	-0.933107	0.971799	0.983027	0.968659	-0.947926	-0.947864	0.957425	-0.91822	0.89427	0.890896	-0.940094	0.982037	-0.856086	0.969037	-0.928931	-0.928766	-0.936103	-0.892533	-0.945722	0.968389	0.971989	-0.871687	0.973837	-0.921646	0.98152	0.948211	0.880061	0.962288	-0.947136	-0.915651	-0.91091	-0.859557	0.947617	0.941716	0.969706	0.969161	0.882222	0.896941	-0.938305	-0.848244	0.932284	0.969636	-0.898963	0.876865	0.955694	0.93032	0.831239
Oxypaeoniflorin	0.973465	0.944452	-0.955022	0.954533	0.986285	0.971391	-0.965333	-0.964425	0.97918	-0.937452	0.964042	0.945378	-0.965163	0.95398	-0.877624	0.96089	-0.952203	-0.953227	-0.960334	-0.904952	-0.969002	0.992913	0.971065	-0.887385	0.953852	-0.945667	0.974923	0.943389	0.922925	0.937418	-0.970646	-0.943454	-0.937705	-0.884097	0.950785	0.927072	0.923131	0.988073	0.905304	0.926453	-0.952731	-0.876124	0.960013	0.907936	-0.921991	0.925686	0.938785	0.964872	0.8935
Tenuifoliside A	-0.881246	-0.88319	0.81668	-0.865923	-0.904319	-0.906244	0.853724	0.92482	-0.911539	0.853505	-0.88588	-0.880512	0.906506	-0.884321	0.89619	-0.894357	0.92023	0.820048	0.840124	0.771749	0.870633	-0.91514	-0.877957	0.854552	-0.864458	0.851099	-0.898971	-0.852281	-0.869967	-0.879469	0.938959	0.826756	0.793318	0.820693	-0.852504	-0.830863	-0.844735	-0.914714	-0.853296	-0.8198	0.893978	0.706765	-0.866195	-0.83882	0.760333	-0.874115	-0.861192	-0.899102	-0.785015
2-Oxoadipic acid	-0.890291	-0.869206	0.895085	-0.875248	-0.902066	-0.897627	0.874275	0.908134	-0.903313	0.89463	-0.881268	-0.876657	0.893172	-0.88135	0.804809	-0.88425	0.88845	0.872018	0.842251	0.755128	0.819883	-0.910929	-0.896233	0.958742	-0.867577	0.93334	-0.895728	-0.857172	-0.858541	-0.869837	0.876871	0.88958	0.880352	0.798738	-0.865925	-0.843256	-0.868267	-0.912419	-0.833571	-0.838025	0.862412	0.712863	-0.865434	-0.846802	0.818087	-0.858211	-0.898797	-0.888957	-0.794013
O-p-Coumaroyl quinacyl quinic acid O-hexoside	0.961988	0.968042	-0.955523	0.957858	0.997019	0.991052	-0.966701	-0.966412	0.988055	-0.934976	0.93215	0.934464	-0.962137	0.982383	-0.876861	0.982655	-0.950975	-0.954091	-0.960789	-0.910688	-0.969024	0.991893	0.957798	-0.883587	0.962204	-0.949841	0.996279	0.942759	0.922798	0.976165	-0.967619	-0.940657	-0.936817	-0.881294	0.933553	0.920627	0.960464	0.991212	0.927996	0.890561	-0.949885	-0.881115	0.93719	0.942571	-0.925927	0.922378	0.933224	0.970902	0.833535
Tretinoin	0.983093	0.940489	-0.955997	0.967637	0.982301	0.977121	-0.968198	-0.969367	0.982329	-0.932865	0.955412	0.93806	-0.959408	0.960485	-0.865438	0.97986	-0.947653	-0.953523	-0.958718	-0.923978	-0.966549	0.991512	0.975255	-0.886708	0.966179	-0.937057	0.980136	0.96075	0.920466	0.947095	-0.967636	-0.929025	-0.935047	-0.869656	0.960686	0.941599	0.94274	0.988889	0.909948	0.928323	-0.962661	-0.87043	0.941262	0.933692	-0.929193	0.921259	0.950184	0.958974	0.891398
Epsilon-Viniferin	0.954872	0.946204	-0.945674	0.919281	0.953033	0.961927	-0.954618	-0.964575	0.980344	-0.915649	0.969814	0.9626	-0.945073	0.935862	-0.851142	0.963609	-0.936185	-0.942827	-0.945728	-0.921876	-0.951279	0.983467	0.950715	-0.881729	0.920514	-0.929044	0.964324	0.914653	0.959204	0.926462	-0.958203	-0.908427	-0.926709	-0.849976	0.91411	0.885624	0.906698	0.987159	0.918864	0.878414	-0.957826	-0.856603	0.898322	0.885347	-0.924549	0.949097	0.926768	0.964642	0.861268
Plantamajoside	-0.887481	-0.863208	0.784805	-0.873143	-0.899411	-0.892372	0.830183	0.877228	-0.902209	0.861323	-0.880305	-0.868479	0.923938	-0.877124	0.922809	-0.889801	0.88027	0.77394	0.836944	0.732093	0.88394	-0.906951	-0.8843	0.833309	-0.86873	0.814997	-0.889751	-0.8621	-0.854418	-0.866364	0.951194	0.874744	0.750207	0.904556	-0.864544	-0.844512	-0.84615	-0.906391	-0.835166	-0.837153	0.854372	0.681665	-0.873672	-0.842318	0.707684	-0.858161	-0.874102	-0.886048	-0.803075
12-Oxo phytodienoic acid	0.953099	0.704493	-0.825285	0.950219	0.856545	0.796302	-0.837134	-0.824196	0.799171	-0.809418	0.819859	0.725651	-0.821702	0.795658	-0.752006	0.830422	-0.830691	-0.82251	-0.823691	-0.775742	-0.8464	0.845841	0.946332	-0.76039	0.938652	-0.798519	0.81955	0.952273	0.675694	0.749142	-0.829683	-0.826193	-0.805203	-0.765504	0.979304	0.977054	0.839991	0.830048	0.638685	0.993245	-0.813908	-0.760134	0.893564	0.872977	-0.795575	0.677592	0.854782	0.745414	0.966459
7-O-Methylmangiferin	-0.928544	-0.9121	0.961206	-0.908695	-0.939843	-0.940069	0.920656	0.982539	-0.946242	0.856776	-0.927034	-0.917163	0.868871	-0.920515	0.776578	-0.92663	0.944046	0.950687	0.886316	0.925315	0.875983	-0.954413	-0.933567	0.955943	-0.901985	0.957515	-0.938816	-0.891477	-0.903378	-0.907224	0.889008	0.879286	0.971187	0.757136	-0.899162	-0.875603	-0.894327	-0.953448	-0.882172	-0.869576	0.958455	0.829635	-0.895982	-0.874401	0.961523	-0.901654	-0.920542	-0.935116	-0.834532
Sibiricose A6	-0.904447	-0.892983	0.842015	-0.891499	-0.923088	-0.920888	0.859592	0.943058	-0.924982	0.827343	-0.895998	-0.889013	0.896693	-0.905414	0.947447	-0.914339	0.980968	0.854361	0.863999	0.788536	0.907008	-0.931259	-0.895368	0.835339	-0.890343	0.90158	-0.915782	-0.877259	-0.876667	-0.894225	0.956152	0.893321	0.853106	0.874845	-0.881458	-0.861128	-0.866693	-0.928886	-0.865563	-0.84809	0.883479	0.820226	-0.890732	-0.862993	0.818693	-0.877078	-0.877167	-0.914615	-0.810864
Rhaponticin	0.977249	0.790556	-0.863722	0.967815	0.902835	0.865686	-0.874321	-0.883513	0.871347	-0.83412	0.876602	0.802768	-0.868084	0.850418	-0.825641	0.896723	-0.89543	-0.864016	-0.871422	-0.832945	-0.903628	0.902206	0.954894	-0.795716	0.957139	-0.848078	0.876543	0.974956	0.760066	0.819371	-0.894037	-0.881884	-0.853353	-0.832376	0.988189	0.980596	0.877736	0.888135	0.743566	0.991475	-0.864836	-0.822275	0.914623	0.898983	-0.848212	0.765285	0.886026	0.826204	0.963805
4,5-Dicaffeoylquinic acid	0.847158	0.97851	-0.897262	0.859363	0.939751	0.971707	-0.903644	-0.905767	0.954491	-0.873141	0.826904	0.884052	-0.897244	0.958936	-0.805809	0.958812	-0.874711	-0.893508	-0.896786	-0.862087	-0.892432	0.926163	0.826159	-0.83359	0.871671	-0.900015	0.965422	0.845272	0.894711	0.988485	-0.894326	-0.870379	-0.876552	-0.811784	0.796204	0.795024	0.939709	0.933704	0.957226	0.720797	-0.882476	-0.818082	0.8072	0.901326	-0.87328	0.895542	0.841712	0.943948	0.629949
2-Aminoethylphosphonate	0.849053	0.914722	-0.878408	0.832562	0.931368	0.936922	-0.890626	-0.931154	0.942427	-0.854364	0.930927	0.953954	-0.907327	0.940876	-0.850787	0.889473	-0.903025	-0.874599	-0.893691	-0.883476	-0.910524	0.946929	0.884304	-0.845644	0.82762	-0.867089	0.925571	0.793537	0.945718	0.913378	-0.939725	-0.870054	-0.875091	-0.844234	0.824123	0.779504	0.821921	0.94714	0.935399	0.773696	-0.948524	-0.801459	0.921719	0.805931	-0.857248	0.958047	0.943454	0.962165	0.754214
7-Methylxanthine	-0.716526	-0.720286	0.762379	-0.703183	-0.731936	-0.739747	0.694651	0.816262	-0.742606	0.697619	-0.721855	-0.719959	0.673851	-0.71082	0.566821	-0.714955	0.740042	0.723197	0.616495	0.663574	0.577355	-0.742887	-0.72901	0.962136	-0.686774	0.79442	-0.728494	-0.681588	-0.707315	-0.713036	0.665357	0.658538	0.759075	0.517231	-0.68469	-0.66733	-0.708667	-0.745635	-0.684566	-0.667358	0.77387	0.462938	-0.682851	-0.682002	0.708314	-0.710643	-0.738457	-0.733435	-0.62263
Aloesin	0.991174	0.917118	-0.957252	0.983449	0.98302	0.965271	-0.965387	-0.961706	0.965679	-0.929054	0.939492	0.911798	-0.949364	0.955917	-0.856692	0.969043	-0.947708	-0.955702	-0.953611	-0.91154	-0.9596	0.982577	0.986107	-0.882759	0.980839	-0.940628	0.972447	0.974034	0.886748	0.935577	-0.954726	-0.931195	-0.939742	-0.861641	0.979609	0.964788	0.947127	0.976973	0.878444	0.952531	-0.95041	-0.876983	0.955402	0.945013	-0.929765	0.889178	0.951605	0.938117	0.909743
2'-Deoxyinosine	0.868119	0.875822	-0.873961	0.830532	0.906076	0.873192	-0.890864	-0.87277	0.893973	-0.853962	0.926678	0.901744	-0.890961	0.851959	-0.805693	0.833468	-0.866902	-0.881228	-0.902726	-0.852249	-0.920953	0.918502	0.881934	-0.762045	0.833844	-0.849059	0.879037	0.813914	0.874454	0.825527	-0.89934	-0.864704	-0.862357	-0.821736	0.84178	0.802425	0.775681	0.908942	0.828037	0.8391	-0.882263	-0.844176	0.921195	0.748518	-0.85656	0.879555	0.827614	0.905232	0.839249
Lupulin A	-0.909385	-0.935347	0.936202	-0.879255	-0.943639	-0.949186	0.949724	0.926154	-0.962124	0.962851	-0.958432	-0.964368	0.974544	-0.924747	0.867406	-0.92382	0.918783	0.93206	0.942705	0.814116	0.918454	-0.967413	-0.910451	0.889429	-0.877649	0.953638	-0.939366	-0.865718	-0.94485	-0.912508	0.950802	0.931661	0.913528	0.87132	-0.880215	-0.839399	-0.86489	-0.966859	-0.924617	-0.846774	0.905002	0.82651	-0.918841	-0.83679	0.862816	-0.951799	-0.929578	-0.962193	-0.826318
C-pentosyl-apigenin O-p-coumaroylhexoside	0.961851	0.96831	-0.955553	0.957812	0.996936	0.991232	-0.966752	-0.966301	0.988155	-0.935057	0.931741	0.934329	-0.962107	0.982541	-0.876633	0.983014	-0.950759	-0.954107	-0.960792	-0.910653	-0.968891	0.991796	0.957491	-0.883508	0.962227	-0.949886	0.996455	0.942793	0.922847	0.97655	-0.967457	-0.94053	-0.936745	-0.881109	0.933267	0.920475	0.960929	0.9912	0.928297	0.890024	-0.94969	-0.881057	0.936492	0.942959	-0.925931	0.922341	0.933023	0.970886	0.832756
CUMYL-PICA N-pentanoic acid metabolite	-0.95403	-0.964169	0.96869	-0.948072	-0.99108	-0.98961	0.964012	0.980239	-0.986921	0.915346	-0.93548	-0.941019	0.940548	-0.982687	0.857162	-0.977551	0.961052	0.966953	0.952817	0.930774	0.95532	-0.99067	-0.955328	0.901147	-0.950094	0.963701	-0.992544	-0.92905	-0.931076	-0.973121	0.953751	0.933802	0.962895	0.855118	-0.925571	-0.908803	-0.951785	-0.99068	-0.93367	-0.879835	0.962016	0.892705	-0.933234	-0.933481	0.954132	-0.93023	-0.943939	-0.973981	-0.826705
Pectolinarin	-0.843422	-0.844708	0.739155	-0.820287	-0.864801	-0.864341	0.80916	0.811466	-0.880402	0.813991	-0.868624	-0.865468	0.908355	-0.852369	0.950815	-0.864507	0.854631	0.748617	0.860264	0.726554	0.929149	-0.882258	-0.832024	0.659387	-0.822296	0.759164	-0.860086	-0.815472	-0.8554	-0.837113	0.955614	0.883407	0.717557	0.959105	-0.821282	-0.791941	-0.789006	-0.880512	-0.843615	-0.787902	0.800327	0.782034	-0.850829	-0.785592	0.694854	-0.859017	-0.834587	-0.875465	-0.775143
senkyunolide O	0.837818	0.536847	-0.695322	0.788535	0.685193	0.617574	-0.701423	-0.693487	0.653805	-0.679196	0.779121	0.645856	-0.693511	0.589906	-0.63597	0.650475	-0.708661	-0.693778	-0.693283	-0.647737	-0.716399	0.715967	0.833172	-0.644228	0.768317	-0.664808	0.636055	0.805484	0.584559	0.527066	-0.707023	-0.700632	-0.684222	-0.648205	0.865829	0.836627	0.614011	0.69555	0.47855	0.923753	-0.691984	-0.639312	0.788713	0.645765	-0.670716	0.584826	0.723785	0.612512	0.969783
5-O-Methylvisammioside	0.973992	0.932586	-0.954545	0.948594	0.975833	0.965967	-0.96491	-0.960707	0.978131	-0.935847	0.977387	0.956997	-0.967089	0.948153	-0.890496	0.958886	-0.958894	-0.954908	-0.965392	-0.897071	-0.972066	0.992847	0.971522	-0.875422	0.945348	-0.950176	0.966186	0.939155	0.933577	0.925795	-0.976538	-0.954294	-0.943449	-0.898204	0.954828	0.923923	0.908312	0.988226	0.909426	0.929943	-0.94699	-0.893636	0.960842	0.896615	-0.922724	0.936555	0.955807	0.965337	0.90932
3-(3-pyridylamino)-2-[4-(trifluoromethoxy)benzoyl]acrylonitrile	-0.801412	-0.787885	0.668985	-0.792687	-0.823314	-0.811448	0.722004	0.767351	-0.820684	0.767781	-0.793626	-0.787908	0.861324	-0.802577	0.960933	-0.810903	0.835644	0.665731	0.766973	0.584502	0.841671	-0.823248	-0.787073	0.697015	-0.789865	0.746242	-0.806708	-0.783618	-0.77099	-0.79128	0.91003	0.880032	0.656056	0.956129	-0.78672	-0.768549	-0.765796	-0.820272	-0.768146	-0.762704	0.711485	0.674845	-0.813211	-0.763626	0.591874	-0.776526	-0.787261	-0.812438	-0.72707
C-hexosyl-luteolin O-p-coumaroylhexoside	0.901408	0.774549	-0.867902	0.872639	0.888011	0.836258	-0.870483	-0.875732	0.85416	-0.846081	0.927317	0.870627	-0.873186	0.843975	-0.811751	0.806349	-0.883627	-0.866339	-0.869139	-0.80391	-0.879516	0.902785	0.943927	-0.813527	0.858751	-0.859032	0.844535	0.84178	0.826091	0.776346	-0.889237	-0.874919	-0.8704	-0.818202	0.915149	0.868242	0.764817	0.890057	0.753587	0.918677	-0.879966	-0.805245	0.970818	0.77466	-0.831879	0.835332	0.930393	0.85497	0.932055
Trehalose 6-phosphate	-0.802558	-0.803236	0.716072	-0.788336	-0.828763	-0.82074	0.77988	0.741006	-0.831882	0.752782	-0.804311	-0.803099	0.843948	-0.821994	0.863921	-0.826945	0.779357	0.727298	0.845537	0.751187	0.918864	-0.834248	-0.792086	0.551552	-0.79575	0.697836	-0.827418	-0.784093	-0.796714	-0.804707	0.88975	0.853113	0.69857	0.922221	-0.783124	-0.763307	-0.768186	-0.832047	-0.797836	-0.746335	0.752125	0.819781	-0.806872	-0.763669	0.708111	-0.795828	-0.781057	-0.824947	-0.726724
N-acetylglycine	0.936236	0.970949	-0.934033	0.923438	0.978397	0.985518	-0.944125	-0.975617	0.988494	-0.913304	0.937788	0.952028	-0.94925	0.975131	-0.87839	0.97329	-0.949019	-0.929045	-0.934018	-0.905887	-0.946901	0.98616	0.940885	-0.903671	0.927004	-0.93485	0.987353	0.90418	0.95254	0.970701	-0.967694	-0.914355	-0.916628	-0.86507	0.896488	0.877308	0.937636	0.990918	0.941253	0.845686	-0.96055	-0.835985	0.908847	0.915907	-0.904898	0.946946	0.932808	0.977927	0.798007
1-O-Feruloyl quinic acid	0.981449	0.829819	-0.904336	0.948532	0.914205	0.886405	-0.911973	-0.908855	0.906686	-0.884012	0.942583	0.878214	-0.910009	0.862305	-0.841377	0.904632	-0.914516	-0.902505	-0.908044	-0.845963	-0.922284	0.936638	0.970034	-0.836857	0.938621	-0.89287	0.893977	0.953305	0.841434	0.828171	-0.922711	-0.910634	-0.892079	-0.852046	0.978469	0.952128	0.861404	0.926941	0.791098	0.981016	-0.892744	-0.841032	0.930715	0.867385	-0.874454	0.841302	0.915868	0.875205	0.978212
Isomucronulatol-7-O-glucoside	0.924968	0.97781	-0.931272	0.923532	0.983896	0.988741	-0.955162	-0.940721	0.983517	-0.935652	0.9087	0.934134	-0.965714	0.986168	-0.885309	0.976908	-0.929674	-0.932035	-0.956913	-0.877873	-0.96357	0.978643	0.924168	-0.847788	0.933612	-0.934072	0.993869	0.904466	0.934586	0.98616	-0.966144	-0.932009	-0.906636	-0.891195	0.887809	0.875057	0.9542	0.983387	0.944522	0.82842	-0.92306	-0.870697	0.903748	0.929989	-0.891297	0.929841	0.915722	0.971308	0.765167
PEtOH (18:2-20:5)	0.841767	0.915579	-0.867252	0.791453	0.840396	0.880319	-0.869218	-0.873037	0.906423	-0.82472	0.863919	0.887207	-0.844067	0.832321	-0.753701	0.899281	-0.847273	-0.87025	-0.859105	-0.831571	-0.852845	0.885418	0.81237	-0.785867	0.807943	-0.870917	0.886563	0.804634	0.915647	0.858903	-0.850137	-0.809763	-0.848533	-0.739246	0.76208	0.744919	0.842513	0.901805	0.865199	0.713357	-0.836683	-0.800391	0.706015	0.792658	-0.85985	0.880902	0.755051	0.887448	0.69196
Arabidopyl shikimic acid	-0.927239	-0.919471	0.895546	-0.921664	-0.945938	-0.952835	0.917891	0.919923	-0.95288	0.86571	-0.896917	-0.898624	0.910416	-0.947264	0.826227	-0.960798	0.883121	0.891135	0.921603	0.935957	0.949762	-0.950299	-0.921213	0.805903	-0.923355	0.850152	-0.956986	-0.912698	-0.895745	-0.940049	0.93529	0.879089	0.870563	0.852218	-0.899299	-0.88742	-0.92323	-0.951871	-0.905495	-0.849314	0.93822	0.839618	-0.880718	-0.915888	0.892524	-0.894463	-0.914432	-0.930445	-0.803687
17(S)-HpDHA	0.889738	0.65014	-0.780338	0.83415	0.763879	0.718876	-0.78628	-0.78412	0.756737	-0.753225	0.868991	0.758809	-0.7751	0.682666	-0.702427	0.743682	-0.785289	-0.779236	-0.779182	-0.750147	-0.797092	0.805804	0.881427	-0.718942	0.814989	-0.74415	0.727183	0.850299	0.705858	0.629809	-0.791919	-0.767972	-0.769624	-0.71318	0.902835	0.864897	0.681901	0.78872	0.613154	0.944124	-0.789559	-0.716318	0.843057	0.701946	-0.762191	0.708891	0.802681	0.724241	0.989796
Azelaic acid	0.9417	0.954142	-0.971164	0.909393	0.960383	0.971425	-0.977776	-0.96425	0.984745	-0.934424	0.976476	0.974781	-0.952725	0.943762	-0.827447	0.95843	-0.93214	-0.972833	-0.967167	-0.93791	-0.953497	0.988356	0.937059	-0.874164	0.909162	-0.944429	0.965349	0.902289	0.961504	0.933662	-0.950257	-0.906642	-0.954288	-0.83135	0.907835	0.872267	0.89271	0.9876	0.94384	0.871947	-0.967605	-0.885428	0.919151	0.868949	-0.950544	0.964258	0.936392	0.977625	0.855414
Quercetin-3β-D-glucoside	-0.850775	-0.83725	0.829492	-0.831996	-0.86714	-0.862225	0.91189	0.804962	-0.866579	0.915535	-0.857167	-0.847003	0.92742	-0.846647	0.780174	-0.854743	0.790979	0.851495	0.917421	0.781739	0.904762	-0.879074	-0.843485	0.649741	-0.842001	0.784709	-0.863274	-0.830595	-0.826584	-0.833339	0.888386	0.783317	0.767385	0.77928	-0.835185	-0.806918	-0.799107	-0.874818	-0.81965	-0.800894	0.835685	0.790765	-0.847605	-0.793915	0.763234	-0.835833	-0.820674	-0.849599	-0.784885
13,14-dihydro-15-keto-tetranor Prostaglandin D2	0.971104	0.767688	-0.871683	0.956319	0.888444	0.84769	-0.879995	-0.861953	0.857067	-0.863926	0.880678	0.805046	-0.878988	0.836907	-0.812039	0.876013	-0.877836	-0.867893	-0.87358	-0.788413	-0.884382	0.893848	0.958643	-0.806109	0.944053	-0.864149	0.86016	0.960275	0.759002	0.796407	-0.881802	-0.892725	-0.856842	-0.831192	0.987011	0.971949	0.860509	0.881106	0.724281	0.991975	-0.840062	-0.809227	0.916383	0.880925	-0.830321	0.762323	0.90224	0.813288	0.973263
Prim-O-glucosylcimifugin	0.962254	0.800972	-0.889387	0.923501	0.894902	0.859979	-0.89768	-0.894873	0.884179	-0.868685	0.945585	0.872171	-0.893763	0.835539	-0.816258	0.86812	-0.895088	-0.888187	-0.892103	-0.839928	-0.904871	0.921423	0.960086	-0.823548	0.910495	-0.868205	0.86575	0.924953	0.828579	0.792321	-0.905891	-0.88335	-0.87755	-0.824969	0.964876	0.930202	0.815902	0.908636	0.767251	0.977016	-0.891488	-0.819017	0.938137	0.824376	-0.860023	0.833473	0.908787	0.85955	0.98911
(+/-)9-HpODE	0.860294	0.553543	-0.710723	0.825453	0.714549	0.641998	-0.718691	-0.708982	0.66856	-0.694339	0.770567	0.638761	-0.707484	0.622309	-0.648784	0.677256	-0.723309	-0.709071	-0.708781	-0.666328	-0.734945	0.730598	0.854345	-0.65622	0.806489	-0.677876	0.663528	0.839658	0.576022	0.561215	-0.720133	-0.716069	-0.696973	-0.662267	0.893186	0.873562	0.657935	0.709205	0.488369	0.945881	-0.706722	-0.65483	0.809442	0.694269	-0.686397	0.578206	0.740334	0.621273	0.972996
Astragalus polyphenols	0.482066	0.782285	-0.651877	0.439258	0.652019	0.712124	-0.655201	-0.66045	0.727485	-0.643981	0.714301	0.800106	-0.683097	0.660298	-0.603317	0.621479	-0.634337	-0.657806	-0.671468	-0.620153	-0.642813	0.692164	0.47689	-0.597344	0.442419	-0.664055	0.661076	0.420419	0.799195	0.688218	-0.67516	-0.626728	-0.655979	-0.60016	0.419534	0.353388	0.489145	0.692321	0.845292	0.374306	-0.668814	-0.603676	0.608281	0.415695	-0.628513	0.832461	0.591793	0.794558	0.377915
D-Mannose 6-phosphate	0.813157	0.876905	-0.89538	0.75309	0.854821	0.877703	-0.897456	-0.861733	0.909167	-0.887028	0.962515	0.975301	-0.90676	0.841993	-0.796273	0.834697	-0.856833	-0.896891	-0.906879	-0.800339	-0.87149	0.913366	0.821753	-0.797613	0.746178	-0.896902	0.852929	0.740756	0.954781	0.819121	-0.891089	-0.880726	-0.894246	-0.819074	0.781255	0.709388	0.720082	0.911638	0.916574	0.753999	-0.862808	-0.835307	0.867231	0.682596	-0.850471	0.968273	0.891134	0.936333	0.784536
Tricin O-malonylhexoside	0.947192	0.911965	-0.927353	0.94924	0.976269	0.956579	-0.938731	-0.936101	0.949485	-0.909154	0.916918	0.89714	-0.939472	0.945127	-0.861774	0.939753	-0.931683	-0.928227	-0.936637	-0.880646	-0.946484	0.963925	0.937535	-0.853313	0.943943	-0.916763	0.951554	0.935826	0.859248	0.928482	-0.944946	-0.925841	-0.91512	-0.870077	0.943874	0.925225	0.908582	0.951283	0.889216	0.921097	-0.927487	-0.864781	0.967161	0.904153	-0.896924	0.880757	0.928221	0.935718	0.871499
LPC 16:0	-0.926647	-0.922385	0.981939	-0.899368	-0.945545	-0.947159	0.957666	0.957603	-0.957245	0.927853	-0.954819	-0.949517	0.922873	-0.92479	0.783444	-0.924954	0.922081	0.971634	0.92998	0.895493	0.894697	-0.967123	-0.932976	0.939895	-0.893325	0.973415	-0.941444	-0.883694	-0.928209	-0.908029	0.905729	0.908311	0.975033	0.791535	-0.900556	-0.864611	-0.88024	-0.9652	-0.90609	-0.871662	0.944588	0.84387	-0.918486	-0.854239	0.946785	-0.932983	-0.941913	-0.952248	-0.848149
Sibiricose A5	-0.815895	-0.817306	0.873045	-0.800593	-0.834969	-0.837364	0.825853	0.846251	-0.839624	0.774189	-0.811525	-0.820837	0.788851	-0.82874	0.790989	-0.827537	0.908514	0.883871	0.827391	0.716612	0.804874	-0.846589	-0.807168	0.784791	-0.801192	0.951327	-0.835309	-0.784979	-0.806795	-0.813591	0.807202	0.894166	0.922921	0.772066	-0.796537	-0.771854	-0.802911	-0.846398	-0.798561	-0.759734	0.753071	0.895026	-0.79891	-0.778842	0.868829	-0.798956	-0.814019	-0.837216	-0.721594
16-(Hexopyranosyloxy)-7-hydroxy-8,9-epoxypimaran-18-oic acid	0.848967	0.980908	-0.911631	0.844026	0.945528	0.974031	-0.924739	-0.931155	0.967868	-0.890268	0.886066	0.93498	-0.91587	0.959306	-0.795029	0.942621	-0.87592	-0.907557	-0.912486	-0.908615	-0.905524	0.948521	0.849583	-0.853787	0.851981	-0.888312	0.964064	0.822376	0.941906	0.973714	-0.913946	-0.847787	-0.885013	-0.794254	0.79851	0.77782	0.896638	0.954534	0.973974	0.731207	-0.940287	-0.801971	0.848396	0.859283	-0.887521	0.947545	0.877771	0.971039	0.671739
16-Hydroxyhexadecanoic acid	-0.85271	-0.836386	0.833786	-0.840088	-0.867111	-0.864508	0.781936	0.93248	-0.868657	0.709293	-0.844417	-0.832907	0.771347	-0.844807	0.843986	-0.852506	0.962855	0.832202	0.77059	0.789312	0.807516	-0.874594	-0.844712	0.888749	-0.829176	0.905498	-0.855516	-0.822037	-0.816608	-0.83336	0.853828	0.862499	0.888189	0.777102	-0.830729	-0.812262	-0.816082	-0.869796	-0.810028	-0.809938	0.850583	0.791563	-0.838361	-0.805004	0.85602	-0.817637	-0.834391	-0.865146	-0.770015
Polyphyllin VI	-0.722158	-0.723668	0.695804	-0.709542	-0.737186	-0.742778	0.645101	0.827113	-0.749111	0.653946	-0.725962	-0.721546	0.680611	-0.715006	0.688402	-0.723679	0.788625	0.660239	0.58979	0.619545	0.602734	-0.746996	-0.729833	0.944476	-0.69191	0.767123	-0.72987	-0.687534	-0.713124	-0.717157	0.721577	0.688736	0.704462	0.610534	-0.689327	-0.674673	-0.706617	-0.749708	-0.68695	-0.673757	0.761262	0.44731	-0.693497	-0.688793	0.644838	-0.714531	-0.733968	-0.741825	-0.629229
Raffinose	0.673434	0.874698	-0.788304	0.609946	0.780686	0.826756	-0.793332	-0.811701	0.860036	-0.767799	0.883239	0.943665	-0.816979	0.792476	-0.759171	0.762801	-0.797177	-0.792935	-0.810902	-0.754367	-0.800019	0.842732	0.694324	-0.725117	0.613872	-0.804653	0.799815	0.585515	0.956835	0.789772	-0.83418	-0.778711	-0.795865	-0.75091	0.607396	0.53593	0.636177	0.85202	0.915387	0.557036	-0.811593	-0.74828	0.744634	0.576602	-0.768055	0.95847	0.773544	0.910783	0.583308
Albiflorin	0.940472	0.958267	-0.937855	0.945397	0.97455	0.979813	-0.960359	-0.927725	0.970129	-0.939637	0.881654	0.899596	-0.953498	0.977442	-0.846104	0.985938	-0.908284	-0.937064	-0.953025	-0.879401	-0.949537	0.965022	0.930208	-0.842249	0.95632	-0.929294	0.990052	0.934059	0.900247	0.98135	-0.940948	-0.915324	-0.904763	-0.85895	0.906675	0.904631	0.979839	0.97056	0.916124	0.846048	-0.910252	-0.863528	0.879093	0.961076	-0.897126	0.891626	0.907096	0.941977	0.772764
Epimedin B	0.879049	0.816894	-0.872517	0.823105	0.853808	0.849272	-0.879896	-0.877784	0.883902	-0.851795	0.948028	0.925125	-0.87873	0.841175	-0.800231	0.840649	-0.867692	-0.870039	-0.879535	-0.823531	-0.877648	0.907702	0.912003	-0.803797	0.817099	-0.86149	0.855239	0.805324	0.917333	0.793689	-0.894192	-0.856374	-0.866384	-0.806476	0.855376	0.801501	0.767583	0.912082	0.815463	0.830596	-0.881975	-0.804631	0.870005	0.75843	-0.842189	0.902611	0.918305	0.882904	0.862254
D(+)-Melezitose O-rhamnoside	0.889681	0.795499	-0.873326	0.825026	0.851637	0.825693	-0.87434	-0.865726	0.866132	-0.855961	0.9685	0.9126	-0.879651	0.794304	-0.794191	0.805547	-0.867004	-0.871698	-0.875325	-0.800516	-0.872509	0.902249	0.905995	-0.808769	0.812371	-0.862674	0.823978	0.818184	0.874511	0.745579	-0.884427	-0.868355	-0.869981	-0.807734	0.878503	0.818103	0.720528	0.892735	0.780265	0.892502	-0.866346	-0.80218	0.914285	0.70887	-0.836094	0.878097	0.884604	0.869786	0.937935
Euphorbiasteroid	-0.67659	-0.677905	0.692798	-0.664605	-0.689	-0.696911	0.60984	0.802626	-0.700642	0.592969	-0.678668	-0.676366	0.60395	-0.66976	0.613386	-0.675644	0.771581	0.660469	0.544772	0.597426	0.538408	-0.699764	-0.684412	0.930926	-0.646	0.775983	-0.683252	-0.640847	-0.667515	-0.670977	0.64613	0.651832	0.726428	0.525582	-0.645966	-0.631528	-0.666598	-0.702205	-0.642897	-0.63144	0.718399	0.458122	-0.644597	-0.645479	0.665689	-0.666572	-0.691999	-0.696314	-0.586485
Agnuside	0.92067	0.789591	-0.86641	0.926373	0.921377	0.873809	-0.877766	-0.885779	0.86844	-0.852349	0.879047	0.838681	-0.885653	0.903203	-0.856786	0.857248	-0.909863	-0.868325	-0.879648	-0.79729	-0.898226	0.909457	0.956037	-0.805097	0.915018	-0.873305	0.883864	0.890286	0.798252	0.84152	-0.909179	-0.899707	-0.870296	-0.854887	0.945908	0.919524	0.846828	0.898201	0.774674	0.924526	-0.874862	-0.830958	0.975513	0.871406	-0.829358	0.80988	0.960828	0.855214	0.895069
PEtOH (16:2-20:5)	0.889558	0.831601	-0.862227	0.825496	0.828488	0.853232	-0.862016	-0.882572	0.889826	-0.812803	0.937553	0.899953	-0.850693	0.788151	-0.787811	0.87185	-0.877548	-0.867251	-0.860271	-0.83727	-0.862757	0.892746	0.848603	-0.790142	0.814789	-0.853264	0.834657	0.850688	0.877938	0.782426	-0.875782	-0.834569	-0.862052	-0.775863	0.857803	0.813117	0.761896	0.887671	0.838028	0.853959	-0.8652	-0.811419	0.811074	0.74616	-0.859673	0.880897	0.835844	0.873573	0.882492
LPC 18:2	0.886668	0.84099	-0.829999	0.939033	0.91239	0.896179	-0.846476	-0.836939	0.857807	-0.818152	0.709727	0.717409	-0.834533	0.922176	-0.777936	0.922705	-0.832841	-0.826622	-0.836475	-0.787079	-0.856309	0.856281	0.869829	-0.760729	0.949086	-0.830421	0.918047	0.923448	0.712084	0.92691	-0.837877	-0.839579	-0.803896	-0.788794	0.879361	0.913826	0.980807	0.857534	0.777911	0.816025	-0.803179	-0.779349	0.807789	0.988068	-0.802816	0.706555	0.825958	0.806279	0.691602
Heterophyllin B	-0.799793	-0.80308	0.874978	-0.785675	-0.824882	-0.824414	0.913377	0.753991	-0.824084	0.901117	-0.802568	-0.801532	0.850335	-0.812912	0.536527	-0.810812	0.649962	0.869708	0.885395	0.860716	0.818718	-0.832349	-0.807224	0.685154	-0.793454	0.74745	-0.831406	-0.780884	-0.78427	-0.803805	0.756017	0.702373	0.794309	0.616263	-0.778418	-0.754652	-0.782628	-0.831163	-0.786658	-0.740411	0.840171	0.723441	-0.781691	-0.76059	0.822907	-0.793361	-0.798394	-0.804955	-0.715289
Bergenin	0.887167	0.946192	-0.912381	0.883352	0.946521	0.971172	-0.910357	-0.937794	0.966297	-0.88365	0.902546	0.935586	-0.925989	0.961848	-0.900986	0.95549	-0.952357	-0.912597	-0.916296	-0.833315	-0.917194	0.955004	0.877264	-0.864084	0.881491	-0.951681	0.955143	0.864769	0.927857	0.95978	-0.947435	-0.944341	-0.921437	-0.892606	0.860312	0.834292	0.90525	0.956822	0.961584	0.799614	-0.894961	-0.871902	0.88645	0.885163	-0.88288	0.936596	0.934112	0.964824	0.746346
α,α-Trehalose	0.89599	0.959489	-0.939964	0.877835	0.969308	0.971944	-0.947723	-0.947229	0.976871	-0.919897	0.956827	0.973161	-0.952327	0.959647	-0.854325	0.930375	-0.922645	-0.937073	-0.948434	-0.902947	-0.946025	0.980089	0.908742	-0.871226	0.876292	-0.926864	0.961174	0.852254	0.955739	0.944759	-0.955453	-0.920894	-0.928798	-0.867829	0.86778	0.828614	0.869665	0.976894	0.95972	0.826968	-0.953536	-0.859682	0.945942	0.842512	-0.908419	0.970103	0.940097	0.988798	0.79795
Polygalaxanthone Ⅵ	0.682446	0.915753	-0.79995	0.625145	0.792575	0.851849	-0.807617	-0.812327	0.879344	-0.792956	0.86272	0.934036	-0.833198	0.800717	-0.758663	0.800198	-0.79462	-0.804046	-0.821198	-0.747229	-0.80262	0.847225	0.673963	-0.735472	0.634728	-0.822826	0.822188	0.615391	0.951233	0.825187	-0.833703	-0.786601	-0.795491	-0.752494	0.603562	0.546269	0.681921	0.857903	0.940809	0.548635	-0.796713	-0.747181	0.709615	0.610682	-0.770771	0.952363	0.735013	0.919132	0.551029
Suberosin	0.886816	0.572424	-0.728397	0.874611	0.748146	0.676488	-0.737408	-0.729601	0.687696	-0.709706	0.749122	0.624867	-0.720421	0.669963	-0.661912	0.720071	-0.740317	-0.72516	-0.722803	-0.689021	-0.750497	0.745702	0.878007	-0.676324	0.856496	-0.694212	0.700522	0.8852	0.563947	0.612905	-0.733277	-0.731429	-0.711588	-0.675058	0.926406	0.921334	0.724793	0.725031	0.506769	0.964692	-0.724901	-0.667371	0.822447	0.769795	-0.704678	0.567838	0.770952	0.629393	0.962418
N-Acetyl-α-D-glucosamine 1-phosphate	0.935416	0.726226	-0.851569	0.925789	0.870442	0.819744	-0.87576	-0.823861	0.824727	-0.849878	0.867901	0.787508	-0.863478	0.821281	-0.763394	0.830955	-0.82817	-0.854405	-0.875219	-0.805328	-0.882067	0.871243	0.938915	-0.731555	0.91114	-0.805993	0.829171	0.92104	0.729781	0.76475	-0.858601	-0.846424	-0.830795	-0.796562	0.968614	0.943782	0.805322	0.852361	0.70611	0.976021	-0.842616	-0.809219	0.938867	0.836163	-0.817128	0.747602	0.905572	0.791109	0.969868
Artesunate	-0.649131	-0.66137	0.748959	-0.638174	-0.671136	-0.676588	0.799978	0.566881	-0.672189	0.879176	-0.650983	-0.663683	0.782676	-0.660425	0.455682	-0.662682	0.509085	0.745783	0.769555	0.552442	0.647289	-0.678002	-0.64293	0.574835	-0.648532	0.688812	-0.675973	-0.640788	-0.637517	-0.660258	0.619566	0.623701	0.653755	0.532957	-0.638008	-0.612037	-0.650438	-0.678375	-0.649521	-0.602398	0.605647	0.580661	-0.635723	-0.621455	0.611102	-0.650568	-0.661478	-0.652018	-0.572953
Bis(2-methyl-3-furyl)disulphide	0.953305	0.974936	-0.961282	0.93546	0.981926	0.99219	-0.971212	-0.967313	0.997594	-0.940039	0.954423	0.963569	-0.967007	0.974326	-0.873512	0.98645	-0.94765	-0.95915	-0.966656	-0.915507	-0.966477	0.995397	0.945747	-0.885452	0.938519	-0.954463	0.991179	0.925439	0.957331	0.970707	-0.970819	-0.940352	-0.943168	-0.880913	0.917176	0.894552	0.942127	0.997811	0.953353	0.870322	-0.95362	-0.883624	0.91705	0.918899	-0.931791	0.95499	0.941373	0.984123	0.829164
Quercetin 3-alpha-L-arabinofuranoside (Avicularin)	0.873012	0.708574	-0.74153	0.91936	0.813865	0.777225	-0.755648	-0.748722	0.746175	-0.726287	0.622139	0.577385	-0.732486	0.785978	-0.680439	0.841614	-0.747689	-0.736742	-0.735587	-0.706663	-0.767411	0.757108	0.830726	-0.688369	0.926602	-0.731454	0.811304	0.929469	0.560437	0.792587	-0.73623	-0.745504	-0.707349	-0.688556	0.875701	0.927986	0.919779	0.752872	0.603703	0.848392	-0.705754	-0.683397	0.719622	0.941828	-0.721787	0.547109	0.707569	0.664982	0.73301
C-pentosyl-luteolin O-p-coumaroylhexoside	0.888408	0.965043	-0.89508	0.907495	0.95836	0.976571	-0.912517	-0.92151	0.956271	-0.889744	0.831661	0.869623	-0.914935	0.969278	-0.830044	0.973143	-0.890947	-0.890998	-0.899997	-0.861652	-0.905639	0.936851	0.869115	-0.85068	0.917749	-0.895999	0.976132	0.893764	0.873946	0.991649	-0.914888	-0.872189	-0.865302	-0.823791	0.848252	0.853982	0.967795	0.942031	0.930245	0.779553	-0.899266	-0.799868	0.838095	0.943831	-0.860831	0.87491	0.864182	0.933629	0.684115
myricetin 3-O-beta-D-galactopyranoside	-0.87114	-0.870592	0.872386	-0.8634	-0.908148	-0.897467	0.940334	0.815943	-0.894826	0.970816	-0.870269	-0.866701	0.967133	-0.884806	0.792744	-0.879339	0.798979	0.880963	0.943719	0.775351	0.915125	-0.906136	-0.863793	0.718152	-0.870058	0.835367	-0.895339	-0.857085	-0.835759	-0.873535	0.903144	0.848907	0.80704	0.826997	-0.861123	-0.834408	-0.839622	-0.899238	-0.852799	-0.827892	0.840758	0.796391	-0.891602	-0.826736	0.780609	-0.854342	-0.860505	-0.880718	-0.793089
1,2,3,7-Tetramethoxyxanthone	0.73268	0.947076	-0.847282	0.709198	0.864127	0.911699	-0.872601	-0.832185	0.916034	-0.851432	0.855973	0.933482	-0.885371	0.890326	-0.782095	0.861395	-0.811658	-0.855638	-0.891133	-0.809053	-0.87104	0.887828	0.731586	-0.718229	0.721685	-0.84328	0.888835	0.688599	0.944791	0.90679	-0.873168	-0.828101	-0.831392	-0.799481	0.674256	0.630778	0.774339	0.89564	0.978046	0.600335	-0.838155	-0.82013	0.779888	0.719649	-0.817356	0.954391	0.806884	0.946069	0.568949
Heptamethoxyflavone	-0.832114	-0.823678	0.906394	-0.818113	-0.849569	-0.851646	0.828913	0.916868	-0.852174	0.733859	-0.830001	-0.826077	0.739934	-0.836875	0.684729	-0.83292	0.90075	0.9016	0.791596	0.854659	0.770436	-0.86059	-0.837126	0.895431	-0.809631	0.927914	-0.847364	-0.796477	-0.811434	-0.822197	0.774297	0.812858	0.954001	0.649827	-0.808983	-0.786988	-0.809953	-0.858206	-0.801703	-0.780495	0.865469	0.817494	-0.810687	-0.788913	0.940319	-0.809766	-0.836214	-0.848678	-0.742645
4-(2,3-dihydrobenzo[b]furan-5-yl)pyrimidine-2-thiol	0.95115	0.937843	-0.957759	0.917481	0.961744	0.962939	-0.970933	-0.948215	0.979495	-0.935695	0.985536	0.97505	-0.964281	0.941845	-0.861498	0.951559	-0.933857	-0.95914	-0.974394	-0.917987	-0.97242	0.989562	0.950795	-0.850044	0.915412	-0.935432	0.95954	0.909033	0.956611	0.920965	-0.967314	-0.937369	-0.943229	-0.881731	0.925621	0.88678	0.884389	0.986942	0.930562	0.895146	-0.951702	-0.90104	0.942953	0.8665	-0.93213	0.959858	0.952042	0.973389	0.886133
Hordatine B	0.795053	0.78137	-0.813815	0.705282	0.771078	0.78264	-0.819499	-0.821234	0.837484	-0.798557	0.955952	0.924251	-0.833218	0.726255	-0.74703	0.756275	-0.808923	-0.814888	-0.825467	-0.770418	-0.816354	0.854504	0.8004	-0.753057	0.692575	-0.799905	0.762581	0.708506	0.899992	0.694286	-0.843476	-0.792609	-0.811011	-0.749963	0.761674	0.683403	0.618916	0.850034	0.803764	0.768908	-0.832914	-0.743345	0.816065	0.590805	-0.785526	0.905435	0.818237	0.857652	0.843697
Epimedin C	-0.819598	-0.834984	0.722993	-0.801486	-0.839697	-0.845242	0.71602	0.910718	-0.857476	0.671785	-0.825057	-0.818747	0.771395	-0.818893	0.875486	-0.839422	0.909733	0.712842	0.709549	0.762756	0.795374	-0.851931	-0.814013	0.862876	-0.793687	0.779466	-0.838057	-0.786484	-0.82185	-0.821046	0.878872	0.786031	0.741172	0.789593	-0.777307	-0.764871	-0.789305	-0.853642	-0.797995	-0.75302	0.856854	0.633594	-0.785853	-0.77977	0.727489	-0.816554	-0.785009	-0.851158	-0.716893
Ophiopogonanone E	0.891558	0.626202	-0.733328	0.926244	0.796434	0.727988	-0.745672	-0.737481	0.707074	-0.716923	0.660354	0.57037	-0.722493	0.744139	-0.669853	0.781819	-0.744205	-0.728547	-0.725693	-0.696084	-0.759764	0.747881	0.872544	-0.682765	0.92039	-0.708944	0.76283	0.929485	0.525822	0.712576	-0.730427	-0.740282	-0.706923	-0.681952	0.925279	0.958449	0.847775	0.732871	0.531931	0.929787	-0.714643	-0.673365	0.793792	0.891435	-0.709938	0.524071	0.751213	0.631572	0.853427
Uridine	0.933802	0.935136	-0.952371	0.940783	0.973651	0.980827	-0.955381	-0.954812	0.967783	-0.924856	0.904867	0.915913	-0.940862	0.977472	-0.849674	0.969869	-0.941652	-0.952072	-0.941224	-0.882864	-0.926929	0.96877	0.928364	-0.886024	0.938096	-0.955022	0.972926	0.922305	0.896781	0.968143	-0.938816	-0.920053	-0.942558	-0.843627	0.920755	0.903182	0.942802	0.966138	0.93278	0.867814	-0.935398	-0.867826	0.924685	0.93484	-0.917725	0.909524	0.9583	0.951745	0.806126
Uridine 5'-diphosphogalactose	0.945795	0.921228	-0.940102	0.907276	0.938097	0.942292	-0.93622	-0.930669	0.964277	-0.916607	0.969976	0.956452	-0.943689	0.913155	-0.858347	0.941651	-0.921979	-0.929795	-0.938742	-0.872071	-0.938178	0.970207	0.936267	-0.881443	0.9022	-0.938126	0.939095	0.905457	0.939617	0.898294	-0.947251	-0.953769	-0.930062	-0.892021	0.915178	0.879857	0.880167	0.969624	0.906382	0.89099	-0.913283	-0.862052	0.909276	0.856597	-0.905629	0.937435	0.933272	0.953213	0.880175
(+/-)12(13)-DiHOME	0.981279	0.896087	-0.905183	0.992944	0.972022	0.950864	-0.920394	-0.935945	0.940386	-0.879806	0.876432	0.850081	-0.917183	0.950473	-0.872332	0.969586	-0.935652	-0.904613	-0.916569	-0.881808	-0.948811	0.952545	0.965829	-0.840808	0.993019	-0.898475	0.963452	0.985463	0.829564	0.937824	-0.942101	-0.917953	-0.889178	-0.872835	0.973045	0.977426	0.970182	0.94725	0.845265	0.939839	-0.912661	-0.855659	0.923421	0.977111	-0.887267	0.829389	0.915405	0.901088	0.871438
Dehydro-23-O-Acetylalisol B	-0.834986	-0.839958	0.857338	-0.820717	-0.858067	-0.86144	0.825129	0.892545	-0.865731	0.840348	-0.840164	-0.839549	0.830955	-0.836967	0.710753	-0.839383	0.828909	0.824277	0.771431	0.759892	0.744239	-0.867316	-0.844424	0.982301	-0.809495	0.873766	-0.853787	-0.80108	-0.824463	-0.834877	0.813919	0.796116	0.835075	0.692857	-0.803482	-0.782351	-0.821864	-0.869249	-0.806252	-0.778076	0.866487	0.601983	-0.810723	-0.796032	0.787031	-0.829247	-0.852304	-0.854511	-0.732459
(±)9-HpODE	0.983806	0.820673	-0.893952	0.97318	0.925869	0.885233	-0.91087	-0.883105	0.890907	-0.895226	0.893937	0.831076	-0.914036	0.874829	-0.847758	0.907228	-0.903414	-0.894943	-0.909874	-0.8089	-0.924162	0.923087	0.968939	-0.807034	0.967794	-0.890514	0.900059	0.975126	0.790173	0.842814	-0.914139	-0.920015	-0.875156	-0.864811	0.990794	0.979932	0.896349	0.911612	0.76471	0.988665	-0.857169	-0.848181	0.934614	0.908095	-0.851197	0.791501	0.900425	0.850327	0.957452
(+)-Anwulignan	0.923875	0.96492	-0.931518	0.939919	0.988971	0.988988	-0.944156	-0.944016	0.971326	-0.905059	0.875838	0.897438	-0.934901	0.990792	-0.858268	0.977009	-0.929313	-0.932781	-0.940687	-0.899564	-0.950415	0.966864	0.91707	-0.847933	0.947143	-0.926703	0.991823	0.919475	0.889627	0.992854	-0.942696	-0.917121	-0.915558	-0.861591	0.897757	0.894695	0.968135	0.966552	0.932938	0.839442	-0.927233	-0.875468	0.909537	0.95144	-0.910187	0.894307	0.910106	0.954999	0.757828
Cmp_257	0.935113	0.961037	-0.928723	0.938614	0.973041	0.984678	-0.945789	-0.934679	0.976539	-0.933973	0.890593	0.913278	-0.957497	0.980171	-0.879313	0.988326	-0.925505	-0.924302	-0.942235	-0.856118	-0.942932	0.968021	0.92337	-0.866186	0.945289	-0.940013	0.987797	0.926047	0.912703	0.984115	-0.954189	-0.93695	-0.90402	-0.88841	0.902274	0.895461	0.972731	0.973592	0.933235	0.84068	-0.905652	-0.852239	0.882982	0.953856	-0.881993	0.907794	0.923732	0.953084	0.769417
DL-Malic acid	-0.875905	-0.86469	0.91735	-0.860933	-0.896784	-0.890962	0.947298	0.824292	-0.892688	0.886845	-0.869821	-0.865433	0.891445	-0.886202	0.725294	-0.886608	0.809418	0.934706	0.963607	0.902848	0.94294	-0.904198	-0.869372	0.65379	-0.870611	0.845166	-0.898664	-0.856885	-0.84661	-0.867101	0.862674	0.854456	0.891805	0.789408	-0.860971	-0.835716	-0.843274	-0.899331	-0.854682	-0.821065	0.858346	0.943707	-0.866987	-0.828476	0.91587	-0.85042	-0.854578	-0.879401	-0.797864
Sorbitan monostearate	-0.824566	-0.796821	0.776702	-0.812787	-0.829787	-0.828043	0.729368	0.935059	-0.832627	0.629782	-0.809339	-0.788566	0.703353	-0.808374	0.771413	-0.819982	0.918498	0.771076	0.699116	0.834519	0.759342	-0.838184	-0.826841	0.884828	-0.800073	0.810961	-0.822712	-0.792632	-0.782439	-0.798492	0.812915	0.745467	0.820883	0.673311	-0.796553	-0.785221	-0.783843	-0.835245	-0.762743	-0.777317	0.885321	0.683717	-0.791389	-0.782642	0.82603	-0.780028	-0.79542	-0.823622	-0.741282
Ganoderic acid H	-0.855461	-0.849375	0.937809	-0.840266	-0.873477	-0.875964	0.925102	0.886791	-0.874222	0.908436	-0.854789	-0.850827	0.85818	-0.854236	0.626802	-0.854254	0.808766	0.929172	0.864133	0.843733	0.79075	-0.884374	-0.863548	0.893243	-0.838954	0.898345	-0.873867	-0.826203	-0.830587	-0.846995	0.795869	0.760522	0.899812	0.615545	-0.831301	-0.806461	-0.834667	-0.883665	-0.818597	-0.798989	0.896048	0.724154	-0.828068	-0.811215	0.882387	-0.836983	-0.856239	-0.857502	-0.762134
Gardenoside	0.938173	0.971285	-0.947633	0.912799	0.97466	0.979208	-0.96705	-0.948153	0.989119	-0.94788	0.965949	0.969097	-0.978864	0.950678	-0.888945	0.961962	-0.942327	-0.950964	-0.971527	-0.884719	-0.971405	0.990337	0.924687	-0.856223	0.915586	-0.946468	0.972345	0.9064	0.951832	0.947257	-0.975857	-0.944871	-0.928333	-0.896949	0.904444	0.873531	0.901753	0.987468	0.950248	0.871029	-0.933965	-0.888229	0.932233	0.873934	-0.908153	0.958379	0.916624	0.984549	0.841532
9-Hydroxy-(10E,12Z,15Z)-Octadecatrienoic Acid	0.988523	0.851303	-0.90411	0.9916	0.952681	0.91641	-0.915187	-0.912344	0.912933	-0.888823	0.883729	0.837821	-0.915025	0.918729	-0.868795	0.936645	-0.929677	-0.903247	-0.912301	-0.834815	-0.934894	0.938976	0.980477	-0.834674	0.988481	-0.908177	0.933682	0.984037	0.807153	0.890128	-0.929035	-0.93244	-0.89167	-0.877036	0.991583	0.988921	0.940514	0.931304	0.794862	0.972812	-0.880465	-0.858556	0.93835	0.952545	-0.871132	0.804769	0.921571	0.872513	0.920967
L-Threonic acid	-0.734577	-0.738258	0.738818	-0.715916	-0.746348	-0.756277	0.676139	0.874342	-0.764407	0.577572	-0.746981	-0.733319	0.613722	-0.728903	0.563603	-0.73942	0.770202	0.712215	0.611547	0.852521	0.641325	-0.763147	-0.751378	0.895652	-0.700829	0.708314	-0.750375	-0.694766	-0.736494	-0.727892	0.690188	0.595288	0.754687	0.490626	-0.692545	-0.67983	-0.705763	-0.764854	-0.706626	-0.67397	0.878381	0.517797	-0.689005	-0.692201	0.788326	-0.733943	-0.727709	-0.757447	-0.645812
Demethoxycurcumin	-0.794217	-0.782667	0.816094	-0.777606	-0.804814	-0.801875	0.865907	0.773509	-0.803249	0.90971	-0.787663	-0.783096	0.866708	-0.782825	0.652679	-0.789421	0.722172	0.817653	0.824223	0.685307	0.762467	-0.814764	-0.798331	0.751005	-0.785237	0.791206	-0.805676	-0.770631	-0.766823	-0.777833	0.783343	0.702054	0.74126	0.634197	-0.771129	-0.748906	-0.769635	-0.816685	-0.740533	-0.738742	0.78466	0.630432	-0.764032	-0.752862	0.70639	-0.768736	-0.771882	-0.780128	-0.70837
Dehydro-L-ascorbic acid	-0.959018	-0.898834	0.979241	-0.959895	-0.953642	-0.948945	0.97129	0.925877	-0.940251	0.93167	-0.889933	-0.875965	0.916706	-0.939435	0.76157	-0.957569	0.897083	0.976006	0.946388	0.90353	0.912858	-0.949828	-0.945066	0.86885	-0.95895	0.950211	-0.953669	-0.954614	-0.851831	-0.928615	0.888242	0.901046	0.959287	0.786281	-0.948264	-0.938629	-0.949024	-0.945942	-0.869809	-0.910185	0.915611	0.880923	-0.902057	-0.940885	0.951504	-0.855852	-0.929165	-0.906972	-0.853222
Baohuoside I	-0.863688	-0.874831	0.857386	-0.846425	-0.890546	-0.892707	0.854232	0.882351	-0.899231	0.765239	-0.867775	-0.872578	0.836692	-0.886742	0.877843	-0.89006	0.936915	0.879045	0.888751	0.844476	0.928413	-0.902816	-0.851984	0.704244	-0.851344	0.88525	-0.893654	-0.834958	-0.866683	-0.870492	0.902513	0.910646	0.895954	0.870068	-0.839058	-0.815786	-0.835961	-0.900933	-0.865117	-0.797409	0.836552	0.960804	-0.853085	-0.822653	0.895125	-0.860188	-0.842428	-0.897689	-0.769812
O-p-coumaroyl-O-salicyloyl quinic acid	0.916896	0.973513	-0.92674	0.914218	0.969458	0.978521	-0.945871	-0.929139	0.973629	-0.939542	0.891984	0.920312	-0.960425	0.969735	-0.881475	0.971933	-0.926042	-0.926499	-0.943275	-0.835897	-0.940085	0.965303	0.907535	-0.857612	0.925758	-0.948516	0.98338	0.899919	0.922516	0.977306	-0.951061	-0.932757	-0.901784	-0.88167	0.87534	0.865804	0.955061	0.971813	0.932017	0.816164	-0.892418	-0.855574	0.875926	0.925695	-0.874366	0.914153	0.892904	0.957533	0.747716
3-Methoxyphenylacetic acid	-0.854288	-0.817106	0.946731	-0.837193	-0.863682	-0.858005	0.939914	0.811946	-0.858267	0.930192	-0.860452	-0.851462	0.884888	-0.844777	0.683041	-0.840488	0.807903	0.95203	0.926082	0.781006	0.843967	-0.876737	-0.849167	0.763921	-0.835104	0.926134	-0.852264	-0.830016	-0.811238	-0.820083	0.808532	0.868422	0.930594	0.735286	-0.854993	-0.817312	-0.806214	-0.868523	-0.818942	-0.827904	0.805352	0.879993	-0.865256	-0.787105	0.889207	-0.826925	-0.875601	-0.848382	-0.806255
Polygalaxanthone Ⅶ	0.879189	0.999581	-0.920959	0.863411	0.954826	0.981875	-0.933674	-0.937405	0.983928	-0.907806	0.908798	0.949748	-0.939961	0.954361	-0.85179	0.962185	-0.912435	-0.92048	-0.932006	-0.880651	-0.931772	0.964184	0.863039	-0.855226	0.874047	-0.92539	0.974328	0.853187	0.956262	0.974562	-0.941286	-0.900126	-0.900289	-0.85038	0.822203	0.802826	0.912549	0.970358	0.975326	0.764065	-0.917276	-0.843976	0.851318	0.868943	-0.891493	0.95443	0.863869	0.982483	0.708991
Orcinol gentiobioside	0.943916	0.923989	-0.961857	0.922039	0.965345	0.957303	-0.97045	-0.948387	0.964769	-0.943565	0.966399	0.948922	-0.954406	0.935648	-0.808903	0.934265	-0.908084	-0.957143	-0.955379	-0.921918	-0.940191	0.978953	0.946398	-0.885787	0.9159	-0.923116	0.950446	0.909702	0.917726	0.915739	-0.9393	-0.900923	-0.936621	-0.826714	0.92785	0.892609	0.879974	0.97092	0.911882	0.905486	-0.966052	-0.845327	0.958055	0.864883	-0.924777	0.93406	0.948113	0.957826	0.884766
Isoliquiritin apioside	-0.657774	-0.650688	0.747602	-0.645532	-0.673973	-0.671182	0.780207	0.6109	-0.668658	0.856985	-0.661897	-0.661272	0.757289	-0.652928	0.423261	-0.64866	0.517382	0.730994	0.722308	0.578313	0.605302	-0.680286	-0.667381	0.67558	-0.648582	0.68165	-0.671123	-0.639905	-0.633465	-0.648418	0.606427	0.58099	0.651438	0.472759	-0.64548	-0.61995	-0.6442	-0.68012	-0.62526	-0.620987	0.656657	0.487706	-0.648107	-0.618504	0.610202	-0.64727	-0.674691	-0.648657	-0.593151
2-Hydroxy-1-(4-methoxyphenyl)propyl hexopyranoside	-0.836616	-0.801658	0.793651	-0.796861	-0.836289	-0.826773	0.822961	0.855246	-0.849949	0.728816	-0.8881	-0.854382	0.800775	-0.807453	0.753338	-0.814907	0.825342	0.807689	0.83709	0.914088	0.890176	-0.867886	-0.84601	0.671517	-0.793569	0.724518	-0.826838	-0.788868	-0.83987	-0.77687	0.863996	0.749623	0.788653	0.743748	-0.815014	-0.776726	-0.726447	-0.860477	-0.797031	-0.801505	0.902286	0.798192	-0.847364	-0.726674	0.835594	-0.844174	-0.815005	-0.850188	-0.82233
15(R)-Prostaglandin E2	0.813322	0.747817	-0.754605	0.89034	0.852997	0.826325	-0.774512	-0.755811	0.77158	-0.754412	0.609639	0.617973	-0.765497	0.872812	-0.720462	0.846478	-0.762604	-0.753098	-0.765269	-0.699837	-0.781477	0.775685	0.804437	-0.684877	0.896927	-0.758892	0.846285	0.864906	0.6018	0.868366	-0.763631	-0.776299	-0.731935	-0.731532	0.830193	0.870733	0.925533	0.772202	0.699439	0.764206	-0.725097	-0.717813	0.772789	0.948826	-0.720591	0.608846	0.78686	0.720157	0.624317
Prostaglandin F3α	-0.674184	-0.682721	0.786545	-0.659194	-0.693879	-0.696497	0.745461	0.660074	-0.696998	0.632641	-0.673326	-0.683691	0.632309	-0.697334	0.557694	-0.693243	0.704702	0.812958	0.771104	0.728681	0.73635	-0.704774	-0.661767	0.498134	-0.66858	0.773893	-0.702688	-0.653596	-0.671993	-0.678395	0.633333	0.744429	0.835789	0.614238	-0.66178	-0.638743	-0.663238	-0.701501	-0.684397	-0.623741	0.630517	0.927225	-0.662573	-0.63879	0.849108	-0.664646	-0.662957	-0.697619	-0.603997
Rutarin	-0.784527	-0.802671	0.816916	-0.770953	-0.81999	-0.831236	0.859324	0.776831	-0.831029	0.929353	-0.816134	-0.828323	0.904289	-0.811038	0.739113	-0.806486	0.757886	0.812514	0.837604	0.636986	0.775398	-0.834454	-0.781829	0.780844	-0.768515	0.830638	-0.813938	-0.760513	-0.800305	-0.804135	0.826553	0.78808	0.760231	0.739595	-0.772494	-0.735613	-0.761262	-0.832837	-0.809782	-0.735045	0.769149	0.653286	-0.802892	-0.743562	0.687355	-0.82096	-0.832618	-0.823284	-0.705514
Paederoside	0.915607	0.673456	-0.771412	0.903289	0.829736	0.751729	-0.797573	-0.790898	0.76296	-0.78584	0.813006	0.711927	-0.809255	0.755188	-0.763156	0.769756	-0.807443	-0.771206	-0.791868	-0.719726	-0.830107	0.81985	0.927238	-0.722495	0.894288	-0.753799	0.781163	0.896861	0.661718	0.698204	-0.823096	-0.79898	-0.747694	-0.765884	0.939893	0.930365	0.77668	0.803505	0.590384	0.965821	-0.783489	-0.713934	0.894032	0.807397	-0.729002	0.660008	0.813974	0.721027	0.955325
Protoporphyrin IX	-0.835662	-0.829044	0.762832	-0.814982	-0.847796	-0.849863	0.781195	0.885627	-0.860743	0.807131	-0.847882	-0.839514	0.858052	-0.8223	0.879128	-0.837769	0.891273	0.75454	0.762131	0.67236	0.790889	-0.863924	-0.832554	0.881903	-0.807635	0.83254	-0.839088	-0.801468	-0.827185	-0.81796	0.892295	0.809439	0.748318	0.798667	-0.806542	-0.782741	-0.791505	-0.864551	-0.797175	-0.783745	0.828816	0.617191	-0.817937	-0.782147	0.687381	-0.829798	-0.82391	-0.850555	-0.753029
Geniposidic acid	-0.81317	-0.870873	0.751392	-0.803939	-0.873934	-0.869546	0.761028	0.904289	-0.873052	0.730317	-0.827822	-0.838585	0.821182	-0.855707	0.923805	-0.844053	0.937963	0.757613	0.767112	0.728258	0.837108	-0.871808	-0.814617	0.818844	-0.806126	0.831134	-0.865577	-0.778562	-0.838718	-0.855055	0.906352	0.829821	0.770591	0.832561	-0.774139	-0.759327	-0.804417	-0.872443	-0.825402	-0.740596	0.835317	0.718192	-0.825505	-0.787874	0.736568	-0.835248	-0.785117	-0.877687	-0.692844
3',4',5'-Tricetin 5-O-hexoside	-0.593694	-0.59591	0.700649	-0.583746	-0.60911	-0.613408	0.698852	0.59206	-0.609269	0.768405	-0.596573	-0.598332	0.658426	-0.589169	0.324472	-0.587911	0.469127	0.669838	0.614152	0.544498	0.49094	-0.615486	-0.606637	0.726738	-0.580697	0.641152	-0.609336	-0.575105	-0.575154	-0.592842	0.51648	0.49392	0.614485	0.352877	-0.57536	-0.555084	-0.594414	-0.61735	-0.566693	-0.554744	0.629683	0.364876	-0.56934	-0.564742	0.573713	-0.588196	-0.618406	-0.58964	-0.520206
cis-5,8,11,14,17-Eicosapentaenoic acid	0.79585	0.917056	-0.856919	0.747418	0.864159	0.900269	-0.869448	-0.889927	0.9241	-0.801131	0.926459	0.960607	-0.862065	0.871208	-0.809778	0.865608	-0.873829	-0.869374	-0.887895	-0.886508	-0.900237	0.912712	0.800655	-0.74069	0.75095	-0.841468	0.882125	0.732858	0.967714	0.865457	-0.90155	-0.828749	-0.864232	-0.800359	0.743157	0.689596	0.753464	0.917214	0.945923	0.693259	-0.900231	-0.855347	0.820216	0.716245	-0.872706	0.969018	0.843902	0.949321	0.703453
Rehmannioside D	0.82809	0.749256	-0.769177	0.88762	0.833956	0.832586	-0.78254	-0.772792	0.78945	-0.757112	0.640785	0.652376	-0.767476	0.869501	-0.718198	0.872526	-0.770374	-0.763439	-0.769279	-0.720315	-0.777087	0.785236	0.813195	-0.709908	0.890545	-0.771838	0.847731	0.871933	0.648176	0.866721	-0.771368	-0.778422	-0.748393	-0.728932	0.835765	0.868358	0.928406	0.788647	0.725459	0.760862	-0.741661	-0.717333	0.737635	0.952203	-0.740308	0.645954	0.820002	0.73184	0.640515
Licoagroside D	0.919902	0.948526	-0.932227	0.892307	0.950468	0.957714	-0.951764	-0.931711	0.969897	-0.894969	0.945255	0.955098	-0.936811	0.946689	-0.866419	0.949927	-0.930256	-0.943568	-0.966457	-0.91811	-0.978735	0.972197	0.920699	-0.78466	0.900657	-0.916665	0.962325	0.88032	0.955401	0.933401	-0.956972	-0.919562	-0.925042	-0.876436	0.8819	0.852405	0.892297	0.975631	0.931279	0.833638	-0.926748	-0.933839	0.897585	0.8696	-0.929598	0.945752	0.908117	0.964891	0.812089
N', N''-DiSinapoylspermidine	-0.602935	-0.607248	0.589647	-0.592448	-0.614384	-0.622432	0.519548	0.715736	-0.627829	0.543192	-0.60558	-0.606258	0.559368	-0.595547	0.596762	-0.603623	0.695357	0.550584	0.460554	0.466863	0.46229	-0.623779	-0.609471	0.879016	-0.572924	0.694928	-0.607433	-0.570165	-0.599022	-0.600364	0.596821	0.60275	0.612902	0.511547	-0.573028	-0.560784	-0.598673	-0.627972	-0.572108	-0.561635	0.622484	0.340638	-0.573091	-0.578405	0.531727	-0.598035	-0.624045	-0.623351	-0.516263
Uridine monophosphate (UMP)	0.865393	0.950616	-0.885986	0.856161	0.938498	0.953089	-0.889436	-0.931984	0.954036	-0.868937	0.89469	0.921573	-0.903229	0.936478	-0.80163	0.925226	-0.868861	-0.866655	-0.873838	-0.892404	-0.88555	0.94214	0.871661	-0.903405	0.855903	-0.864055	0.945729	0.834387	0.92135	0.942613	-0.913741	-0.854268	-0.85835	-0.811154	0.820185	0.799717	0.883795	0.945791	0.933453	0.77101	-0.942296	-0.733549	0.864139	0.852227	-0.853927	0.92738	0.888064	0.953811	0.718965
N-Acetyl-L-phenylalanine	0.919513	0.973147	-0.928792	0.90253	0.970451	0.983351	-0.938776	-0.951065	0.988469	-0.908143	0.94369	0.964425	-0.957233	0.967619	-0.926359	0.967921	-0.966831	-0.933193	-0.95322	-0.867526	-0.96688	0.983177	0.910181	-0.849142	0.905772	-0.95486	0.975953	0.888343	0.957672	0.963672	-0.980196	-0.965002	-0.930041	-0.925715	0.884461	0.856635	0.912223	0.984417	0.964553	0.835034	-0.91661	-0.908447	0.914809	0.886431	-0.903694	0.95916	0.925597	0.987602	0.79477
Gluconic acid	-0.750141	-0.74078	0.774039	-0.730506	-0.761142	-0.761529	0.778707	0.761736	-0.767684	0.854301	-0.7655	-0.760853	0.814434	-0.732599	0.653614	-0.738889	0.719571	0.75115	0.727298	0.583273	0.664718	-0.775498	-0.754168	0.859074	-0.723163	0.803715	-0.751411	-0.719198	-0.73535	-0.728884	0.742631	0.720493	0.723646	0.634794	-0.729668	-0.701035	-0.718436	-0.775908	-0.710481	-0.711921	0.733853	0.518838	-0.73838	-0.694703	0.64332	-0.745315	-0.765934	-0.754585	-0.681021
N-[(Tert-butoxy)carbonyl]-L-tryptophan	-0.847249	-0.833365	0.836572	-0.836364	-0.865989	-0.862218	0.822942	0.862689	-0.864146	0.803726	-0.837332	-0.839158	0.847912	-0.853669	0.906175	-0.85398	0.946265	0.849196	0.838035	0.676842	0.846546	-0.872685	-0.834338	0.788938	-0.834659	0.936839	-0.856174	-0.821283	-0.818999	-0.836844	0.88192	0.928996	0.874354	0.867927	-0.834962	-0.810575	-0.820713	-0.869687	-0.816066	-0.802064	0.763836	0.865396	-0.846483	-0.808538	0.803503	-0.818475	-0.842579	-0.859583	-0.76219
di-C,C-pentosyl-luteolin	-0.693952	-0.694079	0.538772	-0.684157	-0.71891	-0.708087	0.648521	0.61979	-0.718628	0.673642	-0.691738	-0.690598	0.785718	-0.710689	0.87731	-0.71805	0.691231	0.558356	0.726106	0.546285	0.823603	-0.720234	-0.679593	0.422721	-0.694748	0.561219	-0.713192	-0.682431	-0.686823	-0.697727	0.837531	0.748272	0.503747	0.893031	-0.678805	-0.663456	-0.658932	-0.719015	-0.683555	-0.645349	0.614271	0.659419	-0.706954	-0.665779	0.488201	-0.686572	-0.661331	-0.709883	-0.627609
D(+)-Phenyllactic acid	0.926681	0.656417	-0.768928	0.911653	0.79799	0.745107	-0.787658	-0.771782	0.757239	-0.780728	0.792799	0.688951	-0.796746	0.727993	-0.751824	0.795648	-0.797707	-0.766763	-0.780666	-0.690572	-0.805721	0.800752	0.900354	-0.717883	0.898499	-0.762242	0.764212	0.92961	0.637391	0.68831	-0.803146	-0.806281	-0.746396	-0.762483	0.951035	0.94746	0.791958	0.785098	0.591968	0.975441	-0.743891	-0.714191	0.835568	0.825083	-0.725032	0.637051	0.801852	0.696853	0.961838
D-(-)-Arabinose	-0.710081	-0.704724	0.814097	-0.698768	-0.725682	-0.726856	0.726797	0.748259	-0.726565	0.610722	-0.700276	-0.705167	0.615678	-0.724718	0.585327	-0.718434	0.779084	0.820301	0.72556	0.747911	0.70009	-0.733976	-0.705928	0.677553	-0.696478	0.837117	-0.728679	-0.683277	-0.692495	-0.705886	0.64641	0.77283	0.886504	0.608453	-0.695374	-0.675875	-0.702182	-0.731286	-0.696976	-0.664183	0.687759	0.865219	-0.692106	-0.677783	0.880401	-0.684922	-0.713524	-0.727497	-0.631682
Apigeninidin 5-glucoside	-0.779611	-0.784071	0.822755	-0.765284	-0.798661	-0.806577	0.820523	0.853389	-0.806384	0.759783	-0.784556	-0.773851	0.739937	-0.781882	0.514097	-0.787473	0.712302	0.809032	0.748506	0.902119	0.720153	-0.810383	-0.795597	0.830566	-0.761898	0.720707	-0.805431	-0.751305	-0.767953	-0.781537	0.723379	0.58588	0.772761	0.47983	-0.745034	-0.728906	-0.756424	-0.810668	-0.753779	-0.715339	0.91812	0.57229	-0.739671	-0.742903	0.818261	-0.774477	-0.768304	-0.788487	-0.686443
L-Phenylalanine	0.904923	0.975842	-0.913347	0.887822	0.961795	0.980542	-0.923312	-0.947039	0.985789	-0.88638	0.934132	0.960124	-0.943511	0.961758	-0.923253	0.965556	-0.960095	-0.917742	-0.940357	-0.87184	-0.961352	0.975427	0.891696	-0.838205	0.891567	-0.937931	0.970892	0.875185	0.957192	0.963272	-0.975115	-0.952619	-0.916435	-0.920761	0.865178	0.838584	0.904728	0.97739	0.970518	0.813349	-0.913963	-0.899139	0.896824	0.876704	-0.896979	0.958854	0.909488	0.986529	0.771806
Syringaldehyde	0.811464	0.965288	-0.8856	0.776509	0.903634	0.939331	-0.903134	-0.891137	0.953947	-0.894238	0.919692	0.975096	-0.931389	0.916061	-0.859998	0.900727	-0.88729	-0.889086	-0.91676	-0.809751	-0.905115	0.936275	0.814674	-0.805129	0.78538	-0.909652	0.92397	0.757134	0.984414	0.921459	-0.930043	-0.89555	-0.875226	-0.861938	0.754089	0.708944	0.819127	0.94535	0.97569	0.691977	-0.871434	-0.83836	0.833049	0.769835	-0.841413	0.982952	0.864182	0.975392	0.670596
19(R)-Hydroxy-prostaglandin E2	0.962141	0.913944	-0.904384	0.977748	0.962717	0.94976	-0.920676	-0.913285	0.935577	-0.898613	0.840457	0.83049	-0.91742	0.944452	-0.84225	0.973588	-0.904643	-0.90048	-0.909753	-0.849437	-0.926103	0.937384	0.937038	-0.842431	0.985512	-0.903814	0.966416	0.97508	0.820368	0.949989	-0.917415	-0.9055	-0.874002	-0.849372	0.939407	0.954401	0.991618	0.937408	0.8436	0.897178	-0.879296	-0.82916	0.872421	0.984741	-0.868944	0.812273	0.87125	0.890227	0.809921
D-(-)-Lyxose	-0.584979	-0.579869	0.489445	-0.574622	-0.595187	-0.597436	0.536446	0.645165	-0.599049	0.531423	-0.585546	-0.580264	0.608591	-0.580295	0.760235	-0.592359	0.733703	0.526261	0.543623	0.404221	0.593373	-0.605243	-0.569178	0.516994	-0.577744	0.607658	-0.585999	-0.565863	-0.573184	-0.575948	0.680644	0.566772	0.508807	0.598972	-0.571712	-0.555717	-0.543457	-0.603136	-0.55698	-0.548747	0.551883	0.528319	-0.582687	-0.554336	0.453254	-0.57325	-0.544526	-0.593709	-0.528581
Curculigoside	0.923507	0.935375	-0.925679	0.913795	0.967971	0.953344	-0.953998	-0.906959	0.953213	-0.917563	0.921623	0.915812	-0.950928	0.939559	-0.86012	0.93372	-0.910492	-0.937423	-0.969453	-0.888868	-0.978896	0.963338	0.91301	-0.77165	0.919445	-0.903833	0.953733	0.903646	0.889731	0.928037	-0.948836	-0.925478	-0.90775	-0.884091	0.904944	0.882097	0.890655	0.954655	0.906794	0.875262	-0.90712	-0.919863	0.942774	0.872522	-0.903373	0.901717	0.888555	0.946935	0.836092
Sibirioside A	-0.8802	-0.787288	0.752684	-0.876099	-0.872599	-0.842028	0.826902	0.801856	-0.844814	0.826401	-0.836478	-0.8046	0.900822	-0.850064	0.939125	-0.850738	0.868666	0.774	0.869486	0.701466	0.928036	-0.868687	-0.875075	0.629962	-0.878026	0.776322	-0.850169	-0.866878	-0.77728	-0.815142	0.936669	0.878137	0.733992	0.930055	-0.887618	-0.869076	-0.811892	-0.860259	-0.765651	-0.863082	0.78039	0.820628	-0.891224	-0.832401	0.703846	-0.782507	-0.847445	-0.82375	-0.838521
Trigoneoside Xb	-0.657972	-0.662692	0.681871	-0.647267	-0.672814	-0.680886	0.620446	0.773031	-0.682802	0.631285	-0.661506	-0.657935	0.614314	-0.650737	0.529354	-0.655768	0.690364	0.641344	0.535575	0.600222	0.507565	-0.681795	-0.672216	0.931629	-0.629734	0.720125	-0.668331	-0.624913	-0.648225	-0.656512	0.616006	0.57763	0.674329	0.454172	-0.625501	-0.612077	-0.651756	-0.685075	-0.623174	-0.611436	0.73056	0.359657	-0.623461	-0.629747	0.623825	-0.65209	-0.67641	-0.672953	-0.566386
N7-Methylguanosine	-0.640929	-0.658852	0.684115	-0.63297	-0.659772	-0.677347	0.61328	0.77238	-0.676917	0.584998	-0.643777	-0.643542	0.566762	-0.64676	0.435397	-0.655215	0.641096	0.637704	0.519804	0.696911	0.495072	-0.66923	-0.656589	0.917608	-0.614421	0.665699	-0.664779	-0.612129	-0.640981	-0.657833	0.576178	0.515321	0.671711	0.380499	-0.602743	-0.593773	-0.647636	-0.673338	-0.629768	-0.582922	0.77111	0.341076	-0.591875	-0.625397	0.665522	-0.646284	-0.664676	-0.66517	-0.536915
Cannabidiolic acid	0.877732	0.961532	-0.898648	0.858096	0.944014	0.962991	-0.931973	-0.900247	0.969389	-0.907442	0.924022	0.958288	-0.958297	0.952623	-0.912204	0.944473	-0.919024	-0.910296	-0.961131	-0.846114	-0.97206	0.960798	0.872065	-0.760213	0.867218	-0.91058	0.956291	0.843516	0.958136	0.948373	-0.97021	-0.941364	-0.88876	-0.927628	0.839599	0.806857	0.878325	0.964576	0.96557	0.780078	-0.883737	-0.915806	0.886078	0.849787	-0.868876	0.958377	0.900017	0.974287	0.747521
Erythronolactone	-0.85407	-0.781598	0.874657	-0.824606	-0.833118	-0.821981	0.844344	0.853984	-0.837704	0.763038	-0.861343	-0.821539	0.76659	-0.801521	0.590655	-0.815982	0.76224	0.85453	0.814852	0.945746	0.809054	-0.855524	-0.865491	0.815027	-0.811909	0.774196	-0.825165	-0.817377	-0.797798	-0.774825	0.77312	0.747429	0.860256	0.641942	-0.837372	-0.809068	-0.770759	-0.848674	-0.767148	-0.829527	0.909752	0.733009	-0.827458	-0.761226	0.900578	-0.803896	-0.845696	-0.823154	-0.827562
Biliverdin	0.799796	0.466718	-0.646795	0.758858	0.639567	0.564631	-0.6531	-0.645338	0.595931	-0.629548	0.727459	0.58451	-0.641704	0.545044	-0.586456	0.598092	-0.659819	-0.644934	-0.643141	-0.609048	-0.667043	0.664137	0.799628	-0.599395	0.734258	-0.60824	0.582399	0.773383	0.515308	0.473741	-0.656417	-0.649544	-0.637231	-0.599804	0.842874	0.815152	0.568043	0.640157	0.417584	0.905705	-0.652867	-0.592052	0.764989	0.612071	-0.6247	0.52227	0.699574	0.552525	0.952631
Rhapontigenin 3'-O-glucoside	0.925156	0.940772	-0.929851	0.917931	0.970947	0.958301	-0.963693	-0.912436	0.9557	-0.927001	0.916219	0.913492	-0.954305	0.946296	-0.847436	0.940146	-0.905871	-0.94291	-0.972398	-0.898325	-0.977293	0.964747	0.916626	-0.773801	0.925943	-0.901302	0.960914	0.907003	0.891578	0.937179	-0.946833	-0.906536	-0.904343	-0.862776	0.90397	0.884189	0.902183	0.957911	0.907727	0.869158	-0.917556	-0.909642	0.935134	0.884695	-0.904993	0.901106	0.886972	0.946106	0.825644
tetranor-PGFM	0.914648	0.622055	-0.748056	0.911531	0.784565	0.723901	-0.764761	-0.759253	0.728482	-0.744857	0.756247	0.645613	-0.759258	0.716254	-0.707775	0.775431	-0.771087	-0.744442	-0.750393	-0.702416	-0.780757	0.776053	0.894436	-0.703969	0.896537	-0.72372	0.746302	0.925147	0.591461	0.672208	-0.771323	-0.762801	-0.72443	-0.71561	0.947839	0.951539	0.786018	0.758365	0.55526	0.972788	-0.744698	-0.682388	0.82733	0.829123	-0.716097	0.594138	0.791477	0.66335	0.95075
Neohesperidin dihydrochalcone	0.867394	0.971467	-0.939245	0.851759	0.947765	0.971895	-0.942539	-0.921239	0.973837	-0.899437	0.920642	0.959285	-0.926199	0.957539	-0.806803	0.942535	-0.88541	-0.936154	-0.946494	-0.922733	-0.935556	0.961251	0.867763	-0.830859	0.856039	-0.911889	0.961233	0.833257	0.957434	0.958728	-0.923611	-0.90237	-0.926424	-0.841257	0.825591	0.793799	0.882836	0.964185	0.980146	0.766451	-0.931707	-0.877273	0.879122	0.84612	-0.925362	0.964575	0.908799	0.981459	0.726434
Chlortetracycline	-0.751248	-0.717691	0.819384	-0.73598	-0.752094	-0.749009	0.860265	0.691073	-0.747581	0.91144	-0.745378	-0.734528	0.831384	-0.727565	0.533801	-0.73609	0.627471	0.817674	0.816557	0.658457	0.713556	-0.762702	-0.748371	0.689528	-0.73947	0.760841	-0.747391	-0.73647	-0.701307	-0.718415	0.70187	0.670889	0.736909	0.569185	-0.744368	-0.716296	-0.715788	-0.759007	-0.697944	-0.719725	0.725476	0.628398	-0.733726	-0.698458	0.701944	-0.71634	-0.748176	-0.723438	-0.696702
Saikosaponin B2	-0.871978	-0.909703	0.924866	-0.827711	-0.9111	-0.916592	0.928197	0.917339	-0.937893	0.914891	-0.965649	-0.972193	0.935597	-0.893518	0.85712	-0.879088	0.927968	0.931443	0.928603	0.810219	0.904995	-0.948977	-0.884995	0.84725	-0.826128	0.951484	-0.905147	-0.808285	-0.954483	-0.869592	0.930449	0.913399	0.926417	0.844161	-0.842002	-0.786929	-0.800432	-0.948216	-0.91056	-0.811667	0.891455	0.865226	-0.909274	-0.770139	0.876775	-0.958407	-0.911516	-0.953277	-0.815883
Ferulic acid O-hexoside	-0.779664	-0.785235	0.808882	-0.76674	-0.801511	-0.80368	0.745837	0.841204	-0.808157	0.754547	-0.781047	-0.786447	0.759356	-0.783676	0.740798	-0.783911	0.846132	0.781824	0.712027	0.643724	0.691601	-0.809527	-0.780999	0.935309	-0.754512	0.894965	-0.794268	-0.745719	-0.770182	-0.778727	0.767394	0.831922	0.832935	0.715937	-0.753546	-0.732628	-0.772971	-0.811083	-0.754841	-0.730586	0.753608	0.642755	-0.762583	-0.744052	0.75308	-0.769692	-0.799629	-0.804442	-0.681945
Phloridzin	0.909206	0.97109	-0.925466	0.890898	0.964732	0.977634	-0.920008	-0.978092	0.983637	-0.862085	0.94045	0.960075	-0.915979	0.962274	-0.885842	0.956775	-0.967572	-0.925899	-0.920841	-0.917496	-0.94386	0.978326	0.91046	-0.882444	0.892595	-0.936901	0.97211	0.870783	0.95993	0.958158	-0.959256	-0.919739	-0.933783	-0.866887	0.867354	0.841168	0.90252	0.980882	0.956152	0.818745	-0.954082	-0.87533	0.902739	0.876096	-0.926628	0.958083	0.916159	0.985766	0.779864
Thioctic acid	0.787819	0.929878	-0.841592	0.782884	0.884517	0.915164	-0.848312	-0.846762	0.91112	-0.844565	0.821415	0.888974	-0.886624	0.912283	-0.890029	0.892402	-0.892645	-0.848084	-0.872493	-0.711203	-0.870489	0.889102	0.780339	-0.764928	0.795909	-0.918547	0.907231	0.76004	0.902198	0.923367	-0.896531	-0.922009	-0.851684	-0.887338	0.740295	0.718595	0.855283	0.900033	0.926576	0.664019	-0.77594	-0.853945	0.78866	0.813408	-0.796829	0.894276	0.826875	0.920413	0.600542
2-(acetylamino)-3-[4-(acetylamino)phenyl]acrylic acid	-0.759106	-0.78092	0.859708	-0.740688	-0.7829	-0.796654	0.823728	0.832277	-0.797496	0.818815	-0.779409	-0.782707	0.75816	-0.764951	0.513903	-0.767916	0.718762	0.833805	0.740529	0.776377	0.658971	-0.799217	-0.771065	0.917724	-0.733491	0.821286	-0.787457	-0.725303	-0.768051	-0.768281	0.694255	0.653619	0.820189	0.493962	-0.725438	-0.700752	-0.749203	-0.801399	-0.7535	-0.697822	0.844181	0.55902	-0.726353	-0.717313	0.79951	-0.775907	-0.778442	-0.785724	-0.66208
2-Methylglutaric acid	0.897409	0.932298	-0.889109	0.873278	0.93158	0.941403	-0.939407	-0.872406	0.9524	-0.917395	0.920285	0.935781	-0.961016	0.931844	-0.881599	0.938638	-0.879654	-0.901006	-0.96965	-0.857183	-0.98294	0.950812	0.89085	-0.7162	0.884287	-0.870084	0.944565	0.866754	0.934723	0.922135	-0.961526	-0.918927	-0.860008	-0.916221	0.86276	0.833848	0.877579	0.954467	0.923991	0.810424	-0.877555	-0.906055	0.878973	0.856605	-0.85649	0.929211	0.890102	0.944609	0.787215
Nuzhenide	0.760297	0.724126	-0.758892	0.831347	0.821667	0.802272	-0.745886	-0.783626	0.749636	-0.697419	0.605026	0.631331	-0.702908	0.865802	-0.672535	0.800802	-0.778722	-0.756397	-0.717326	-0.708904	-0.719197	0.757096	0.789412	-0.734311	0.83509	-0.779284	0.822031	0.781778	0.629641	0.845372	-0.721797	-0.727128	-0.765049	-0.643235	0.772129	0.799217	0.878132	0.760618	0.692492	0.691834	-0.746831	-0.695286	0.749308	0.899506	-0.746611	0.627515	0.80663	0.716434	0.564941
1,N6-Etheno-2-Deoxy-Adenosine	0.911093	0.815008	-0.814211	0.910003	0.907608	0.879659	-0.885336	-0.833828	0.878495	-0.881595	0.871395	0.836233	-0.930984	0.884425	-0.874674	0.881857	-0.847861	-0.825813	-0.908481	-0.793522	-0.942941	0.902628	0.910023	-0.686662	0.907418	-0.785063	0.883377	0.900629	0.800976	0.849591	-0.938637	-0.864529	-0.774767	-0.890731	0.922447	0.901018	0.840878	0.891421	0.805225	0.898304	-0.854677	-0.809127	0.929003	0.861325	-0.762273	0.817769	0.898423	0.855178	0.872754
D-Sedoheptulose 7-phosphate	-0.717599	-0.721069	0.708067	-0.703262	-0.734201	-0.738834	0.640432	0.811114	-0.745282	0.601905	-0.7228	-0.726414	0.659902	-0.721588	0.794242	-0.725545	0.880077	0.703235	0.632492	0.580805	0.659859	-0.746423	-0.710799	0.822779	-0.691651	0.844151	-0.726477	-0.682402	-0.71669	-0.712989	0.741286	0.796487	0.780936	0.712105	-0.694314	-0.674399	-0.697673	-0.746553	-0.699608	-0.672528	0.682512	0.675574	-0.705584	-0.680559	0.706587	-0.710869	-0.722647	-0.749125	-0.633908
Sec-O-Glucosylhamaudol	0.846597	0.934325	-0.881201	0.794307	0.897568	0.920381	-0.878001	-0.929198	0.949224	-0.836425	0.964877	0.984076	-0.897668	0.886388	-0.87892	0.886727	-0.932638	-0.883646	-0.892026	-0.850352	-0.908781	0.944621	0.850638	-0.837581	0.792834	-0.905748	0.90415	0.779296	0.982701	0.876741	-0.939494	-0.900664	-0.895907	-0.863394	0.796299	0.74307	0.785772	0.94756	0.942264	0.761486	-0.90555	-0.846799	0.867329	0.747033	-0.872099	0.981642	0.878048	0.971574	0.769244
Tricin 5-O-hexoside	-0.678078	-0.678038	0.769475	-0.649891	-0.691181	-0.691055	0.817344	0.611099	-0.69859	0.891459	-0.715044	-0.718478	0.810622	-0.672248	0.531228	-0.669729	0.580771	0.773408	0.793728	0.553783	0.680922	-0.713374	-0.681364	0.602995	-0.658227	0.737531	-0.689683	-0.648352	-0.690428	-0.65874	0.668682	0.66886	0.69266	0.581763	-0.666493	-0.626176	-0.638101	-0.713218	-0.666858	-0.639445	0.631329	0.62963	-0.683616	-0.609737	0.634547	-0.699212	-0.696543	-0.688364	-0.633933
2-Hydroxy-2-methyl-3-buten-1-yl beta-D-glucopyranoside	-0.765565	-0.753364	0.806165	-0.749501	-0.773497	-0.777467	0.733223	0.858042	-0.781345	0.715361	-0.767118	-0.760849	0.709048	-0.749881	0.668483	-0.756419	0.837947	0.783719	0.674635	0.673106	0.644413	-0.786719	-0.768862	0.950462	-0.734555	0.876171	-0.765613	-0.729554	-0.742869	-0.744887	0.722742	0.748247	0.833294	0.602687	-0.740416	-0.719141	-0.741856	-0.786504	-0.720381	-0.724033	0.779309	0.602613	-0.737886	-0.71874	0.770166	-0.744261	-0.774609	-0.77477	-0.683155
1-[6-(benzyloxy)-3-(tert-butyl)-2-hydroxyphenyl]ethan-1-one	0.790258	0.760809	-0.784425	0.778532	0.835165	0.821816	-0.801318	-0.812641	0.824734	-0.807138	0.862376	0.841941	-0.84907	0.811298	-0.798072	0.772829	-0.816436	-0.780667	-0.808995	-0.721919	-0.811128	0.846109	0.803016	-0.76719	0.755443	-0.785412	0.790372	0.75382	0.784847	0.770541	-0.856591	-0.823004	-0.782076	-0.804833	0.811012	0.756315	0.690992	0.826765	0.811507	0.802137	-0.826395	-0.708181	0.913823	0.697565	-0.727505	0.833598	0.890858	0.842082	0.800691
D-Xylulose	-0.735754	-0.726191	0.762703	-0.715678	-0.745121	-0.747109	0.763834	0.750855	-0.753443	0.840367	-0.752651	-0.748093	0.798151	-0.716893	0.636928	-0.724474	0.707121	0.738659	0.709821	0.569112	0.644496	-0.760681	-0.739349	0.856758	-0.707354	0.794228	-0.73572	-0.704798	-0.72243	-0.713891	0.725595	0.705528	0.713608	0.616106	-0.715489	-0.686563	-0.703843	-0.76117	-0.69776	-0.69867	0.721465	0.500706	-0.722702	-0.679919	0.631696	-0.732852	-0.754122	-0.740564	-0.668685
Ptaquiloside	0.661864	0.89519	-0.792837	0.657737	0.817792	0.862675	-0.814172	-0.766105	0.851833	-0.801309	0.770375	0.85274	-0.830536	0.838642	-0.745838	0.801639	-0.769936	-0.807968	-0.835911	-0.717474	-0.80649	0.821148	0.643714	-0.656551	0.668584	-0.811142	0.828386	0.63868	0.847356	0.864328	-0.808399	-0.791175	-0.787371	-0.755854	0.618467	0.580897	0.722863	0.820639	0.934322	0.550123	-0.753585	-0.792912	0.744029	0.669475	-0.757798	0.876013	0.734794	0.886195	0.498832
1-O-Palmitoylhexitol	-0.63182	-0.647939	0.62585	-0.614826	-0.652473	-0.657135	0.655983	0.664105	-0.66431	0.5466	-0.646976	-0.634852	0.583675	-0.643911	0.426124	-0.652297	0.541116	0.625645	0.641539	0.859229	0.679417	-0.664255	-0.642858	0.511644	-0.618969	0.470667	-0.665066	-0.60992	-0.642027	-0.640042	0.617209	0.462133	0.582676	0.446924	-0.597029	-0.586054	-0.600182	-0.663427	-0.633945	-0.56929	0.77581	0.548101	-0.60209	-0.594889	0.691856	-0.643191	-0.599154	-0.6533	-0.563414
8-iso-15-keto Prostaglandin E2	0.911751	0.645407	-0.779018	0.889232	0.802623	0.738435	-0.799117	-0.772894	0.755633	-0.792382	0.828951	0.724549	-0.809705	0.734889	-0.758264	0.764179	-0.801611	-0.779003	-0.798179	-0.697369	-0.818115	0.811654	0.914715	-0.710866	0.87301	-0.766275	0.756726	0.890784	0.666806	0.672052	-0.81546	-0.816008	-0.763355	-0.774755	0.945316	0.922681	0.747167	0.793976	0.598527	0.972439	-0.762818	-0.734613	0.886186	0.782337	-0.731739	0.671473	0.842541	0.714153	0.981455
Luteolin	-0.800579	-0.762816	0.890462	-0.790306	-0.797814	-0.799106	0.867487	0.78841	-0.795401	0.889074	-0.773988	-0.76902	0.808621	-0.782411	0.550812	-0.788937	0.718298	0.870574	0.802912	0.721264	0.701637	-0.806313	-0.80547	0.859558	-0.786569	0.864902	-0.799553	-0.780391	-0.744523	-0.773849	0.710677	0.736182	0.845731	0.574407	-0.785921	-0.765212	-0.791655	-0.807332	-0.733873	-0.755571	0.784179	0.651741	-0.754989	-0.768434	0.80177	-0.748788	-0.812528	-0.769819	-0.713133
Hordatine A	-0.666482	-0.669753	0.702418	-0.655839	-0.679784	-0.689129	0.656069	0.750584	-0.689589	0.696228	-0.667239	-0.668915	0.661458	-0.660211	0.55245	-0.666286	0.6884	0.667594	0.577254	0.551869	0.525394	-0.689541	-0.675296	0.906932	-0.642018	0.754027	-0.676389	-0.636958	-0.655098	-0.665612	0.630584	0.613539	0.684206	0.489388	-0.638543	-0.621963	-0.66434	-0.693337	-0.633742	-0.619803	0.6983	0.396014	-0.632539	-0.64029	0.612031	-0.659564	-0.688686	-0.677222	-0.573653
Neomangiferin	0.929439	0.940542	-0.898306	0.931799	0.961838	0.968577	-0.915801	-0.920944	0.962293	-0.87041	0.886718	0.898251	-0.927365	0.962087	-0.917767	0.975684	-0.947063	-0.906396	-0.937957	-0.865906	-0.969549	0.956654	0.905774	-0.787581	0.936712	-0.914513	0.968115	0.924514	0.890111	0.961125	-0.961268	-0.953088	-0.898908	-0.926801	0.905453	0.89686	0.942428	0.95577	0.92397	0.853168	-0.885646	-0.920538	0.893629	0.931366	-0.890476	0.890936	0.90217	0.943518	0.791753
Allantoin	0.898216	0.619545	-0.736596	0.868562	0.750522	0.692507	-0.754701	-0.73108	0.715116	-0.733661	0.771837	0.652251	-0.74592	0.66092	-0.671717	0.747608	-0.73575	-0.733763	-0.745007	-0.70163	-0.774812	0.761041	0.866496	-0.669595	0.857648	-0.698236	0.717023	0.897119	0.601798	0.625706	-0.750366	-0.740947	-0.705683	-0.69377	0.913341	0.910544	0.737521	0.744279	0.535719	0.954652	-0.722591	-0.67564	0.787138	0.764092	-0.710609	0.596344	0.727139	0.652766	0.957797
Cucurbitacin B	-0.620933	-0.620418	0.732601	-0.610274	-0.63927	-0.638981	0.788529	0.551002	-0.632899	0.80753	-0.620662	-0.621092	0.709759	-0.627838	0.331617	-0.624203	0.446862	0.738212	0.748375	0.658676	0.633955	-0.644918	-0.626013	0.493934	-0.623412	0.598266	-0.645914	-0.61178	-0.598977	-0.621793	0.559474	0.505895	0.631592	0.405658	-0.610565	-0.587831	-0.609047	-0.643093	-0.606056	-0.577176	0.644934	0.575026	-0.606853	-0.588767	0.649929	-0.61152	-0.617314	-0.611132	-0.559414
Ferulaldehyde	-0.790429	-0.817777	0.707518	-0.775646	-0.826305	-0.83046	0.789132	0.805794	-0.837457	0.792498	-0.809869	-0.807005	0.851924	-0.809997	0.773018	-0.819547	0.747535	0.707366	0.787614	0.777269	0.835269	-0.835145	-0.790501	0.69498	-0.779067	0.657195	-0.826593	-0.768154	-0.803578	-0.811047	0.870013	0.691352	0.63959	0.746473	-0.756926	-0.738262	-0.757993	-0.835026	-0.797406	-0.722932	0.853759	0.591247	-0.783279	-0.753833	0.656646	-0.812925	-0.768882	-0.824918	-0.698901
Chikusetsusponin Iva	0.815977	0.605831	-0.677366	0.88598	0.766552	0.706829	-0.690972	-0.683787	0.661577	-0.662489	0.540283	0.487621	-0.663753	0.748998	-0.620641	0.760166	-0.685961	-0.671297	-0.668572	-0.646337	-0.701979	0.688174	0.802232	-0.63188	0.887964	-0.660968	0.746487	0.876134	0.460052	0.730786	-0.669455	-0.68515	-0.648821	-0.631173	0.847884	0.903186	0.86659	0.679668	0.511154	0.820012	-0.65505	-0.623249	0.715669	0.910811	-0.655671	0.455094	0.700973	0.582415	0.696422
FAHFA (20:5/20:4)	0.853779	0.872048	-0.889101	0.793609	0.869093	0.88621	-0.884751	-0.913982	0.920067	-0.834208	0.977808	0.973513	-0.87948	0.856367	-0.818157	0.857075	-0.901964	-0.891522	-0.88968	-0.869886	-0.889642	0.929273	0.86918	-0.821745	0.784091	-0.88192	0.869321	0.779279	0.96063	0.825684	-0.911297	-0.864417	-0.900999	-0.811163	0.821703	0.757071	0.745624	0.928671	0.901204	0.796506	-0.91777	-0.838084	0.880244	0.722937	-0.883396	0.964592	0.911916	0.938504	0.830573
Wighteone	0.859318	0.643464	-0.741684	0.920087	0.823221	0.758885	-0.755245	-0.745993	0.719221	-0.725614	0.63817	0.582604	-0.731955	0.809355	-0.680963	0.789865	-0.749065	-0.73632	-0.737086	-0.706074	-0.763811	0.75677	0.86931	-0.687173	0.914483	-0.719633	0.790883	0.896282	0.544093	0.767436	-0.740302	-0.748912	-0.721394	-0.694786	0.90316	0.934857	0.870459	0.744775	0.58057	0.876542	-0.734984	-0.686063	0.821595	0.919954	-0.714583	0.549873	0.811729	0.65723	0.777215
C-pentosyl-apeignin O-feruloylhexoside	0.874251	0.587196	-0.737368	0.845907	0.747789	0.680694	-0.757014	-0.717171	0.701662	-0.737018	0.792493	0.67421	-0.755692	0.668323	-0.706759	0.711528	-0.754557	-0.743616	-0.763136	-0.670352	-0.784809	0.760974	0.865669	-0.63227	0.828487	-0.713805	0.696899	0.857381	0.608538	0.60499	-0.763424	-0.772119	-0.727413	-0.730574	0.913694	0.889437	0.684314	0.738571	0.543592	0.954403	-0.711681	-0.729969	0.847159	0.722103	-0.706848	0.617309	0.782402	0.659557	0.976741
N-Acetyl-L-carnosine	-0.631655	-0.592588	0.603157	-0.632841	-0.630679	-0.62449	0.53933	0.721355	-0.621686	0.563201	-0.595679	-0.579041	0.56539	-0.601333	0.568911	-0.609324	0.686806	0.564448	0.468062	0.486876	0.464569	-0.626134	-0.637504	0.886933	-0.61207	0.687613	-0.613779	-0.611463	-0.560809	-0.6026	0.589649	0.582941	0.613575	0.481488	-0.614479	-0.610669	-0.622364	-0.625522	-0.544201	-0.610589	0.641089	0.327873	-0.599457	-0.613076	0.54003	-0.565821	-0.632004	-0.605996	-0.555031
15-Deoxy-Δ12,14-prostaglandin D2	-0.712544	-0.718933	0.80369	-0.687877	-0.730688	-0.734354	0.765352	0.739646	-0.74231	0.618085	-0.738893	-0.736643	0.638807	-0.728788	0.546238	-0.724471	0.726418	0.822923	0.7762	0.869597	0.769304	-0.751439	-0.714581	0.564658	-0.691639	0.738346	-0.738934	-0.678367	-0.729662	-0.706117	0.672461	0.700089	0.843497	0.584483	-0.691745	-0.663654	-0.672404	-0.747496	-0.723824	-0.659556	0.758026	0.884631	-0.704881	-0.653637	0.898324	-0.725055	-0.70634	-0.746189	-0.656686
Quinic acid O-di-glucuronic acid	0.905152	0.652191	-0.791078	0.923485	0.827723	0.761236	-0.806627	-0.780522	0.750374	-0.783039	0.751946	0.664776	-0.77598	0.784796	-0.646411	0.787653	-0.740608	-0.777112	-0.776283	-0.780316	-0.788642	0.799546	0.923247	-0.745352	0.910348	-0.722043	0.790038	0.910431	0.617259	0.730524	-0.766419	-0.741466	-0.750798	-0.677685	0.941664	0.946942	0.824384	0.785283	0.593254	0.943672	-0.811373	-0.663763	0.865893	0.867411	-0.755009	0.623663	0.852196	0.693919	0.900928
3-O-p-coumaroyl quinic acid O-hexoside	0.952589	0.957988	-0.918474	0.939594	0.970204	0.974016	-0.920284	-0.97088	0.978743	-0.869253	0.923106	0.924975	-0.922124	0.958168	-0.903295	0.979521	-0.970574	-0.918009	-0.921764	-0.901927	-0.956089	0.976195	0.939589	-0.87451	0.943565	-0.933339	0.979333	0.930641	0.924836	0.957452	-0.965173	-0.934566	-0.917818	-0.888769	0.913541	0.903261	0.947063	0.979114	0.916425	0.870488	-0.933963	-0.875233	0.894313	0.928945	-0.914322	0.913995	0.904612	0.959597	0.820029
Verbenalin	0.932882	0.837766	-0.888274	0.901304	0.914501	0.880746	-0.897923	-0.888037	0.899876	-0.900356	0.942057	0.899301	-0.930003	0.868777	-0.891924	0.868169	-0.924733	-0.888608	-0.907	-0.764112	-0.914486	0.932207	0.941056	-0.831324	0.893243	-0.918196	0.884305	0.888093	0.860583	0.826543	-0.935042	-0.947287	-0.886199	-0.900171	0.931359	0.892251	0.823258	0.922911	0.807325	0.928664	-0.853176	-0.845204	0.953486	0.819207	-0.829645	0.864878	0.918753	0.891751	0.926234
C-hexosyl-luteolin O-feruloylhexoside	-0.738074	-0.791572	0.850076	-0.71464	-0.773229	-0.790097	0.866713	0.709801	-0.793292	0.791295	-0.762852	-0.784669	0.778004	-0.776119	0.604812	-0.783997	0.713182	0.880778	0.887936	0.804072	0.836512	-0.7925	-0.718584	0.518396	-0.732459	0.792618	-0.792491	-0.718158	-0.777582	-0.772027	0.733781	0.759913	0.841352	0.666407	-0.71052	-0.681756	-0.730659	-0.792051	-0.794448	-0.661207	0.725689	0.935049	-0.717596	-0.698168	0.867088	-0.775228	-0.71676	-0.789921	-0.645252
Procyanidin B2	0.821676	0.864746	-0.852407	0.770331	0.857769	0.856032	-0.855071	-0.838059	0.885904	-0.865254	0.922027	0.929045	-0.901859	0.832387	-0.883289	0.822028	-0.890945	-0.856748	-0.881819	-0.697493	-0.875833	0.896666	0.82924	-0.777642	0.77106	-0.91501	0.848779	0.754609	0.912821	0.808482	-0.90376	-0.937193	-0.864416	-0.89588	0.788545	0.733294	0.745253	0.896874	0.855256	0.767164	-0.784651	-0.848867	0.863046	0.706981	-0.79386	0.909397	0.845311	0.906541	0.777114
Trilobatin	-0.758918	-0.793914	0.664762	-0.740068	-0.800727	-0.803157	0.749788	0.769799	-0.814901	0.722393	-0.79597	-0.795868	0.815124	-0.791918	0.79985	-0.793172	0.743484	0.674893	0.780011	0.778739	0.857934	-0.813447	-0.761626	0.591392	-0.745681	0.615514	-0.801657	-0.730744	-0.797344	-0.783955	0.86853	0.702229	0.619646	0.787984	-0.727081	-0.704004	-0.716591	-0.81285	-0.787616	-0.690794	0.818926	0.655516	-0.771054	-0.715497	0.651476	-0.802945	-0.7452	-0.812084	-0.680192
Thromboxane B3	-0.605275	-0.620995	0.735368	-0.576967	-0.627338	-0.630335	0.674295	0.604353	-0.64237	0.55674	-0.652415	-0.659934	0.560445	-0.629813	0.473844	-0.615656	0.62451	0.746444	0.702898	0.717638	0.672214	-0.651347	-0.607875	0.480245	-0.578348	0.698579	-0.632532	-0.567175	-0.647211	-0.601614	0.568624	0.696669	0.791117	0.567344	-0.592005	-0.555988	-0.568896	-0.647585	-0.642628	-0.564835	0.601398	0.851664	-0.621793	-0.539119	0.8117	-0.643178	-0.634424	-0.657245	-0.569774
6-Methylcoumarin	0.914065	0.960329	-0.950814	0.897769	0.961228	0.970577	-0.950662	-0.944733	0.973959	-0.934949	0.929586	0.952594	-0.953753	0.960047	-0.883289	0.953024	-0.952729	-0.951667	-0.947697	-0.838118	-0.932526	0.972783	0.914805	-0.882319	0.902894	-0.984211	0.969067	0.878754	0.947763	0.953423	-0.949776	-0.952594	-0.946663	-0.879153	0.878376	0.851589	0.916984	0.977291	0.938614	0.826403	-0.901623	-0.887581	0.900527	0.887218	-0.905451	0.942592	0.924975	0.969935	0.781542
Loganic acid	-0.68569	-0.66914	0.817762	-0.66515	-0.692519	-0.690859	0.753774	0.688006	-0.694401	0.634358	-0.692647	-0.690268	0.614804	-0.687813	0.500136	-0.681543	0.702863	0.834635	0.755879	0.762675	0.70419	-0.708935	-0.683786	0.572575	-0.66772	0.790349	-0.69596	-0.65617	-0.672398	-0.662054	0.608447	0.720396	0.868404	0.551908	-0.676213	-0.648168	-0.653585	-0.704113	-0.669257	-0.648431	0.668304	0.890406	-0.675913	-0.629663	0.88244	-0.667422	-0.685574	-0.695274	-0.63733
(3R)-4,4-Dimethyl-2-oxotetrahydro-3-furanyl beta-D-glucopyranoside	-0.751281	-0.786029	0.690083	-0.742143	-0.785461	-0.803441	0.682904	0.882557	-0.804395	0.628406	-0.763053	-0.770099	0.717243	-0.77944	0.838008	-0.789689	0.902404	0.698325	0.66594	0.694184	0.727605	-0.797041	-0.742756	0.809879	-0.735227	0.774557	-0.785576	-0.72335	-0.771337	-0.783733	0.822351	0.713344	0.724045	0.695924	-0.717838	-0.702591	-0.735428	-0.797687	-0.770103	-0.682783	0.807888	0.625602	-0.733893	-0.7325	0.697505	-0.773495	-0.74162	-0.802757	-0.64267
UDP-N-acetylglucosamine	0.978503	0.823249	-0.895968	0.966159	0.929043	0.889963	-0.902773	-0.897604	0.897394	-0.862104	0.9062	0.848039	-0.897385	0.887677	-0.863285	0.907205	-0.925476	-0.898995	-0.910767	-0.840646	-0.937862	0.930214	0.973363	-0.798879	0.959175	-0.893469	0.904325	0.96098	0.811237	0.847403	-0.922438	-0.933421	-0.896105	-0.880533	0.986103	0.970056	0.887898	0.919425	0.781013	0.97911	-0.872973	-0.88632	0.945977	0.901596	-0.879174	0.810898	0.920402	0.865178	0.954848
Timosaponin A3	-0.691671	-0.691063	0.735321	-0.678856	-0.713147	-0.709605	0.807213	0.616581	-0.710541	0.804499	-0.695116	-0.689836	0.762792	-0.70172	0.443864	-0.701556	0.504035	0.733826	0.793154	0.773644	0.743141	-0.718713	-0.698956	0.514515	-0.689898	0.575582	-0.719826	-0.679709	-0.675314	-0.692939	0.665797	0.574546	0.633187	0.540185	-0.67416	-0.653822	-0.669049	-0.716899	-0.679304	-0.640296	0.736854	0.611462	-0.679049	-0.654845	0.683077	-0.686116	-0.681821	-0.689902	-0.626207
Schizandrol A	-0.535557	-0.548888	0.652108	-0.520884	-0.559877	-0.560341	0.602864	0.521581	-0.562622	0.483041	-0.551506	-0.565679	0.494801	-0.570963	0.471621	-0.553809	0.592754	0.681501	0.647026	0.601224	0.622934	-0.571642	-0.528992	0.350348	-0.529066	0.652504	-0.565935	-0.511989	-0.555377	-0.544499	0.512183	0.654232	0.722641	0.54037	-0.530906	-0.504938	-0.521949	-0.567804	-0.566836	-0.496731	0.486444	0.858233	-0.550227	-0.50029	0.733289	-0.547663	-0.54776	-0.574118	-0.489185
Dihydroartemisinin	0.766169	0.408867	-0.601143	0.731233	0.594796	0.516389	-0.607303	-0.598344	0.544212	-0.584484	0.675109	0.524782	-0.593895	0.499105	-0.543092	0.555663	-0.615012	-0.599228	-0.59607	-0.565851	-0.620633	0.614597	0.76264	-0.556682	0.704575	-0.560318	0.534272	0.748235	0.451174	0.426429	-0.608157	-0.605354	-0.591828	-0.557113	0.817909	0.794732	0.532798	0.588543	0.361467	0.885109	-0.60667	-0.549874	0.727703	0.584331	-0.580604	0.461035	0.661731	0.495807	0.929984
Lithospermoside	-0.681605	-0.669392	0.704274	-0.671823	-0.688299	-0.69344	0.65346	0.773371	-0.69328	0.677145	-0.674098	-0.668325	0.653243	-0.664603	0.578275	-0.672315	0.724716	0.675244	0.575532	0.562855	0.535016	-0.696709	-0.688664	0.910928	-0.657076	0.767104	-0.681032	-0.652545	-0.65243	-0.667097	0.641657	0.619775	0.699162	0.493848	-0.65691	-0.641784	-0.669802	-0.698555	-0.629325	-0.641927	0.709425	0.421139	-0.64737	-0.651151	0.629086	-0.656506	-0.691614	-0.680132	-0.596258
Cistanoside F	0.675953	0.815172	-0.758996	0.579276	0.71039	0.756956	-0.761496	-0.764392	0.8128	-0.741853	0.889345	0.906697	-0.77988	0.676316	-0.693204	0.716821	-0.745559	-0.763271	-0.773747	-0.71932	-0.756357	0.799166	0.658832	-0.69355	0.578474	-0.760447	0.72505	0.590531	0.904602	0.685095	-0.782925	-0.731254	-0.756386	-0.692027	0.604951	0.528554	0.560898	0.801855	0.838562	0.596076	-0.762674	-0.701013	0.688186	0.495996	-0.738806	0.907167	0.685158	0.850268	0.658952
N-Sinapoylagmatine	0.826624	0.952152	-0.833842	0.830536	0.917979	0.94502	-0.833465	-0.917479	0.937077	-0.785018	0.831564	0.8855	-0.85709	0.940636	-0.890594	0.928736	-0.925697	-0.834218	-0.845185	-0.825461	-0.887309	0.913062	0.819627	-0.820708	0.839369	-0.880016	0.939567	0.80634	0.903873	0.956522	-0.916886	-0.882601	-0.847143	-0.860484	0.774769	0.766922	0.895648	0.922222	0.935472	0.702448	-0.867497	-0.814663	0.807576	0.8649	-0.834862	0.896563	0.837672	0.938519	0.628002
20-Hydroxy-(5Z,8Z,11Z,14Z)-eicosatetraenoic acid	0.753523	0.415677	-0.587847	0.702689	0.577726	0.513024	-0.596954	-0.597819	0.551306	-0.575937	0.699458	0.553017	-0.598323	0.482375	-0.569934	0.55296	-0.624114	-0.588436	-0.594334	-0.552949	-0.623206	0.616008	0.742349	-0.546251	0.674692	-0.558155	0.522751	0.726301	0.482622	0.413494	-0.622367	-0.611293	-0.58389	-0.577621	0.797184	0.763381	0.501502	0.591245	0.383968	0.865943	-0.600724	-0.553013	0.711769	0.547585	-0.568834	0.492282	0.655117	0.509593	0.929426
Picrotin	0.862692	0.848982	-0.876502	0.835324	0.877699	0.875893	-0.87847	-0.843196	0.888964	-0.906706	0.896211	0.895583	-0.921888	0.859235	-0.879626	0.859214	-0.895511	-0.875994	-0.89158	-0.680377	-0.866568	0.900211	0.856928	-0.815084	0.830305	-0.942002	0.865502	0.823999	0.866421	0.836489	-0.901791	-0.955183	-0.879304	-0.896656	0.850922	0.808759	0.80761	0.897034	0.848313	0.824475	-0.782034	-0.838614	0.880426	0.786487	-0.795159	0.873327	0.891629	0.888976	0.807355
Wogonoside	0.609718	0.827476	-0.741082	0.532668	0.713273	0.762977	-0.754497	-0.733492	0.80409	-0.73521	0.849548	0.902632	-0.774843	0.706577	-0.673493	0.695101	-0.707184	-0.748148	-0.776219	-0.717679	-0.753692	0.78458	0.614176	-0.641381	0.536849	-0.730945	0.728458	0.523094	0.906734	0.713393	-0.769798	-0.711382	-0.736042	-0.686896	0.540741	0.462318	0.545952	0.788943	0.872915	0.507628	-0.754258	-0.703566	0.687587	0.476766	-0.719893	0.917787	0.68561	0.859844	0.552948
Poncirin	0.766219	0.908296	-0.883305	0.791447	0.880291	0.90401	-0.881873	-0.838934	0.874056	-0.829226	0.741685	0.800249	-0.810445	0.901004	-0.611384	0.873871	-0.757441	-0.88125	-0.849523	-0.881183	-0.807489	0.852001	0.760884	-0.770719	0.806183	-0.826969	0.901318	0.769203	0.805454	0.927952	-0.770363	-0.7351	-0.849088	-0.628396	0.723649	0.72602	0.875318	0.856254	0.88486	0.648205	-0.860233	-0.761381	0.753289	0.836702	-0.873961	0.81469	0.773774	0.866132	0.551063
5,7-Dihydroxy-2-(3-hydroxy-4-methoxyphenyl)chroman-4-one	0.56983	0.862622	-0.683024	0.564674	0.736581	0.807287	-0.683784	-0.737512	0.801214	-0.650818	0.681081	0.801227	-0.716063	0.798928	-0.740128	0.761327	-0.744707	-0.688344	-0.708949	-0.657883	-0.719403	0.749699	0.567492	-0.643284	0.581392	-0.743615	0.782954	0.53438	0.843407	0.835735	-0.75523	-0.72699	-0.702109	-0.718159	0.494364	0.469191	0.695237	0.768643	0.897096	0.39428	-0.693009	-0.694447	0.596464	0.634435	-0.680294	0.838536	0.665096	0.837628	0.332201
Sucrose	0.877928	0.904306	-0.871188	0.857899	0.910453	0.914141	-0.860579	-0.955586	0.922637	-0.804778	0.894869	0.888881	-0.841879	0.886574	-0.747609	0.894316	-0.873591	-0.853816	-0.825078	-0.932179	-0.849885	0.921856	0.885167	-0.92275	0.853001	-0.832513	0.911271	0.841561	0.884882	0.886911	-0.878014	-0.782324	-0.851897	-0.718787	0.833992	0.815585	0.850498	0.922085	0.86674	0.806496	-0.971311	-0.692657	0.851148	0.828825	-0.871522	0.88672	0.856284	0.914618	0.771824
Rhodionin	0.820585	0.648585	-0.679106	0.889676	0.781077	0.737785	-0.699588	-0.699483	0.692684	-0.66785	0.550071	0.512664	-0.683054	0.772351	-0.658562	0.797038	-0.705048	-0.675218	-0.685466	-0.663403	-0.728335	0.706414	0.793317	-0.627885	0.894941	-0.668538	0.772883	0.885853	0.494603	0.768222	-0.698343	-0.703627	-0.649982	-0.666655	0.840509	0.898482	0.892145	0.701043	0.560468	0.80194	-0.665247	-0.643895	0.701246	0.930007	-0.663428	0.487746	0.698702	0.613347	0.67207
(S)-Zearalanone	0.878919	0.568413	-0.701344	0.895366	0.744097	0.685354	-0.716423	-0.712891	0.677104	-0.693759	0.673872	0.56625	-0.702157	0.688251	-0.653156	0.749262	-0.72049	-0.69574	-0.696203	-0.664798	-0.726238	0.721035	0.853886	-0.664999	0.880064	-0.673663	0.709894	0.909301	0.514043	0.648482	-0.713731	-0.710057	-0.675898	-0.660961	0.920613	0.939093	0.783029	0.703971	0.503551	0.937013	-0.697356	-0.632378	0.771557	0.836494	-0.673638	0.517607	0.756177	0.600175	0.89362
(2E)-4-Hydroxy-3,7-dimethyl-2,6-octadien-1-yl beta-D-glucopyranoside	-0.655005	-0.601432	0.580964	-0.643363	-0.643621	-0.63208	0.589887	0.701057	-0.639183	0.451588	-0.632437	-0.592992	0.524127	-0.623885	0.484015	-0.638444	0.609388	0.582138	0.57413	0.8414	0.656571	-0.649573	-0.667234	0.546538	-0.639288	0.465715	-0.643438	-0.634906	-0.595643	-0.608518	0.620835	0.461791	0.573241	0.453107	-0.63206	-0.629664	-0.596692	-0.644904	-0.57282	-0.619443	0.77638	0.529576	-0.615206	-0.611653	0.679069	-0.592981	-0.597567	-0.62147	-0.612215
4-(octyloxy)benzoic acid	0.887102	0.586827	-0.724075	0.903743	0.772628	0.691689	-0.739549	-0.715329	0.684161	-0.716936	0.687856	0.580959	-0.722518	0.709587	-0.674758	0.740326	-0.737999	-0.722675	-0.727685	-0.666697	-0.759821	0.739172	0.882314	-0.653704	0.895494	-0.702316	0.72987	0.904771	0.529971	0.658196	-0.729186	-0.746312	-0.702514	-0.692408	0.927559	0.945171	0.792116	0.722552	0.495311	0.946098	-0.695789	-0.68539	0.812344	0.838858	-0.69433	0.525172	0.757552	0.616076	0.901487
Secoisolariciresinol diglucoside	-0.6858	-0.699004	0.779225	-0.67161	-0.712743	-0.714781	0.803402	0.648197	-0.711309	0.75198	-0.693579	-0.706455	0.735149	-0.71329	0.62111	-0.705205	0.705175	0.823527	0.826462	0.649727	0.768328	-0.723644	-0.671655	0.456143	-0.68837	0.777363	-0.717181	-0.668436	-0.687941	-0.695521	0.689751	0.728163	0.784894	0.638753	-0.679819	-0.650218	-0.666112	-0.719684	-0.70022	-0.636419	0.624795	0.902004	-0.693276	-0.648865	0.770312	-0.688573	-0.67311	-0.708193	-0.620004
Polydatin	-0.708178	-0.761718	0.599516	-0.687504	-0.758637	-0.761984	0.704663	0.683938	-0.776611	0.760812	-0.760282	-0.773992	0.850494	-0.749744	0.8807	-0.748878	0.718434	0.608564	0.756635	0.570287	0.821694	-0.772309	-0.702316	0.551704	-0.694653	0.623982	-0.754468	-0.680286	-0.769684	-0.744423	0.872851	0.757307	0.547831	0.879593	-0.680583	-0.650722	-0.672819	-0.773351	-0.760628	-0.64464	0.68596	0.610626	-0.741944	-0.664204	0.511479	-0.777172	-0.713351	-0.779556	-0.632367
Estrone sulfate	-0.699971	-0.693571	0.550568	-0.695404	-0.722432	-0.709448	0.606136	0.665312	-0.717028	0.661224	-0.682528	-0.684139	0.767375	-0.707065	0.947213	-0.713705	0.782103	0.557207	0.665548	0.427447	0.752214	-0.718237	-0.681589	0.582512	-0.69703	0.677557	-0.707371	-0.686028	-0.67371	-0.697796	0.831738	0.821583	0.555579	0.917976	-0.686715	-0.674347	-0.678757	-0.717528	-0.667634	-0.661338	0.570769	0.622474	-0.710638	-0.678521	0.472281	-0.671441	-0.675386	-0.710907	-0.622516
iP9G	-0.677587	-0.677867	0.71591	-0.667195	-0.699129	-0.695291	0.698104	0.653068	-0.696156	0.628444	-0.670381	-0.681584	0.670657	-0.700578	0.736904	-0.694802	0.776408	0.750717	0.752248	0.586066	0.755233	-0.704957	-0.657278	0.480639	-0.675916	0.790423	-0.697308	-0.6594	-0.666429	-0.678669	0.703798	0.81949	0.780473	0.754357	-0.673021	-0.650044	-0.661293	-0.700782	-0.678348	-0.636627	0.565133	0.9235	-0.686233	-0.646401	0.743353	-0.659473	-0.664982	-0.699643	-0.611442
Kaji-ichigoside F1	0.861784	0.532412	-0.684236	0.878855	0.726834	0.649112	-0.694927	-0.686034	0.641564	-0.66726	0.652835	0.533976	-0.672123	0.660179	-0.622763	0.705854	-0.697781	-0.679642	-0.675852	-0.648344	-0.709158	0.696512	0.848948	-0.636974	0.864568	-0.651913	0.681999	0.886743	0.4771	0.609858	-0.68354	-0.692037	-0.662807	-0.636405	0.909261	0.928296	0.75256	0.677004	0.450907	0.935971	-0.673643	-0.62702	0.774805	0.807502	-0.661893	0.478436	0.729278	0.567725	0.896417
Arctigenin-4'-O-beta-Gentiobioside	-0.644265	-0.713442	0.707022	-0.630334	-0.688771	-0.71359	0.644978	0.760621	-0.71679	0.67716	-0.678973	-0.706265	0.660245	-0.683063	0.584065	-0.682462	0.705889	0.666969	0.580761	0.56569	0.53848	-0.703291	-0.651761	0.920961	-0.617298	0.773875	-0.69477	-0.607786	-0.703207	-0.697018	0.646265	0.657232	0.705666	0.53899	-0.60225	-0.5814	-0.66787	-0.71098	-0.692793	-0.571952	0.698223	0.426357	-0.62152	-0.628608	0.631438	-0.705811	-0.693561	-0.718274	-0.522516
Paederosidic acid	-0.812715	-0.681342	0.740336	-0.793585	-0.758321	-0.721529	0.775706	0.766826	-0.72916	0.799181	-0.752459	-0.684594	0.774612	-0.687726	0.614144	-0.725265	0.710686	0.736411	0.718436	0.667694	0.699341	-0.760669	-0.807144	0.766846	-0.789752	0.710013	-0.731788	-0.797982	-0.647474	-0.674346	0.732353	0.6264	0.674459	0.560581	-0.805792	-0.796197	-0.717553	-0.75098	-0.598342	-0.820747	0.772693	0.52314	-0.758971	-0.72275	0.656559	-0.652921	-0.705172	-0.688912	-0.801157
3-O-p-coumaroyl shikimic acid O-hexoside	-0.645462	-0.638304	0.607119	-0.649801	-0.675333	-0.67182	0.635829	0.700429	-0.665752	0.514629	-0.629272	-0.617324	0.57301	-0.68004	0.486076	-0.665337	0.596168	0.610419	0.61988	0.852863	0.681309	-0.670378	-0.668842	0.536417	-0.650312	0.478662	-0.680684	-0.630083	-0.623942	-0.66574	0.641512	0.469018	0.581436	0.466973	-0.625226	-0.622128	-0.630548	-0.668452	-0.628671	-0.588271	0.795398	0.544988	-0.635062	-0.644593	0.682349	-0.627849	-0.637997	-0.652784	-0.563757
3-Methylxanthine	0.806793	0.505895	-0.657399	0.752921	0.653791	0.582061	-0.666052	-0.663917	0.622165	-0.64635	0.761045	0.622166	-0.66518	0.550866	-0.612356	0.610646	-0.676501	-0.655111	-0.659728	-0.622508	-0.68932	0.686563	0.804008	-0.616921	0.731641	-0.622704	0.599837	0.770514	0.558562	0.486721	-0.681977	-0.666951	-0.644896	-0.624453	0.834852	0.802967	0.568523	0.664539	0.44576	0.901264	-0.668801	-0.599446	0.768958	0.599781	-0.633605	0.56073	0.688672	0.58481	0.956099
N-(3-Indolylacetyl)-L-Alanine	0.848314	0.524124	-0.66352	0.832805	0.701928	0.621102	-0.668787	-0.691918	0.636637	-0.625669	0.707402	0.57249	-0.656052	0.612512	-0.648147	0.667004	-0.717213	-0.663483	-0.663081	-0.653925	-0.716854	0.697828	0.837536	-0.621364	0.815233	-0.637316	0.649209	0.845394	0.512572	0.554621	-0.695912	-0.692809	-0.659662	-0.6513	0.886631	0.885374	0.672098	0.675414	0.444421	0.936764	-0.678834	-0.639451	0.783768	0.718761	-0.66196	0.512335	0.703185	0.580146	0.940619
N-Acetylvaline	0.775686	0.850236	-0.811824	0.762075	0.832218	0.849713	-0.81485	-0.780535	0.853061	-0.848563	0.801051	0.843537	-0.872638	0.840789	-0.875316	0.834941	-0.855728	-0.815064	-0.841967	-0.596843	-0.821979	0.843423	0.76122	-0.741747	0.768728	-0.912643	0.840887	0.748104	0.837909	0.840503	-0.857584	-0.933311	-0.822145	-0.890464	0.745432	0.717037	0.799579	0.849401	0.846287	0.69152	-0.689841	-0.822491	0.77701	0.763306	-0.732833	0.833693	0.806364	0.85699	0.644592
PEtOH (17:2-20:5)	0.855355	0.825611	-0.864677	0.784044	0.82128	0.835045	-0.850926	-0.895064	0.877322	-0.771502	0.943143	0.919104	-0.813874	0.797685	-0.764104	0.832543	-0.883676	-0.87199	-0.848359	-0.870684	-0.857114	0.890005	0.861688	-0.784197	0.77915	-0.852622	0.832297	0.782496	0.917029	0.770083	-0.860717	-0.810751	-0.882186	-0.740164	0.813838	0.760451	0.732321	0.893067	0.822283	0.797567	-0.886863	-0.831353	0.811877	0.711828	-0.888311	0.900502	0.844501	0.87916	0.839898
Madecassoside	0.456343	0.771336	-0.650595	0.430088	0.65244	0.716336	-0.656056	-0.649524	0.721759	-0.636652	0.681446	0.800321	-0.673712	0.713174	-0.603655	0.624207	-0.625467	-0.65598	-0.677429	-0.621679	-0.645022	0.686805	0.494127	-0.56949	0.439206	-0.665059	0.68031	0.383217	0.825368	0.720381	-0.672713	-0.630108	-0.660943	-0.609151	0.396033	0.331628	0.519734	0.700026	0.852559	0.309229	-0.665439	-0.628979	0.594027	0.455518	-0.630518	0.840064	0.652013	0.792156	0.300307
Harpagide	-0.606643	-0.604032	0.68377	-0.595658	-0.615112	-0.62256	0.559044	0.725304	-0.624517	0.50742	-0.604246	-0.605202	0.497632	-0.601728	0.493919	-0.602611	0.707713	0.652421	0.498472	0.571744	0.468262	-0.625313	-0.613285	0.857323	-0.576873	0.763192	-0.611788	-0.572313	-0.594339	-0.598143	0.532948	0.625667	0.748453	0.443952	-0.58205	-0.567811	-0.605556	-0.626749	-0.577413	-0.569131	0.630935	0.504185	-0.574397	-0.577611	0.694215	-0.589968	-0.630544	-0.624661	-0.526076
Salvianolic acid A	0.878569	0.622365	-0.707116	0.918389	0.788944	0.72044	-0.721715	-0.728208	0.697148	-0.68429	0.635107	0.551104	-0.702729	0.743122	-0.682427	0.778436	-0.743895	-0.704646	-0.708569	-0.687459	-0.758595	0.735086	0.860319	-0.655701	0.91588	-0.690198	0.759818	0.919453	0.514726	0.713831	-0.726918	-0.733656	-0.685994	-0.68888	0.908543	0.948423	0.851991	0.722498	0.521594	0.906679	-0.698554	-0.674251	0.773057	0.896702	-0.695112	0.506869	0.730532	0.620481	0.822424
D-3-Phosphoglyceric acid	-0.61508	-0.616397	0.637288	-0.60937	-0.626574	-0.638205	0.547405	0.761725	-0.636664	0.519271	-0.607249	-0.605899	0.524584	-0.611676	0.535164	-0.617772	0.719381	0.606171	0.469454	0.560176	0.45958	-0.634021	-0.623089	0.897288	-0.589868	0.717932	-0.62299	-0.584912	-0.599536	-0.616796	0.571608	0.561548	0.674396	0.424492	-0.586133	-0.57718	-0.615768	-0.636667	-0.582407	-0.57085	0.67823	0.386393	-0.57611	-0.599002	0.621702	-0.599563	-0.630529	-0.630198	-0.521531
Oxytetracycline	0.785811	0.495562	-0.626779	0.736349	0.648503	0.575027	-0.632122	-0.669181	0.612675	-0.585221	0.751382	0.617158	-0.635713	0.553547	-0.663184	0.596789	-0.714958	-0.635333	-0.642938	-0.616304	-0.698983	0.678452	0.787809	-0.5752	0.71432	-0.615559	0.58996	0.745838	0.554669	0.481867	-0.693114	-0.676513	-0.643171	-0.652242	0.819392	0.784843	0.545879	0.654583	0.448438	0.88205	-0.658981	-0.643519	0.778136	0.584063	-0.632466	0.558626	0.685169	0.585739	0.938795
2'-O-acetylpoliumoside	-0.542923	-0.541565	0.686357	-0.534512	-0.559853	-0.557909	0.710125	0.470613	-0.550482	0.78389	-0.541611	-0.548751	0.652654	-0.545365	0.282179	-0.536569	0.393784	0.678444	0.657762	0.473061	0.505369	-0.56301	-0.54761	0.526527	-0.542668	0.616069	-0.560205	-0.53299	-0.518464	-0.540958	0.468121	0.499814	0.596927	0.360712	-0.5386	-0.514205	-0.544603	-0.562302	-0.523333	-0.512799	0.513241	0.47923	-0.536567	-0.514021	0.554148	-0.531574	-0.562392	-0.532123	-0.48627
Tenuifolin	0.812181	0.594936	-0.663842	0.879129	0.74848	0.693466	-0.677631	-0.670031	0.650369	-0.649303	0.526825	0.470838	-0.650189	0.727653	-0.60912	0.756874	-0.67329	-0.657891	-0.65501	-0.633361	-0.689275	0.673662	0.787137	-0.618528	0.881573	-0.648335	0.732716	0.877654	0.444676	0.716027	-0.655742	-0.672832	-0.633457	-0.619452	0.840818	0.899484	0.861391	0.665641	0.496808	0.815568	-0.636342	-0.611555	0.687348	0.904728	-0.644039	0.437442	0.67625	0.565392	0.692639
GDP-alpha-D-glucose	0.909276	0.7691	-0.757412	0.895948	0.86218	0.822903	-0.793383	-0.818724	0.834321	-0.777097	0.840962	0.783079	-0.857756	0.813241	-0.939152	0.845919	-0.899798	-0.770012	-0.832351	-0.697813	-0.904775	0.86158	0.886204	-0.686168	0.891352	-0.803285	0.832541	0.898809	0.747705	0.781863	-0.916235	-0.908695	-0.763418	-0.931638	0.915413	0.902856	0.812419	0.84926	0.724157	0.916014	-0.764158	-0.82336	0.884343	0.829807	-0.730771	0.748459	0.822286	0.805684	0.8945
Irisflorentin	-0.786358	-0.762724	0.755451	-0.776015	-0.810526	-0.780305	0.720887	0.844237	-0.784773	0.676283	-0.773292	-0.759689	0.734626	-0.780964	0.842842	-0.757768	0.916453	0.764228	0.721556	0.648413	0.761863	-0.80577	-0.79994	0.789784	-0.774569	0.862509	-0.788155	-0.745456	-0.745584	-0.755225	0.807694	0.830482	0.809853	0.763614	-0.769236	-0.752658	-0.74871	-0.802689	-0.702843	-0.753388	0.740109	0.760469	-0.804045	-0.738064	0.751535	-0.734132	-0.75477	-0.787164	-0.714985
olivil	0.89592	0.846305	-0.834162	0.887321	0.891419	0.886296	-0.874429	-0.814604	0.88904	-0.854229	0.855021	0.843226	-0.910884	0.877267	-0.9162	0.904752	-0.886706	-0.852899	-0.92272	-0.751551	-0.951191	0.895667	0.861406	-0.65154	0.890792	-0.858904	0.885816	0.892892	0.818373	0.862151	-0.928381	-0.9506	-0.832615	-0.952117	0.891414	0.873254	0.857308	0.888821	0.840934	0.857614	-0.775238	-0.932177	0.870671	0.856547	-0.806537	0.823501	0.856196	0.867667	0.823581
N-Acetyl-D-alloisoleucine	0.739446	0.789367	-0.752528	0.729871	0.781653	0.792071	-0.750629	-0.73046	0.794064	-0.794651	0.742071	0.775186	-0.820384	0.781736	-0.858519	0.784	-0.82598	-0.755562	-0.778737	-0.511882	-0.764873	0.786986	0.717424	-0.709303	0.735064	-0.877482	0.784421	0.719659	0.764895	0.782704	-0.810108	-0.904518	-0.76985	-0.864373	0.715256	0.693374	0.760282	0.791027	0.774661	0.671014	-0.617791	-0.772855	0.732725	0.728196	-0.668191	0.760227	0.74905	0.793145	0.619716
D-(+)-Mannose	-0.543166	-0.539593	0.699332	-0.53429	-0.5584	-0.558462	0.719275	0.468251	-0.55134	0.765266	-0.543302	-0.546719	0.631085	-0.545756	0.213629	-0.538985	0.355039	0.687107	0.664011	0.556557	0.512891	-0.562707	-0.549954	0.509134	-0.541262	0.577442	-0.562093	-0.534955	-0.51749	-0.540943	0.446764	0.466562	0.603055	0.320214	-0.537858	-0.514275	-0.542248	-0.560947	-0.529005	-0.512217	0.549222	0.482368	-0.531923	-0.512347	0.594836	-0.533099	-0.564534	-0.531626	-0.490357
Pinoresinol Diglucoside	0.599287	0.720191	-0.760055	0.55925	0.644861	0.690711	-0.719337	-0.710457	0.706294	-0.633522	0.674667	0.732353	-0.604351	0.686491	-0.434276	0.674933	-0.633045	-0.758902	-0.680374	-0.757768	-0.619725	0.691071	0.633615	-0.657198	0.574997	-0.721525	0.701974	0.53571	0.77838	0.687438	-0.591424	-0.567607	-0.762058	-0.427044	0.528002	0.498919	0.640846	0.715819	0.70988	0.45382	-0.718523	-0.659705	0.528195	0.590993	-0.789319	0.738464	0.646074	0.712923	0.444705
Verbascoside	0.797836	0.50252	-0.620643	0.770406	0.608698	0.583193	-0.630066	-0.617434	0.603123	-0.605642	0.638403	0.520026	-0.614873	0.528993	-0.565131	0.673177	-0.630528	-0.618942	-0.617097	-0.585116	-0.63903	0.630251	0.722296	-0.567375	0.754883	-0.594917	0.593015	0.826432	0.471807	0.518473	-0.622728	-0.626549	-0.596518	-0.577489	0.814182	0.822497	0.652076	0.614038	0.445346	0.854791	-0.588276	-0.573626	0.613794	0.6847	-0.60783	0.47015	0.602534	0.523135	0.854628
6,7,4'-Trihydroxyisoflavone	-0.750116	-0.701534	0.786442	-0.744955	-0.753654	-0.735569	0.816594	0.637603	-0.732636	0.751784	-0.709124	-0.699585	0.753617	-0.747655	0.628447	-0.746093	0.677203	0.815891	0.86196	0.739522	0.841591	-0.750605	-0.736067	0.429706	-0.758982	0.728356	-0.752189	-0.746285	-0.676511	-0.719595	0.720837	0.784008	0.779415	0.727626	-0.754238	-0.737029	-0.722877	-0.743322	-0.694561	-0.718664	0.654573	0.935588	-0.743014	-0.716925	0.799809	-0.67591	-0.715963	-0.715714	-0.696554
Isosinensetin	0.401783	0.728804	-0.585351	0.338616	0.547249	0.646116	-0.590733	-0.592189	0.675374	-0.580709	0.661298	0.775585	-0.617387	0.595825	-0.546796	0.580815	-0.563206	-0.590329	-0.609125	-0.55337	-0.569122	0.623025	0.400381	-0.526877	0.347225	-0.607788	0.597883	0.325798	0.811133	0.629835	-0.613863	-0.555609	-0.589021	-0.539847	0.315572	0.244053	0.432008	0.641088	0.816697	0.241637	-0.594164	-0.547124	0.45711	0.352449	-0.565084	0.817034	0.54472	0.738566	0.266163
Palmaturbine	0.919259	0.852932	-0.953349	0.921023	0.907128	0.901937	-0.938505	-0.90734	0.891423	-0.898884	0.84139	0.825405	-0.860001	0.893501	-0.662427	0.909528	-0.843319	-0.945387	-0.884721	-0.885954	-0.834375	0.903023	0.917081	-0.885916	0.920853	-0.910624	0.911855	0.911893	0.808003	0.884543	-0.818989	-0.802734	-0.92188	-0.662043	0.903752	0.899151	0.917379	0.902675	0.808266	0.865596	-0.906623	-0.782743	0.843866	0.909653	-0.921337	0.805859	0.884916	0.852893	0.806663
L-Glutathione oxidized	-0.613942	-0.830569	0.660517	-0.616696	-0.751345	-0.791602	0.701825	0.65165	-0.785342	0.718231	-0.67113	-0.767525	0.785341	-0.796784	0.816401	-0.765847	0.711826	0.669521	0.767452	0.571519	0.790113	-0.747909	-0.599913	0.52783	-0.637881	0.723521	-0.781679	-0.596954	-0.792086	-0.819976	0.794348	0.822522	0.657395	0.865757	-0.561447	-0.543485	-0.72008	-0.761107	-0.848463	-0.474195	0.605196	0.758399	-0.643987	-0.671014	0.615674	-0.787579	-0.67065	-0.806824	-0.408962
N-(6-chloro-1,3-benzothiazol-2-yl)-4-(trifluoromethyl)benzamide	0.65212	0.652372	-0.690556	0.554472	0.647958	0.648983	-0.692907	-0.70533	0.709394	-0.671497	0.874396	0.835912	-0.713713	0.592858	-0.647194	0.594079	-0.699262	-0.695064	-0.706302	-0.662898	-0.699981	0.736068	0.673538	-0.639019	0.53551	-0.674402	0.619515	0.549264	0.798505	0.546945	-0.731438	-0.675655	-0.701643	-0.645972	0.631281	0.535767	0.43548	0.724397	0.696164	0.658393	-0.733096	-0.640374	0.751119	0.408932	-0.670263	0.818635	0.714116	0.753833	0.762672
Rutin	-0.586425	-0.68076	0.74287	-0.584979	-0.637523	-0.678909	0.6849	0.692002	-0.665663	0.694777	-0.592752	-0.637455	0.610423	-0.648887	0.376844	-0.653633	0.589135	0.714967	0.593206	0.600739	0.480943	-0.645299	-0.584248	0.825659	-0.583101	0.744653	-0.663048	-0.570952	-0.639087	-0.678196	0.527394	0.534449	0.714583	0.348889	-0.543256	-0.532297	-0.658328	-0.655304	-0.663828	-0.493458	0.667225	0.440696	-0.528076	-0.612823	0.675947	-0.642687	-0.624915	-0.654561	-0.428074
Tuberonic acid hexoside	0.617001	0.551364	-0.610804	0.58402	0.591439	0.580984	-0.618558	-0.523285	0.601426	-0.699462	0.645076	0.633306	-0.700378	0.56991	-0.714929	0.580317	-0.64638	-0.615772	-0.658599	-0.308483	-0.619338	0.620569	0.602381	-0.523482	0.578438	-0.726508	0.572858	0.584736	0.596153	0.537258	-0.656058	-0.790793	-0.624329	-0.759221	0.626945	0.582606	0.538576	0.616414	0.561548	0.620209	-0.42669	-0.660152	0.63797	0.524938	-0.497171	0.598696	0.646564	0.601184	0.628275
LPC 20:3	-0.630175	-0.718607	0.767793	-0.540475	-0.670622	-0.69188	0.763578	0.678037	-0.742676	0.760899	-0.860906	-0.867642	0.758284	-0.641239	0.594063	-0.629566	0.66049	0.769487	0.777718	0.670678	0.715637	-0.752894	-0.647684	0.63101	-0.533015	0.741527	-0.663037	-0.533735	-0.841861	-0.612373	0.713106	0.72162	0.764578	0.65043	-0.594959	-0.501218	-0.486892	-0.748837	-0.770458	-0.592562	0.70821	0.714113	-0.723413	-0.433318	0.725031	-0.858079	-0.720757	-0.791582	-0.672221
Isosilybin	0.573744	0.618338	-0.593497	0.673193	0.685932	0.694226	-0.60802	-0.591304	0.621889	-0.582154	0.419553	0.487332	-0.592147	0.766133	-0.549896	0.691422	-0.580339	-0.590241	-0.602575	-0.573966	-0.600918	0.60426	0.584524	-0.526304	0.679087	-0.591643	0.697505	0.627923	0.489564	0.76748	-0.590666	-0.59842	-0.582057	-0.567567	0.592813	0.628722	0.764774	0.607752	0.63963	0.487806	-0.584754	-0.570729	0.589282	0.786667	-0.573664	0.507951	0.675072	0.594147	0.336631
Dodecanedioic acid	0.578503	0.624612	-0.608275	0.55719	0.620768	0.623637	-0.707394	-0.49736	0.629939	-0.673162	0.624081	0.63831	-0.696092	0.62327	-0.564482	0.615851	-0.522277	-0.654039	-0.769254	-0.617906	-0.760878	0.635801	0.566833	-0.224325	0.580336	-0.527204	0.628517	0.562594	0.62928	0.608309	-0.655959	-0.600493	-0.563817	-0.635384	0.566328	0.534027	0.543777	0.631944	0.64288	0.524273	-0.559324	-0.775804	0.610716	0.531756	-0.599137	0.635277	0.564041	0.632572	0.533587
Gracillin	-0.545987	-0.543265	0.52221	-0.531461	-0.550088	-0.559011	0.446108	0.706342	-0.566935	0.423585	-0.560404	-0.546614	0.450505	-0.525485	0.475635	-0.53665	0.631196	0.481456	0.36486	0.525073	0.387001	-0.564359	-0.562174	0.856632	-0.507543	0.577794	-0.542999	-0.508151	-0.544377	-0.530918	0.52003	0.447424	0.544058	0.355427	-0.511594	-0.501412	-0.520922	-0.566918	-0.506911	-0.510212	0.653899	0.226029	-0.511785	-0.509066	0.510691	-0.545653	-0.556946	-0.563349	-0.479072
Scopolin	-0.63435	-0.641648	0.529398	-0.624803	-0.657127	-0.654204	0.5725	0.585741	-0.664096	0.53126	-0.631085	-0.64015	0.65877	-0.662224	0.851819	-0.66952	0.720576	0.557521	0.671261	0.517041	0.772374	-0.662004	-0.608973	0.365938	-0.632731	0.60235	-0.656286	-0.622289	-0.638932	-0.645453	0.756561	0.785527	0.57144	0.87558	-0.623054	-0.607493	-0.611615	-0.660047	-0.649859	-0.587208	0.521903	0.7843	-0.644382	-0.612286	0.552167	-0.631336	-0.612255	-0.666451	-0.568887
1-(2,4-dihydroxyphenyl)-2-(3,5-dimethoxyphenyl)propan-1-one	-0.535925	-0.542729	0.52097	-0.525052	-0.544998	-0.556931	0.427986	0.715698	-0.562344	0.368059	-0.543789	-0.534629	0.407622	-0.52766	0.462899	-0.53695	0.644869	0.483587	0.350861	0.563195	0.385928	-0.556768	-0.551499	0.84014	-0.501966	0.575138	-0.542605	-0.499622	-0.53871	-0.534127	0.50344	0.441131	0.563698	0.338614	-0.498727	-0.493101	-0.523333	-0.559989	-0.508056	-0.492344	0.658304	0.263822	-0.495495	-0.511568	0.548078	-0.536027	-0.543764	-0.56062	-0.456471
Methyl-Hesperidin	-0.378652	-0.380462	0.415186	-0.371977	-0.383643	-0.392017	0.3138	0.503387	-0.394643	0.346278	-0.383467	-0.382331	0.316239	-0.364696	0.282479	-0.367421	0.434369	0.359341	0.224243	0.297783	0.189169	-0.390544	-0.395171	0.760267	-0.347301	0.490723	-0.37652	-0.349504	-0.374174	-0.373328	0.319778	0.350413	0.431839	0.216156	-0.353832	-0.34648	-0.385738	-0.395094	-0.347416	-0.355961	0.433358	0.0810554	-0.348783	-0.361671	0.35798	-0.376177	-0.418405	-0.391678	-0.315952
Petunidin-3-O-glucoside chloride	-0.561173	-0.565436	0.656722	-0.550778	-0.575941	-0.582527	0.624558	0.617857	-0.578972	0.446628	-0.558643	-0.551741	0.447669	-0.578592	0.295539	-0.576525	0.536576	0.676955	0.600961	0.83088	0.590337	-0.585485	-0.568512	0.439542	-0.556708	0.528823	-0.591222	-0.5427	-0.55406	-0.567072	0.479022	0.424624	0.674692	0.300163	-0.539876	-0.529449	-0.543669	-0.582157	-0.560386	-0.508285	0.684419	0.673383	-0.529402	-0.53606	0.782311	-0.550714	-0.533564	-0.572407	-0.498598
[truncated: 233 more columns]

## Sheet: WS_L.vs.WW_L_neg._corr
corr	Ganoderic acid C6	Asperulosid	Prostaglandin H2	Erythronolactone	11-Deoxy prostaglandin F2β	Eicosapentaenoic acid	Lupulin A	Saikosaponin B2	MAG (18:3)	9-Hydroxy-(10E,12Z,15Z)-Octadecatrienoic Acid	Heterophyllin B	Neohesperidin	Hirsuteine	4-(octyloxy)benzoic acid	Tussilagone	1,7-Dimethoxyxanthone	2-(1-benzothiophen-3-ylmethylene)-3,4-dihydronaphthalen-1(2H)-one	(±)-Abscisic acid	Tracheloside	Topotecan	6-Ketoprostaglandin F1α	Ethyl ferulate	Caffeic acid O-glucoside	(+/-)5-iPF2α-VI	Indole-3-pyruvic acid	17α-Hydroxypregnenolone	Cannabidiolic acid	MAG (18:4)	Dehydro-23-O-Acetylalisol B	Kaempferol-3-Galactoside-6''-Rhamnoside-3'''-Rhamnoside	2-Oxoglutaric acid	trans-Zeatin-riboside	Heteroclitin D	Abscisic Acid	Bilirubin	3-benzyl-1-butyl-4-hydroxy-1,2-dihydroquinolin-2-one	N-benzyl-N-methyl-N'-phenylurea	(+)-Anwulignan	Ptaquiloside	Pseuoginsenoside F11	tetranor-12(R)-HETE	Hexadecanedioic acid	Isoliquiritin apioside	Androsterone glucuronide
Ganoderic acid C6	1	0.690478	0.751295	-0.679697	0.755366	0.596965	-0.811748	-0.814348	0.758155	0.497955	-0.620825	-0.653099	0.720152	0.681016	0.872798	0.765749	-0.55121	0.662594	-0.471254	0.746365	0.627276	-0.654571	0.580857	0.30286	-0.544826	0.591891	0.648077	0.583155	0.603809	-0.41004	-0.537244	0.458734	-0.66596	0.667789	-0.424608	0.351473	-0.51711	0.599949	-0.468549	-0.58768	0.362581	0.59697	-0.478737	0.418323
Asperulosid	0.690478	1	0.704552	-0.464729	0.782864	0.675982	-0.771314	-0.733768	0.763313	0.7987	-0.517342	-0.628396	0.371507	0.749099	0.386785	0.537681	-0.425787	0.705072	-0.527173	0.822143	0.71841	-0.613934	0.632162	0.590347	-0.647084	0.555625	0.644012	0.657003	0.628156	-0.474542	-0.341873	0.697654	-0.760067	0.457561	-0.286132	0.725547	-0.564432	0.612034	-0.541711	-0.611023	0.706467	0.420768	-0.520323	0.462501
Prostaglandin H2	0.751295	0.704552	1	-0.435998	0.518403	0.636983	-0.857665	-0.950759	0.549519	0.81155	-0.525633	-0.529851	0.483893	0.771891	0.627975	0.585742	-0.601908	0.242069	-0.57746	0.609481	0.857934	-0.570299	0.147072	-0.0841723	-0.42398	0.695679	0.778888	0.817609	0.815233	-0.471779	-0.455345	0.831144	-0.535035	0.17848	-0.250536	0.671967	-0.285434	0.757117	-0.301792	-0.568043	0.688985	0.575513	-0.307076	0.239217
Erythronolactone	-0.679697	-0.464729	-0.435998	1	-0.536463	-0.677821	0.504549	0.456014	-0.529965	-0.143414	0.648603	0.470191	-0.718947	-0.251103	-0.469899	-0.414248	0.509183	-0.466199	0.603479	-0.365174	-0.143478	0.433404	-0.529219	-0.333684	0.588707	-0.280254	-0.263655	-0.198293	-0.31782	0.640165	0.737161	-0.186066	0.216685	-0.705039	0.741816	-0.138336	0.679336	-0.254569	0.696483	0.221054	0.0297132	-0.396995	0.385335	-0.348479
11-Deoxy prostaglandin F2β	0.755366	0.782864	0.518403	-0.536463	1	0.649594	-0.652084	-0.600759	0.978905	0.475082	-0.379157	-0.636593	0.635572	0.647986	0.460217	0.714205	-0.602511	0.783942	-0.424125	0.958179	0.415338	-0.570893	0.807419	0.675601	-0.474878	0.31735	0.593536	0.341785	0.472787	-0.371473	-0.159338	0.337639	-0.732334	0.743878	-0.0818439	0.247049	-0.468725	0.274195	-0.361276	-0.712728	0.33639	0.462063	-0.469103	0.602312
Eicosapentaenoic acid	0.596965	0.675982	0.636983	-0.677821	0.649594	1	-0.533015	-0.559404	0.66535	0.39638	-0.43555	-0.481728	0.653481	0.324181	0.371757	0.448825	-0.666808	0.453786	-0.539414	0.593962	0.29882	-0.535662	0.401665	0.338779	-0.637435	0.178796	0.478002	0.26368	0.588892	-0.422549	-0.541	0.325606	-0.48208	0.494506	-0.457257	0.325904	-0.751519	0.262396	-0.564368	-0.653005	0.180035	0.604913	-0.291862	0.504604
Lupulin A	-0.811748	-0.771314	-0.857665	0.504549	-0.652084	-0.533015	1	0.946302	-0.610139	-0.751372	0.581777	0.780889	-0.372397	-0.842587	-0.648369	-0.530313	0.546119	-0.557147	0.634198	-0.722043	-0.758605	0.790067	-0.425766	-0.143627	0.472328	-0.840951	-0.66407	-0.85141	-0.509907	0.489069	0.375727	-0.743103	0.743558	-0.347997	0.16964	-0.70777	0.355594	-0.673008	0.384675	0.605898	-0.709234	-0.502413	0.591931	-0.173986
Saikosaponin B2	-0.814348	-0.733768	-0.950759	0.456014	-0.600759	-0.559404	0.946302	1	-0.586389	-0.790868	0.544452	0.636093	-0.461477	-0.843685	-0.647236	-0.586735	0.507021	-0.385089	0.631852	-0.678566	-0.830231	0.721608	-0.314338	-0.0362295	0.433686	-0.791792	-0.739096	-0.852431	-0.676558	0.531222	0.417162	-0.78432	0.612633	-0.270132	0.200735	-0.674723	0.276002	-0.756333	0.272981	0.57947	-0.718124	-0.501874	0.454041	-0.235052
MAG (18:3)	0.758155	0.763313	0.549519	-0.529965	0.978905	0.66535	-0.610139	-0.586389	1	0.458599	-0.393827	-0.588724	0.707075	0.604427	0.509541	0.759543	-0.674349	0.703789	-0.414044	0.943026	0.439858	-0.467052	0.738989	0.633676	-0.455131	0.25325	0.637659	0.306692	0.562111	-0.332968	-0.132206	0.349268	-0.708021	0.683952	-0.0771753	0.196745	-0.436201	0.280309	-0.332782	-0.696946	0.298944	0.557552	-0.423854	0.606279
9-Hydroxy-(10E,12Z,15Z)-Octadecatrienoic Acid	0.497955	0.7987	0.81155	-0.143414	0.475082	0.39638	-0.751372	-0.790868	0.458599	1	-0.3684	-0.477967	0.0617875	0.899194	0.256758	0.37246	-0.332777	0.309647	-0.328322	0.62303	0.928014	-0.480856	0.202602	0.101378	-0.269987	0.756144	0.773519	0.904185	0.685941	-0.349719	-0.237838	0.947081	-0.569348	0.0794958	-0.0802412	0.89898	-0.114653	0.814364	-0.224789	-0.465699	0.956858	0.282902	-0.228433	0.197753
Heterophyllin B	-0.620825	-0.517342	-0.525633	0.648603	-0.379157	-0.43555	0.581777	0.544452	-0.393827	-0.3684	1	0.732905	-0.569121	-0.449844	-0.502819	-0.122734	0.240555	-0.278216	0.500512	-0.306397	-0.470064	0.198522	-0.160763	-0.164698	0.311551	-0.382908	-0.425713	-0.460932	-0.546438	0.277497	0.364444	-0.515853	0.374991	-0.272744	0.510583	-0.449536	0.344358	-0.427865	0.319668	-0.0539703	-0.318067	-0.551046	0.745083	0.247248
Neohesperidin	-0.653099	-0.628396	-0.529851	0.470191	-0.636593	-0.481728	0.780889	0.636093	-0.588724	-0.477967	0.732905	1	-0.362157	-0.658395	-0.495726	-0.168213	0.477107	-0.59651	0.366095	-0.657001	-0.465837	0.58825	-0.39223	-0.30509	0.191028	-0.587487	-0.59012	-0.591302	-0.313019	0.0733464	0.103064	-0.485454	0.804194	-0.341966	0.0750386	-0.535301	0.295523	-0.391	0.193655	0.423868	-0.473986	-0.668253	0.76162	0.120733
Hirsuteine	0.720152	0.371507	0.483893	-0.718947	0.635572	0.653481	-0.372397	-0.461477	0.707075	0.0617875	-0.569121	-0.362157	1	0.212758	0.618146	0.635114	-0.536104	0.287963	-0.511997	0.490122	0.188279	-0.190133	0.384254	0.271792	-0.431649	-0.0324706	0.378777	0.0193981	0.603544	-0.392147	-0.370971	0.0997117	-0.23378	0.586854	-0.409077	-0.153188	-0.447303	0.116452	-0.283421	-0.302651	-0.143261	0.574386	-0.372475	0.380204
4-(octyloxy)benzoic acid	0.681016	0.749099	0.771891	-0.251103	0.647986	0.324181	-0.842587	-0.843685	0.604427	0.899194	-0.449844	-0.658395	0.212758	1	0.428758	0.477102	-0.38315	0.472293	-0.294782	0.760289	0.876673	-0.584558	0.383561	0.179392	-0.166764	0.827585	0.82721	0.895854	0.589868	-0.310954	-0.187855	0.834934	-0.669222	0.303535	-0.0191759	0.748427	-0.0504067	0.778997	-0.133443	-0.50182	0.867822	0.344352	-0.354003	0.192112
Tussilagone	0.872798	0.386785	0.627975	-0.469899	0.460217	0.371757	-0.648369	-0.647236	0.509541	0.256758	-0.502819	-0.495726	0.618146	0.428758	1	0.700266	-0.51358	0.448637	-0.320321	0.492868	0.510728	-0.454799	0.275584	-0.00730148	-0.418909	0.459756	0.462204	0.443727	0.483057	-0.142415	-0.404775	0.290092	-0.563224	0.422767	-0.29153	0.149705	-0.377275	0.447162	-0.342011	-0.475255	0.157764	0.629557	-0.39037	0.194398
1,7-Dimethoxyxanthone	0.765749	0.537681	0.585742	-0.414248	0.714205	0.448825	-0.530313	-0.586735	0.759543	0.37246	-0.122734	-0.168213	0.635114	0.477102	0.700266	1	-0.567282	0.518774	-0.393437	0.713091	0.47859	-0.409331	0.564846	0.284002	-0.570823	0.273087	0.443447	0.294933	0.551441	-0.449348	-0.333978	0.284313	-0.447337	0.622658	-0.16078	0.0510555	-0.397931	0.330115	-0.423123	-0.660153	0.196748	0.297488	-0.114415	0.723397
2-(1-benzothiophen-3-ylmethylene)-3,4-dihydronaphthalen-1(2H)-one	-0.55121	-0.425787	-0.601908	0.509183	-0.602511	-0.666808	0.546119	0.507021	-0.674349	-0.332777	0.240555	0.477107	-0.536104	-0.38315	-0.51358	-0.567282	1	-0.317683	0.343217	-0.622566	-0.319052	0.38351	-0.264827	-0.054597	0.246566	-0.292314	-0.596063	-0.30513	-0.432978	0.190199	0.205056	-0.334636	0.525078	-0.342579	0.0187404	-0.147146	0.302957	-0.211993	0.308666	0.689417	-0.151869	-0.725494	0.102908	-0.367744
(±)-Abscisic acid	0.662594	0.705072	0.242069	-0.466199	0.783942	0.453786	-0.557147	-0.385089	0.703789	0.309647	-0.278216	-0.59651	0.287963	0.472293	0.448637	0.518774	-0.317683	1	-0.213847	0.762115	0.255638	-0.680401	0.885753	0.759591	-0.582502	0.38441	0.298644	0.297077	0.0922613	-0.217112	-0.2919	0.12512	-0.779965	0.785029	-0.239198	0.287797	-0.661155	0.240173	-0.59088	-0.637545	0.250147	0.264593	-0.47289	0.534346
Tracheloside	-0.471254	-0.527173	-0.57746	0.603479	-0.424125	-0.539414	0.634198	0.631852	-0.414044	-0.328322	0.500512	0.366095	-0.511997	-0.294782	-0.320321	-0.393437	0.343217	-0.213847	1	-0.333526	-0.296398	0.440923	-0.308046	-0.154138	0.687182	-0.287577	-0.108677	-0.319564	-0.37221	0.832578	0.361979	-0.422313	0.209165	-0.226335	0.285435	-0.324913	0.46005	-0.178013	0.461869	0.232189	-0.266019	-0.186872	0.619596	-0.165504
Topotecan	0.746365	0.822143	0.609481	-0.365174	0.958179	0.593962	-0.722043	-0.678566	0.943026	0.62303	-0.306397	-0.657001	0.490122	0.760289	0.492868	0.713091	-0.622566	0.762115	-0.333526	1	0.573605	-0.624333	0.721344	0.58016	-0.396844	0.455336	0.716826	0.503107	0.51517	-0.257336	-0.0812195	0.468422	-0.845194	0.596229	0.0527219	0.391436	-0.36264	0.414272	-0.271972	-0.808709	0.513282	0.514809	-0.410021	0.564251
6-Ketoprostaglandin F1α	0.627276	0.71841	0.857934	-0.143478	0.415338	0.29882	-0.758605	-0.830231	0.439858	0.928014	-0.470064	-0.465837	0.188279	0.876673	0.510728	0.47859	-0.319052	0.255638	-0.296398	0.573605	1	-0.399839	0.121581	-0.0120374	-0.245643	0.76439	0.800855	0.913568	0.770829	-0.267089	-0.253082	0.927691	-0.563541	0.0511173	-0.124101	0.802798	-0.0568121	0.882967	-0.168586	-0.392285	0.888155	0.397879	-0.264489	0.119505
Ethyl ferulate	-0.654571	-0.613934	-0.570299	0.433404	-0.570893	-0.535662	0.790067	0.721608	-0.467052	-0.480856	0.198522	0.58825	-0.190133	-0.584558	-0.454799	-0.409331	0.38351	-0.680401	0.440923	-0.624333	-0.399839	1	-0.596826	-0.291556	0.490831	-0.713877	-0.428219	-0.599051	-0.115521	0.427695	0.457758	-0.330177	0.66958	-0.454039	0.189047	-0.501661	0.499633	-0.496865	0.407105	0.739214	-0.453497	-0.312322	0.34684	-0.421339
Caffeic acid O-glucoside	0.580857	0.632162	0.147072	-0.529219	0.807419	0.401665	-0.425766	-0.314338	0.738989	0.202602	-0.160763	-0.39223	0.384254	0.383561	0.275584	0.564846	-0.264827	0.885753	-0.308046	0.721344	0.121581	-0.596826	1	0.870478	-0.542807	0.252175	0.237781	0.12922	0.0340503	-0.442379	-0.264769	0.0148524	-0.543542	0.818021	-0.234504	0.0959784	-0.551235	0.172297	-0.501321	-0.522259	0.131675	0.113257	-0.346149	0.707799
(+/-)5-iPF2α-VI	0.30286	0.590347	-0.0841723	-0.333684	0.675601	0.338779	-0.143627	-0.0362295	0.633676	0.101378	-0.164698	-0.30509	0.271792	0.179392	-0.00730148	0.284002	-0.054597	0.759591	-0.154138	0.58016	-0.0120374	-0.291556	0.870478	1	-0.434204	-0.0493466	0.122081	-0.0855821	0.0183145	-0.218631	-0.0277045	-0.0761623	-0.459106	0.61565	-0.167247	0.0564238	-0.491592	0.00431429	-0.367688	-0.306104	0.0610829	0.0861663	-0.369247	0.557199
Indole-3-pyruvic acid	-0.544826	-0.647084	-0.42398	0.588707	-0.474878	-0.637435	0.472328	0.433686	-0.455131	-0.269987	0.311551	0.191028	-0.431649	-0.166764	-0.418909	-0.570823	0.246566	-0.582502	0.687182	-0.396844	-0.245643	0.490831	-0.542807	-0.434204	1	-0.165725	0.0055235	-0.18686	-0.345371	0.6666	0.621849	-0.215424	0.344323	-0.546118	0.570992	-0.285744	0.890396	-0.172527	0.864913	0.43841	-0.138837	-0.0927753	0.415448	-0.544104
17α-Hydroxypregnenolone	0.591891	0.555625	0.695679	-0.280254	0.31735	0.178796	-0.840951	-0.791792	0.25325	0.756144	-0.382908	-0.587487	-0.0324706	0.827585	0.459756	0.273087	-0.292314	0.38441	-0.287577	0.455336	0.76439	-0.713877	0.252175	-0.0493466	-0.165725	1	0.637536	0.942707	0.283376	-0.330472	-0.384417	0.738554	-0.555219	0.138646	-0.157514	0.783996	-0.0728333	0.842725	-0.235657	-0.386805	0.791218	0.280161	-0.268593	0.0352022
Cannabidiolic acid	0.648077	0.644012	0.778888	-0.263655	0.593536	0.478002	-0.66407	-0.739096	0.637659	0.773519	-0.425713	-0.59012	0.378777	0.82721	0.462204	0.443447	-0.596063	0.298644	-0.108677	0.716826	0.800855	-0.428219	0.237781	0.122081	0.0055235	0.637536	1	0.737497	0.711374	-0.0782436	-0.163691	0.720242	-0.628714	0.187121	-0.0414971	0.572099	-0.00437968	0.779511	0.0105411	-0.542912	0.675567	0.694714	-0.122588	0.249183
MAG (18:4)	0.583155	0.657003	0.817609	-0.198293	0.341785	0.26368	-0.85141	-0.852431	0.306692	0.904185	-0.460932	-0.591302	0.0193981	0.895854	0.443727	0.294933	-0.30513	0.297077	-0.319564	0.503107	0.913568	-0.599051	0.12922	-0.0855821	-0.18686	0.942707	0.737497	1	0.5291	-0.297713	-0.319069	0.903104	-0.581828	0.0381617	-0.124113	0.891797	-0.0564998	0.88655	-0.191657	-0.392472	0.914669	0.344206	-0.306617	-0.00510964
Dehydro-23-O-Acetylalisol B	0.603809	0.628156	0.815233	-0.31782	0.472787	0.588892	-0.509907	-0.676558	0.562111	0.685941	-0.546438	-0.313019	0.603544	0.589868	0.483057	0.551441	-0.432978	0.0922613	-0.37221	0.51517	0.770829	-0.115521	0.0340503	0.0183145	-0.345371	0.283376	0.711374	0.5291	1	-0.286636	-0.313575	0.717139	-0.341501	0.166624	-0.294413	0.467288	-0.234202	0.586652	-0.201476	-0.333602	0.512942	0.521041	-0.210876	0.238246
Kaempferol-3-Galactoside-6''-Rhamnoside-3'''-Rhamnoside	-0.41004	-0.474542	-0.471779	0.640165	-0.371473	-0.422549	0.489069	0.531222	-0.332968	-0.349719	0.277497	0.0733464	-0.392147	-0.310954	-0.142415	-0.449348	0.190199	-0.217112	0.832578	-0.257336	-0.267089	0.427695	-0.442379	-0.218631	0.6666	-0.330472	-0.0782436	-0.297713	-0.286636	1	0.583539	-0.370036	-0.0325059	-0.395773	0.475823	-0.287173	0.434816	-0.294916	0.563631	0.151145	-0.25659	0.140864	0.24941	-0.440242
2-Oxoglutaric acid	-0.537244	-0.341873	-0.455345	0.737161	-0.159338	-0.541	0.375727	0.417162	-0.132206	-0.237838	0.364444	0.103064	-0.370971	-0.187855	-0.404775	-0.333978	0.205056	-0.2919	0.361979	-0.0812195	-0.253082	0.457758	-0.264769	-0.0277045	0.621849	-0.384417	-0.163691	-0.319069	-0.313575	0.583539	1	-0.22387	0.0161964	-0.514908	0.909354	-0.293189	0.689198	-0.467577	0.760955	0.18875	-0.0749859	-0.111632	-0.0127611	-0.394304
trans-Zeatin-riboside	0.458734	0.697654	0.831144	-0.186066	0.337639	0.325606	-0.743103	-0.78432	0.349268	0.947081	-0.515853	-0.485454	0.0997117	0.834934	0.290092	0.284313	-0.334636	0.12512	-0.422313	0.468422	0.927691	-0.330177	0.0148524	-0.0761623	-0.215424	0.738554	0.720242	0.903104	0.717139	-0.370036	-0.22387	1	-0.449916	-0.0618437	-0.110598	0.884758	-0.0251524	0.790374	-0.188509	-0.267507	0.918843	0.321963	-0.309134	-0.0279671
Heteroclitin D	-0.66596	-0.760067	-0.535035	0.216685	-0.732334	-0.48208	0.743558	0.612633	-0.708021	-0.569348	0.374991	0.804194	-0.23378	-0.669222	-0.563224	-0.447337	0.525078	-0.779965	0.209165	-0.845194	-0.563541	0.66958	-0.543542	-0.459106	0.344323	-0.555219	-0.628714	-0.581828	-0.341501	-0.0325059	0.0161964	-0.449916	1	-0.363039	-0.0937124	-0.530842	0.380211	-0.431435	0.264925	0.760084	-0.548688	-0.634416	0.551551	-0.244169
Abscisic Acid	0.667789	0.457561	0.17848	-0.705039	0.743878	0.494506	-0.347997	-0.270132	0.683952	0.0794958	-0.272744	-0.341966	0.586854	0.303535	0.422767	0.622658	-0.342579	0.785029	-0.226335	0.596229	0.0511173	-0.454039	0.818021	0.61565	-0.546118	0.138646	0.187121	0.0381617	0.166624	-0.395773	-0.514908	-0.0618437	-0.363039	1	-0.484929	-0.0603737	-0.658893	0.0775177	-0.621375	-0.442044	-0.0907435	0.124803	-0.234235	0.648715
Bilirubin	-0.424608	-0.286132	-0.250536	0.741816	-0.0818439	-0.457257	0.16964	0.200735	-0.0771753	-0.0802412	0.510583	0.0750386	-0.409077	-0.0191759	-0.29153	-0.16078	0.0187404	-0.239198	0.285435	0.0527219	-0.124101	0.189047	-0.234504	-0.167247	0.570992	-0.157514	-0.0414971	-0.124113	-0.294413	0.475823	0.909354	-0.110598	-0.0937124	-0.484929	1	-0.188682	0.681828	-0.343526	0.726801	-0.0920011	0.0658131	-0.0948939	0.0888557	-0.25262
3-benzyl-1-butyl-4-hydroxy-1,2-dihydroquinolin-2-one	0.351473	0.725547	0.671967	-0.138336	0.247049	0.325904	-0.70777	-0.674723	0.196745	0.89898	-0.449536	-0.535301	-0.153188	0.748427	0.149705	0.0510555	-0.147146	0.287797	-0.324913	0.391436	0.802798	-0.501661	0.0959784	0.0564238	-0.285744	0.783996	0.572099	0.891797	0.467288	-0.287173	-0.293189	0.884758	-0.530842	-0.0603737	-0.188682	1	-0.194285	0.766598	-0.304457	-0.289092	0.925239	0.22253	-0.348197	-0.0551355
N-benzyl-N-methyl-N'-phenylurea	-0.51711	-0.564432	-0.285434	0.679336	-0.468725	-0.751519	0.355594	0.276002	-0.436201	-0.114653	0.344358	0.295523	-0.447303	-0.0504067	-0.377275	-0.397931	0.302957	-0.661155	0.46005	-0.36264	-0.0568121	0.499633	-0.551235	-0.491592	0.890396	-0.0728333	-0.00437968	-0.0564998	-0.234202	0.434816	0.689198	-0.0251524	0.380211	-0.658893	0.681828	-0.194285	1	-0.0778949	0.886177	0.459371	0.0471143	-0.237787	0.349096	-0.514949
(+)-Anwulignan	0.599949	0.612034	0.757117	-0.254569	0.274195	0.262396	-0.673008	-0.756333	0.280309	0.814364	-0.427865	-0.391	0.116452	0.778997	0.447162	0.330115	-0.211993	0.240173	-0.178013	0.414272	0.882967	-0.496865	0.172297	0.00431429	-0.172527	0.842725	0.779511	0.88655	0.586652	-0.294916	-0.467577	0.790374	-0.431435	0.0775177	-0.343526	0.766598	-0.0778949	1	-0.194941	-0.29369	0.787749	0.36774	-0.0876757	0.172321
Ptaquiloside	-0.468549	-0.541711	-0.301792	0.696483	-0.361276	-0.564368	0.384675	0.272981	-0.332782	-0.224789	0.319668	0.193655	-0.283421	-0.133443	-0.342011	-0.423123	0.308666	-0.59088	0.461869	-0.271972	-0.168586	0.407105	-0.501321	-0.367688	0.864913	-0.235657	0.0105411	-0.191657	-0.201476	0.563631	0.760955	-0.188509	0.264925	-0.621375	0.726801	-0.304457	0.886177	-0.194941	1	0.319599	-0.0775858	-0.0626529	0.232398	-0.47097
Pseuoginsenoside F11	-0.58768	-0.611023	-0.568043	0.221054	-0.712728	-0.653005	0.605898	0.57947	-0.696946	-0.465699	-0.0539703	0.423868	-0.302651	-0.50182	-0.475255	-0.660153	0.689417	-0.637545	0.232189	-0.808709	-0.392285	0.739214	-0.522259	-0.306104	0.43841	-0.386805	-0.542912	-0.392472	-0.333602	0.151145	0.18875	-0.267507	0.760084	-0.442044	-0.0920011	-0.289092	0.459371	-0.29369	0.319599	1	-0.338763	-0.485306	0.102029	-0.64655
tetranor-12(R)-HETE	0.362581	0.706467	0.688985	0.0297132	0.33639	0.180035	-0.709234	-0.718124	0.298944	0.956858	-0.318067	-0.473986	-0.143261	0.867822	0.157764	0.196748	-0.151869	0.250147	-0.266019	0.513282	0.888155	-0.453497	0.131675	0.0610829	-0.138837	0.791218	0.675567	0.914669	0.512942	-0.25659	-0.0749859	0.918843	-0.548688	-0.0907435	0.0658131	0.925239	0.0471143	0.787749	-0.0775858	-0.338763	1	0.177538	-0.282122	0.0144277
Hexadecanedioic acid	0.59697	0.420768	0.575513	-0.396995	0.462063	0.604913	-0.502413	-0.501874	0.557552	0.282902	-0.551046	-0.668253	0.574386	0.344352	0.629557	0.297488	-0.725494	0.264593	-0.186872	0.514809	0.397879	-0.312322	0.113257	0.0861663	-0.0927753	0.280161	0.694714	0.344206	0.521041	0.140864	-0.111632	0.321963	-0.634416	0.124803	-0.0948939	0.22253	-0.237787	0.36774	-0.0626529	-0.485306	0.177538	1	-0.343633	0.0429676
Isoliquiritin apioside	-0.478737	-0.520323	-0.307076	0.385335	-0.469103	-0.291862	0.591931	0.454041	-0.423854	-0.228433	0.745083	0.76162	-0.372475	-0.354003	-0.39037	-0.114415	0.102908	-0.47289	0.619596	-0.410021	-0.264489	0.34684	-0.346149	-0.369247	0.415448	-0.268593	-0.122588	-0.306617	-0.210876	0.24941	-0.0127611	-0.309134	0.551551	-0.234235	0.0888557	-0.348197	0.349096	-0.0876757	0.232398	0.102029	-0.282122	-0.343633	1	0.242257
Androsterone glucuronide	0.418323	0.462501	0.239217	-0.348479	0.602312	0.504604	-0.173986	-0.235052	0.606279	0.197753	0.247248	0.120733	0.380204	0.192112	0.194398	0.723397	-0.367744	0.534346	-0.165504	0.564251	0.119505	-0.421339	0.707799	0.557199	-0.544104	0.0352022	0.249183	-0.00510964	0.238246	-0.440242	-0.394304	-0.0279671	-0.244169	0.648715	-0.25262	-0.0551355	-0.514949	0.172321	-0.47097	-0.64655	0.0144277	0.0429676	0.242257	1

## Sheet: WS_L.vs.WS_R_neg_corr
corr	3,4,5-trihydroxycyclohex-1-ene-1-carboxylic acid	20(R)-Ginsenoside Rh1	Astringin	Sorbic acid	Aloesin	Pseudoginsenoside-RT5	Suberosin	Perillic acid	D-(-)-Quinic acid	Sinapaldehyde glucoside	Bufalin	Sweroside	Tenuifoliside A	Epimedin B	Ascorbic acid	Skimmin	2,3-Dinor-8-epi-prostaglandin F2α	N-Acetyl-L-phenylalanine	Gluconolactone	Jasmonic acid	Phloridzin	Acetylharpagide	Oxypaeoniflorin	Sibiricose A6	Aempferol-3-O-rutinoside	Trehalose 6-phosphate	Dihydroroseoside	13,14-dihydro-15-keto-tetranor Prostaglandin D2	Kynurenic acid O-hexside	1,3,5-Trimethoxybenzene	Androsterone glucuronide	Bilobalide	PEtOH (18:2-20:5)	Maltotriitol	Cistanoside F	columbianetin acetate	L-Phenylalanine	O-p-Coumaroyl quinacyl quinic acid O-hexoside	Lysionotin	C-pentosyl-apigenin O-p-coumaroylhexoside	Benzoic acid	LPC 18:2	Asperulosid	Pseuoginsenoside F11	4-Oxoproline	Tricin O-malonylhexoside	Syringaldehyde	pteroside A	Salvianolic acid D
3,4,5-trihydroxycyclohex-1-ene-1-carboxylic acid	1	-0.934451	-0.953414	0.979468	-0.921798	-0.921171	-0.848926	-0.911623	0.950467	0.910435	-0.866491	-0.959386	0.948302	-0.920161	0.928299	0.953681	-0.899192	-0.9282	0.919432	-0.914297	-0.859726	0.886573	-0.880472	0.917528	-0.939331	0.887413	0.921841	-0.843257	0.834559	-0.928236	0.799317	0.953518	-0.908733	0.882405	-0.800558	-0.879036	-0.921356	-0.920181	0.602523	-0.920036	-0.836507	-0.895203	0.817742	-0.865988	-0.844916	-0.912315	-0.881526	-0.775532	0.816427
20(R)-Ginsenoside Rh1	-0.934451	1	0.96143	-0.93818	0.950737	0.963757	0.8925	0.930897	-0.935651	-0.918665	0.931723	0.97541	-0.923386	0.877559	-0.848868	-0.9481	0.890767	0.975842	-0.908297	0.931859	0.867664	-0.930662	0.841697	-0.92342	0.939878	-0.852764	-0.912071	0.90009	-0.884997	0.894435	-0.843576	-0.889112	0.905305	-0.871558	0.782797	0.916409	0.967576	0.962599	-0.686929	0.962405	0.844469	0.853971	-0.870179	0.933266	0.800967	0.944978	0.905001	0.780346	-0.904142
Astringin	-0.953414	0.96143	1	-0.957996	0.980901	0.938068	0.915761	0.936022	-0.954277	-0.942547	0.842446	0.996044	-0.943157	0.961256	-0.865646	-0.96726	0.951957	0.945628	-0.925398	0.919488	0.839061	-0.949616	0.922353	-0.94459	0.948801	-0.870541	-0.931728	0.865076	-0.905174	0.95743	-0.856857	-0.909022	0.90333	-0.8914	0.872952	0.937828	0.942995	0.956721	-0.699321	0.956561	0.916544	0.867888	-0.891019	0.932658	0.821448	0.927666	0.865115	0.868158	-0.926442
Sorbic acid	0.979468	-0.93818	-0.957996	1	-0.924994	-0.923489	-0.852729	-0.914579	0.971977	0.882258	-0.869763	-0.963959	0.947589	-0.928157	0.891521	0.963596	-0.904049	-0.938634	0.961947	-0.916912	-0.866238	0.932911	-0.888323	0.906945	-0.942976	0.840957	0.963891	-0.846243	0.893432	-0.929379	0.836049	0.938704	-0.903977	0.926182	-0.805348	-0.882975	-0.93162	-0.923953	0.652473	-0.92375	-0.836668	-0.90621	0.785723	-0.870004	-0.852529	-0.915305	-0.889966	-0.781667	0.86353
Aloesin	-0.921798	0.950737	0.980901	-0.924994	1	0.9467	0.951102	0.862336	-0.92129	-0.916143	0.80039	0.969232	-0.912688	0.907184	-0.837187	-0.934276	0.972844	0.930162	-0.89435	0.882082	0.818585	-0.920349	0.937216	-0.91844	0.903233	-0.844578	-0.901225	0.853873	-0.876183	0.917756	-0.8308	-0.870963	0.825535	-0.861924	0.858364	0.961023	0.942291	0.96063	-0.677821	0.960489	0.959646	0.82124	-0.863263	0.974181	0.782847	0.859092	0.835828	0.899787	-0.899172
Pseudoginsenoside-RT5	-0.921171	0.963757	0.938068	-0.923489	0.9467	1	0.895004	0.861441	-0.918409	-0.900486	0.904156	0.948421	-0.90823	0.854916	-0.839097	-0.93404	0.911157	0.986543	-0.890654	0.932614	0.949486	-0.917334	0.907497	-0.912174	0.944907	-0.844098	-0.889721	0.847719	-0.867031	0.910156	-0.831803	-0.877838	0.891487	-0.853441	0.812717	0.917227	0.993645	0.917161	-0.678603	0.916777	0.845888	0.901288	-0.856646	0.920715	0.86313	0.869439	0.942424	0.809729	-0.88875
Suberosin	-0.848926	0.8925	0.915761	-0.852729	0.951102	0.895004	1	0.800043	-0.84891	-0.840361	0.751494	0.892904	-0.839451	0.837281	-0.771248	-0.857305	0.875581	0.89117	-0.821719	0.740697	0.744135	-0.839363	0.899412	-0.840234	0.869618	-0.774219	-0.83037	0.899381	-0.805662	0.873335	-0.766958	-0.805426	0.76518	-0.795139	0.83261	0.996892	0.908226	0.892468	-0.624763	0.892374	0.881556	0.682301	-0.773872	0.918234	0.725134	0.813834	0.810271	0.889336	-0.826813
Perillic acid	-0.911623	0.930897	0.936022	-0.914579	0.862336	0.861441	0.800043	1	-0.913091	-0.895314	0.879114	0.952389	-0.899753	0.916648	-0.832577	-0.92733	0.792341	0.917803	-0.878735	0.907177	0.801507	-0.906159	0.762578	-0.889963	0.941435	-0.83619	-0.884751	0.837838	-0.858402	0.9014	-0.823714	-0.877533	0.96576	-0.843796	0.824434	0.835847	0.885465	0.864831	-0.67418	0.864637	0.739993	0.824692	-0.854658	0.81176	0.757764	0.990057	0.846518	0.744755	-0.880707
D-(-)-Quinic acid	0.950467	-0.935651	-0.954277	0.971977	-0.92129	-0.918409	-0.84891	-0.913091	1	0.870655	-0.868798	-0.960452	0.914676	-0.930773	0.850595	0.949382	-0.900009	-0.936721	0.966911	-0.915565	-0.857952	0.902894	-0.884398	0.88816	-0.938813	0.808637	0.936957	-0.846202	0.888963	-0.934487	0.843775	0.9719	-0.905134	0.913159	-0.798751	-0.879225	-0.935678	-0.92284	0.719621	-0.922609	-0.83184	-0.903312	0.773689	-0.866104	-0.849708	-0.915009	-0.88912	-0.775693	0.908671
Sinapaldehyde glucoside	0.910435	-0.918665	-0.942547	0.882258	-0.916143	-0.900486	-0.840361	-0.895314	0.870655	1	-0.842649	-0.946766	0.954145	-0.91783	0.782703	0.874845	-0.890949	-0.902341	0.879137	-0.885619	-0.827517	0.916535	-0.867135	0.957378	-0.920374	0.830006	0.902977	-0.828571	0.90205	-0.913567	0.740801	0.853394	-0.891746	0.884566	-0.79461	-0.868628	-0.893368	-0.909286	0.514731	-0.909086	-0.834958	-0.849405	0.901986	-0.856655	-0.824818	-0.894038	-0.85633	-0.77047	0.873979
Bufalin	-0.866491	0.931723	0.842446	-0.869763	0.80039	0.904156	0.751494	0.879114	-0.868798	-0.842649	1	0.878699	-0.857139	0.797022	-0.786098	-0.879445	0.734289	0.936501	-0.846347	0.871832	0.889022	-0.853721	0.730456	-0.856325	0.924525	-0.788536	-0.841309	0.893816	-0.820804	0.839512	-0.782967	-0.839867	0.914143	-0.806679	0.594182	0.793563	0.915787	0.872227	-0.636325	0.871949	0.617461	0.862158	-0.803204	0.749625	0.861753	0.92297	0.957524	0.539611	-0.834238
Sweroside	-0.959386	0.97541	0.996044	-0.963959	0.969232	0.948421	0.892904	0.952389	-0.960452	-0.946766	0.878699	1	-0.949261	0.954193	-0.870865	-0.973811	0.937567	0.960389	-0.931946	0.944419	0.863909	-0.956735	0.901775	-0.949807	0.959329	-0.875817	-0.937005	0.866475	-0.910826	0.952843	-0.862751	-0.915858	0.926944	-0.896546	0.854863	0.919718	0.95294	0.957447	-0.703543	0.957252	0.890255	0.890784	-0.898052	0.924173	0.83338	0.946669	0.886825	0.836862	-0.931126
Tenuifoliside A	0.948302	-0.923386	-0.943157	0.947589	-0.912688	-0.90823	-0.839451	-0.899753	0.914676	0.954145	-0.857139	-0.949261	1	-0.915638	0.863483	0.891373	-0.888732	-0.912026	0.950039	-0.897164	-0.848849	0.942282	-0.87165	0.898646	-0.929085	0.868722	0.95927	-0.835381	0.930725	-0.907958	0.826323	0.877886	-0.899967	0.925848	-0.79312	-0.869216	-0.900532	-0.909431	0.572211	-0.909219	-0.824074	-0.875686	0.83696	-0.854502	-0.84112	-0.902578	-0.874663	-0.768177	0.872132
Epimedin B	-0.920161	0.877559	0.961256	-0.928157	0.907184	0.854916	0.837281	0.916648	-0.930773	-0.91783	0.797022	0.954193	-0.915638	1	-0.82697	-0.938018	0.903887	0.877738	-0.904346	0.85967	0.796602	-0.91791	0.913812	-0.922235	0.940959	-0.834479	-0.906623	0.833485	-0.889912	0.980404	-0.827644	-0.895609	0.903623	-0.872257	0.822189	0.870477	0.869665	0.899239	-0.681601	0.899104	0.835001	0.874637	-0.867327	0.804025	0.869579	0.907183	0.845282	0.780985	-0.911744
Ascorbic acid	0.928299	-0.848868	-0.865646	0.891521	-0.837187	-0.839097	-0.771248	-0.832577	0.850595	0.782703	-0.786098	-0.870865	0.863483	-0.82697	1	0.895919	-0.815647	-0.833747	0.787945	-0.840023	-0.784912	0.776436	-0.794587	0.753125	-0.853162	0.970398	0.770389	-0.768496	0.675598	-0.844586	0.871385	0.840567	-0.836224	0.68339	-0.730148	-0.798439	-0.824203	-0.834042	0.712437	-0.834002	-0.764179	-0.808055	0.808666	-0.788008	-0.761273	-0.834032	-0.794966	-0.708762	0.728805
Skimmin	0.953681	-0.9481	-0.96726	0.963596	-0.934276	-0.93404	-0.857305	-0.92733	0.949382	0.874845	-0.879445	-0.973811	0.891373	-0.938018	0.895919	1	-0.913275	-0.948579	0.888234	-0.930673	-0.875625	0.922045	-0.89305	0.925414	-0.953029	0.876949	0.892226	-0.852638	0.842433	-0.951771	0.869173	0.907436	-0.916397	0.836899	-0.812728	-0.888425	-0.941864	-0.932849	0.754577	-0.93266	-0.84697	-0.907684	0.878147	-0.877523	-0.858295	-0.925173	-0.89577	-0.785354	0.891528
2,3-Dinor-8-epi-prostaglandin F2α	-0.899192	0.890767	0.951957	-0.904049	0.972844	0.911157	0.875581	0.792341	-0.900009	-0.890949	0.734289	0.937567	-0.888732	0.903887	-0.815647	-0.913275	1	0.872657	-0.876299	0.876552	0.808932	-0.898214	0.95557	-0.901404	0.855927	-0.82206	-0.879405	0.761013	-0.855577	0.905073	-0.807516	-0.850697	0.771152	-0.842286	0.816174	0.889674	0.892924	0.935629	-0.66248	0.935474	0.971023	0.859089	-0.846637	0.934507	0.80351	0.77973	0.793444	0.863128	-0.878173
N-Acetyl-L-phenylalanine	-0.9282	0.975842	0.945628	-0.938634	0.930162	0.986543	0.89117	0.917803	-0.936721	-0.902341	0.936501	0.960389	-0.912026	0.877738	-0.833747	-0.948579	0.872657	1	-0.907338	0.934293	0.940361	-0.930955	0.876736	-0.921501	0.972717	-0.831988	-0.908077	0.881004	-0.884856	0.924176	-0.835737	-0.896043	0.937967	-0.874298	0.821079	0.918204	0.995626	0.911712	-0.687863	0.911336	0.802037	0.894907	-0.851064	0.894867	0.861451	0.926976	0.957299	0.790736	-0.903369
Gluconolactone	0.919432	-0.908297	-0.925398	0.961947	-0.89435	-0.890654	-0.821719	-0.878735	0.966911	0.879137	-0.846347	-0.931946	0.950039	-0.904346	0.787945	0.888234	-0.876299	-0.907338	1	-0.883097	-0.835026	0.93248	-0.862094	0.867888	-0.909558	0.750606	0.984832	-0.822197	0.954273	-0.892715	0.809727	0.918872	-0.870683	0.973504	-0.766402	-0.85144	-0.90309	-0.899438	0.616446	-0.899169	-0.804623	-0.88155	0.720553	-0.839848	-0.834454	-0.883986	-0.868385	-0.747235	0.898199
Jasmonic acid	-0.914297	0.931859	0.919488	-0.916912	0.882082	0.932614	0.740697	0.907177	-0.915565	-0.885619	0.871832	0.944419	-0.897164	0.85967	-0.840023	-0.930673	0.876552	0.934293	-0.883097	1	0.916976	-0.913179	0.812586	-0.892361	0.905374	-0.842805	-0.878401	0.714013	-0.852286	0.871228	-0.829921	-0.874824	0.919412	-0.838955	0.805576	0.778082	0.921651	0.86811	-0.685521	0.867706	0.804063	0.94077	-0.86142	0.865081	0.802652	0.886025	0.865039	0.750368	-0.879023
Phloridzin	-0.859726	0.867664	0.839061	-0.866238	0.818585	0.949486	0.744135	0.801507	-0.857952	-0.827517	0.889022	0.863909	-0.848849	0.796602	-0.784912	-0.875625	0.808932	0.940361	-0.835026	0.916976	1	-0.862659	0.848283	-0.847884	0.920847	-0.787733	-0.827015	0.732897	-0.811925	0.873724	-0.78286	-0.828407	0.899896	-0.796372	0.742476	0.781926	0.941383	0.788541	-0.639996	0.787937	0.687868	0.948554	-0.798911	0.766731	0.909186	0.80407	0.955819	0.67781	-0.828826
Acetylharpagide	0.886573	-0.930662	-0.949616	0.932911	-0.920349	-0.917334	-0.839363	-0.906159	0.902894	0.916535	-0.853721	-0.956735	0.942282	-0.91791	0.776436	0.922045	-0.898214	-0.930955	0.93248	-0.913179	-0.862659	1	-0.874861	0.918073	-0.928999	0.797061	0.95828	-0.816988	0.970994	-0.910539	0.853123	0.81139	-0.891936	0.920881	-0.817944	-0.868466	-0.91899	-0.907054	0.661466	-0.906738	-0.83467	-0.88215	0.861977	-0.871548	-0.832216	-0.900147	-0.874573	-0.790674	0.94044
Oxypaeoniflorin	-0.880472	0.841697	0.922353	-0.888323	0.937216	0.907497	0.899412	0.762578	-0.884398	-0.867135	0.730456	0.901775	-0.87165	0.913812	-0.794587	-0.89305	0.95557	0.876736	-0.862094	0.812586	0.848283	-0.874861	1	-0.882594	0.894092	-0.797978	-0.861216	0.79155	-0.843109	0.948371	-0.790487	-0.847659	0.792302	-0.830902	0.826348	0.914895	0.902141	0.877034	-0.648939	0.87677	0.897496	0.860621	-0.812573	0.855162	0.884518	0.758338	0.85235	0.849418	-0.863048
Sibiricose A6	0.917528	-0.92342	-0.94459	0.906945	-0.91844	-0.912174	-0.840234	-0.889963	0.88816	0.957378	-0.856325	-0.949807	0.898646	-0.922235	0.753125	0.925414	-0.901404	-0.921501	0.867888	-0.892361	-0.847884	0.918073	-0.882594	1	-0.928375	0.766579	0.90549	-0.833416	0.880715	-0.928287	0.69524	0.874087	-0.883317	0.891939	-0.781731	-0.870154	-0.916571	-0.918646	0.517071	-0.918429	-0.834608	-0.878113	0.872154	-0.856561	-0.849618	-0.889309	-0.875426	-0.758351	0.85755
Aempferol-3-O-rutinoside	-0.939331	0.939878	0.948801	-0.942976	0.903233	0.944907	0.869618	0.941435	-0.938813	-0.920374	0.924525	0.959329	-0.929085	0.940959	-0.853162	-0.953029	0.855927	0.972717	-0.909558	0.905374	0.920847	-0.928999	0.894092	-0.928375	1	-0.857477	-0.909935	0.89625	-0.889046	0.974112	-0.844918	-0.909566	0.972973	-0.874005	0.817599	0.904956	0.961339	0.894171	-0.68848	0.893847	0.763866	0.908943	-0.872298	0.820892	0.915434	0.950056	0.963976	0.756773	-0.908342
Trehalose 6-phosphate	0.887413	-0.852764	-0.870541	0.840957	-0.844578	-0.844098	-0.774219	-0.83619	0.808637	0.830006	-0.788536	-0.875817	0.868722	-0.834479	0.970398	0.876949	-0.82206	-0.831988	0.750606	-0.842805	-0.787733	0.797061	-0.797978	0.766579	-0.857477	1	0.739369	-0.770321	0.695289	-0.852383	0.898454	0.779613	-0.845209	0.646334	-0.736629	-0.801507	-0.820351	-0.837876	0.739479	-0.837813	-0.772041	-0.797477	0.903021	-0.792184	-0.765619	-0.836596	-0.796527	-0.713257	0.777219
Dihydroroseoside	0.921841	-0.912071	-0.931728	0.963891	-0.901225	-0.889721	-0.83037	-0.884751	0.936957	0.902977	-0.841309	-0.937005	0.95927	-0.906623	0.770389	0.892226	-0.879405	-0.908077	0.984832	-0.878401	-0.827015	0.95828	-0.861216	0.90549	-0.909935	0.739369	1	-0.824029	0.967497	-0.889637	0.771873	0.884614	-0.866159	0.987746	-0.77796	-0.858803	-0.899576	-0.902705	0.545181	-0.902453	-0.814216	-0.868945	0.740908	-0.848375	-0.82338	-0.887104	-0.859832	-0.759321	0.877838
13,14-dihydro-15-keto-tetranor Prostaglandin D2	-0.843257	0.90009	0.865076	-0.846243	0.853873	0.847719	0.899381	0.837838	-0.846202	-0.828571	0.893816	0.866475	-0.835381	0.833485	-0.768496	-0.852638	0.761013	0.881004	-0.822197	0.714013	0.732897	-0.816988	0.79155	-0.833416	0.89625	-0.770321	-0.824029	1	-0.800396	0.861072	-0.765468	-0.814223	0.818057	-0.786853	0.620244	0.918691	0.875002	0.908238	-0.62406	0.908266	0.700443	0.70382	-0.77018	0.781006	0.803564	0.895269	0.882985	0.634706	-0.818189
Kynurenic acid O-hexside	0.834559	-0.884997	-0.905174	0.893432	-0.876183	-0.867031	-0.805662	-0.858402	0.888963	0.90205	-0.820804	-0.910826	0.930725	-0.889912	0.675598	0.842433	-0.855577	-0.884856	0.954273	-0.852286	-0.811925	0.970994	-0.843109	0.880715	-0.889046	0.695289	0.967497	-0.800396	1	-0.87133	0.786362	0.801466	-0.846688	0.959145	-0.7591	-0.834047	-0.876188	-0.874428	0.58115	-0.874098	-0.786461	-0.842344	0.772273	-0.819719	-0.813677	-0.860688	-0.845577	-0.737181	0.93373
1,3,5-Trimethoxybenzene	-0.928236	0.894435	0.95743	-0.929379	0.917756	0.910156	0.873335	0.9014	-0.934487	-0.913567	0.839512	0.952843	-0.907958	0.980404	-0.844586	-0.951771	0.905073	0.924176	-0.892715	0.871228	0.873724	-0.910539	0.948371	-0.928287	0.974112	-0.852383	-0.889637	0.861072	-0.87133	1	-0.837654	-0.90768	0.925259	-0.853855	0.833887	0.905269	0.923639	0.894851	-0.704697	0.894605	0.821948	0.902888	-0.878216	0.814746	0.921639	0.899835	0.912957	0.791979	-0.910888
Androsterone glucuronide	0.799317	-0.843576	-0.856857	0.836049	-0.8308	-0.831803	-0.766958	-0.823714	0.843775	0.740801	-0.782967	-0.862751	0.826323	-0.827644	0.871385	0.869173	-0.807516	-0.835737	0.809727	-0.829921	-0.78286	0.853123	-0.790487	0.69524	-0.844918	0.898454	0.771873	-0.765468	0.786362	-0.837654	1	0.735074	-0.82171	0.681648	-0.726049	-0.793403	-0.827046	-0.825997	0.917191	-0.825803	-0.749915	-0.79432	0.835976	-0.783174	-0.760562	-0.826705	-0.799544	-0.70721	0.896196
Bilobalide	0.953518	-0.889112	-0.909022	0.938704	-0.870963	-0.877838	-0.805426	-0.877533	0.9719	0.853394	-0.839867	-0.915858	0.877886	-0.895609	0.840567	0.907436	-0.850697	-0.896043	0.918872	-0.874824	-0.828407	0.81139	-0.847659	0.874087	-0.909566	0.779613	0.884614	-0.814223	0.801466	-0.90768	0.735074	1	-0.884918	0.875856	-0.758065	-0.837126	-0.896714	-0.875232	0.605193	-0.875039	-0.778217	-0.877218	0.717157	-0.808009	-0.831295	-0.880812	-0.862586	-0.724974	0.811541
PEtOH (18:2-20:5)	-0.908733	0.905305	0.90333	-0.903977	0.825535	0.891487	0.76518	0.96576	-0.905134	-0.891746	0.914143	0.926944	-0.899967	0.903623	-0.836224	-0.916397	0.771152	0.937967	-0.870683	0.919412	0.899896	-0.891936	0.792302	-0.883317	0.972973	-0.845209	-0.866159	0.818057	-0.846688	0.925259	-0.82171	-0.884918	1	-0.829701	0.803214	0.809468	0.910142	0.820196	-0.669792	0.819816	0.673122	0.896154	-0.855752	0.750931	0.856982	0.961003	0.923123	0.694341	-0.872676
Maltotriitol	0.882405	-0.871558	-0.8914	0.926182	-0.861924	-0.853441	-0.795139	-0.843796	0.913159	0.884566	-0.806679	-0.896546	0.925848	-0.872257	0.68339	0.836899	-0.842286	-0.874298	0.973504	-0.838955	-0.796372	0.920881	-0.830902	0.891939	-0.874005	0.646334	0.987746	-0.786853	0.959145	-0.853855	0.681648	0.875856	-0.829701	1	-0.746221	-0.822706	-0.868945	-0.861987	0.453527	-0.861697	-0.775569	-0.84003	0.670954	-0.809245	-0.797152	-0.846067	-0.830622	-0.726412	0.844283
Cistanoside F	-0.800558	0.782797	0.872952	-0.805348	0.858364	0.812717	0.83261	0.824434	-0.798751	-0.79461	0.594182	0.854863	-0.79312	0.822189	-0.730148	-0.812728	0.816174	0.821079	-0.766402	0.805576	0.742476	-0.817944	0.826348	-0.781731	0.817599	-0.736629	-0.77796	0.620244	-0.7591	0.833887	-0.726049	-0.758065	0.803214	-0.746221	1	0.838487	0.822065	0.707504	-0.593124	0.707116	0.835828	0.706563	-0.748115	0.839104	0.6134	0.763176	0.684047	0.963923	-0.78282
columbianetin acetate	-0.879036	0.916409	0.937828	-0.882975	0.961023	0.917227	0.996892	0.835847	-0.879225	-0.868628	0.793563	0.919718	-0.869216	0.870477	-0.798439	-0.888425	0.889674	0.918204	-0.85144	0.778082	0.781926	-0.868466	0.914895	-0.870154	0.904956	-0.801507	-0.858803	0.918691	-0.834047	0.905269	-0.793403	-0.837126	0.809468	-0.822706	0.838487	1	0.931141	0.912882	-0.64651	0.912763	0.879572	0.730228	-0.803694	0.918577	0.770086	0.850441	0.848659	0.879427	-0.85519
L-Phenylalanine	-0.921356	0.967576	0.942995	-0.93162	0.942291	0.993645	0.908226	0.885465	-0.935678	-0.893368	0.915787	0.95294	-0.900532	0.869665	-0.824203	-0.941864	0.892924	0.995626	-0.90309	0.921651	0.941383	-0.91899	0.902141	-0.916571	0.961339	-0.820351	-0.899576	0.875002	-0.876188	0.923639	-0.827046	-0.896714	0.910142	-0.868945	0.822065	0.931141	1	0.914733	-0.688295	0.914351	0.826483	0.89147	-0.83827	0.908896	0.865263	0.895499	0.95294	0.809303	-0.899941
O-p-Coumaroyl quinacyl quinic acid O-hexoside	-0.920181	0.962599	0.956721	-0.923953	0.96063	0.917161	0.892468	0.864831	-0.92284	-0.909286	0.872227	0.957447	-0.909431	0.899239	-0.834042	-0.932849	0.935629	0.911712	-0.899438	0.86811	0.788541	-0.907054	0.877034	-0.918646	0.894171	-0.837876	-0.902705	0.908238	-0.874428	0.894851	-0.825997	-0.875232	0.820196	-0.861987	0.707504	0.912882	0.914733	1	-0.67445	0.999999	0.892399	0.829507	-0.858501	0.922128	0.81193	0.889629	0.854442	0.749216	-0.893355
Lysionotin	0.602523	-0.686929	-0.699321	0.652473	-0.677821	-0.678603	-0.624763	-0.67418	0.719621	0.514731	-0.636325	-0.703543	0.572211	-0.681601	0.712437	0.754577	-0.66248	-0.687863	0.616446	-0.685521	-0.639996	0.661466	-0.648939	0.517071	-0.68848	0.739479	0.545181	-0.62406	0.58115	-0.704697	0.917191	0.605193	-0.669792	0.453527	-0.593124	-0.64651	-0.688295	-0.67445	1	-0.674278	-0.614392	-0.653475	0.708464	-0.639234	-0.621195	-0.674787	-0.653551	-0.579089	0.803692
C-pentosyl-apigenin O-p-coumaroylhexoside	-0.920036	0.962405	0.956561	-0.92375	0.960489	0.916777	0.892374	0.864637	-0.922609	-0.909086	0.871949	0.957252	-0.909219	0.899104	-0.834002	-0.93266	0.935474	0.911336	-0.899169	0.867706	0.787937	-0.906738	0.87677	-0.918429	0.893847	-0.837813	-0.902453	0.908266	-0.874098	0.894605	-0.825803	-0.875039	0.819816	-0.861697	0.707116	0.912763	0.914351	0.999999	-0.674278	1	0.892352	0.829051	-0.858341	0.921982	0.811568	0.889483	0.854026	0.748967	-0.893045
Benzoic acid	-0.836507	0.844469	0.916544	-0.836668	0.959646	0.845888	0.881556	0.739993	-0.83184	-0.834958	0.617461	0.890255	-0.824074	0.835001	-0.764179	-0.84697	0.971023	0.802037	-0.804623	0.804063	0.687868	-0.83467	0.897496	-0.834608	0.763866	-0.772041	-0.814216	0.700443	-0.786461	0.821948	-0.749915	-0.778217	0.673122	-0.775569	0.835828	0.879572	0.826483	0.892399	-0.614392	0.892352	1	0.726387	-0.791091	0.9563	0.647869	0.714968	0.665807	0.917559	-0.812724
LPC 18:2	-0.895203	0.853971	0.867888	-0.90621	0.82124	0.901288	0.682301	0.824692	-0.903312	-0.849405	0.862158	0.890784	-0.875686	0.874637	-0.808055	-0.907684	0.859089	0.894907	-0.88155	0.94077	0.948554	-0.88215	0.860621	-0.878113	0.908943	-0.797477	-0.868945	0.70382	-0.842344	0.902888	-0.79432	-0.877218	0.896154	-0.84003	0.706563	0.730228	0.89147	0.829507	-0.653475	0.829051	0.726387	1	-0.809729	0.744699	0.932961	0.81944	0.911541	0.637872	-0.85309
Asperulosid	0.817742	-0.870179	-0.891019	0.785723	-0.863263	-0.856646	-0.773872	-0.854658	0.773689	0.901986	-0.803204	-0.898052	0.83696	-0.867327	0.808666	0.878147	-0.846637	-0.851064	0.720553	-0.86142	-0.798911	0.861977	-0.812573	0.872154	-0.872298	0.903021	0.740908	-0.77018	0.772273	-0.878216	0.835976	0.717157	-0.855752	0.670954	-0.748115	-0.803694	-0.83827	-0.858501	0.708464	-0.858341	-0.791091	-0.809729	1	-0.805976	-0.784628	-0.848867	-0.80836	-0.717301	0.867214
Pseuoginsenoside F11	-0.865988	0.933266	0.932658	-0.870004	0.974181	0.920715	0.918234	0.81176	-0.866104	-0.856655	0.749625	0.924173	-0.854502	0.804025	-0.788008	-0.877523	0.934507	0.894867	-0.839848	0.865081	0.766731	-0.871548	0.855162	-0.856561	0.820892	-0.792184	-0.848375	0.781006	-0.819719	0.814746	-0.783174	-0.808009	0.750931	-0.809245	0.839104	0.918577	0.908896	0.922128	-0.639234	0.921982	0.9563	0.744699	-0.805976	1	0.65477	0.801917	0.755548	0.904383	-0.84154
4-Oxoproline	-0.844916	0.800967	0.821448	-0.852529	0.782847	0.86313	0.725134	0.757764	-0.849708	-0.824818	0.861753	0.83338	-0.84112	0.869579	-0.761273	-0.858295	0.80351	0.861451	-0.834454	0.802652	0.909186	-0.832216	0.884518	-0.849618	0.915434	-0.765619	-0.82338	0.803564	-0.813677	0.921639	-0.760562	-0.831295	0.856982	-0.797152	0.6134	0.770086	0.865263	0.81193	-0.621195	0.811568	0.647869	0.932961	-0.784628	0.65477	1	0.786859	0.948534	0.559054	-0.825894
Tricin O-malonylhexoside	-0.912315	0.944978	0.927666	-0.915305	0.859092	0.869439	0.813834	0.990057	-0.915009	-0.894038	0.92297	0.946669	-0.902578	0.907183	-0.834032	-0.925173	0.77973	0.926976	-0.883986	0.886025	0.80407	-0.900147	0.758338	-0.889309	0.950056	-0.836596	-0.887104	0.895269	-0.860688	0.899835	-0.826705	-0.880812	0.961003	-0.846067	0.763176	0.850441	0.895499	0.889629	-0.674787	0.889483	0.714968	0.81944	-0.848867	0.801917	0.786859	1	0.87978	0.694421	-0.880709
Syringaldehyde	-0.881526	0.905001	0.865115	-0.889966	0.835828	0.942424	0.810271	0.846518	-0.88912	-0.85633	0.957524	0.886825	-0.874663	0.845282	-0.794966	-0.89577	0.793444	0.957299	-0.868385	0.865039	0.955819	-0.874573	0.85235	-0.875426	0.963976	-0.796527	-0.859832	0.882985	-0.845577	0.912957	-0.799544	-0.862586	0.923123	-0.830622	0.684047	0.848659	0.95294	0.854442	-0.653551	0.854026	0.665807	0.911541	-0.80836	0.755548	0.948534	0.87978	1	0.63034	-0.85977
pteroside A	-0.775532	0.780346	0.868158	-0.781667	0.899787	0.809729	0.889336	0.744755	-0.775693	-0.77047	0.539611	0.836862	-0.768177	0.780985	-0.708762	-0.785354	0.863128	0.790736	-0.747235	0.750368	0.67781	-0.790674	0.849418	-0.758351	0.756773	-0.713257	-0.759321	0.634706	-0.737181	0.791979	-0.70721	-0.724974	0.694341	-0.726412	0.963923	0.879427	0.809303	0.749216	-0.579089	0.748967	0.917559	0.637872	-0.717301	0.904383	0.559054	0.694421	0.63034	1	-0.761185
Salvianolic acid D	0.816427	-0.904142	-0.926442	0.86353	-0.899172	-0.88875	-0.826813	-0.880707	0.908671	0.873979	-0.834238	-0.931126	0.872132	-0.911744	0.728805	0.891528	-0.878173	-0.903369	0.898199	-0.879023	-0.828826	0.94044	-0.863048	0.85755	-0.908342	0.777219	0.877838	-0.818189	0.93373	-0.910888	0.896196	0.811541	-0.872676	0.844283	-0.78282	-0.85519	-0.899941	-0.893355	0.803692	-0.893045	-0.812724	-0.85309	0.867214	-0.84154	-0.825894	-0.880709	-0.85977	-0.761185	1
Eriodictyol O-malonylhexoside	0.794476	-0.85845	-0.877286	0.81017	-0.852065	-0.839231	-0.780227	-0.831065	0.814844	0.941272	-0.793471	-0.882689	0.864348	-0.863092	0.574298	0.803097	-0.829723	-0.854817	0.851341	-0.819419	-0.774983	0.908273	-0.811426	0.945075	-0.85939	0.626275	0.890553	-0.773034	0.931108	-0.851437	0.623347	0.771839	-0.819557	0.905388	-0.732354	-0.807422	-0.847978	-0.849955	0.429876	-0.849654	-0.768169	-0.798497	0.807715	-0.79546	-0.779974	-0.830161	-0.810384	-0.708167	0.872651
Biliverdin	-0.819232	0.862026	0.880873	-0.823775	0.921157	0.898641	0.986144	0.768269	-0.82069	-0.802742	0.730321	0.859299	-0.804466	0.793654	-0.745679	-0.830581	0.840374	0.891845	-0.788851	0.730093	0.776349	-0.811533	0.891236	-0.807344	0.861084	-0.746393	-0.79473	0.854524	-0.771788	0.854602	-0.743527	-0.781222	0.761261	-0.7626	0.856946	0.981256	0.912429	0.831189	-0.612323	0.830956	0.842864	0.67622	-0.74108	0.893832	0.717348	0.775313	0.815804	0.900062	-0.797595
Paederoside	-0.877941	0.861055	0.94369	-0.893679	0.901754	0.885988	0.81476	0.896978	-0.896381	-0.895988	0.747819	0.939875	-0.887187	0.944726	-0.788455	-0.915598	0.90178	0.894871	-0.870539	0.911817	0.860472	-0.927942	0.908676	-0.896653	0.92172	-0.812452	-0.875768	0.712091	-0.880943	0.947362	-0.827085	-0.84308	0.906525	-0.841953	0.929296	0.843314	0.890439	0.824233	-0.692704	0.82383	0.848838	0.888204	-0.87126	0.835621	0.817359	0.856139	0.825059	0.870524	-0.9142
7-O-Methylmangiferin	0.874356	-0.926597	-0.964124	0.911305	-0.935515	-0.896443	-0.858862	-0.909334	0.945544	0.911088	-0.832322	-0.96388	0.910578	-0.951075	0.765056	0.920152	-0.917203	-0.912264	0.936456	-0.892436	-0.813875	0.953353	-0.890229	0.901976	-0.922547	0.79121	0.923854	-0.841349	0.949134	-0.935324	0.871388	0.869006	-0.881388	0.896429	-0.811538	-0.885761	-0.909096	-0.931503	0.750873	-0.931281	-0.863255	-0.862101	0.86101	-0.876367	-0.826119	-0.906278	-0.852877	-0.798976	0.986215
Bilirubin	-0.839642	0.90854	0.904255	-0.844281	0.946499	0.897537	0.993496	0.795318	-0.841811	-0.828303	0.771919	0.886502	-0.830123	0.802762	-0.764023	-0.847651	0.860317	0.89358	-0.815822	0.742711	0.733843	-0.830663	0.863416	-0.827473	0.852494	-0.76538	-0.823356	0.907817	-0.797044	0.839219	-0.762607	-0.794571	0.750289	-0.787141	0.797706	0.988948	0.909162	0.902871	-0.621839	0.902801	0.871895	0.6634	-0.761874	0.932192	0.694865	0.816284	0.80461	0.865014	-0.817618
2,4,6-Trihydroxyacetophenone	-0.890354	0.927484	0.93386	-0.88305	0.930176	0.943387	0.870209	0.893103	-0.883773	-0.873883	0.794382	0.938251	-0.870945	0.836036	-0.830854	-0.904612	0.87952	0.941309	-0.838055	0.934518	0.872046	-0.884417	0.845909	-0.863856	0.896601	-0.842528	-0.838447	0.740631	-0.814132	0.868147	-0.817929	-0.842988	0.884894	-0.796365	0.932282	0.885173	0.939933	0.843974	-0.680732	0.843584	0.8676	0.822777	-0.8496	0.934299	0.713301	0.862229	0.82403	0.909596	-0.858616
Dihydroartemisinin	-0.825629	0.847184	0.773499	-0.833231	0.736964	0.891062	0.663541	0.77193	-0.832545	-0.783003	0.952173	0.811841	-0.812452	0.753211	-0.749369	-0.836848	0.720996	0.897965	-0.814342	0.857018	0.949928	-0.808763	0.756151	-0.810181	0.891975	-0.743938	-0.797523	0.785363	-0.779031	0.82392	-0.746123	-0.812582	0.873151	-0.770215	0.546891	0.711809	0.89016	0.791965	-0.611749	0.791498	0.562639	0.924618	-0.747805	0.666461	0.929335	0.810876	0.968667	0.478948	-0.789993
Plantamajoside	0.950395	-0.87995	-0.917091	0.932528	-0.881063	-0.875819	-0.803197	-0.875574	0.932281	0.882411	-0.801803	-0.920567	0.867974	-0.899003	0.789671	0.912753	-0.868783	-0.891892	0.887302	-0.882303	-0.824734	0.836014	-0.857193	0.938055	-0.899919	0.734508	0.893946	-0.769503	0.807064	-0.905347	0.649408	0.963507	-0.872024	0.893145	-0.804648	-0.832634	-0.891144	-0.861551	0.492619	-0.861325	-0.808989	-0.873324	0.737074	-0.824629	-0.806667	-0.862112	-0.833287	-0.768284	0.778723
Secoisolariciresinol diglucoside	0.83476	-0.860272	-0.877157	0.881347	-0.847404	-0.844586	-0.778405	-0.836489	0.881129	0.892301	-0.802019	-0.884094	0.948118	-0.860105	0.69543	0.796109	-0.825653	-0.857636	0.962018	-0.834677	-0.795352	0.933929	-0.814802	0.828224	-0.865641	0.708543	0.959094	-0.774902	0.981702	-0.839783	0.78065	0.808933	-0.834832	0.953781	-0.739834	-0.806627	-0.848485	-0.844432	0.545763	-0.844105	-0.757317	-0.824205	0.72769	-0.793905	-0.791644	-0.840206	-0.825653	-0.715553	0.898701
D(+)-Phenyllactic acid	-0.907691	0.91171	0.891562	-0.924771	0.856917	0.895172	0.765184	0.844782	-0.919627	-0.878833	0.93407	0.910888	-0.90126	0.890659	-0.79648	-0.914303	0.857122	0.904128	-0.91513	0.873746	0.867112	-0.897807	0.845389	-0.908967	0.918654	-0.783925	-0.912269	0.874756	-0.884562	0.901058	-0.789227	-0.886332	0.867723	-0.885702	0.600756	0.807543	0.89816	0.933862	-0.628933	0.933686	0.734756	0.926064	-0.805353	0.774641	0.931106	0.881127	0.931288	0.579982	-0.87152
Ajugol	0.758139	-0.861237	-0.884226	0.819672	-0.856227	-0.834945	-0.787377	-0.840917	0.857807	0.810084	-0.789263	-0.887624	0.759478	-0.874392	0.601463	0.881372	-0.836395	-0.864309	0.824272	-0.82471	-0.767818	0.900232	-0.816363	0.885427	-0.858932	0.62968	0.834149	-0.782336	0.878841	-0.871016	0.754939	0.767657	-0.809942	0.817789	-0.7357	-0.81403	-0.861978	-0.858363	0.712589	-0.858082	-0.77623	-0.803651	0.805065	-0.801651	-0.774497	-0.838236	-0.807031	-0.71703	0.936949
Euphorbiasteroid	0.919112	-0.834807	-0.853605	0.931175	-0.822866	-0.820084	-0.761104	-0.813591	0.880324	0.838803	-0.776025	-0.858827	0.952479	-0.826392	0.831393	0.810013	-0.802575	-0.827528	0.941532	-0.811733	-0.769903	0.854318	-0.791949	0.790644	-0.841168	0.772429	0.943109	-0.758176	0.863587	-0.81111	0.734488	0.863518	-0.811159	0.921279	-0.716549	-0.788077	-0.817271	-0.822857	0.454367	-0.822682	-0.741295	-0.8097	0.644504	-0.772276	-0.764052	-0.818699	-0.795051	-0.696667	0.741593
Tretinoin	-0.813809	0.740682	0.827008	-0.825515	0.782357	0.747504	0.609723	0.724412	-0.830092	-0.806085	0.692307	0.828885	-0.812174	0.889842	-0.734729	-0.835367	0.874712	0.72707	-0.815531	0.81433	0.742309	-0.816207	0.839797	-0.823861	0.784032	-0.742524	-0.805663	0.633132	-0.795243	0.857033	-0.742795	-0.793154	0.742228	-0.774464	0.599086	0.653243	0.730353	0.823298	-0.621092	0.823168	0.765427	0.901691	-0.783675	0.677868	0.857092	0.716602	0.738595	0.577066	-0.81638
α,α-Trehalose	-0.957318	0.983863	0.990878	-0.95548	0.971456	0.941224	0.90272	0.943937	-0.950276	-0.943843	0.886565	0.994663	-0.943681	0.937901	-0.874581	-0.966049	0.931171	0.952037	-0.919863	0.924883	0.834654	-0.94073	0.88328	-0.944023	0.944879	-0.879573	-0.92626	0.893195	-0.894472	0.934054	-0.853677	-0.908644	0.905324	-0.883195	0.818296	0.926917	0.944707	0.976397	-0.691516	0.976287	0.891543	0.860768	-0.895101	0.932863	0.812843	0.947911	0.876066	0.81693	-0.915076
Sorbitan monostearate	0.930615	-0.878177	-0.897889	0.878046	-0.868802	-0.85913	-0.791651	-0.863045	0.801932	0.894942	-0.805049	-0.903307	0.88823	-0.858912	0.915465	0.905711	-0.845245	-0.855662	0.760832	-0.857942	-0.792533	0.838799	-0.811241	0.891192	-0.875897	0.927362	0.803312	-0.785055	0.730919	-0.866688	0.757695	0.797844	-0.853472	0.733781	-0.754894	-0.819611	-0.839687	-0.865567	0.543177	-0.865523	-0.797996	-0.812197	0.901391	-0.817191	-0.771681	-0.858949	-0.803771	-0.729051	0.730651
N-Acetyl-α-D-glucosamine 1-phosphate	-0.885317	0.901635	0.901094	-0.89228	0.884456	0.864714	0.718311	0.823337	-0.873531	-0.858761	0.821616	0.916079	-0.871306	0.854072	-0.827295	-0.912289	0.915714	0.845583	-0.851408	0.920835	0.792609	-0.88889	0.806662	-0.877031	0.824192	-0.833202	-0.858227	0.73491	-0.828486	0.830329	-0.817483	-0.815126	0.791305	-0.805362	0.651787	0.751854	0.8403	0.934702	-0.671862	0.934619	0.851014	0.888222	-0.858571	0.858086	0.78214	0.824735	0.785755	0.663079	-0.849833
6,7,4'-Trihydroxyisoflavone	0.892315	-0.891953	-0.913488	0.850498	-0.884464	-0.877529	-0.784993	-0.860111	0.841846	0.986849	-0.837792	-0.921491	0.916965	-0.902172	0.765541	0.864641	-0.88051	-0.871975	0.833464	-0.875908	-0.819612	0.879179	-0.84955	0.95998	-0.896118	0.819398	0.8583	-0.800401	0.855767	-0.8999	0.702745	0.838529	-0.868073	0.840061	-0.726436	-0.818391	-0.864401	-0.899875	0.495247	-0.899706	-0.807765	-0.862608	0.912628	-0.815906	-0.84097	-0.863022	-0.845837	-0.700659	0.844126
Camelliaside A	0.867228	-0.841373	-0.858573	0.841818	-0.825724	-0.836204	-0.750487	-0.833128	0.813821	0.768243	-0.789022	-0.866301	0.816038	-0.829948	0.964379	0.905404	-0.80883	-0.832158	0.730616	-0.845883	-0.796348	0.792427	-0.789195	0.748044	-0.855176	0.97969	0.715129	-0.755292	0.669173	-0.853974	0.925502	0.768588	-0.843265	0.612404	-0.72501	-0.780685	-0.820234	-0.822582	0.823238	-0.822489	-0.748893	-0.811794	0.89024	-0.770642	-0.772581	-0.831525	-0.799697	-0.692405	0.785425
Bergenin	-0.914132	0.912796	0.922977	-0.911429	0.866962	0.86972	0.722303	0.941161	-0.901256	-0.889137	0.819666	0.943488	-0.892221	0.87428	-0.824278	-0.91606	0.850778	0.890479	-0.872015	0.974188	0.824465	-0.900136	0.762646	-0.89321	0.877344	-0.819258	-0.88106	0.693201	-0.840651	0.850618	-0.782161	-0.869666	0.909744	-0.845235	0.827658	0.758229	0.867085	0.853117	-0.621489	0.852839	0.805568	0.880107	-0.840659	0.852467	0.720159	0.90755	0.78688	0.764038	-0.845604
delta-Hexanolactone	-0.884351	0.877021	0.871491	-0.875194	0.872913	0.962378	0.832838	0.78154	-0.868183	-0.861412	0.871667	0.880636	-0.85803	0.835534	-0.796194	-0.89029	0.863641	0.942018	-0.834556	0.870724	0.971375	-0.853228	0.921766	-0.88909	0.933493	-0.799729	-0.832013	0.805131	-0.807395	0.916654	-0.759102	-0.855775	0.869574	-0.805538	0.750156	0.861866	0.95591	0.841091	-0.613653	0.840623	0.756642	0.921755	-0.816555	0.80425	0.937408	0.795135	0.961741	0.724649	-0.826696
Dihydrokavain	-0.62134	0.500772	0.663494	-0.624104	0.655868	0.497874	0.541135	0.472215	-0.622661	-0.621417	0.376033	0.627721	-0.611984	0.760722	-0.561794	-0.631198	0.77178	0.457152	-0.609725	0.500856	0.417875	-0.595368	0.753154	-0.639197	0.545969	-0.565544	-0.609884	0.506968	-0.591321	0.698847	-0.542077	-0.598544	0.44052	-0.583731	0.451572	0.55999	0.481323	0.683838	-0.450768	0.684075	0.723257	0.616675	-0.593748	0.534585	0.651692	0.467305	0.460144	0.509139	-0.607944
PEtOH (16:2-20:5)	-0.823382	0.915542	0.854647	-0.821759	0.866382	0.868103	0.718047	0.797493	-0.825383	-0.821955	0.806726	0.877398	-0.81777	0.72486	-0.753545	-0.836183	0.851732	0.846417	-0.80241	0.915372	0.761532	-0.832564	0.702103	-0.817541	0.758287	-0.766857	-0.80224	0.689291	-0.780487	0.716078	-0.753285	-0.769288	0.745149	-0.762311	0.660955	0.738413	0.842235	0.892002	-0.616939	0.891843	0.83254	0.788308	-0.798051	0.910928	0.628393	0.795232	0.729924	0.691642	-0.805765
Gardenoside	-0.941946	0.945191	0.990043	-0.937205	0.955441	0.906731	0.870283	0.955204	-0.93553	-0.939676	0.81872	0.989387	-0.932777	0.955773	-0.868873	-0.954579	0.926788	0.92086	-0.899575	0.930533	0.8126	-0.934264	0.878631	-0.927603	0.930862	-0.883163	-0.905517	0.818352	-0.881177	0.938406	-0.854381	-0.893339	0.913373	-0.860737	0.885583	0.895291	0.909979	0.927622	-0.699569	0.92747	0.898704	0.854631	-0.905366	0.912669	0.777618	0.93453	0.82492	0.861159	-0.913952
Phytolaccagenin	-0.787416	0.722999	0.749267	-0.789825	0.691819	0.814506	0.657875	0.73122	-0.783246	-0.761785	0.812881	0.764972	-0.778093	0.81258	-0.714068	-0.799285	0.698833	0.82671	-0.761348	0.761278	0.913387	-0.770245	0.825039	-0.785578	0.894889	-0.718304	-0.751055	0.721079	-0.742603	0.885943	-0.703007	-0.779442	0.866023	-0.72844	0.635206	0.705641	0.824203	0.683446	-0.573067	0.682923	0.533662	0.898595	-0.730667	0.555849	0.96749	0.746353	0.927593	0.532065	-0.756852
Pentadecanoic Acid	-0.84989	0.791359	0.834119	-0.851866	0.801893	0.86167	0.774636	0.757344	-0.842213	-0.825453	0.826968	0.83575	-0.838674	0.884561	-0.775715	-0.861582	0.81287	0.859837	-0.819768	0.773922	0.892723	-0.82537	0.915455	-0.849132	0.922943	-0.779709	-0.81401	0.818204	-0.798365	0.941692	-0.759819	-0.827835	0.852008	-0.783832	0.666504	0.813086	0.867319	0.804172	-0.618935	0.803837	0.674131	0.900955	-0.788705	0.667563	0.989235	0.781601	0.93743	0.61904	-0.814814
Apigenin C-pentoside	0.946518	-0.961001	-0.980859	0.965449	-0.950854	-0.947432	-0.876058	-0.934862	0.964979	0.925638	-0.890712	-0.986714	0.959004	-0.953776	0.882905	0.965431	-0.927549	-0.957025	0.949804	-0.93699	-0.886224	0.964981	-0.91071	0.912975	-0.965722	0.890283	0.941398	-0.869711	0.928462	-0.957976	0.915939	0.90388	-0.93042	0.894351	-0.825821	-0.906554	-0.950233	-0.946877	0.758126	-0.946638	-0.859777	-0.913109	0.889033	-0.892016	-0.874808	-0.936328	-0.912275	-0.802201	0.953806
Quercetin	-0.873023	0.889872	0.902619	-0.873326	0.929096	0.963276	0.853294	0.781868	-0.860302	-0.863453	0.76914	0.903142	-0.861239	0.808472	-0.781368	-0.879737	0.925348	0.925543	-0.838364	0.914408	0.919058	-0.880634	0.911829	-0.877169	0.8695	-0.787305	-0.846211	0.700625	-0.823362	0.861525	-0.761107	-0.821198	0.813722	-0.817607	0.870111	0.867247	0.943565	0.842286	-0.605525	0.84181	0.886712	0.873073	-0.812089	0.922745	0.787528	0.759388	0.846017	0.878093	-0.832147
Rhaponticin	-0.95853	0.947197	0.989831	-0.957401	0.962725	0.933095	0.861041	0.924538	-0.952882	-0.941806	0.842365	0.991034	-0.94527	0.963277	-0.884197	-0.970697	0.959815	0.932141	-0.920592	0.946832	0.860434	-0.944766	0.920013	-0.941663	0.941357	-0.891535	-0.921935	0.82117	-0.893871	0.956727	-0.866474	-0.911594	0.907405	-0.877706	0.847035	0.889953	0.928598	0.948367	-0.7101	0.94818	0.906664	0.913288	-0.906892	0.908818	0.847203	0.911967	0.864982	0.830707	-0.922135
Corchorifatty acid F	-0.811119	0.756205	0.7666	-0.81805	0.716035	0.826172	0.557848	0.72081	-0.814047	-0.776787	0.809797	0.795295	-0.799021	0.797045	-0.734336	-0.824382	0.782413	0.809429	-0.797781	0.876705	0.918388	-0.802394	0.795946	-0.806122	0.834327	-0.733318	-0.782475	0.610138	-0.766814	0.83298	-0.723583	-0.794872	0.826225	-0.756848	0.584932	0.612018	0.807419	0.74211	-0.593565	0.741614	0.62095	0.981296	-0.755553	0.625934	0.927295	0.720613	0.868469	0.50489	-0.777874
Baohuoside I	0.807123	-0.872367	-0.897954	0.801519	-0.872143	-0.8466	-0.791748	-0.861687	0.792845	0.927131	-0.784475	-0.901853	0.907323	-0.869383	0.778063	0.827806	-0.845307	-0.84424	0.806427	-0.850363	-0.773307	0.910138	-0.807398	0.83665	-0.863385	0.875644	0.818648	-0.77092	0.874369	-0.856871	0.865451	0.709341	-0.848778	0.761993	-0.775461	-0.817359	-0.828978	-0.857257	0.676766	-0.857059	-0.803373	-0.783366	0.947329	-0.823622	-0.752991	-0.854706	-0.789571	-0.752333	0.910407
Ferulic acid O-hexoside	0.788411	-0.886143	-0.906907	0.847662	-0.873018	-0.870359	-0.802025	-0.873627	0.854628	0.859777	-0.828359	-0.913736	0.850932	-0.897098	0.694974	0.890811	-0.85008	-0.891872	0.857015	-0.861716	-0.823203	0.96233	-0.840072	0.870716	-0.900421	0.752119	0.869676	-0.803364	0.932094	-0.895335	0.870193	0.738402	-0.863551	0.827362	-0.76775	-0.832357	-0.880827	-0.868734	0.76197	-0.868408	-0.778935	-0.839789	0.882584	-0.811265	-0.819568	-0.87196	-0.851938	-0.734442	0.975081
Picramnioside F	-0.872441	0.801001	0.902624	-0.895278	0.82553	0.782492	0.77203	0.888035	-0.899194	-0.84871	0.751942	0.895351	-0.871465	0.981064	-0.784365	-0.891439	0.823069	0.823043	-0.880658	0.795923	0.75836	-0.875119	0.8696	-0.855615	0.916188	-0.777731	-0.875912	0.792432	-0.859575	0.958516	-0.801469	-0.864723	0.890222	-0.845241	0.78782	0.810129	0.809568	0.816822	-0.666859	0.816655	0.736862	0.845402	-0.790478	0.696833	0.862822	0.877235	0.818174	0.716256	-0.873214
Rhapontigenin 3'-O-glucoside	-0.918446	0.951056	0.943939	-0.922247	0.914657	0.957328	0.897793	0.941889	-0.913738	-0.899708	0.899239	0.953567	-0.913053	0.890205	-0.851641	-0.935013	0.841272	0.982401	-0.882751	0.910091	0.912008	-0.921952	0.864401	-0.894594	0.977723	-0.860914	-0.886081	0.870235	-0.867214	0.93193	-0.853293	-0.872242	0.958439	-0.84311	0.87697	0.923308	0.971064	0.870661	-0.69737	0.870291	0.783771	0.855387	-0.864793	0.86994	0.83059	0.940068	0.931213	0.826011	-0.893737
1-O-Feruloyl quinic acid	-0.779448	0.836877	0.787536	-0.788132	0.765943	0.772686	0.826007	0.783661	-0.792775	-0.75392	0.876848	0.793303	-0.768998	0.776925	-0.708708	-0.791899	0.66869	0.817973	-0.77066	0.633467	0.67208	-0.748403	0.713727	-0.76625	0.846653	-0.703076	-0.766953	0.987014	-0.743907	0.804289	-0.713824	-0.765401	0.770387	-0.73318	0.504064	0.849106	0.807994	0.853099	-0.5907	0.853179	0.590661	0.650018	-0.696404	0.679163	0.781937	0.856766	0.853137	0.510759	-0.760652
Trilobatin	0.948191	-0.885658	-0.923978	0.911551	-0.89428	-0.902564	-0.809663	-0.859614	0.915819	0.882164	-0.830846	-0.927351	0.852671	-0.918155	0.867119	0.950646	-0.899833	-0.899904	0.830421	-0.892977	-0.866197	0.825246	-0.900508	0.931071	-0.922419	0.84783	0.825886	-0.798105	0.756777	-0.946511	0.747244	0.937423	-0.883685	0.792563	-0.771502	-0.842803	-0.903979	-0.888179	0.634622	-0.887993	-0.819814	-0.911121	0.850783	-0.81782	-0.87969	-0.85613	-0.875379	-0.740777	0.80998
Selgin C-hexoside	0.865837	-0.921084	-0.938768	0.881022	-0.92382	-0.888989	-0.832589	-0.866971	0.852753	0.956978	-0.832073	-0.942036	0.922489	-0.905335	0.73032	0.888862	-0.911203	-0.888912	0.877274	-0.873584	-0.79811	0.962231	-0.861028	0.954556	-0.887918	0.778788	0.918702	-0.826142	0.938092	-0.886779	0.767699	0.782734	-0.834903	0.890117	-0.747776	-0.858515	-0.881098	-0.937155	0.564508	-0.936994	-0.858751	-0.837851	0.897638	-0.875087	-0.807058	-0.870586	-0.831604	-0.750992	0.905823
Salicylic acid O-glucoside	-0.923433	0.938475	0.908328	-0.92678	0.837458	0.877281	0.731417	0.958894	-0.929061	-0.899808	0.939529	0.938534	-0.910047	0.888982	-0.812053	-0.918936	0.797475	0.920234	-0.910326	0.936332	0.846785	-0.900789	0.749117	-0.908353	0.929723	-0.801302	-0.909444	0.82869	-0.874368	0.877834	-0.783313	-0.907422	0.950285	-0.883586	0.703128	0.777082	0.891262	0.890403	-0.61918	0.890177	0.704814	0.89675	-0.821764	0.786321	0.820923	0.966949	0.887861	0.628689	-0.867323
cis-5,8,11,14,17-Eicosapentaenoic acid	-0.898398	0.948107	0.893714	-0.894357	0.869741	0.945374	0.753038	0.886686	-0.886886	-0.865141	0.918111	0.924214	-0.891112	0.808568	-0.867289	-0.913154	0.841551	0.942538	-0.854625	0.97691	0.921538	-0.89169	0.77949	-0.852047	0.899461	-0.88087	-0.844949	0.7635	-0.822378	0.838603	-0.864076	-0.838506	0.906852	-0.790271	0.740521	0.78826	0.928924	0.877543	-0.71526	0.87718	0.765715	0.908755	-0.870814	0.862922	0.79893	0.887001	0.890883	0.700025	-0.863179
FAHFA (20:5/20:4)	-0.867507	0.906206	0.847181	-0.857453	0.826365	0.908893	0.668009	0.814846	-0.853469	-0.848895	0.901104	0.882482	-0.851252	0.777358	-0.804194	-0.879014	0.836986	0.891386	-0.823827	0.957602	0.901664	-0.851807	0.756584	-0.85855	0.847742	-0.817036	-0.817442	0.711822	-0.793851	0.801617	-0.780697	-0.820319	0.84644	-0.776749	0.62548	0.709225	0.883077	0.870576	-0.637391	0.870243	0.737319	0.929573	-0.841864	0.812118	0.817147	0.82296	0.866088	0.595217	-0.821581
ethyl 3-cyano-6-methyl-2-(phenylthio)isonicotinate	-0.864595	0.869209	0.898098	-0.867234	0.941682	0.926773	0.914951	0.716781	-0.862328	-0.84927	0.774846	0.88265	-0.851871	0.84859	-0.785214	-0.874827	0.947234	0.882675	-0.839979	0.790993	0.839625	-0.84832	0.970105	-0.868503	0.865368	-0.789363	-0.838482	0.839541	-0.816595	0.897871	-0.774999	-0.824043	0.741023	-0.805474	0.729145	0.92535	0.913975	0.91621	-0.634534	0.916024	0.891801	0.828147	-0.798852	0.883295	0.868513	0.738283	0.865069	0.792608	-0.837932
Polydatin	0.953868	-0.878012	-0.91609	0.913537	-0.88666	-0.896885	-0.802516	-0.8515	0.906603	0.873378	-0.824327	-0.919507	0.852343	-0.908486	0.881361	0.947777	-0.89308	-0.892516	0.822341	-0.887165	-0.862759	0.816071	-0.894316	0.9232	-0.915604	0.855201	0.821367	-0.790292	0.740926	-0.937879	0.739659	0.932705	-0.876936	0.784601	-0.765448	-0.835519	-0.895924	-0.880098	0.616498	-0.879925	-0.813369	-0.906982	0.841023	-0.810861	-0.874316	-0.847962	-0.869042	-0.734736	0.785452
Nitidine	-0.88282	0.87577	0.881683	-0.903976	0.841024	0.923178	0.824062	0.866217	-0.902502	-0.863407	0.890001	0.893727	-0.877486	0.881749	-0.750186	-0.891899	0.800763	0.949851	-0.892904	0.859282	0.942039	-0.893336	0.88021	-0.894717	0.970761	-0.737846	-0.893869	0.836076	-0.877383	0.937496	-0.75368	-0.880207	0.935196	-0.882456	0.788601	0.859603	0.945738	0.812846	-0.599325	0.812348	0.688331	0.90464	-0.768344	0.752905	0.925874	0.874783	0.967619	0.71586	-0.861779
1,2,3,7-Tetramethoxyxanthone	-0.824825	0.850073	0.79805	-0.821011	0.797396	0.875534	0.74351	0.71292	-0.819634	-0.803227	0.912862	0.816952	-0.808319	0.780387	-0.753424	-0.838176	0.796183	0.858966	-0.796028	0.779411	0.859146	-0.791724	0.818274	-0.832486	0.859609	-0.760137	-0.785915	0.865825	-0.76721	0.837352	-0.738595	-0.798185	0.777986	-0.752709	0.481784	0.779835	0.867439	0.881187	-0.607655	0.881007	0.661343	0.86479	-0.776707	0.714601	0.932381	0.773643	0.931044	0.489798	-0.790104
Benzyl 6-O-beta-D-glucopyranosyl-beta-D-glucopyranoside	-0.838596	0.891077	0.870934	-0.851064	0.840546	0.878313	0.851351	0.850026	-0.872898	-0.846049	0.924613	0.879761	-0.848268	0.876231	-0.771159	-0.877043	0.780135	0.907394	-0.843446	0.775043	0.831887	-0.852878	0.837669	-0.846807	0.942348	-0.795861	-0.827886	0.960609	-0.838969	0.917417	-0.829774	-0.829247	0.881639	-0.790526	0.639795	0.883653	0.901772	0.887468	-0.717252	0.887297	0.674976	0.812843	-0.826439	0.740589	0.908581	0.898581	0.94836	0.613672	-0.891862
Azelaic acid	-0.849243	0.84507	0.80951	-0.865966	0.747682	0.873925	0.659623	0.823589	-0.866723	-0.813786	0.940246	0.843976	-0.844536	0.828319	-0.762218	-0.867008	0.743384	0.894961	-0.853371	0.874296	0.938831	-0.849201	0.782589	-0.839949	0.921345	-0.757525	-0.838568	0.78624	-0.825866	0.874154	-0.774549	-0.841049	0.913712	-0.812015	0.592266	0.713545	0.880435	0.801285	-0.63714	0.800839	0.580218	0.953852	-0.774023	0.652863	0.955172	0.85094	0.96412	0.501951	-0.833006
3-Hydroxybenzoic acid	-0.888339	0.883296	0.952619	-0.908757	0.957474	0.858316	0.933028	0.829264	-0.919825	-0.860432	0.737381	0.929268	-0.862426	0.933241	-0.776066	-0.907534	0.93885	0.860221	-0.891004	0.782136	0.717753	-0.875082	0.930402	-0.889623	0.872429	-0.757606	-0.891703	0.868555	-0.858529	0.921875	-0.777728	-0.877302	0.774191	-0.865729	0.800221	0.943167	0.874763	0.939105	-0.655357	0.939106	0.921044	0.768503	-0.776207	0.893646	0.780001	0.833895	0.787045	0.846355	-0.875282
Prim-O-glucosylcimifugin	-0.94534	0.938318	0.979344	-0.950772	0.973035	0.957994	0.877245	0.87836	-0.945346	-0.92874	0.825532	0.977663	-0.933141	0.937541	-0.856599	-0.95886	0.979314	0.941202	-0.919375	0.943729	0.89322	-0.943495	0.952287	-0.939664	0.931919	-0.859991	-0.921458	0.798752	-0.895977	0.949537	-0.845729	-0.901401	0.878849	-0.884357	0.858589	0.901471	0.948611	0.937606	-0.690393	0.937328	0.925778	0.923662	-0.881732	0.927214	0.859492	0.86468	0.87586	0.85778	-0.915233
Naringin	-0.884681	0.961325	0.912004	-0.888587	0.904272	0.955721	0.835191	0.902577	-0.883819	-0.870487	0.878221	0.932374	-0.875507	0.795462	-0.802953	-0.898986	0.838719	0.963548	-0.856244	0.95159	0.891851	-0.898772	0.784907	-0.871019	0.89762	-0.809029	-0.861556	0.775859	-0.838924	0.82924	-0.801684	-0.83599	0.894515	-0.824862	0.841113	0.856283	0.953855	0.86431	-0.650414	0.863908	0.806485	0.834932	-0.828892	0.922098	0.720474	0.891388	0.86223	0.814394	-0.857055
2-Aminoethylphosphonate	-0.921319	0.934908	0.965263	-0.910702	0.919135	0.912249	0.875226	0.95631	-0.92809	-0.921609	0.87572	0.968762	-0.900644	0.958942	-0.863707	-0.955729	0.872665	0.939794	-0.867535	0.896222	0.850966	-0.904049	0.881054	-0.916655	0.973673	-0.890142	-0.860365	0.882675	-0.850681	0.972661	-0.869295	-0.896165	0.954075	-0.813607	0.840967	0.906322	0.928008	0.906466	-0.753193	0.90627	0.810143	0.862521	-0.92187	0.843071	0.853757	0.954861	0.898661	0.792013	-0.924919
D-Xylonic acid	0.828186	-0.913881	-0.91703	0.882108	-0.892952	-0.88814	-0.834656	-0.884856	0.900601	0.901885	-0.840035	-0.924518	0.915679	-0.879281	0.67928	0.850536	-0.850346	-0.910572	0.943776	-0.869216	-0.817718	0.963037	-0.829531	0.874925	-0.898482	0.708458	0.94552	-0.819351	0.987099	-0.869393	0.810383	0.811735	-0.865228	0.935287	-0.789703	-0.859512	-0.901923	-0.882204	0.637422	-0.881856	-0.796107	-0.823203	0.792839	-0.854109	-0.783658	-0.886091	-0.851671	-0.769235	0.958498
Epsilon-Viniferin	-0.910144	0.897067	0.933227	-0.930481	0.884443	0.899806	0.760919	0.885181	-0.941867	-0.901998	0.867123	0.945371	-0.916475	0.952187	-0.821901	-0.940426	0.908171	0.905032	-0.923771	0.931454	0.890263	-0.934277	0.895129	-0.911529	0.936113	-0.83216	-0.911081	0.790433	-0.908156	0.950292	-0.860504	-0.892139	0.910154	-0.876635	0.742446	0.804145	0.898965	0.904894	-0.725571	0.9046	0.799829	0.966964	-0.870303	0.79834	0.924168	0.883957	0.900194	0.694934	-0.936589
(±)19(20)-DiHDPA	-0.901329	0.94809	0.94776	-0.908114	0.983945	0.971232	0.950448	0.823015	-0.904326	-0.879076	0.813095	0.940926	-0.88494	0.84377	-0.814334	-0.912025	0.946564	0.947008	-0.877785	0.879121	0.857831	-0.897327	0.922449	-0.891207	0.891037	-0.811719	-0.880983	0.838022	-0.851502	0.882545	-0.806762	-0.855975	0.808147	-0.846247	0.845636	0.957002	0.964955	0.931824	-0.659527	0.931572	0.930072	0.816552	-0.818677	0.977348	0.774858	0.824532	0.856945	0.892294	-0.869896
Methyl hesperidin	-0.751333	0.621291	0.758475	-0.756074	0.697187	0.682256	0.555576	0.666432	-0.757936	-0.746041	0.585398	0.751976	-0.740917	0.868353	-0.672568	-0.772485	0.79866	0.667499	-0.734219	0.740367	0.737093	-0.746001	0.839291	-0.769993	0.763384	-0.681945	-0.727097	0.531247	-0.72047	0.857392	-0.664536	-0.743099	0.731669	-0.704842	0.649492	0.600178	0.673261	0.679047	-0.557231	0.678755	0.677093	0.873448	-0.727764	0.558243	0.858275	0.637313	0.705116	0.582115	-0.744638
LPE 14:0	-0.829514	0.801764	0.887643	-0.834066	0.922363	0.870829	0.824391	0.706765	-0.825695	-0.820913	0.608978	0.867089	-0.81777	0.826493	-0.74896	-0.840532	0.964248	0.815963	-0.802951	0.841384	0.794609	-0.837857	0.934394	-0.831607	0.784283	-0.754009	-0.808476	0.612372	-0.786284	0.843087	-0.736139	-0.779753	0.705675	-0.778029	0.870894	0.830814	0.845043	0.819182	-0.599967	0.818864	0.954612	0.81596	-0.776868	0.9029	0.72528	0.666446	0.713756	0.912295	-0.804827
Uridine	-0.911766	0.898251	0.958021	-0.927361	0.893951	0.851308	0.789673	0.962856	-0.934089	-0.897825	0.788717	0.962294	-0.908548	0.954949	-0.823814	-0.931286	0.874342	0.884833	-0.907798	0.924561	0.79023	-0.926131	0.830049	-0.892338	0.91266	-0.824694	-0.90713	0.754442	-0.887378	0.920251	-0.837882	-0.886505	0.922864	-0.870858	0.877267	0.822612	0.864953	0.86759	-0.696146	0.867372	0.832401	0.860837	-0.849056	0.840263	0.760251	0.930489	0.793834	0.816009	-0.909551
senkyunolide O	-0.79168	0.703816	0.753233	-0.79458	0.647871	0.744862	0.530809	0.800469	-0.788788	-0.769371	0.776479	0.779442	-0.782538	0.842709	-0.717141	-0.806612	0.678243	0.7776	-0.765334	0.825041	0.859187	-0.783426	0.739698	-0.786426	0.864312	-0.722027	-0.758193	0.610895	-0.747228	0.86142	-0.702532	-0.782569	0.899882	-0.732862	0.650943	0.591704	0.753412	0.65417	-0.573013	0.65368	0.517088	0.92329	-0.750401	0.51888	0.896652	0.784962	0.841386	0.500011	-0.760209
4-(2,3-dihydrobenzo[b]furan-5-yl)pyrimidine-2-thiol	-0.906515	0.873919	0.892188	-0.897644	0.867541	0.899953	0.844552	0.820668	-0.88741	-0.885073	0.888682	0.894657	-0.889429	0.912722	-0.824705	-0.904395	0.85355	0.903217	-0.861962	0.806111	0.875722	-0.859081	0.917123	-0.901646	0.949905	-0.826832	-0.86116	0.90954	-0.832194	0.955374	-0.782763	-0.876716	0.874781	-0.828317	0.672616	0.879006	0.906878	0.895637	-0.623092	0.89545	0.737477	0.887636	-0.831036	0.752679	0.968752	0.856061	0.952476	0.650631	-0.843183
6''-o-acetylgenistin	-0.829782	0.896846	0.890978	-0.827089	0.868491	0.840057	0.837173	0.918413	-0.827664	-0.816669	0.745837	0.895647	-0.809667	0.784773	-0.767202	-0.846647	0.769527	0.875088	-0.782138	0.855401	0.720232	-0.830762	0.706074	-0.802188	0.832222	-0.773265	-0.792944	0.737315	-0.764008	0.783253	-0.75775	-0.783001	0.847316	-0.75111	0.90193	0.846933	0.856044	0.797339	-0.62929	0.797118	0.798221	0.674543	-0.783798	0.892627	0.553098	0.886526	0.715385	0.872646	-0.80083
Caffeic aldehyde	0.971447	-0.918002	-0.935706	0.934417	-0.885106	-0.894366	-0.791605	-0.920475	0.915464	0.959	-0.881692	-0.948603	0.947244	-0.929196	0.867815	0.922213	-0.869052	-0.907879	0.892132	-0.91305	-0.852628	0.882346	-0.848025	0.950504	-0.939604	0.864072	0.903329	-0.828949	0.846011	-0.927911	0.746088	0.930328	-0.929139	0.87708	-0.757107	-0.830407	-0.893024	-0.904658	0.536988	-0.904496	-0.786792	-0.904185	0.86291	-0.812291	-0.863553	-0.922387	-0.88285	-0.706321	0.824166
Bis(2-methyl-3-furyl)disulphide	-0.869242	0.84538	0.846669	-0.869434	0.837037	0.92485	0.771893	0.750402	-0.861595	-0.846068	0.871486	0.858534	-0.851823	0.844475	-0.775892	-0.878113	0.855841	0.903378	-0.840439	0.849572	0.951863	-0.847646	0.912675	-0.880347	0.914935	-0.777032	-0.83537	0.794991	-0.815358	0.911829	-0.751895	-0.845319	0.845642	-0.810746	0.660137	0.80894	0.91621	0.843272	-0.606261	0.842856	0.721018	0.946448	-0.799824	0.744867	0.978448	0.773958	0.95759	0.632669	-0.824407
Arabidopyl ketoadipic acid	-0.820171	0.859834	0.892654	-0.825295	0.868698	0.809036	0.801775	0.895132	-0.821591	-0.815942	0.669148	0.890891	-0.812621	0.800388	-0.745639	-0.832754	0.802907	0.833692	-0.790765	0.860619	0.69109	-0.840312	0.721909	-0.798373	0.797169	-0.750437	-0.80556	0.65602	-0.779485	0.77615	-0.742301	-0.769701	0.813646	-0.768292	0.932351	0.810942	0.817669	0.778986	-0.60366	0.778757	0.841329	0.684184	-0.769646	0.89285	0.528423	0.843532	0.654906	0.906254	-0.799228
Curculigoside	-0.940647	0.930028	0.959697	-0.942308	0.964682	0.968177	0.900068	0.840845	-0.934499	-0.907427	0.848617	0.956349	-0.920324	0.922203	-0.870248	-0.953564	0.966693	0.945259	-0.902922	0.903916	0.909964	-0.918417	0.972581	-0.922632	0.941044	-0.870574	-0.899633	0.846552	-0.869779	0.957354	-0.851721	-0.896308	0.864492	-0.857797	0.808477	0.923279	0.95912	0.940837	-0.702306	0.940579	0.89706	0.918962	-0.870915	0.90344	0.907079	0.846105	0.915743	0.819615	-0.8978
7-Methylxanthine	0.825821	-0.808924	-0.828161	0.875036	-0.79822	-0.792227	-0.738254	-0.786092	0.888626	0.813242	-0.749675	-0.833146	0.846615	-0.814895	0.587156	0.774322	-0.78002	-0.820229	0.941535	-0.780772	-0.741066	0.843109	-0.77444	0.843091	-0.814056	0.525858	0.943417	-0.727924	0.906289	-0.796977	0.579134	0.872055	-0.772117	0.980345	-0.69811	-0.764164	-0.819737	-0.797351	0.385992	-0.797038	-0.715166	-0.791134	0.556219	-0.749852	-0.742407	-0.78702	-0.776539	-0.676949	0.786492
Sinapoyl O-hexoside	-0.901417	0.924887	0.935937	-0.901855	0.936948	0.950927	0.838914	0.864571	-0.910988	-0.861305	0.795898	0.941936	-0.877372	0.845978	-0.855689	-0.920685	0.921862	0.932468	-0.863769	0.960315	0.891426	-0.889645	0.872213	-0.85575	0.885265	-0.858921	-0.848861	0.716857	-0.822199	0.873539	-0.856083	-0.863312	0.865137	-0.802857	0.890205	0.857992	0.937731	0.869282	-0.733962	0.868899	0.89334	0.877611	-0.848421	0.937323	0.753529	0.836124	0.829087	0.88029	-0.878756
myricetin 3-O-beta-D-galactopyranoside	0.789618	-0.762754	-0.781872	0.844182	-0.755268	-0.746844	-0.695984	-0.736147	0.782124	0.783702	-0.71232	-0.78629	0.914674	-0.765308	0.709212	0.715167	-0.741121	-0.752713	0.901759	-0.732632	-0.704438	0.86868	-0.733071	0.705765	-0.768594	0.692308	0.914948	-0.701385	0.901462	-0.734988	0.74611	0.700851	-0.730626	0.888287	-0.64273	-0.721105	-0.738713	-0.760895	0.453108	-0.760676	-0.677384	-0.739267	0.61599	-0.703568	-0.715794	-0.745378	-0.734145	-0.629889	0.758465
N-Sinapoylagmatine	-0.714457	0.771952	0.800324	-0.717669	0.857035	0.762598	0.761102	0.662666	-0.711128	-0.708368	0.507043	0.784652	-0.703829	0.64517	-0.655973	-0.722665	0.845188	0.717412	-0.687814	0.770613	0.597021	-0.733334	0.711128	-0.698071	0.615275	-0.659627	-0.700318	0.516136	-0.67097	0.629929	-0.648402	-0.647882	0.568869	-0.664186	0.81679	0.74888	0.735553	0.754909	-0.52843	0.754764	0.923901	0.592798	-0.671074	0.933991	0.410861	0.613644	0.509945	0.898052	-0.691317
L-Threonic acid	0.931279	-0.827005	-0.853265	0.86265	-0.820003	-0.805059	-0.753904	-0.82429	0.826414	0.909761	-0.757975	-0.857027	0.916776	-0.827733	0.837046	0.795897	-0.794224	-0.805748	0.828614	-0.805424	-0.738386	0.766213	-0.772437	0.85259	-0.834608	0.81576	0.84136	-0.746836	0.749461	-0.820572	0.619423	0.880933	-0.824108	0.826753	-0.725799	-0.78058	-0.794975	-0.814853	0.347984	-0.814785	-0.748722	-0.775137	0.737695	-0.765897	-0.733752	-0.822168	-0.7633	-0.69685	0.671647
Isomucronulatol-7-O-glucoside	-0.908123	0.928698	0.980775	-0.911872	0.982463	0.937322	0.951526	0.882996	-0.907788	-0.936521	0.793963	0.967018	-0.915187	0.938265	-0.808489	-0.928454	0.949917	0.933475	-0.885451	0.868824	0.83506	-0.933855	0.952897	-0.935424	0.934253	-0.832852	-0.900161	0.85421	-0.894359	0.953342	-0.819137	-0.858864	0.864862	-0.866413	0.899104	0.965075	0.941083	0.924466	-0.661663	0.924246	0.924594	0.827161	-0.884767	0.930988	0.815572	0.873167	0.856161	0.909163	-0.914898
Resveratrol	-0.838352	0.796754	0.85542	-0.836843	0.879317	0.8963	0.771131	0.678257	-0.829586	-0.822014	0.702787	0.848323	-0.821507	0.827421	-0.765058	-0.851814	0.94264	0.836071	-0.803466	0.850219	0.883997	-0.82901	0.950849	-0.8451	0.823802	-0.773625	-0.79908	0.650622	-0.780776	0.872975	-0.746324	-0.797571	0.739861	-0.768278	0.75182	0.792864	0.865899	0.824101	-0.61435	0.823712	0.864799	0.907524	-0.796395	0.82198	0.868188	0.66447	0.818497	0.771113	-0.806912
Lysopc 14:0	-0.848211	0.766437	0.861791	-0.852725	0.842188	0.836329	0.701314	0.726668	-0.846483	-0.833087	0.686365	0.856603	-0.836534	0.89169	-0.767563	-0.863284	0.924353	0.798714	-0.825053	0.856371	0.846118	-0.843947	0.929012	-0.854718	0.832744	-0.773466	-0.821022	0.623538	-0.803967	0.900771	-0.753007	-0.816371	0.777871	-0.791316	0.745433	0.735468	0.814421	0.807483	-0.618754	0.807146	0.82875	0.934842	-0.804498	0.752047	0.884946	0.702099	0.792284	0.724062	-0.823065
C-pentosyl-apeignin O-feruloylhexoside	-0.78906	0.858277	0.804108	-0.794171	0.790001	0.793606	0.859523	0.802822	-0.78692	-0.764083	0.874959	0.808479	-0.786213	0.769188	-0.742131	-0.799847	0.677395	0.836263	-0.766041	0.649543	0.679012	-0.764261	0.714782	-0.760719	0.852666	-0.743822	-0.767687	0.990172	-0.74433	0.799886	-0.746204	-0.750034	0.780647	-0.722688	0.555339	0.877599	0.824472	0.856529	-0.60931	0.856601	0.618957	0.632056	-0.722576	0.720533	0.749943	0.86978	0.847926	0.566488	-0.763836
5-O-Methylvisammioside	-0.860013	0.879211	0.826432	-0.871345	0.746466	0.859326	0.695276	0.9076	-0.875585	-0.815991	0.96779	0.863288	-0.845945	0.831133	-0.784126	-0.876433	0.687268	0.913674	-0.84872	0.867051	0.892135	-0.84472	0.718827	-0.830782	0.941908	-0.776005	-0.83562	0.843122	-0.814186	0.8666	-0.787997	-0.853277	0.961674	-0.803218	0.635862	0.746522	0.883763	0.799901	-0.654473	0.799534	0.551331	0.884486	-0.777123	0.664882	0.881148	0.934559	0.951054	0.527229	-0.831656
Oleuropein	-0.625342	0.686475	0.635108	-0.626911	0.628184	0.596798	0.715093	0.612041	-0.633786	-0.619841	0.738721	0.633065	-0.619547	0.640879	-0.558266	-0.628949	0.53534	0.638057	-0.619965	0.426787	0.464952	-0.582768	0.576899	-0.630868	0.677836	-0.556635	-0.619981	0.92017	-0.600512	0.653182	-0.554934	-0.617658	0.576877	-0.594562	0.292521	0.730387	0.632906	0.756349	-0.451011	0.756665	0.470905	0.464357	-0.557269	0.53572	0.65194	0.706983	0.695852	0.338488	-0.608594
Astragalus polyphenols	-0.755935	0.616781	0.751892	-0.760078	0.681717	0.68842	0.54753	0.682819	-0.753548	-0.74246	0.59105	0.748602	-0.747959	0.861025	-0.684007	-0.77022	0.773451	0.680102	-0.733279	0.75235	0.764577	-0.749367	0.82914	-0.760605	0.778312	-0.690465	-0.728033	0.515206	-0.717902	0.858453	-0.667919	-0.741307	0.761862	-0.704282	0.683266	0.593934	0.681167	0.646327	-0.548614	0.645954	0.647986	0.881041	-0.722088	0.543248	0.858437	0.647192	0.718819	0.593338	-0.733848
(+/-)-CP 47,497-C7-Hydroxy metabolite	-0.802611	0.771458	0.795673	-0.80233	0.677165	0.707637	0.636117	0.939747	-0.795262	-0.791152	0.775234	0.81747	-0.79583	0.831472	-0.702459	-0.793539	0.598033	0.796976	-0.77534	0.788685	0.714936	-0.787283	0.619876	-0.783066	0.86486	-0.695416	-0.78736	0.704599	-0.758261	0.812867	-0.665672	-0.790986	0.935021	-0.767296	0.764462	0.680574	0.749022	0.665579	-0.509179	0.665285	0.52548	0.73586	-0.712998	0.598364	0.68242	0.917037	0.758535	0.613057	-0.742891
N-acetylglycine	-0.91381	0.902675	0.961852	-0.927677	0.957118	0.905297	0.875296	0.838055	-0.93046	-0.91954	0.792887	0.951758	-0.90296	0.951024	-0.777305	-0.930405	0.972762	0.893765	-0.914127	0.867132	0.818287	-0.921647	0.955292	-0.952215	0.903772	-0.776257	-0.923104	0.827215	-0.902839	0.946696	-0.773139	-0.892142	0.821994	-0.903671	0.786765	0.898122	0.906105	0.949377	-0.625108	0.949224	0.915812	0.882733	-0.836722	0.88731	0.865238	0.837645	0.846329	0.806712	-0.902639
alpha-Ketoglutaric acid	0.90679	-0.843871	-0.872875	0.841994	-0.842761	-0.82367	-0.74029	-0.84219	0.775999	0.853803	-0.744135	-0.878414	0.839506	-0.824988	0.916298	0.886202	-0.83041	-0.814409	0.709205	-0.861192	-0.756952	0.787376	-0.770652	0.849949	-0.826603	0.92633	0.743126	-0.700754	0.661542	-0.827065	0.740859	0.780748	-0.823628	0.668324	-0.766187	-0.766799	-0.798845	-0.823893	0.557028	-0.823855	-0.800317	-0.788874	0.888767	-0.808814	-0.702627	-0.82131	-0.735723	-0.737144	0.692338
Arbutin	0.844358	-0.847427	-0.859641	0.918885	-0.826008	-0.823823	-0.751683	-0.817975	0.911035	0.810883	-0.79803	-0.868176	0.885609	-0.846162	0.661643	0.829926	-0.813556	-0.850571	0.973044	-0.821079	-0.77763	0.913738	-0.798005	0.837106	-0.845549	0.609133	0.97641	-0.765511	0.95263	-0.823366	0.714068	0.847223	-0.800051	0.981719	-0.693798	-0.781594	-0.844308	-0.842855	0.521599	-0.842559	-0.736895	-0.835018	0.621126	-0.774512	-0.786141	-0.824678	-0.814878	-0.674428	0.85029
Oenin chloride	-0.722761	0.788785	0.806304	-0.725156	0.879515	0.802524	0.804603	0.642488	-0.719233	-0.718821	0.537538	0.788965	-0.710535	0.643563	-0.657927	-0.732003	0.865354	0.747662	-0.69557	0.765649	0.639262	-0.739772	0.754075	-0.715959	0.63804	-0.662781	-0.70733	0.558935	-0.680255	0.650588	-0.6509	-0.658332	0.568334	-0.673869	0.808473	0.789941	0.774208	0.776209	-0.530765	0.77603	0.934357	0.609735	-0.677544	0.951589	0.460188	0.605261	0.559537	0.904323	-0.70113
Luteolin	0.774209	-0.851945	-0.87134	0.840831	-0.870098	-0.870549	-0.818885	-0.789694	0.862267	0.754932	-0.769882	-0.870387	0.824422	-0.831537	0.772835	0.861652	-0.854484	-0.864799	0.853096	-0.827741	-0.816697	0.897406	-0.853995	0.734661	-0.850821	0.8005	0.821279	-0.767356	0.862439	-0.852177	0.960996	0.735395	-0.793846	0.757691	-0.762509	-0.838317	-0.870733	-0.840125	0.88377	-0.839798	-0.799472	-0.809322	0.801327	-0.828375	-0.785659	-0.791289	-0.822717	-0.767499	0.945104
2-Methylglutaric acid	-0.887861	0.904675	0.937656	-0.876779	0.954488	0.947581	0.865102	0.80797	-0.88971	-0.874904	0.785004	0.933312	-0.844346	0.877939	-0.828471	-0.932844	0.966545	0.912526	-0.821543	0.90938	0.878942	-0.870414	0.940165	-0.901369	0.885704	-0.849168	-0.815393	0.760973	-0.798408	0.91529	-0.821898	-0.851695	0.820084	-0.770855	0.826547	0.883351	0.931463	0.907938	-0.728006	0.907659	0.921725	0.885298	-0.891986	0.920481	0.828434	0.795485	0.846189	0.846264	-0.880296
Cantharidin	-0.878456	0.878667	0.855126	-0.892125	0.787672	0.903145	0.708612	0.907419	-0.890266	-0.827194	0.906238	0.88701	-0.864789	0.835028	-0.807724	-0.893208	0.74942	0.936863	-0.863544	0.937376	0.952772	-0.876454	0.772894	-0.837005	0.942438	-0.797959	-0.851277	0.74028	-0.828064	0.878233	-0.810413	-0.860513	0.972339	-0.817771	0.778958	0.754393	0.914745	0.7696	-0.670576	0.769048	0.635284	0.928943	-0.791227	0.731967	0.857166	0.898638	0.930013	0.665575	-0.845132
16-(Hexopyranosyloxy)-7-hydroxy-8,9-epoxypimaran-18-oic acid	-0.778517	0.856519	0.869353	-0.774429	0.928937	0.858889	0.867707	0.727242	-0.778367	-0.792381	0.628763	0.854509	-0.768411	0.721318	-0.712453	-0.797062	0.898104	0.817268	-0.743274	0.811125	0.695343	-0.795442	0.803249	-0.783941	0.725526	-0.732222	-0.752324	0.661564	-0.735709	0.73289	-0.716009	-0.719281	0.658817	-0.715064	0.842984	0.858506	0.83842	0.840074	-0.597043	0.839905	0.951788	0.660776	-0.763672	0.980366	0.541303	0.699374	0.645871	0.923092	-0.777017
Integrifoside A	-0.912114	0.81869	0.896398	-0.921574	0.82918	0.824355	0.748766	0.864538	-0.935679	-0.839986	0.79357	0.897423	-0.891228	0.958559	-0.854775	-0.904575	0.84633	0.844366	-0.906	0.844021	0.824118	-0.853253	0.883874	-0.836016	0.920654	-0.829784	-0.875016	0.779163	-0.835924	0.954513	-0.836525	-0.919105	0.897481	-0.840512	0.749662	0.791015	0.838004	0.83345	-0.70386	0.833236	0.73956	0.912149	-0.779115	0.70952	0.908909	0.86098	0.859368	0.684148	-0.86258
Sibiricose A5	0.876378	-0.770073	-0.784926	0.808018	-0.755865	-0.760497	-0.696588	-0.756957	0.747247	0.798701	-0.716614	-0.790672	0.750405	-0.753622	0.739188	0.806014	-0.733751	-0.770023	0.689127	-0.75059	-0.7075	0.682141	-0.718141	0.875144	-0.779448	0.682042	0.739631	-0.690072	0.607448	-0.770981	0.452759	0.826012	-0.753258	0.729671	-0.662012	-0.722299	-0.762983	-0.753214	0.25932	-0.753154	-0.685198	-0.735321	0.675217	-0.707922	-0.690545	-0.752334	-0.722283	-0.630875	0.545227
Liriopemuscaribaily saponins C	-0.894973	0.938603	0.925107	-0.916535	0.863062	0.899352	0.815206	0.971524	-0.937761	-0.875032	0.917654	0.944507	-0.870205	0.903531	-0.772033	-0.933375	0.795147	0.954171	-0.898175	0.908812	0.86144	-0.908828	0.793748	-0.907718	0.9613	-0.764108	-0.89496	0.859697	-0.878602	0.915722	-0.797829	-0.902162	0.965473	-0.872731	0.801118	0.85175	0.932398	0.867132	-0.685001	0.866809	0.719474	0.861977	-0.81552	0.808389	0.816922	0.972452	0.907901	0.725149	-0.906055
Angoroside C	-0.95195	0.94201	0.983012	-0.949861	0.964577	0.961326	0.898831	0.914468	-0.938968	-0.929495	0.842805	0.981623	-0.93061	0.947477	-0.880788	-0.970619	0.946138	0.959477	-0.899558	0.936293	0.904925	-0.939446	0.945554	-0.938678	0.96377	-0.888044	-0.905148	0.827609	-0.877122	0.970546	-0.85944	-0.900858	0.922049	-0.860556	0.895779	0.923769	0.960354	0.916366	-0.707579	0.91607	0.892497	0.908661	-0.902314	0.90946	0.863705	0.899776	0.898413	0.87201	-0.909735
(+)-Anwulignan	-0.640294	0.601061	0.669303	-0.648064	0.552467	0.555584	0.589713	0.822447	-0.652917	-0.629249	0.582745	0.672611	-0.63891	0.730998	-0.585265	-0.653216	0.450282	0.657347	-0.620663	0.596074	0.563195	-0.643994	0.534999	-0.607067	0.752743	-0.58689	-0.62437	0.602478	-0.61522	0.722451	-0.594154	-0.641622	0.818904	-0.600314	0.763286	0.620587	0.61342	0.483376	-0.493238	0.483087	0.410515	0.544043	-0.58832	0.460687	0.542668	0.787476	0.616725	0.605447	-0.636337
13(S)-HOTrE	-0.901378	0.939599	0.886237	-0.914369	0.85186	0.896555	0.734151	0.868546	-0.918549	-0.861377	0.949067	0.915491	-0.889677	0.846456	-0.817281	-0.911801	0.838888	0.90711	-0.902038	0.9159	0.853385	-0.886207	0.775939	-0.877693	0.890987	-0.806833	-0.889707	0.84436	-0.859595	0.848958	-0.817145	-0.877552	0.868944	-0.853569	0.595832	0.77591	0.89418	0.936462	-0.67193	0.936297	0.735416	0.908043	-0.812651	0.808804	0.853796	0.899533	0.898497	0.575597	-0.869665
HBMP (18:1-20:5-20:5)	-0.622455	0.568123	0.557239	-0.623862	0.533327	0.720733	0.502124	0.501359	-0.615944	-0.592945	0.707652	0.579447	-0.61361	0.600872	-0.5627	-0.63145	0.566131	0.700502	-0.602859	0.631299	0.86974	-0.606954	0.71228	-0.628405	0.736463	-0.566219	-0.585775	0.560259	-0.584735	0.715514	-0.553694	-0.620766	0.691336	-0.573492	0.446155	0.545988	0.713557	0.525783	-0.450086	0.525135	0.380443	0.81447	-0.573985	0.415063	0.898463	0.529198	0.846322	0.362333	-0.593627
Fumaric acid	0.917043	-0.859009	-0.900834	0.871961	-0.873394	-0.845287	-0.759825	-0.850968	0.807937	0.917101	-0.747565	-0.904077	0.930433	-0.859679	0.901023	0.863847	-0.872282	-0.828056	0.803496	-0.883918	-0.780634	0.860779	-0.813423	0.859005	-0.844533	0.927031	0.832686	-0.704	0.782934	-0.844726	0.782661	0.788481	-0.837532	0.770786	-0.797513	-0.786473	-0.813596	-0.846918	0.536132	-0.846805	-0.838093	-0.821638	0.889101	-0.835447	-0.734978	-0.828313	-0.754019	-0.773376	0.762018
Sucrose	-0.885184	0.937519	0.901547	-0.860334	0.900828	0.858919	0.849279	0.853204	-0.846099	-0.842648	0.858403	0.907649	-0.825866	0.823138	-0.85029	-0.907215	0.845466	0.86513	-0.780355	0.816814	0.710371	-0.814126	0.766121	-0.864331	0.841543	-0.853184	-0.792022	0.899745	-0.737533	0.822961	-0.782967	-0.817236	0.78681	-0.730701	0.642404	0.867574	0.858021	0.959108	-0.659827	0.959256	0.821314	0.734134	-0.853284	0.880182	0.713134	0.88408	0.7938	0.681269	-0.793246
CUMYL-PICA N-pentanoic acid metabolite	0.821095	-0.794751	-0.822662	0.769496	-0.786449	-0.776136	-0.729486	-0.796931	0.694306	0.906995	-0.749369	-0.826486	0.815751	-0.818175	0.68594	0.799097	-0.760459	-0.786986	0.687463	-0.753325	-0.721707	0.802281	-0.755481	0.928454	-0.825074	0.730048	0.768555	-0.745872	0.7375	-0.820071	0.543044	0.705943	-0.794172	0.744607	-0.681206	-0.758434	-0.769188	-0.789296	0.308322	-0.789201	-0.701805	-0.737941	0.848092	-0.71234	-0.746338	-0.796447	-0.759136	-0.641005	0.677446
Quercetin 3-alpha-L-arabinofuranoside (Avicularin)	-0.717158	0.794241	0.761959	-0.719149	0.772989	0.760198	0.91039	0.744864	-0.718814	-0.706941	0.752091	0.749987	-0.709964	0.699523	-0.653315	-0.722595	0.627447	0.802406	-0.692213	0.562615	0.623175	-0.696349	0.702318	-0.701763	0.80176	-0.654074	-0.699669	0.930228	-0.679235	0.752197	-0.653879	-0.691388	0.718163	-0.669287	0.657808	0.909304	0.801484	0.757488	-0.531468	0.757469	0.619174	0.50705	-0.639369	0.725609	0.633628	0.79249	0.771846	0.680784	-0.697204
Tricin 5-O-hexoside	0.71733	-0.748361	-0.765441	0.832875	-0.741325	-0.732691	-0.679949	-0.711969	0.793185	0.687832	-0.697288	-0.769833	0.811853	-0.753219	0.59171	0.741508	-0.735128	-0.753717	0.893531	-0.718461	-0.694723	0.888069	-0.726962	0.70129	-0.747407	0.55518	0.907893	-0.68239	0.917226	-0.724477	0.740353	0.667002	-0.689401	0.888858	-0.620921	-0.704366	-0.745558	-0.751479	0.549512	-0.751182	-0.665624	-0.739536	0.558837	-0.694857	-0.706755	-0.71951	-0.724968	-0.614712	0.807183
Pectolinarin	0.916529	-0.773728	-0.781177	0.830223	-0.75083	-0.767058	-0.673775	-0.753738	0.782502	0.805444	-0.732457	-0.791196	0.821967	-0.74693	0.857174	0.783633	-0.738439	-0.760325	0.739827	-0.77586	-0.72473	0.661306	-0.713471	0.796752	-0.777563	0.796985	0.748108	-0.683108	0.605192	-0.760929	0.555535	0.869421	-0.770123	0.723535	-0.638977	-0.702798	-0.752996	-0.759362	0.325733	-0.759327	-0.681576	-0.763504	0.669094	-0.704498	-0.706606	-0.755204	-0.73126	-0.608953	0.550795
12-Oxo phytodienoic acid	-0.725295	0.716411	0.753435	-0.743689	0.640033	0.618965	0.596408	0.908443	-0.748364	-0.68691	0.651245	0.768238	-0.716538	0.76332	-0.66438	-0.73686	0.549788	0.714456	-0.720185	0.73734	0.583328	-0.730805	0.526966	-0.667942	0.76204	-0.648188	-0.721324	0.608262	-0.69329	0.716487	-0.672288	-0.716366	0.848334	-0.689589	0.785492	0.629342	0.664102	0.603445	-0.558942	0.603235	0.532431	0.614231	-0.63747	0.601088	0.503538	0.865275	0.609856	0.651659	-0.705775
(S)-Zearalanone	-0.702086	0.622689	0.702349	-0.70894	0.688531	0.617735	0.572513	0.545372	-0.709155	-0.683395	0.600744	0.691092	-0.692598	0.782354	-0.636406	-0.711318	0.783523	0.585108	-0.70077	0.596849	0.570956	-0.668205	0.772168	-0.710946	0.655807	-0.633844	-0.690706	0.656602	-0.669776	0.751886	-0.622817	-0.685185	0.552824	-0.662278	0.369939	0.6057	0.602376	0.783454	-0.515935	0.783612	0.676082	0.740913	-0.651308	0.562374	0.803202	0.579521	0.646428	0.412516	-0.681222
3-(3-pyridylamino)-2-[4-(trifluoromethoxy)benzoyl]acrylonitrile	0.791163	-0.744584	-0.761958	0.860819	-0.731573	-0.728016	-0.677201	-0.723361	0.759194	0.728763	-0.693848	-0.766993	0.832788	-0.741174	0.631146	0.748532	-0.715812	-0.751614	0.858566	-0.713015	-0.690319	0.855166	-0.709865	0.770954	-0.751408	0.560552	0.917867	-0.67505	0.854783	-0.71569	0.592016	0.697248	-0.699693	0.906897	-0.635481	-0.701832	-0.736501	-0.734847	0.318237	-0.734622	-0.653371	-0.728829	0.538009	-0.685833	-0.688481	-0.725645	-0.714389	-0.616203	0.66565
N7-Methylguanosine	0.85256	-0.74884	-0.770209	0.769007	-0.744619	-0.743166	-0.675828	-0.742929	0.730588	0.693705	-0.678088	-0.77392	0.680863	-0.729155	0.892259	0.838442	-0.729453	-0.737745	0.592725	-0.756613	-0.688478	0.609505	-0.698846	0.744026	-0.750088	0.850959	0.598069	-0.653216	0.464322	-0.761241	0.642982	0.785683	-0.740407	0.525466	-0.666706	-0.699498	-0.732796	-0.732241	0.554959	-0.732276	-0.695964	-0.713415	0.751287	-0.706054	-0.650009	-0.731629	-0.680178	-0.641466	0.553179
Apigeninidin 5-glucoside	0.881052	-0.869198	-0.887206	0.880901	-0.85901	-0.852378	-0.7886	-0.842688	0.834373	0.954333	-0.807369	-0.893307	0.937433	-0.864704	0.688075	0.820075	-0.836173	-0.863004	0.894185	-0.833289	-0.793098	0.912477	-0.81989	0.942577	-0.873472	0.697189	0.943731	-0.783572	0.923054	-0.850713	0.624265	0.816623	-0.835694	0.948164	-0.741017	-0.81674	-0.851489	-0.857759	0.34677	-0.857517	-0.773252	-0.819942	0.770502	-0.802606	-0.792574	-0.843673	-0.822895	-0.715266	0.797995
Picrotin	-0.917321	0.89767	0.92079	-0.922338	0.88414	0.917475	0.84134	0.868108	-0.916221	-0.896129	0.903114	0.92661	-0.909665	0.94187	-0.846129	-0.936886	0.871581	0.927559	-0.889901	0.85721	0.901802	-0.903867	0.9224	-0.909745	0.973075	-0.854241	-0.885642	0.896938	-0.869366	0.975738	-0.844893	-0.884508	0.915964	-0.84515	0.722751	0.879087	0.925417	0.903711	-0.696846	0.903466	0.756208	0.921046	-0.866457	0.774594	0.970755	0.891874	0.961162	0.68396	-0.895552
1a,1b-Dihomo prostaglandin E1	0.618581	-0.588746	-0.594166	0.594194	-0.575907	-0.587634	-0.5341	-0.580961	0.604233	0.413676	-0.547194	-0.598458	0.503553	-0.558656	0.836626	0.687826	-0.558589	-0.579697	0.460437	-0.598315	-0.554908	0.475049	-0.542517	0.40154	-0.590012	0.821068	0.395246	-0.534505	0.33069	-0.598644	0.816786	0.565986	-0.588952	0.273121	-0.508166	-0.552503	-0.57675	-0.571127	0.858728	-0.571157	-0.526927	-0.557794	0.631544	-0.547621	-0.518108	-0.581971	-0.551122	-0.494786	0.54596
D-(+)-Maltose	0.858183	-0.809293	-0.876199	0.907348	-0.841858	-0.816321	-0.74402	-0.820702	0.885973	0.836437	-0.690832	-0.874697	0.916579	-0.860398	0.72538	0.81402	-0.849099	-0.823313	0.947799	-0.8545	-0.780905	0.909783	-0.829167	0.809304	-0.829138	0.692396	0.951081	-0.646849	0.92567	-0.830729	0.745039	0.827984	-0.809447	0.942805	-0.839383	-0.768985	-0.81803	-0.784039	0.520228	-0.783663	-0.803863	-0.835694	0.666467	-0.800362	-0.733203	-0.786854	-0.746867	-0.804393	0.831375
Wogonoside	-0.842671	0.866962	0.89366	-0.809629	0.864253	0.813731	0.897842	0.904719	-0.815389	-0.830377	0.758651	0.88418	-0.78546	0.851793	-0.795347	-0.864999	0.759706	0.856998	-0.730975	0.753109	0.687218	-0.776801	0.77041	-0.832241	0.877895	-0.81071	-0.742262	0.862519	-0.704863	0.867328	-0.737359	-0.807463	0.853943	-0.695387	0.844375	0.909192	0.843826	0.819794	-0.634858	0.819766	0.764058	0.648485	-0.825759	0.818177	0.657293	0.900366	0.764111	0.819009	-0.780196
Caffeic acid O-glucoside	0.800433	-0.762572	-0.815125	0.801312	-0.780481	-0.775606	-0.739987	-0.775007	0.810357	0.670271	-0.711486	-0.811237	0.737844	-0.824665	0.908441	0.869136	-0.770977	-0.779239	0.710704	-0.760096	-0.746755	0.735305	-0.799082	0.66393	-0.825025	0.908194	0.665583	-0.731868	0.632317	-0.854761	0.934365	0.755786	-0.795519	0.568134	-0.713191	-0.766998	-0.77762	-0.761094	0.904626	-0.760984	-0.706724	-0.769325	0.802992	-0.698895	-0.771259	-0.773442	-0.767379	-0.681383	0.789752
Wighteone	-0.683163	0.674472	0.621007	-0.6845	0.607478	0.808457	0.520059	0.572839	-0.677056	-0.650831	0.782098	0.656635	-0.671342	0.600858	-0.619842	-0.694941	0.637491	0.778434	-0.661351	0.769283	0.937897	-0.678447	0.707175	-0.684562	0.759133	-0.623835	-0.645025	0.553823	-0.638785	0.708102	-0.611937	-0.667526	0.737934	-0.627181	0.500669	0.56408	0.787393	0.602533	-0.498646	0.601829	0.470178	0.87963	-0.6382	0.545072	0.868234	0.589853	0.869229	0.426636	-0.650303
Ophiopogonanone E	-0.617708	0.786434	0.67582	-0.619862	0.765761	0.728695	0.789993	0.566718	-0.620179	-0.612514	0.654051	0.674664	-0.609795	0.477661	-0.560136	-0.621992	0.665703	0.703497	-0.605378	0.584246	0.513571	-0.616142	0.561997	-0.611729	0.570599	-0.560841	-0.613877	0.739615	-0.586885	0.506757	-0.563588	-0.563991	0.473673	-0.582005	0.490965	0.771458	0.72082	0.783034	-0.455505	0.783132	0.720722	0.423125	-0.559439	0.847697	0.395017	0.611287	0.577876	0.627821	-0.599365
Uridine monophosphate (UMP)	-0.797619	0.838159	0.884667	-0.807394	0.89609	0.816633	0.93281	0.772901	-0.83382	-0.860092	0.744181	0.860875	-0.840398	0.878607	-0.692062	-0.80303	0.845947	0.822087	-0.8331	0.672758	0.677344	-0.826389	0.88509	-0.830691	0.853557	-0.725076	-0.82897	0.921105	-0.847539	0.885259	-0.747562	-0.788067	0.74474	-0.810275	0.709087	0.940491	0.835843	0.893678	-0.605692	0.893686	0.815741	0.67877	-0.771449	0.810992	0.783391	0.805228	0.799895	0.757126	-0.865296
17(S)-HpDHA	-0.896799	0.890532	0.932575	-0.908189	0.875032	0.904906	0.827669	0.923083	-0.91189	-0.917812	0.871933	0.939277	-0.914198	0.958594	-0.805126	-0.925025	0.848335	0.933001	-0.892534	0.885794	0.901089	-0.930853	0.898762	-0.914809	0.984158	-0.831551	-0.893092	0.843009	-0.901433	0.980417	-0.840853	-0.87096	0.963191	-0.860802	0.825823	0.866232	0.920903	0.854424	-0.692082	0.854056	0.74867	0.910247	-0.882369	0.773157	0.921522	0.920422	0.933854	0.749009	-0.927025
C-hexosyl-luteolin O-p-coumaroylhexoside	-0.615002	0.686593	0.609633	-0.611732	0.584711	0.57961	0.674407	0.642447	-0.612197	-0.595772	0.765931	0.618085	-0.60921	0.607602	-0.580714	-0.617889	0.468184	0.636902	-0.593294	0.434084	0.46245	-0.565429	0.504125	-0.592585	0.676546	-0.581226	-0.591424	0.912148	-0.568621	0.621514	-0.573693	-0.595098	0.6083	-0.554316	0.278435	0.694176	0.618246	0.720873	-0.468328	0.721173	0.401015	0.444514	-0.558176	0.501388	0.616513	0.737573	0.693943	0.295816	-0.585794
(+/-)9-HODE	-0.832288	0.865244	0.809098	-0.844268	0.787235	0.857877	0.802245	0.785352	-0.849234	-0.787204	0.940006	0.825539	-0.819115	0.800957	-0.756085	-0.839978	0.728012	0.882599	-0.830854	0.736591	0.824334	-0.797837	0.786742	-0.80862	0.901473	-0.742818	-0.815529	0.952533	-0.790491	0.854594	-0.758102	-0.826022	0.830874	-0.785517	0.528174	0.83599	0.879275	0.865026	-0.626469	0.864877	0.605406	0.800341	-0.7265	0.694351	0.904232	0.85279	0.949748	0.513009	-0.80251
Polygalaxanthone Ⅵ	-0.914019	0.870828	0.951571	-0.896149	0.947601	0.909414	0.917185	0.842969	-0.899525	-0.916323	0.743519	0.933366	-0.890985	0.936203	-0.812157	-0.904474	0.935317	0.898961	-0.860766	0.84225	0.836182	-0.870713	0.968804	-0.918106	0.921494	-0.819034	-0.864692	0.80208	-0.834887	0.961715	-0.759502	-0.890796	0.854104	-0.841631	0.902088	0.932888	0.913156	0.871656	-0.606365	0.871405	0.898274	0.839122	-0.840166	0.875288	0.836716	0.82551	0.842143	0.897872	-0.855777
Quercetin-3-O-beta-glucopyranosyl-6'-acetate	0.928593	-0.883267	-0.910626	0.955105	-0.881753	-0.878489	-0.821028	-0.862729	0.931935	0.773363	-0.813791	-0.912764	0.879566	-0.883287	0.943293	0.946156	-0.864969	-0.886853	0.891034	-0.868711	-0.827617	0.870001	-0.859025	0.787364	-0.897116	0.892448	0.868479	-0.807044	0.797998	-0.895025	0.92475	0.87645	-0.857653	0.796104	-0.775953	-0.848346	-0.882564	-0.87337	0.799656	-0.873214	-0.802976	-0.860808	0.771898	-0.826017	-0.815754	-0.863529	-0.844986	-0.758426	0.838258
Tricin 5-O-hexoside derivative	0.782667	-0.801087	-0.819324	0.768948	-0.818038	-0.802896	-0.754469	-0.738584	0.80955	0.685767	-0.728434	-0.817663	0.710817	-0.78538	0.876706	0.860756	-0.81502	-0.783383	0.69017	-0.776657	-0.731147	0.710915	-0.791146	0.681466	-0.78674	0.894592	0.634727	-0.742632	0.613778	-0.818424	0.912607	0.758326	-0.740527	0.544374	-0.65462	-0.775103	-0.793576	-0.822645	0.916243	-0.822608	-0.767704	-0.755121	0.828829	-0.770465	-0.7375	-0.748233	-0.750853	-0.671808	0.80579
4,5-Dicaffeoylquinic acid	-0.750802	0.688566	0.718272	-0.761367	0.657174	0.80054	0.590229	0.710336	-0.75444	-0.732381	0.764182	0.739281	-0.751002	0.769768	-0.671896	-0.768411	0.678573	0.807518	-0.739863	0.791287	0.930296	-0.764265	0.790184	-0.755398	0.85868	-0.67879	-0.730555	0.605799	-0.731456	0.843205	-0.679375	-0.742164	0.855659	-0.712596	0.672062	0.639283	0.803419	0.616902	-0.553191	0.61622	0.51728	0.910094	-0.705045	0.542646	0.919552	0.702168	0.886673	0.548262	-0.740104
Timosaponin BII	-0.693524	0.631614	0.656047	-0.695639	0.621723	0.779522	0.606064	0.62061	-0.685962	-0.667539	0.706032	0.66945	-0.685346	0.689824	-0.628463	-0.702964	0.629015	0.774198	-0.665979	0.70615	0.908319	-0.687883	0.779145	-0.690525	0.813722	-0.633128	-0.655722	0.583993	-0.652422	0.795821	-0.619489	-0.684962	0.787135	-0.640135	0.655586	0.644343	0.781906	0.551337	-0.502267	0.55062	0.479448	0.83394	-0.639692	0.51292	0.882179	0.618316	0.862667	0.551286	-0.664623
2'-Deoxyinosine	-0.872251	0.970138	0.892306	-0.85695	0.896374	0.948248	0.841684	0.863903	-0.857387	-0.859635	0.933939	0.914315	-0.852733	0.783794	-0.842724	-0.901752	0.831036	0.945962	-0.806058	0.90038	0.864944	-0.856275	0.778214	-0.854855	0.8915	-0.869968	-0.802178	0.870135	-0.784977	0.828366	-0.840373	-0.811455	0.861002	-0.744826	0.695646	0.864815	0.939604	0.920405	-0.714485	0.920204	0.778567	0.815061	-0.881627	0.894238	0.771106	0.88996	0.893162	0.700145	-0.851291
δ-Ribono-1,4-lactone	0.918315	-0.89339	-0.91524	0.86372	-0.873672	-0.864685	-0.794001	-0.912301	0.829151	0.963673	-0.810891	-0.923648	0.935159	-0.878658	0.855268	0.863425	-0.833988	-0.872686	0.815834	-0.887504	-0.799639	0.864261	-0.797316	0.902596	-0.895158	0.895217	0.841971	-0.772199	0.809446	-0.873324	0.746157	0.82902	-0.903685	0.800985	-0.819238	-0.822995	-0.851866	-0.85078	0.509927	-0.850616	-0.794503	-0.810974	0.904168	-0.828652	-0.749936	-0.896852	-0.805518	-0.769673	0.795323
Palmaturbine	-0.764017	0.845594	0.813912	-0.768389	0.84335	0.755087	0.886508	0.729139	-0.767896	-0.756957	0.755056	0.801035	-0.749944	0.740134	-0.671877	-0.765715	0.755388	0.769892	-0.751237	0.610224	0.551083	-0.735466	0.719949	-0.769638	0.747899	-0.663771	-0.763969	0.936535	-0.728842	0.73555	-0.655395	-0.730432	0.637427	-0.734431	0.54754	0.886486	0.775552	0.903803	-0.522931	0.904073	0.759036	0.547906	-0.672698	0.81541	0.622265	0.786375	0.710597	0.639748	-0.729284
Neohesperidin dihydrochalcone	-0.896485	0.892205	0.873687	-0.903006	0.787311	0.813593	0.657654	0.941269	-0.893916	-0.840529	0.896963	0.905488	-0.883826	0.871919	-0.852954	-0.903562	0.762111	0.857923	-0.869554	0.914011	0.791506	-0.870344	0.696365	-0.833613	0.885328	-0.843208	-0.861395	0.777548	-0.822751	0.842277	-0.836028	-0.855895	0.922968	-0.80968	0.655182	0.707623	0.820916	0.85655	-0.684603	0.856414	0.667896	0.874475	-0.820731	0.730806	0.784123	0.945548	0.829164	0.571821	-0.840079
1,11-Undecanedicarboxylic acid	-0.795746	0.858835	0.818229	-0.798662	0.781937	0.760284	0.810936	0.836164	-0.8172	-0.78589	0.8751	0.825831	-0.787932	0.810766	-0.725669	-0.809636	0.686989	0.813404	-0.787222	0.671274	0.641391	-0.764602	0.693418	-0.78383	0.846594	-0.729415	-0.779083	0.976122	-0.760905	0.810544	-0.737019	-0.788556	0.793883	-0.743782	0.528318	0.836706	0.79584	0.878019	-0.620574	0.878165	0.622599	0.653639	-0.734977	0.702873	0.747314	0.89866	0.820827	0.527579	-0.793249
D-(-)-Arabinose	0.758222	-0.771843	-0.793434	0.766362	-0.7697	-0.754292	-0.701936	-0.750216	0.71517	0.902997	-0.709604	-0.797905	0.914841	-0.775587	0.617415	0.679006	-0.749761	-0.753601	0.831194	-0.739883	-0.699764	0.868445	-0.731028	0.802616	-0.774029	0.674957	0.874337	-0.692812	0.906876	-0.745678	0.636661	0.659827	-0.747544	0.869101	-0.66951	-0.726342	-0.737535	-0.763532	0.319685	-0.763289	-0.696861	-0.717007	0.734442	-0.718212	-0.702609	-0.751402	-0.724464	-0.648629	0.767556
tetranor-PGFM	-0.886937	0.872374	0.870925	-0.916558	0.834437	0.874662	0.728568	0.811589	-0.930601	-0.824097	0.892146	0.888198	-0.877861	0.884757	-0.810396	-0.903581	0.857246	0.876229	-0.917777	0.869757	0.868125	-0.874198	0.853241	-0.846284	0.89694	-0.788519	-0.888386	0.820618	-0.864146	0.896282	-0.838164	-0.887416	0.848911	-0.855631	0.599437	0.772387	0.875836	0.90076	-0.713221	0.900537	0.727377	0.943319	-0.772244	0.746262	0.936665	0.840841	0.91176	0.575358	-0.881702
DL-Malic acid	0.897038	-0.818104	-0.865398	0.823334	-0.838676	-0.812174	-0.728026	-0.816112	0.7707	0.911799	-0.708383	-0.867373	0.896568	-0.829231	0.873668	0.818052	-0.839976	-0.790123	0.752451	-0.850741	-0.751825	0.793094	-0.787207	0.843523	-0.813216	0.904509	0.777806	-0.664873	0.720323	-0.819961	0.706226	0.785615	-0.81358	0.727058	-0.778929	-0.753787	-0.778463	-0.80503	0.460934	-0.804929	-0.809112	-0.790408	0.867513	-0.798411	-0.707784	-0.790544	-0.720466	-0.75061	0.704377
Polygalaxanthone Ⅶ	-0.92778	0.938083	0.946913	-0.935064	0.901438	0.943217	0.868312	0.939623	-0.934069	-0.924628	0.923693	0.957512	-0.927911	0.940699	-0.833587	-0.945812	0.853758	0.971779	-0.910087	0.902396	0.919764	-0.935007	0.893062	-0.930356	0.999034	-0.844801	-0.911566	0.895321	-0.900769	0.972884	-0.841756	-0.899897	0.97155	-0.878569	0.816326	0.903658	0.960324	0.892082	-0.685561	0.891743	0.760877	0.906319	-0.87481	0.818419	0.91565	0.948375	0.964066	0.754933	-0.918646
3-Methoxyphenylacetic acid	0.869512	-0.851625	-0.886332	0.842766	-0.882247	-0.82654	-0.831578	-0.820283	0.74321	0.879458	-0.714055	-0.878514	0.8839	-0.820207	0.839477	0.846338	-0.844939	-0.817022	0.750083	-0.796739	-0.714418	0.863092	-0.800373	0.855514	-0.818355	0.865841	0.816318	-0.754873	0.768579	-0.811241	0.735392	0.698879	-0.7736	0.748249	-0.797863	-0.844012	-0.804236	-0.843533	0.482485	-0.843509	-0.843317	-0.711602	0.862427	-0.85564	-0.669499	-0.807187	-0.721659	-0.807408	0.723035
Epimedin C	0.799552	-0.717004	-0.711376	0.697675	-0.688435	-0.70704	-0.635824	-0.699025	0.617504	0.791276	-0.677087	-0.721229	0.707308	-0.665134	0.694855	0.714961	-0.653642	-0.706822	0.567744	-0.691439	-0.655592	0.616878	-0.630966	0.825293	-0.715445	0.687214	0.636834	-0.638019	0.527303	-0.689787	0.389877	0.702306	-0.704494	0.617505	-0.599275	-0.659242	-0.693247	-0.685946	0.165222	-0.685912	-0.614446	-0.649745	0.706183	-0.651704	-0.617572	-0.697168	-0.664727	-0.565272	0.46627
16α-Hydroxyestrone	-0.662034	0.709611	0.586821	-0.663482	0.561912	0.752856	0.421993	0.58621	-0.6603	-0.632605	0.85106	0.642818	-0.652285	0.542281	-0.59823	-0.673859	0.583435	0.736298	-0.651005	0.773555	0.841646	-0.654987	0.556536	-0.665535	0.692724	-0.601124	-0.634752	0.579389	-0.623358	0.607843	-0.592316	-0.642512	0.695672	-0.612406	0.308285	0.473861	0.728067	0.660966	-0.480116	0.660503	0.415187	0.838107	-0.625359	0.530919	0.786941	0.629515	0.817762	0.252057	-0.628686
Agnuside	-0.852091	0.807347	0.885784	-0.887467	0.798662	0.766683	0.768567	0.922883	-0.895875	-0.806861	0.759989	0.883961	-0.858807	0.943325	-0.787182	-0.873576	0.757826	0.8285	-0.879758	0.790582	0.736691	-0.866365	0.80018	-0.797348	0.909835	-0.772245	-0.866205	0.793517	-0.850151	0.919535	-0.832239	-0.847627	0.909801	-0.829065	0.811524	0.804484	0.804538	0.780966	-0.705282	0.780771	0.688055	0.793893	-0.751973	0.691203	0.791637	0.909471	0.801489	0.723133	-0.869315
Cyanidin-3-O-glucoside	0.913024	-0.829869	-0.880703	0.901199	-0.84232	-0.83724	-0.791366	-0.855487	0.934408	0.781952	-0.740386	-0.879275	0.853167	-0.862962	0.891192	0.869391	-0.817477	-0.850435	0.874799	-0.848132	-0.795446	0.773808	-0.827766	0.754362	-0.871219	0.837046	0.820224	-0.728673	0.743198	-0.877318	0.819113	0.941169	-0.865813	0.784852	-0.839727	-0.816114	-0.850652	-0.790111	0.705124	-0.789869	-0.772938	-0.821469	0.700428	-0.789497	-0.753305	-0.835657	-0.792251	-0.796192	0.793301
Adenosine5-phosphosulfate	0.855496	-0.835123	-0.876736	0.904311	-0.830853	-0.772995	-0.739594	-0.839063	0.839217	0.773856	-0.763067	-0.878086	0.855508	-0.881149	0.835168	0.902075	-0.829845	-0.794271	0.844219	-0.799514	-0.696869	0.898518	-0.782992	0.802625	-0.827363	0.813619	0.870564	-0.782549	0.829945	-0.838624	0.857624	0.745997	-0.7832	0.795406	-0.666036	-0.770896	-0.77462	-0.873373	0.695001	-0.873407	-0.770774	-0.792594	0.785743	-0.762294	-0.757582	-0.844118	-0.750015	-0.65565	0.817293
(+/-)12(13)-DiHOME	-0.659665	0.70477	0.586918	-0.660231	0.571181	0.776789	0.536775	0.581016	-0.657774	-0.629723	0.87813	0.63094	-0.650047	0.560375	-0.595699	-0.669432	0.549358	0.77324	-0.645165	0.687053	0.864939	-0.641229	0.617804	-0.663218	0.755153	-0.598222	-0.628323	0.702913	-0.620813	0.666216	-0.59221	-0.650855	0.721243	-0.609406	0.336676	0.581509	0.772136	0.648444	-0.480672	0.647961	0.372919	0.792772	-0.607791	0.503198	0.85571	0.646189	0.898109	0.281277	-0.628767
(+/-)9-HpODE	-0.784734	0.796343	0.784621	-0.801491	0.755367	0.703208	0.692738	0.731905	-0.813241	-0.744062	0.80289	0.791034	-0.772356	0.805448	-0.710594	-0.792499	0.747819	0.722501	-0.80132	0.668807	0.596631	-0.746156	0.70463	-0.762182	0.759198	-0.692012	-0.786692	0.868607	-0.75394	0.771226	-0.713272	-0.778382	0.685675	-0.753266	0.399113	0.725417	0.71607	0.895831	-0.596623	0.896079	0.660734	0.713288	-0.684434	0.667351	0.770061	0.793508	0.748232	0.431853	-0.763666
N', N''-DiSinapoylspermidine	0.65998	-0.680952	-0.702087	0.764932	-0.674247	-0.659202	-0.618322	-0.661481	0.719269	0.643081	-0.623102	-0.705488	0.680766	-0.693079	0.409957	0.69507	-0.664969	-0.698119	0.79432	-0.650481	-0.618199	0.803774	-0.654916	0.757692	-0.680193	0.343931	0.850653	-0.60584	0.829624	-0.663852	0.469848	0.643796	-0.62009	0.874978	-0.587525	-0.640149	-0.691298	-0.676956	0.307469	-0.676656	-0.607703	-0.669217	0.454332	-0.635423	-0.621561	-0.657419	-0.645775	-0.57212	0.677558
Dehydro-23-O-Acetylalisol B	0.711682	-0.780126	-0.799443	0.716342	-0.776094	-0.765204	-0.709224	-0.759764	0.693003	0.920311	-0.723949	-0.804795	0.869851	-0.787623	0.562401	0.68805	-0.753	-0.766685	0.779579	-0.745391	-0.711886	0.872134	-0.738047	0.833196	-0.787721	0.664373	0.82404	-0.704701	0.900773	-0.768222	0.643061	0.625965	-0.762009	0.818754	-0.674712	-0.734597	-0.751918	-0.768794	0.383363	-0.768511	-0.696695	-0.716039	0.814842	-0.719379	-0.717166	-0.76038	-0.740102	-0.64802	0.821795
N-Acetylvaline	-0.885496	0.89968	0.902187	-0.9228	0.837495	0.882322	0.789738	0.953313	-0.930358	-0.826245	0.861246	0.919725	-0.881654	0.875779	-0.801866	-0.905147	0.773278	0.933713	-0.913318	0.90859	0.867486	-0.906871	0.782966	-0.830086	0.939535	-0.777286	-0.899694	0.784986	-0.875928	0.887986	-0.841087	-0.879134	0.958206	-0.86816	0.855551	0.824085	0.910781	0.802799	-0.706617	0.802373	0.705671	0.855584	-0.759059	0.792378	0.780646	0.937499	0.875939	0.766136	-0.885372
1-[6-(benzyloxy)-3-(tert-butyl)-2-hydroxyphenyl]ethan-1-one	-0.809723	0.879581	0.82199	-0.803206	0.813075	0.901335	0.851732	0.816473	-0.779883	-0.866345	0.901248	0.836795	-0.858846	0.762421	-0.710069	-0.792433	0.715662	0.920907	-0.796576	0.771397	0.867426	-0.841907	0.77994	-0.837233	0.912307	-0.746968	-0.81753	0.888664	-0.825321	0.831817	-0.710611	-0.750111	0.868568	-0.795109	0.703027	0.874259	0.911799	0.800804	-0.503092	0.800426	0.636205	0.753398	-0.784561	0.760345	0.818001	0.851721	0.931498	0.667095	-0.794642
Eicosapentaenoic acid	0.745415	-0.882551	-0.879142	0.786377	-0.872482	-0.8364	-0.814046	-0.827063	0.865599	0.834872	-0.788774	-0.882125	0.775564	-0.83375	0.586543	0.823604	-0.832421	-0.855822	0.839605	-0.810707	-0.724613	0.859263	-0.783685	0.84944	-0.826598	0.629225	0.821642	-0.802256	0.877953	-0.826299	0.744403	0.790229	-0.780066	0.819797	-0.715022	-0.832284	-0.859322	-0.880807	0.692962	-0.880588	-0.799502	-0.745429	0.781672	-0.846761	-0.709554	-0.833925	-0.778602	-0.728135	0.944361
5,6-Dehydroginsenoside Rd	-0.76425	0.829915	0.749542	-0.781373	0.707287	0.807972	0.538015	0.755088	-0.773793	-0.800901	0.888597	0.796106	-0.808691	0.712257	-0.657956	-0.775017	0.722349	0.808092	-0.798972	0.877078	0.829079	-0.827294	0.641929	-0.801968	0.77988	-0.683871	-0.802458	0.66957	-0.814225	0.71436	-0.696434	-0.721731	0.790663	-0.780383	0.465787	0.588675	0.787598	0.80327	-0.528529	0.802931	0.591371	0.881661	-0.757112	0.677834	0.792353	0.779555	0.824737	0.415978	-0.787917
3-O-p-coumaroyl quinic acid O-hexoside	-0.802409	0.757165	0.844136	-0.805413	0.849325	0.800301	0.906632	0.714834	-0.800786	-0.791715	0.685229	0.813229	-0.792981	0.874322	-0.728145	-0.810481	0.823157	0.798632	-0.775998	0.634209	0.722589	-0.776422	0.932985	-0.802622	0.859936	-0.731111	-0.778415	0.860738	-0.760609	0.914509	-0.717404	-0.779132	0.739695	-0.749575	0.737343	0.917018	0.819556	0.806588	-0.58698	0.806493	0.767392	0.709992	-0.731182	0.728567	0.845416	0.736292	0.814643	0.758413	-0.78078
D-Sedoheptulose 7-phosphate	0.720805	-0.771683	-0.786199	0.779128	-0.758304	-0.758724	-0.70164	-0.756968	0.877182	0.611688	-0.71788	-0.791223	0.671503	-0.773386	0.708771	0.816348	-0.741598	-0.781442	0.792754	-0.765028	-0.713692	0.728593	-0.733107	0.637716	-0.775189	0.680432	0.708378	-0.701343	0.710766	-0.787983	0.86326	0.804397	-0.750117	0.667601	-0.662829	-0.726614	-0.788101	-0.758931	0.914118	-0.758686	-0.68208	-0.752343	0.644543	-0.714585	-0.703552	-0.758979	-0.741492	-0.645643	0.864804
D-(-)-Lyxose	0.807434	-0.600672	-0.619096	0.756576	-0.591681	-0.594874	-0.549652	-0.595862	0.692558	0.553577	-0.553342	-0.621695	0.669183	-0.587598	0.778288	0.65116	-0.579634	-0.598602	0.661075	-0.601022	-0.558401	0.496136	-0.571792	0.576654	-0.610308	0.628606	0.653065	-0.539213	0.449215	-0.594107	0.443529	0.784589	-0.596128	0.631009	-0.529299	-0.569354	-0.595403	-0.589252	0.241183	-0.589288	-0.543011	-0.607423	0.371174	-0.559059	-0.54051	-0.594992	-0.56406	-0.511719	0.353864
Artesunate	0.838819	-0.782502	-0.801542	0.790584	-0.782294	-0.761667	-0.716856	-0.75161	0.741798	0.921643	-0.716344	-0.80447	0.917907	-0.77455	0.702746	0.696356	-0.76167	-0.75276	0.814131	-0.742553	-0.690202	0.785819	-0.735883	0.828533	-0.775531	0.723222	0.848062	-0.711925	0.81098	-0.753969	0.56114	0.76217	-0.750431	0.849226	-0.658064	-0.74006	-0.742091	-0.784424	0.234478	-0.784318	-0.71658	-0.71842	0.712815	-0.732183	-0.699834	-0.756957	-0.721393	-0.64692	0.673758
Quercetin-3β-D-glucoside	0.886282	-0.883809	-0.915401	0.945726	-0.891083	-0.871524	-0.810395	-0.841226	0.908758	0.872506	-0.812371	-0.91732	0.925605	-0.902323	0.733932	0.89094	-0.890793	-0.882288	0.959451	-0.854455	-0.814224	0.964865	-0.874662	0.901455	-0.886259	0.70845	0.984923	-0.802067	0.96523	-0.883677	0.769918	0.834947	-0.82315	0.967346	-0.742841	-0.838873	-0.87817	-0.898452	0.561674	-0.898208	-0.817968	-0.870858	0.742386	-0.829544	-0.837048	-0.844776	-0.844036	-0.735991	0.880175
Sibirioside A	0.800647	-0.811634	-0.833269	0.859144	-0.804247	-0.788288	-0.781968	-0.787284	0.848058	0.846471	-0.775997	-0.833307	0.900456	-0.839989	0.614858	0.757174	-0.77099	-0.816023	0.941341	-0.729719	-0.728573	0.89284	-0.796113	0.819515	-0.840328	0.602407	0.953251	-0.813328	0.961212	-0.81982	0.678946	0.788719	-0.779513	0.965091	-0.66615	-0.807295	-0.809434	-0.820076	0.440215	-0.819838	-0.696564	-0.759146	0.632892	-0.727391	-0.789122	-0.808742	-0.809987	-0.652829	0.83711
Dihydrokaempferol	-0.684947	0.764534	0.705706	-0.699654	0.672039	0.716419	0.784038	0.753533	-0.715426	-0.67635	0.835991	0.71414	-0.682527	0.701295	-0.613543	-0.712847	0.538627	0.78429	-0.689224	0.557879	0.648238	-0.681745	0.633319	-0.686886	0.819059	-0.617371	-0.683729	0.94182	-0.681581	0.752381	-0.653418	-0.689389	0.763894	-0.658016	0.507722	0.805559	0.76843	0.727734	-0.558535	0.727673	0.459895	0.567842	-0.628013	0.582834	0.724094	0.822427	0.830434	0.476649	-0.710232
3',4',5'-Tricetin 5-O-hexoside	0.578421	-0.607032	-0.622043	0.690714	-0.59815	-0.590193	-0.554541	-0.584755	0.662396	0.625292	-0.566455	-0.626203	0.72649	-0.618728	0.366769	0.54012	-0.585738	-0.617457	0.820298	-0.574517	-0.561015	0.769551	-0.587814	0.607781	-0.611494	0.333297	0.842694	-0.551795	0.869425	-0.576041	0.504007	0.565206	-0.565829	0.874391	-0.519747	-0.574263	-0.608842	-0.600534	0.266666	-0.600183	-0.526581	-0.598487	0.373067	-0.559943	-0.572557	-0.590159	-0.594499	-0.507362	0.67389
D-Mannose 6-phosphate	-0.768471	0.855797	0.834228	-0.783281	0.783358	0.829596	0.765865	0.916217	-0.800344	-0.782807	0.79055	0.852243	-0.788351	0.764157	-0.72275	-0.810202	0.676976	0.881757	-0.766132	0.847698	0.790131	-0.829371	0.671535	-0.749248	0.863118	-0.754216	-0.760602	0.719517	-0.776403	0.788485	-0.797334	-0.738679	0.906319	-0.71894	0.868409	0.788652	0.853603	0.71327	-0.68868	0.712824	0.654474	0.711062	-0.782164	0.777944	0.623597	0.890021	0.783145	0.779451	-0.833922
Typhaneoside	-0.663298	0.708555	0.704106	-0.671681	0.615245	0.612744	0.537081	0.858563	-0.67255	-0.654849	0.609746	0.728313	-0.661296	0.644875	-0.60479	-0.677567	0.520909	0.689296	-0.644788	0.761141	0.564918	-0.692863	0.436249	-0.628274	0.676578	-0.606944	-0.655877	0.495764	-0.636858	0.602757	-0.612851	-0.632602	0.784335	-0.624357	0.775978	0.562714	0.639302	0.559429	-0.500459	0.55914	0.53623	0.563287	-0.624926	0.641355	0.372131	0.800848	0.53217	0.658157	-0.651386
Ptaquiloside	-0.640235	0.559993	0.636558	-0.638857	0.487706	0.515701	0.417197	0.810994	-0.640664	-0.621952	0.572045	0.656494	-0.635133	0.729295	-0.606461	-0.652419	0.448179	0.60658	-0.604902	0.670158	0.586087	-0.633937	0.485607	-0.596947	0.715954	-0.613572	-0.601771	0.465561	-0.59061	0.696823	-0.599077	-0.635038	0.828443	-0.570796	0.69338	0.467348	0.552837	0.449986	-0.499877	0.449645	0.370142	0.642869	-0.617512	0.389936	0.565776	0.758952	0.583323	0.4959	-0.620035
Hordatine A	0.663253	-0.69842	-0.71627	0.759172	-0.693416	-0.682958	-0.637495	-0.669995	0.771692	0.706248	-0.646266	-0.720337	0.805289	-0.709252	0.489532	0.626198	-0.682362	-0.702114	0.897011	-0.672383	-0.643518	0.819771	-0.677487	0.654836	-0.698594	0.471108	0.88365	-0.630109	0.918822	-0.673277	0.645494	0.677873	-0.658587	0.904382	-0.598664	-0.659508	-0.698259	-0.694073	0.436319	-0.69372	-0.620543	-0.685453	0.483373	-0.651547	-0.652611	-0.675729	-0.67625	-0.588906	0.789888
N-Acetyl-L-carnosine	0.567728	-0.628045	-0.645697	0.690392	-0.622102	-0.611955	-0.573232	-0.605825	0.654473	0.560456	-0.57584	-0.648864	0.580081	-0.638216	0.326919	0.660253	-0.61374	-0.653691	0.711194	-0.598119	-0.577989	0.762277	-0.608499	0.705724	-0.628276	0.274294	0.769609	-0.558304	0.773585	-0.617224	0.448595	0.555833	-0.563507	0.788656	-0.543407	-0.592945	-0.648914	-0.622177	0.348893	-0.621849	-0.557995	-0.617891	0.432329	-0.587118	-0.577286	-0.600873	-0.602078	-0.529576	0.66157
1-(1,8-dihydroxy-3,6-dimethyl-2-naphthyl)ethan-1-one	-0.609957	0.516463	0.643604	-0.609638	0.63964	0.487534	0.565494	0.4656	-0.611727	-0.607506	0.434739	0.610607	-0.596787	0.739853	-0.554551	-0.619733	0.726673	0.458351	-0.595817	0.443574	0.385369	-0.567878	0.720076	-0.628047	0.550535	-0.557434	-0.593902	0.607719	-0.573434	0.685682	-0.533409	-0.592362	0.42806	-0.566069	0.352519	0.583915	0.480313	0.713946	-0.44752	0.714313	0.668811	0.569638	-0.579059	0.508711	0.664868	0.492681	0.491158	0.425684	-0.594056
Tricin 4'-O-beta-guaiacylglycerol	-0.740691	0.822661	0.804916	-0.731335	0.823895	0.816113	0.886143	0.793447	-0.730137	-0.736472	0.674595	0.79717	-0.732709	0.672784	-0.693023	-0.740812	0.692388	0.836456	-0.6923	0.717965	0.688532	-0.735045	0.696499	-0.705885	0.778893	-0.704077	-0.701031	0.73797	-0.679047	0.719893	-0.683083	-0.693874	0.753908	-0.665425	0.880347	0.878525	0.834273	0.709178	-0.554094	0.708899	0.738581	0.550569	-0.688764	0.852968	0.506592	0.776428	0.696418	0.882646	-0.711359
PEtOH (17:2-20:5)	-0.823652	0.84435	0.773539	-0.800005	0.700165	0.828363	0.558973	0.847224	-0.799295	-0.796001	0.919561	0.823062	-0.796097	0.748207	-0.78877	-0.837313	0.683254	0.85074	-0.750744	0.915771	0.877805	-0.782714	0.63884	-0.797591	0.850252	-0.806411	-0.739093	0.688821	-0.715506	0.776319	-0.750694	-0.788043	0.904255	-0.693487	0.570964	0.614724	0.819464	0.763265	-0.625469	0.762896	0.552231	0.898019	-0.820066	0.656837	0.805283	0.856951	0.864974	0.464406	-0.763653
15(R),19(R)-Hydroxy prostaglandin F1α	-0.678097	0.598515	0.676663	-0.696727	0.655794	0.588739	0.47594	0.529371	-0.706052	-0.641085	0.556924	0.673751	-0.667991	0.743856	-0.619118	-0.692624	0.778451	0.549605	-0.699589	0.643725	0.558881	-0.657568	0.716334	-0.667976	0.598986	-0.606919	-0.678267	0.535875	-0.656476	0.694033	-0.625003	-0.670414	0.52694	-0.650013	0.363644	0.51302	0.563866	0.747618	-0.535263	0.747709	0.67607	0.762446	-0.61654	0.55846	0.739423	0.543056	0.581314	0.396613	-0.672373
D-(-)-Salicin	-0.923341	0.911097	0.920391	-0.90343	0.892885	0.945766	0.867772	0.885948	-0.906828	-0.87909	0.892253	0.927371	-0.887665	0.900929	-0.8977	-0.937584	0.853394	0.952292	-0.844279	0.884081	0.926926	-0.863396	0.902847	-0.875537	0.974673	-0.908602	-0.827933	0.868386	-0.798827	0.959446	-0.865437	-0.890372	0.939845	-0.775977	0.806474	0.898762	0.950899	0.867932	-0.739616	0.867615	0.765228	0.893224	-0.883266	0.81412	0.909815	0.895466	0.952039	0.759658	-0.868949
C-hexosyl-luteolin O-feruloylhexoside	0.830683	-0.85406	-0.817136	0.829854	-0.779426	-0.839267	-0.690776	-0.821893	0.8051	0.826935	-0.860733	-0.842907	0.909352	-0.777952	0.865617	0.803936	-0.751133	-0.838458	0.829955	-0.854728	-0.825605	0.850063	-0.722285	0.725666	-0.84678	0.904911	0.81051	-0.758717	0.814282	-0.788439	0.901503	0.737237	-0.854234	0.740619	-0.634567	-0.728278	-0.816306	-0.812304	0.691744	-0.812058	-0.661319	-0.825942	0.82881	-0.735592	-0.786929	-0.840017	-0.840087	-0.589556	0.825405
Alpha-Linolenic acid	0.548153	-0.634628	-0.647801	0.604552	-0.622061	-0.625201	-0.566039	-0.629964	0.665525	0.500673	-0.598405	-0.653613	0.588869	-0.641456	0.682421	0.671898	-0.6112	-0.629955	0.610415	-0.640031	-0.599803	0.649586	-0.600597	0.440415	-0.643674	0.732789	0.533366	-0.580178	0.597669	-0.651591	0.92978	0.532152	-0.635446	0.439729	-0.541672	-0.589123	-0.625264	-0.624465	0.96671	-0.62428	-0.557653	-0.615186	0.67931	-0.578961	-0.593655	-0.63384	-0.614593	-0.522783	0.7913
Loganic acid	0.706169	-0.778172	-0.790319	0.765723	-0.762466	-0.767286	-0.682223	-0.775924	0.681304	0.725752	-0.687939	-0.799672	0.71591	-0.737116	0.60573	0.81705	-0.73567	-0.789638	0.687975	-0.789331	-0.728398	0.878162	-0.69534	0.812061	-0.762267	0.627377	0.769305	-0.619897	0.777436	-0.734647	0.674891	0.569901	-0.739342	0.717139	-0.743948	-0.704601	-0.768929	-0.72162	0.53573	-0.721282	-0.701357	-0.719512	0.768318	-0.748184	-0.629625	-0.747146	-0.695174	-0.703991	0.749571
Tussilagone	0.8187	-0.754539	-0.73749	0.856396	-0.712144	-0.735298	-0.675401	-0.723272	0.746044	0.710668	-0.719858	-0.748931	0.861534	-0.684068	0.746431	0.7223	-0.670218	-0.751469	0.840777	-0.712664	-0.695308	0.801738	-0.659812	0.689813	-0.742944	0.670903	0.878141	-0.68776	0.787384	-0.674093	0.649764	0.702322	-0.712253	0.844217	-0.616452	-0.698021	-0.731473	-0.717538	0.342715	-0.717361	-0.616099	-0.697238	0.532011	-0.68547	-0.652392	-0.735051	-0.718095	-0.597134	0.609931
Allantoin	-0.865116	0.862872	0.843496	-0.905162	0.815078	0.858899	0.664216	0.785783	-0.908992	-0.768196	0.852374	0.867767	-0.849939	0.816832	-0.814444	-0.886791	0.849662	0.849488	-0.898639	0.904646	0.849738	-0.861151	0.789935	-0.79242	0.831683	-0.778958	-0.86765	0.720765	-0.831604	0.81751	-0.846679	-0.847746	0.803636	-0.824348	0.593783	0.705802	0.847033	0.874025	-0.727614	0.873772	0.739907	0.932447	-0.736167	0.771983	0.844294	0.799706	0.843096	0.578217	-0.848062
Licoagroside D	-0.843199	0.88002	0.913074	-0.863577	0.879009	0.824438	0.875625	0.87276	-0.885727	-0.867146	0.833415	0.905893	-0.837583	0.934012	-0.719094	-0.88992	0.829872	0.863274	-0.855352	0.750688	0.719049	-0.868277	0.850996	-0.897136	0.909108	-0.73238	-0.860494	0.94098	-0.862434	0.926943	-0.764537	-0.842625	0.837402	-0.837089	0.694528	0.9008	0.858194	0.916993	-0.65757	0.916991	0.767155	0.760908	-0.811893	0.780405	0.831263	0.901937	0.848236	0.690284	-0.894737
iP9G	0.932703	-0.819908	-0.839839	0.872207	-0.805708	-0.803464	-0.732637	-0.808301	0.829208	0.894924	-0.765398	-0.846602	0.903296	-0.816718	0.807942	0.797313	-0.787761	-0.805764	0.835951	-0.804762	-0.74914	0.764435	-0.767859	0.867438	-0.829107	0.767738	0.855573	-0.736339	0.751396	-0.81195	0.57433	0.890147	-0.813427	0.85095	-0.697439	-0.761716	-0.796204	-0.809634	0.301565	-0.809538	-0.730429	-0.792942	0.699118	-0.750371	-0.747993	-0.808751	-0.771607	-0.666635	0.650156
Salidroside	-0.827294	0.815944	0.816751	-0.827658	0.78878	0.884421	0.769398	0.821802	-0.801455	-0.747888	0.777012	0.82925	-0.805962	0.757999	-0.839833	-0.841626	0.733086	0.893472	-0.759138	0.855246	0.908648	-0.8067	0.786861	-0.733918	0.883485	-0.836674	-0.750242	0.68267	-0.717356	0.831321	-0.824759	-0.762913	0.88904	-0.689709	0.864875	0.794078	0.884935	0.691326	-0.69055	0.690771	0.670676	0.813863	-0.767265	0.755934	0.757545	0.798298	0.852855	0.78478	-0.76362
2'-O-acetylpoliumoside	0.897322	-0.8105	-0.832021	0.893181	-0.798843	-0.792675	-0.729525	-0.793845	0.817127	0.876232	-0.754812	-0.837947	0.939165	-0.810872	0.754993	0.776449	-0.782421	-0.800279	0.89455	-0.787037	-0.74373	0.847661	-0.767142	0.84315	-0.818884	0.713387	0.932953	-0.730708	0.857017	-0.788868	0.613956	0.817712	-0.78888	0.926713	-0.691489	-0.757539	-0.786018	-0.802331	0.293635	-0.802167	-0.720928	-0.786705	0.655214	-0.744654	-0.746467	-0.796109	-0.768168	-0.665904	0.689306
N-Acetyl-D-alloisoleucine	-0.856707	0.865371	0.826799	-0.898048	0.755302	0.860384	0.709045	0.888857	-0.90887	-0.768464	0.926161	0.858105	-0.849438	0.823598	-0.7856	-0.87107	0.701905	0.911656	-0.897637	0.866169	0.89347	-0.856258	0.739256	-0.781825	0.927675	-0.748514	-0.867958	0.809702	-0.840435	0.857026	-0.825576	-0.867288	0.939517	-0.837811	0.680353	0.755097	0.888541	0.781803	-0.699712	0.781368	0.576843	0.884851	-0.702841	0.684464	0.860714	0.906771	0.932901	0.58173	-0.846455
Ferulaldehyde	0.786186	-0.74874	-0.763161	0.686027	-0.745102	-0.737205	-0.678867	-0.735669	0.639652	0.766078	-0.677965	-0.766985	0.71408	-0.717795	0.867595	0.781868	-0.720025	-0.718249	0.534641	-0.73769	-0.670641	0.641687	-0.681745	0.733444	-0.74096	0.921642	0.555158	-0.663941	0.497774	-0.745321	0.698546	0.657577	-0.737417	0.464407	-0.652929	-0.700702	-0.706236	-0.73345	0.568022	-0.733498	-0.69401	-0.666478	0.888134	-0.705612	-0.635801	-0.729219	-0.669146	-0.632296	0.604522
Polyphyllin VI	0.584589	-0.626313	-0.638521	0.711406	-0.61199	-0.608074	-0.571295	-0.60636	0.695177	0.554815	-0.583515	-0.643034	0.608738	-0.632741	0.331895	0.635061	-0.598029	-0.654109	0.770042	-0.593197	-0.577031	0.748186	-0.600251	0.673576	-0.629172	0.255323	0.804391	-0.565652	0.79699	-0.608549	0.447302	0.61012	-0.570027	0.838616	-0.535438	-0.59142	-0.650834	-0.615669	0.330694	-0.61532	-0.538294	-0.620452	0.359907	-0.577283	-0.578477	-0.606334	-0.610239	-0.519785	0.661232
2-Hydroxymyristic acid	0.950982	-0.960459	-0.955925	0.938943	-0.928474	-0.950932	-0.885095	-0.934474	0.899727	0.938126	-0.905258	-0.965386	0.924687	-0.906294	0.853005	0.955194	-0.874239	-0.968767	0.871564	-0.912731	-0.889997	0.929016	-0.87091	0.962753	-0.967051	0.856335	0.904431	-0.879499	0.861645	-0.932922	0.783634	0.876362	-0.934517	0.86439	-0.827845	-0.912908	-0.956441	-0.913928	0.594496	-0.913684	-0.813961	-0.86931	0.88818	-0.879251	-0.842969	-0.937435	-0.917921	-0.792208	0.851937
β-Muricholic acid	-0.557588	0.619984	0.528301	-0.559621	0.509861	0.572917	0.256749	0.518292	-0.558586	-0.543573	0.612333	0.578441	-0.549394	0.439908	-0.503472	-0.569893	0.570978	0.542596	-0.552631	0.744325	0.570122	-0.570333	0.373052	-0.560109	0.457456	-0.507236	-0.546905	0.327384	-0.527499	0.408009	-0.49597	-0.51798	0.500981	-0.520072	0.273362	0.29631	0.527075	0.609565	-0.402369	0.609383	0.499918	0.676072	-0.549773	0.562221	0.452641	0.51483	0.48586	0.264569	-0.531554
3,8,9-trihydroxy-10-propyl-3,4,5,8,9,10-hexahydro-2H-oxecin-2-one	-0.836762	0.794498	0.769228	-0.81021	0.694087	0.816951	0.659597	0.831242	-0.803886	-0.848481	0.884581	0.799323	-0.844161	0.792204	-0.703338	-0.774146	0.64602	0.857543	-0.807603	0.801472	0.87623	-0.776328	0.719063	-0.83334	0.905043	-0.701619	-0.809311	0.764847	-0.779389	0.838863	-0.61508	-0.837803	0.923832	-0.812247	0.643118	0.708229	0.834478	0.710034	-0.408812	0.70958	0.507578	0.851154	-0.71172	0.596502	0.872007	0.848858	0.915182	0.522443	-0.726805
Dehydro-L-ascorbic acid	0.652436	-0.723634	-0.717582	0.568577	-0.689762	-0.688353	-0.596124	-0.716198	0.58337	0.83915	-0.675988	-0.731912	0.655741	-0.689003	0.540697	0.672338	-0.664331	-0.688804	0.521653	-0.713752	-0.625965	0.655447	-0.603993	0.821087	-0.698077	0.657347	0.563234	-0.614761	0.600243	-0.693526	0.481497	0.60101	-0.709823	0.548465	-0.581822	-0.623265	-0.673715	-0.701916	0.362814	-0.701802	-0.626118	-0.634638	0.864596	-0.654974	-0.59842	-0.708962	-0.638858	-0.543456	0.663633
Trigoneoside Xb	0.510717	-0.569752	-0.583183	0.64329	-0.560556	-0.55564	-0.517031	-0.547059	0.607225	0.479547	-0.52719	-0.586929	0.510358	-0.577533	0.275223	0.613138	-0.554575	-0.599864	0.660961	-0.542249	-0.529924	0.705205	-0.552729	0.642139	-0.570455	0.208606	0.717062	-0.50719	0.715487	-0.55851	0.402848	0.506909	-0.504879	0.737258	-0.485993	-0.535538	-0.596095	-0.564133	0.327042	-0.56381	-0.498739	-0.570124	0.357937	-0.529373	-0.529684	-0.543488	-0.552938	-0.473412	0.604636
10-Deacetylbaccatin-III	0.501067	-0.580662	-0.591866	0.534425	-0.574064	-0.585273	-0.524808	-0.57692	0.598985	0.413818	-0.53311	-0.596492	0.477239	-0.569055	0.675824	0.649242	-0.560617	-0.584527	0.48692	-0.6023	-0.56306	0.547759	-0.548541	0.384695	-0.585973	0.720438	0.407803	-0.507301	0.450602	-0.600177	0.878102	0.486818	-0.585437	0.301902	-0.53225	-0.543111	-0.583947	-0.554722	0.977685	-0.554551	-0.524065	-0.557385	0.658567	-0.546993	-0.518886	-0.570805	-0.552544	-0.513009	0.701567
1,N6-Etheno-2-Deoxy-Adenosine	-0.859766	0.878425	0.872755	-0.910988	0.874363	0.889172	0.839497	0.788894	-0.952157	-0.751785	0.82559	0.875178	-0.842813	0.827922	-0.792246	-0.872575	0.851194	0.890825	-0.934145	0.822876	0.826402	-0.842235	0.858415	-0.763886	0.867062	-0.739969	-0.880627	0.830343	-0.84734	0.856343	-0.856356	-0.89536	0.797264	-0.853594	0.704431	0.860205	0.904997	0.877493	-0.765183	0.877234	0.782438	0.835556	-0.663791	0.831061	0.820053	0.811213	0.866551	0.722201	-0.878865
15(R)-Prostaglandin E2	-0.611278	0.514443	0.635712	-0.627502	0.621088	0.500748	0.437184	0.46493	-0.637048	-0.593059	0.416871	0.6194	-0.60692	0.712329	-0.556248	-0.625999	0.759541	0.454242	-0.631818	0.570662	0.44794	-0.6002	0.685271	-0.611519	0.512186	-0.551593	-0.616309	0.439124	-0.600005	0.640628	-0.563875	-0.599467	0.436693	-0.590076	0.374158	0.465848	0.472818	0.685015	-0.484023	0.68518	0.690955	0.674368	-0.572451	0.528557	0.637497	0.45987	0.455456	0.422579	-0.61778
Pratensein-7-O-glucoside	0.734007	-0.712969	-0.721542	0.750504	-0.715267	-0.712416	-0.654512	-0.655234	0.816111	0.677662	-0.658349	-0.724595	0.797085	-0.694087	0.724374	0.652263	-0.711492	-0.697453	0.842529	-0.700002	-0.660914	0.679623	-0.695504	0.558115	-0.697435	0.701717	0.752681	-0.646432	0.739033	-0.690569	0.778001	0.782797	-0.672182	0.734121	-0.581787	-0.674491	-0.70703	-0.720551	0.636872	-0.720362	-0.657958	-0.699512	0.544634	-0.679778	-0.662678	-0.669709	-0.683557	-0.593399	0.752287
Lupulin A	0.768832	-0.797977	-0.878416	0.833103	-0.848841	-0.798752	-0.799479	-0.80927	0.888455	0.765725	-0.697534	-0.866154	0.810387	-0.900381	0.71752	0.842967	-0.846137	-0.813561	0.87197	-0.784046	-0.742267	0.869011	-0.865666	0.747336	-0.847483	0.735352	0.82916	-0.745158	0.870727	-0.890626	0.897902	0.789084	-0.799137	0.791762	-0.795254	-0.821891	-0.818823	-0.8112	0.840925	-0.810933	-0.793713	-0.790928	0.757945	-0.770217	-0.78073	-0.79695	-0.771678	-0.778542	0.951798
Cmp_257	-0.533173	0.399424	0.550332	-0.549125	0.518639	0.397202	0.34318	0.391773	-0.557622	-0.517606	0.325175	0.53038	-0.52872	0.672557	-0.480545	-0.547882	0.6721	0.357895	-0.55397	0.475621	0.377334	-0.519843	0.631398	-0.54003	0.450349	-0.47546	-0.539219	0.357497	-0.526873	0.597299	-0.484838	-0.53163	0.381175	-0.518988	0.31392	0.375259	0.374745	0.579077	-0.418779	0.579242	0.589911	0.620562	-0.500205	0.397585	0.611006	0.382291	0.388564	0.339337	-0.541094
Ziyuglycoside I	-0.625797	0.492325	0.627235	-0.65286	0.610413	0.527841	0.465581	0.447417	-0.664585	-0.568736	0.431325	0.607474	-0.613236	0.729772	-0.57328	-0.634988	0.74969	0.482976	-0.660454	0.552646	0.520218	-0.59839	0.747666	-0.596933	0.559869	-0.547229	-0.631383	0.462415	-0.607563	0.690552	-0.582568	-0.635686	0.468996	-0.610055	0.401026	0.496403	0.509133	0.651102	-0.507848	0.651129	0.651149	0.717647	-0.52983	0.486535	0.729482	0.447499	0.528991	0.430918	-0.620985
Epimedin A	-0.807588	0.835594	0.852045	-0.81307	0.841502	0.716372	0.840887	0.803589	-0.772228	-0.782851	0.72177	0.838053	-0.786794	0.816828	-0.738795	-0.818762	0.773279	0.747338	-0.756565	0.651685	0.52405	-0.785657	0.716113	-0.80285	0.764159	-0.728208	-0.794678	0.890345	-0.743379	0.771787	-0.692774	-0.725271	0.685392	-0.744047	0.610289	0.849934	0.734844	0.898478	-0.533518	0.898821	0.779665	0.580183	-0.734262	0.795366	0.613193	0.834805	0.666769	0.664086	-0.729609
Esculin	-0.643442	0.680468	0.715484	-0.648594	0.663244	0.6137	0.632839	0.806158	-0.644584	-0.640974	0.503609	0.716713	-0.638927	0.635565	-0.587626	-0.654188	0.562447	0.671627	-0.613694	0.70089	0.522648	-0.671943	0.500613	-0.610976	0.64886	-0.590946	-0.632228	0.481517	-0.610989	0.604564	-0.587828	-0.602929	0.717919	-0.60154	0.874531	0.639036	0.639015	0.542907	-0.476422	0.542637	0.625316	0.486095	-0.602304	0.700063	0.315255	0.735542	0.477737	0.798882	-0.627371
Sec-O-Glucosylhamaudol	-0.878791	0.894034	0.86796	-0.890643	0.799106	0.895575	0.728792	0.934466	-0.895588	-0.811797	0.902187	0.898165	-0.83183	0.837304	-0.806789	-0.915444	0.744527	0.940673	-0.840811	0.934798	0.919186	-0.863364	0.753026	-0.846434	0.93901	-0.789909	-0.831638	0.756645	-0.798477	0.875768	-0.801456	-0.868533	0.97203	-0.794849	0.797962	0.771232	0.916329	0.78078	-0.696068	0.780297	0.64999	0.895483	-0.796092	0.754396	0.81243	0.922544	0.907079	0.688653	-0.840721
D-Proline	-0.725597	0.699485	0.704601	-0.732497	0.597673	0.706832	0.612614	0.845565	-0.720051	-0.686839	0.769542	0.7289	-0.717333	0.744557	-0.683018	-0.742482	0.508675	0.788122	-0.689282	0.718964	0.779507	-0.722281	0.613624	-0.683417	0.858107	-0.682361	-0.689154	0.682275	-0.674614	0.788183	-0.681593	-0.707456	0.914874	-0.655044	0.721927	0.656744	0.74811	0.5595	-0.559403	0.559011	0.402316	0.720852	-0.669505	0.501321	0.731962	0.835666	0.810994	0.552735	-0.693352
Chlortetracycline	0.805813	-0.852135	-0.865297	0.880104	-0.842118	-0.861484	-0.767838	-0.80338	0.862979	0.847191	-0.814676	-0.873778	0.909713	-0.853318	0.680213	0.826956	-0.837726	-0.868225	0.937385	-0.836236	-0.837394	0.961515	-0.841375	0.829707	-0.869988	0.695802	0.945723	-0.770312	0.982066	-0.84951	0.817712	0.757068	-0.8184	0.925408	-0.709954	-0.798509	-0.863026	-0.844054	0.618125	-0.843662	-0.747771	-0.859837	0.747573	-0.780389	-0.842122	-0.811713	-0.857113	-0.688989	0.918355
2-Hydroxy-1-(4-methoxyphenyl)propyl hexopyranoside	0.776751	-0.754192	-0.769514	0.689466	-0.744848	-0.743147	-0.676073	-0.74394	0.629804	0.787238	-0.702988	-0.775142	0.717497	-0.740392	0.828968	0.796843	-0.724507	-0.730085	0.537051	-0.738909	-0.688457	0.681571	-0.695972	0.777585	-0.761332	0.895238	0.577259	-0.684636	0.537048	-0.766422	0.68546	0.633978	-0.749959	0.489505	-0.636171	-0.702128	-0.714887	-0.745521	0.54861	-0.745544	-0.681718	-0.689045	0.916891	-0.690405	-0.677877	-0.741709	-0.697193	-0.607398	0.628128
2-Furoylglycine	-0.953164	0.949094	0.978257	-0.961989	0.931444	0.927648	0.883678	0.962702	-0.95945	-0.940746	0.892651	0.982727	-0.948684	0.971757	-0.850737	-0.961177	0.889373	0.957916	-0.938404	0.909633	0.871037	-0.949234	0.899348	-0.944932	0.986929	-0.850474	-0.942459	0.892426	-0.918603	0.976605	-0.843845	-0.92485	0.958736	-0.910164	0.844379	0.915907	0.945551	0.922792	-0.678659	0.922558	0.819222	0.891923	-0.870655	0.855269	0.876896	0.96315	0.919131	0.797184	-0.925038
Cucurbitacin B	0.716325	-0.751486	-0.770357	0.770466	-0.747169	-0.736451	-0.689398	-0.72129	0.770805	0.795198	-0.694433	-0.774129	0.751514	-0.762141	0.421827	0.71531	-0.732135	-0.765461	0.828629	-0.712491	-0.684324	0.821527	-0.72589	0.866472	-0.75464	0.401924	0.872446	-0.676875	0.876253	-0.744609	0.450683	0.740272	-0.70046	0.921547	-0.642266	-0.712892	-0.764489	-0.746793	0.274545	-0.746461	-0.670709	-0.723391	0.569311	-0.698749	-0.694528	-0.72043	-0.720815	-0.624414	0.748892
Poncirin	-0.883427	0.84223	0.887191	-0.899726	0.82277	0.750609	0.72217	0.899709	-0.905828	-0.811031	0.735108	0.891488	-0.819967	0.882586	-0.729452	-0.873587	0.799596	0.799869	-0.875121	0.830324	0.654856	-0.823236	0.726368	-0.863434	0.817012	-0.667166	-0.882255	0.729854	-0.806156	0.824431	-0.656515	-0.898983	0.817109	-0.874343	0.745882	0.752194	0.7804	0.841002	-0.524705	0.840979	0.770748	0.768417	-0.676882	0.780561	0.66025	0.879906	0.697501	0.707909	-0.776939
19(R)-Hydroxy prostaglandin A2	-0.443194	0.281321	0.461085	-0.446489	0.431489	0.292399	0.279667	0.291353	-0.4468	-0.442656	0.204446	0.4314	-0.436125	0.608606	-0.400101	-0.453028	0.593029	0.249493	-0.440538	0.353618	0.27838	-0.418626	0.579914	-0.464359	0.365031	-0.40319	-0.434839	0.278365	-0.424063	0.53456	-0.382032	-0.435818	0.2876	-0.417474	0.259307	0.307097	0.269892	0.477055	-0.323857	0.477274	0.518832	0.521197	-0.434942	0.294252	0.546605	0.278362	0.293954	0.286213	-0.4371
Syringic acid	-0.701853	0.822991	0.746129	-0.729445	0.736842	0.703571	0.63566	0.715807	-0.766077	-0.718835	0.801505	0.768202	-0.700946	0.688828	-0.575779	-0.739257	0.70975	0.721394	-0.755494	0.710256	0.570042	-0.732964	0.583961	-0.751287	0.679877	-0.57684	-0.748159	0.783973	-0.745398	0.649626	-0.633963	-0.711034	0.633854	-0.733189	0.374646	0.662216	0.712078	0.87771	-0.549614	0.877857	0.656961	0.658179	-0.657586	0.727054	0.620133	0.767368	0.680142	0.422563	-0.760464
Prostaglandin F1α	-0.483104	0.320207	0.477723	-0.485388	0.447622	0.381909	0.252764	0.311023	-0.481733	-0.47438	0.269284	0.462751	-0.472668	0.604772	-0.436833	-0.494739	0.62908	0.323582	-0.474124	0.471366	0.430982	-0.466273	0.616714	-0.5039	0.413508	-0.440782	-0.464809	0.225668	-0.45538	0.560382	-0.415244	-0.472106	0.358185	-0.448599	0.311906	0.28878	0.345407	0.470311	-0.349237	0.470262	0.524617	0.64779	-0.477057	0.324946	0.62066	0.285018	0.376806	0.308439	-0.4681
Abscisic Acid	0.79105	-0.721029	-0.776722	0.784626	-0.766259	-0.742692	-0.659271	-0.688286	0.829302	0.655467	-0.614229	-0.773133	0.756493	-0.752491	0.868846	0.773017	-0.799846	-0.71114	0.76745	-0.780168	-0.701434	0.678016	-0.763634	0.592119	-0.71781	0.841563	0.685086	-0.582077	0.635589	-0.756612	0.865633	0.798626	-0.700574	0.620663	-0.690138	-0.680623	-0.723893	-0.734294	0.799557	-0.734144	-0.759728	-0.76713	0.671016	-0.730831	-0.675433	-0.669942	-0.661738	-0.693079	0.745828
Succinic semialdehyde	0.793491	-0.857407	-0.852958	0.790624	-0.839203	-0.811024	-0.749913	-0.815773	0.717038	0.915457	-0.758252	-0.861593	0.867662	-0.786544	0.660085	0.790113	-0.804993	-0.813139	0.765796	-0.814656	-0.715053	0.899437	-0.728501	0.898372	-0.794168	0.721063	0.84426	-0.726122	0.855821	-0.761161	0.644471	0.653667	-0.767167	0.813841	-0.712316	-0.770774	-0.792872	-0.838758	0.386862	-0.83861	-0.78104	-0.724106	0.850595	-0.82475	-0.660457	-0.808977	-0.725601	-0.707115	0.772965
Sesamoside	0.809214	-0.839205	-0.791875	0.762306	-0.736125	-0.787118	-0.677073	-0.866227	0.761779	0.727288	-0.836173	-0.818991	0.725735	-0.740053	0.882243	0.854284	-0.664112	-0.819563	0.644271	-0.823882	-0.747378	0.705795	-0.623766	0.7208	-0.824704	0.902323	0.627419	-0.753196	0.580245	-0.77066	0.820974	0.747219	-0.863254	0.538714	-0.653435	-0.711701	-0.789859	-0.762297	0.760253	-0.762207	-0.608495	-0.729383	0.852405	-0.70745	-0.670063	-0.872445	-0.775564	-0.583656	0.72189
8-Isoprostaglandin F1α	-0.50639	0.538787	0.422961	-0.50849	0.38512	0.611577	0.196245	0.462382	-0.502537	-0.476948	0.668223	0.48855	-0.498614	0.367779	-0.457255	-0.518244	0.430382	0.590233	-0.496239	0.721874	0.763814	-0.520806	0.380662	-0.505136	0.526652	-0.460512	-0.480476	0.282363	-0.475031	0.43078	-0.453175	-0.488361	0.589972	-0.465944	0.283079	0.249078	0.575698	0.431603	-0.36512	0.430925	0.276229	0.753024	-0.489237	0.393222	0.600985	0.463296	0.639869	0.182206	-0.476127
trans-Zeatin-riboside	0.649535	-0.637084	-0.678614	0.568373	-0.656711	-0.636073	-0.552944	-0.641251	0.503973	0.833412	-0.547444	-0.68207	0.689386	-0.655935	0.518561	0.606813	-0.660439	-0.617976	0.511665	-0.66831	-0.592108	0.663012	-0.611638	0.802556	-0.637525	0.615274	0.598372	-0.490265	0.606006	-0.644498	0.380969	0.524623	-0.640126	0.588276	-0.625671	-0.57481	-0.603054	-0.619788	0.143117	-0.619625	-0.636688	-0.607953	0.786847	-0.621624	-0.551235	-0.609754	-0.554991	-0.587686	0.547848
Eriodictyol-7-O-glucoside	0.728831	-0.721274	-0.731087	0.741601	-0.71622	-0.703006	-0.647232	-0.666901	0.808794	0.768633	-0.674919	-0.735715	0.737914	-0.724433	0.460441	0.654341	-0.715266	-0.715207	0.838609	-0.685694	-0.641087	0.694337	-0.695951	0.785321	-0.706214	0.418233	0.81782	-0.658434	0.793539	-0.708512	0.427752	0.838226	-0.660748	0.88423	-0.556457	-0.670744	-0.726825	-0.741755	0.278512	-0.741526	-0.651564	-0.709506	0.486691	-0.669913	-0.677646	-0.679115	-0.689805	-0.558641	0.70443
N-benzyl-N-methyl-N'-phenylurea	-0.771166	0.836765	0.825414	-0.80167	0.752957	0.803883	0.722941	0.907139	-0.858885	-0.739281	0.83518	0.846087	-0.775655	0.817996	-0.762514	-0.839151	0.676505	0.86275	-0.801672	0.828922	0.793192	-0.809655	0.695169	-0.712055	0.885648	-0.781942	-0.75293	0.772854	-0.775482	0.838031	-0.88932	-0.79276	0.919714	-0.703069	0.754169	0.759108	0.837164	0.743305	-0.846309	0.742945	0.602867	0.773173	-0.775029	0.696982	0.73674	0.904739	0.832541	0.657523	-0.890525
11-Deoxy prostaglandin F2β	0.792498	-0.744377	-0.812944	0.791649	-0.739585	-0.729886	-0.659176	-0.799183	0.82682	0.769485	-0.753399	-0.816758	0.800239	-0.897544	0.817875	0.828468	-0.758592	-0.748296	0.776506	-0.755995	-0.731101	0.770325	-0.790749	0.726905	-0.847171	0.850888	0.729973	-0.751599	0.740674	-0.889726	0.876504	0.786171	-0.834437	0.668716	-0.616545	-0.704337	-0.736306	-0.780716	0.799566	-0.780623	-0.644448	-0.826379	0.823128	-0.606349	-0.863038	-0.810043	-0.794683	-0.551343	0.849052
MAG (18:3)	0.702455	-0.685429	-0.740182	0.726585	-0.660086	-0.671187	-0.594939	-0.748494	0.759404	0.708143	-0.73196	-0.748606	0.758731	-0.837547	0.736999	0.75414	-0.671562	-0.698533	0.740954	-0.690054	-0.695347	0.750978	-0.722311	0.648289	-0.803966	0.786889	0.694218	-0.721687	0.739555	-0.829977	0.870488	0.688952	-0.795962	0.632208	-0.540663	-0.64226	-0.680713	-0.712967	0.792393	-0.712822	-0.542869	-0.77586	0.773025	-0.520209	-0.83853	-0.768415	-0.771873	-0.463345	0.836385
Demethoxycurcumin	0.742287	-0.729336	-0.751784	0.810596	-0.729404	-0.719231	-0.671598	-0.689862	0.785619	0.772448	-0.68283	-0.754576	0.822709	-0.749556	0.494641	0.682795	-0.725606	-0.738299	0.897161	-0.692028	-0.677125	0.83119	-0.726874	0.788545	-0.738529	0.448785	0.925442	-0.671768	0.910373	-0.720462	0.516702	0.74249	-0.67932	0.963726	-0.604869	-0.695894	-0.736392	-0.739259	0.269777	-0.73896	-0.654371	-0.730229	0.499838	-0.674405	-0.709301	-0.698088	-0.717058	-0.596199	0.72774
Rosavin	0.71325	-0.783191	-0.772167	0.742251	-0.794368	-0.762086	-0.691465	-0.652391	0.800919	0.631903	-0.701436	-0.77473	0.681501	-0.714698	0.758594	0.795572	-0.816239	-0.729302	0.72832	-0.74785	-0.663213	0.710118	-0.735195	0.633729	-0.69174	0.763581	0.663502	-0.698272	0.663063	-0.720371	0.873081	0.714707	-0.624042	0.593706	-0.52254	-0.708903	-0.747423	-0.843758	0.880631	-0.843762	-0.772234	-0.726801	0.721353	-0.777783	-0.678526	-0.675958	-0.687389	-0.589106	0.815465
Cinobufagin	-0.535992	0.399074	0.556185	-0.547745	0.532938	0.388825	0.440189	0.388873	-0.554293	-0.514498	0.336133	0.523249	-0.523483	0.693942	-0.4843	-0.545389	0.650409	0.362669	-0.545399	0.381798	0.334963	-0.497432	0.663471	-0.539986	0.479211	-0.473765	-0.533811	0.481075	-0.514255	0.631884	-0.474429	-0.539007	0.372782	-0.513452	0.300443	0.464456	0.383765	0.59937	-0.407945	0.599671	0.57455	0.549417	-0.48216	0.383211	0.635827	0.403367	0.417982	0.345668	-0.528324
Guanosine	-0.781568	0.86779	0.854585	-0.856371	0.872013	0.885284	0.821158	0.75595	-0.908509	-0.74245	0.78679	0.857738	-0.80596	0.785216	-0.682505	-0.832667	0.852617	0.879154	-0.909628	0.826399	0.815979	-0.866358	0.836211	-0.756151	0.824513	-0.662744	-0.865971	0.767805	-0.881055	0.810339	-0.836282	-0.814278	0.753773	-0.848028	0.718766	0.836557	0.896559	0.855063	-0.762248	0.854691	0.800138	0.80858	-0.668708	0.856556	0.762565	0.767118	0.826224	0.748298	-0.915034
Obacunone	0.683029	-0.751158	-0.747772	0.704439	-0.723115	-0.734689	-0.660144	-0.725216	0.683659	0.727246	-0.725985	-0.758381	0.800884	-0.726414	0.777932	0.723523	-0.700302	-0.727769	0.706764	-0.727072	-0.698238	0.798793	-0.681944	0.61124	-0.751678	0.864941	0.690005	-0.699899	0.750102	-0.727415	0.930348	0.561445	-0.737722	0.596055	-0.592092	-0.687593	-0.709805	-0.740662	0.777004	-0.740506	-0.635745	-0.695892	0.83113	-0.671318	-0.698305	-0.740489	-0.725339	-0.572072	0.818823
Gluconic acid	0.769586	-0.715911	-0.73243	0.800411	-0.703223	-0.707058	-0.648472	-0.69892	0.825925	0.750877	-0.668624	-0.738471	0.816022	-0.721065	0.552762	0.649451	-0.687423	-0.727091	0.902668	-0.703146	-0.670526	0.734772	-0.68788	0.720535	-0.726497	0.482665	0.880054	-0.636849	0.832882	-0.700955	0.509919	0.837132	-0.702711	0.929005	-0.627808	-0.672579	-0.72775	-0.697944	0.285676	-0.697631	-0.626031	-0.71801	0.438066	-0.660783	-0.665949	-0.700525	-0.697566	-0.603497	0.687123
6-Methylcoumarin	-0.897221	0.910353	0.958352	-0.931929	0.949925	0.890715	0.878743	0.8651	-0.964551	-0.859923	0.781597	0.949736	-0.904738	0.927133	-0.824257	-0.916212	0.941384	0.889909	-0.947048	0.872911	0.787745	-0.911728	0.90792	-0.846727	0.887528	-0.813014	-0.916244	0.819851	-0.903119	0.913535	-0.888763	-0.897733	0.829063	-0.881325	0.818024	0.897516	0.897876	0.932028	-0.771735	0.931875	0.907075	0.841803	-0.794558	0.904399	0.792786	0.860563	0.815222	0.837317	-0.941615
Saikosaponin E	0.770607	-0.789236	-0.797472	0.825877	-0.719659	-0.700801	-0.663934	-0.85485	0.865168	0.674856	-0.777369	-0.8115	0.780303	-0.81982	0.777895	0.811693	-0.673857	-0.760639	0.842061	-0.750758	-0.649636	0.784981	-0.652085	0.645995	-0.804815	0.752698	0.787242	-0.77425	0.776574	-0.784418	0.892431	0.785892	-0.816269	0.730539	-0.611168	-0.701064	-0.733217	-0.776803	0.824859	-0.776752	-0.603085	-0.725781	0.670511	-0.650197	-0.696692	-0.86963	-0.738647	-0.554592	0.844995
Hirsuteine	0.657851	-0.686858	-0.737429	0.761391	-0.695634	-0.654818	-0.686902	-0.713632	0.797196	0.656345	-0.638014	-0.730851	0.769275	-0.771681	0.556866	0.672388	-0.665418	-0.697091	0.872718	-0.625747	-0.604462	0.800401	-0.701675	0.609726	-0.736532	0.540122	0.835712	-0.703411	0.876574	-0.737141	0.760823	0.688992	-0.692441	0.828235	-0.629646	-0.708681	-0.69051	-0.695021	0.630877	-0.694786	-0.60598	-0.651484	0.520241	-0.617362	-0.674393	-0.723638	-0.68465	-0.607916	0.835965
Ganoderic acid H	0.591684	-0.639808	-0.659776	0.623624	-0.641473	-0.631118	-0.584082	-0.612819	0.724647	0.716936	-0.590837	-0.663015	0.65726	-0.665421	0.309592	0.5524	-0.634701	-0.650341	0.769198	-0.620094	-0.585607	0.657549	-0.631067	0.707503	-0.644135	0.312975	0.741047	-0.569682	0.783844	-0.648327	0.392133	0.725179	-0.614185	0.82044	-0.552169	-0.60482	-0.661202	-0.639039	0.281338	-0.638678	-0.578683	-0.631892	0.455392	-0.597695	-0.604378	-0.613199	-0.621911	-0.537449	0.720039
Prostaglandin J2	-0.449557	0.295596	0.465826	-0.458608	0.434894	0.302195	0.251803	0.301653	-0.462691	-0.440298	0.21018	0.441953	-0.442991	0.598708	-0.407112	-0.460999	0.605149	0.256041	-0.458295	0.397176	0.292525	-0.432136	0.563065	-0.461306	0.354953	-0.405493	-0.44762	0.241928	-0.43565	0.517385	-0.398192	-0.444551	0.291999	-0.429782	0.26551	0.281212	0.274579	0.481789	-0.343041	0.481969	0.533117	0.546252	-0.433436	0.316	0.527431	0.281077	0.283622	0.289879	-0.449066
Galloylpaeoniflorin	0.66685	-0.639159	-0.653051	0.620141	-0.651411	-0.661033	-0.575046	-0.584409	0.606381	0.52851	-0.591209	-0.655622	0.557443	-0.6184	0.850091	0.743648	-0.667632	-0.625246	0.464714	-0.657803	-0.627801	0.542405	-0.64047	0.534369	-0.634483	0.870383	0.432095	-0.565687	0.380455	-0.664661	0.79825	0.573983	-0.60667	0.311232	-0.517279	-0.596015	-0.62983	-0.654634	0.805579	-0.654664	-0.620985	-0.642957	0.763115	-0.611675	-0.615517	-0.587394	-0.608871	-0.522825	0.583145
Orcinol gentiobioside	-0.733723	0.777343	0.709087	-0.732874	0.66098	0.7834	0.606098	0.721441	-0.730062	-0.797326	0.911405	0.744576	-0.754907	0.730499	-0.579311	-0.742796	0.639164	0.807451	-0.73877	0.732713	0.823145	-0.761579	0.681586	-0.831606	0.83375	-0.608356	-0.7549	0.798185	-0.768545	0.77622	-0.579146	-0.723617	0.80363	-0.755454	0.417341	0.656166	0.792825	0.760461	-0.422908	0.760142	0.474654	0.823921	-0.722301	0.561059	0.894371	0.777624	0.9061	0.351002	-0.736962
Madecassoside	-0.57997	0.634847	0.681856	-0.576478	0.774919	0.680192	0.763842	0.503726	-0.573324	-0.574395	0.34631	0.647814	-0.558717	0.514368	-0.540052	-0.590497	0.744201	0.621435	-0.537582	0.598834	0.510914	-0.589567	0.676273	-0.566628	0.512351	-0.545701	-0.54946	0.433562	-0.524875	0.540213	-0.530083	-0.522028	0.432994	-0.519781	0.811931	0.732137	0.658057	0.606204	-0.445874	0.606003	0.854273	0.430614	-0.545635	0.856476	0.306597	0.451543	0.415721	0.917885	-0.561668
4-oxo-4,5,6,7-tetrahydrobenzo[b]furan-3-carboxylic acid	0.723517	-0.672148	-0.704867	0.640396	-0.709522	-0.721476	-0.632347	-0.595395	0.595683	0.725326	-0.640838	-0.703151	0.688255	-0.69673	0.816495	0.732609	-0.742752	-0.666063	0.516571	-0.675942	-0.697979	0.623559	-0.746154	0.690192	-0.704655	0.888112	0.526176	-0.629265	0.501507	-0.743976	0.706314	0.594062	-0.653081	0.436257	-0.535842	-0.657157	-0.673534	-0.714045	0.582261	-0.714033	-0.670604	-0.709892	0.866339	-0.632532	-0.743732	-0.607048	-0.691616	-0.541802	0.608979
D-Xylulose	0.761727	-0.715043	-0.723158	0.792479	-0.695353	-0.704947	-0.646058	-0.695647	0.81816	0.743236	-0.67071	-0.730641	0.808285	-0.704789	0.542518	0.639727	-0.672514	-0.726853	0.895911	-0.697655	-0.667485	0.726964	-0.672614	0.712757	-0.720719	0.471303	0.873783	-0.635677	0.826081	-0.687555	0.498696	0.830399	-0.699086	0.924384	-0.622649	-0.6693	-0.726787	-0.689515	0.273902	-0.689191	-0.613354	-0.705662	0.426217	-0.658414	-0.652293	-0.698491	-0.695163	-0.597949	0.677474
L-Histidine	0.726656	-0.566455	-0.573165	0.606839	-0.55899	-0.557812	-0.514782	-0.548892	0.53778	0.543903	-0.515911	-0.575634	0.524851	-0.526929	0.751005	0.639289	-0.542423	-0.54622	0.412885	-0.555046	-0.501551	0.386658	-0.513211	0.600521	-0.556578	0.676567	0.437135	-0.508134	0.251802	-0.559145	0.362843	0.655219	-0.545774	0.386077	-0.472267	-0.53108	-0.542768	-0.561245	0.238723	-0.561427	-0.524731	-0.522825	0.532727	-0.533075	-0.47621	-0.546894	-0.50247	-0.462594	0.271243
Asp-glu	-0.604669	0.566191	0.578931	-0.620025	0.524551	0.705469	0.436346	0.568487	-0.60894	-0.636681	0.674817	0.607826	-0.632649	0.631141	-0.510291	-0.634666	0.568841	0.699289	-0.615058	0.708367	0.87834	-0.673305	0.679425	-0.66459	0.737272	-0.540891	-0.616567	0.45501	-0.648523	0.714023	-0.549901	-0.590373	0.742311	-0.611124	0.544257	0.487132	0.696858	0.486881	-0.433155	0.486086	0.392429	0.84723	-0.623251	0.420236	0.848889	0.558616	0.80118	0.413424	-0.642235
11-Epiprostaglandin E1	-0.624106	0.539238	0.619091	-0.635494	0.581161	0.543116	0.358634	0.498409	-0.638773	-0.609452	0.516076	0.625822	-0.617342	0.697178	-0.572912	-0.651403	0.725568	0.501743	-0.628217	0.653784	0.560252	-0.623678	0.652012	-0.638219	0.554433	-0.579227	-0.614243	0.416814	-0.605585	0.646403	-0.580536	-0.604666	0.516501	-0.584431	0.338081	0.403738	0.5087	0.666187	-0.499522	0.666171	0.608864	0.772938	-0.62166	0.487092	0.709603	0.4952	0.53764	0.335761	-0.629715
N-[(Tert-butoxy)carbonyl]-L-tryptophan	0.548356	-0.598651	-0.612745	0.676722	-0.595543	-0.583666	-0.551244	-0.563399	0.603033	0.57244	-0.55135	-0.615294	0.643741	-0.60148	0.335343	0.588933	-0.588064	-0.613213	0.731294	-0.558142	-0.55057	0.781221	-0.583801	0.647333	-0.594564	0.298456	0.799218	-0.541915	0.816413	-0.567358	0.468969	0.482141	-0.526634	0.810633	-0.502905	-0.569047	-0.60355	-0.599767	0.272635	-0.599457	-0.532724	-0.582814	0.407812	-0.561333	-0.558562	-0.566035	-0.577232	-0.499334	0.63538
Astragaloside IV	-0.624859	0.530988	0.626677	-0.635188	0.598419	0.513508	0.395004	0.490091	-0.654991	-0.576544	0.468231	0.622631	-0.607232	0.699625	-0.608619	-0.643241	0.73493	0.471241	-0.631536	0.613302	0.48643	-0.588796	0.650862	-0.586349	0.526176	-0.601366	-0.597536	0.434621	-0.575894	0.635459	-0.61662	-0.620178	0.477267	-0.55952	0.346835	0.431546	0.483153	0.680496	-0.556614	0.680627	0.648178	0.712269	-0.589582	0.51035	0.654072	0.488206	0.484982	0.373113	-0.625002
Propylparaben	-0.445692	0.281626	0.466603	-0.449728	0.442786	0.300457	0.291673	0.286139	-0.451009	-0.441988	0.191351	0.434491	-0.436639	0.608273	-0.401787	-0.454762	0.606537	0.253087	-0.443789	0.358122	0.283723	-0.420372	0.593764	-0.464292	0.363406	-0.402612	-0.437101	0.268304	-0.424852	0.536673	-0.383167	-0.439554	0.282405	-0.420605	0.281966	0.316692	0.276692	0.475996	-0.326446	0.476196	0.538489	0.522174	-0.431298	0.310185	0.541217	0.268907	0.28957	0.313895	-0.438536
5-oxoproline	-0.871671	0.828042	0.893144	-0.932132	0.854621	0.834175	0.788395	0.838232	-0.938127	-0.816671	0.742025	0.889554	-0.905535	0.900736	-0.749309	-0.854128	0.85317	0.852772	-0.973957	0.837342	0.799996	-0.907555	0.867685	-0.809623	0.874881	-0.704135	-0.954758	0.736014	-0.930326	0.88457	-0.800478	-0.879359	0.837087	-0.943885	0.813898	0.81578	0.851895	0.818267	-0.628045	0.817928	0.787763	0.855322	-0.665291	0.786197	0.805331	0.822964	0.809288	0.780445	-0.878272
Maltitol	0.823422	-0.710863	-0.736225	0.844567	-0.707586	-0.720904	-0.671939	-0.693541	0.820117	0.703874	-0.66899	-0.738409	0.764714	-0.726115	0.605232	0.723576	-0.693566	-0.745239	0.850145	-0.693335	-0.694524	0.708856	-0.718998	0.771861	-0.746267	0.482053	0.860543	-0.65145	0.743048	-0.729468	0.443377	0.862244	-0.700826	0.897343	-0.641603	-0.695544	-0.748509	-0.693874	0.237534	-0.693611	-0.62729	-0.735289	0.418923	-0.654557	-0.694663	-0.693516	-0.717624	-0.614491	0.589747
Helicide	-0.745104	0.775377	0.783162	-0.740769	0.755549	0.798779	0.725951	0.784339	-0.770001	-0.65187	0.715243	0.790464	-0.596057	0.738475	-0.69336	-0.860129	0.708063	0.82666	-0.621751	0.785954	0.775222	-0.691322	0.724442	-0.76975	0.806965	-0.675628	-0.616927	0.664163	-0.573769	0.801285	-0.671213	-0.758968	0.796001	-0.574043	0.773401	0.747696	0.826596	0.694996	-0.709461	0.694648	0.665605	0.733683	-0.737195	0.725514	0.672508	0.761323	0.755086	0.716977	-0.719809
Forskolin	0.691988	-0.673448	-0.669207	0.785397	-0.644822	-0.677522	-0.640892	-0.650341	0.751929	0.612733	-0.648849	-0.675834	0.718496	-0.643741	0.469655	0.647965	-0.602859	-0.719249	0.843481	-0.628891	-0.658523	0.750403	-0.63948	0.673832	-0.697604	0.365458	0.86291	-0.628906	0.808874	-0.64442	0.480709	0.70984	-0.647978	0.89649	-0.599343	-0.660075	-0.71516	-0.627746	0.279959	-0.627349	-0.538942	-0.655624	0.344419	-0.609962	-0.627712	-0.657374	-0.691108	-0.571821	0.628966
D-(-)-Glutamine	-0.845358	0.747703	0.831584	-0.898484	0.768595	0.758105	0.720071	0.797502	-0.90943	-0.758056	0.715799	0.827379	-0.845215	0.896174	-0.71607	-0.82122	0.776937	0.792432	-0.928855	0.756939	0.7593	-0.828989	0.837448	-0.776498	0.858276	-0.649132	-0.903609	0.726278	-0.859829	0.883699	-0.72644	-0.883845	0.820709	-0.901709	0.728497	0.755688	0.789706	0.755499	-0.576816	0.755208	0.679022	0.840081	-0.595924	0.655444	0.841153	0.792159	0.801124	0.668268	-0.808568
Oridonin	-0.376251	0.212804	0.403088	-0.379599	0.379331	0.212049	0.236566	0.226809	-0.381141	-0.37866	0.116504	0.367255	-0.370422	0.552112	-0.339533	-0.383932	0.541484	0.168396	-0.376893	0.272496	0.178857	-0.350924	0.520338	-0.396581	0.285356	-0.341634	-0.372329	0.223563	-0.361573	0.466058	-0.32202	-0.370421	0.203797	-0.35681	0.212206	0.257972	0.190454	0.423286	-0.275216	0.423591	0.487598	0.430699	-0.370273	0.248327	0.459185	0.211934	0.201403	0.254251	-0.373558
(±)10(11)-EpDPA	0.520341	-0.492765	-0.499766	0.499244	-0.483123	-0.491191	-0.446562	-0.490179	0.514193	0.30109	-0.457002	-0.502736	0.390788	-0.470814	0.76283	0.60908	-0.471399	-0.483392	0.356636	-0.506616	-0.464055	0.376668	-0.455842	0.301163	-0.49459	0.745176	0.287106	-0.450327	0.224569	-0.510889	0.755523	0.474096	-0.495423	0.161154	-0.424112	-0.462386	-0.481726	-0.481487	0.840712	-0.481559	-0.445802	-0.470435	0.553683	-0.458334	-0.434465	-0.490786	-0.458898	-0.414144	0.462924
Hesperetin 5-O-glucoside	0.674086	-0.626004	-0.626073	0.746093	-0.58703	-0.629032	-0.524464	-0.616757	0.69927	0.65249	-0.621944	-0.641519	0.790053	-0.618808	0.504527	0.565314	-0.578691	-0.64985	0.846918	-0.640102	-0.64315	0.744478	-0.587886	0.607649	-0.651511	0.441583	0.855814	-0.539479	0.827317	-0.593304	0.51862	0.652289	-0.637756	0.879788	-0.532265	-0.553386	-0.63558	-0.589516	0.230928	-0.589117	-0.496239	-0.675067	0.374986	-0.546502	-0.62298	-0.620285	-0.648448	-0.487176	0.613877
Calceolarioside B	-0.797176	0.788619	0.818081	-0.727279	0.794247	0.756294	0.777823	0.797636	-0.741062	-0.743358	0.707766	0.81221	-0.671135	0.793754	-0.826829	-0.849223	0.742698	0.769742	-0.588877	0.722223	0.65785	-0.652685	0.735073	-0.772807	0.799197	-0.850657	-0.584852	0.771794	-0.529946	0.82399	-0.717697	-0.758594	0.773436	-0.513013	0.705501	0.795776	0.765392	0.782852	-0.69195	0.782933	0.723631	0.659121	-0.853133	0.736911	0.665241	0.797851	0.711243	0.690229	-0.692549
Vaccarin	0.455641	-0.601015	-0.61045	0.564482	-0.589169	-0.590306	-0.540378	-0.586663	0.593276	0.420616	-0.562286	-0.61536	0.442531	-0.603196	0.475227	0.690746	-0.579245	-0.616784	0.525658	-0.589901	-0.564704	0.6707	-0.569882	0.516832	-0.60333	0.508216	0.513682	-0.545539	0.586642	-0.616688	0.765652	0.429142	-0.562444	0.438786	-0.507968	-0.560719	-0.612936	-0.592139	0.869142	-0.591893	-0.526529	-0.576211	0.626173	-0.552913	-0.554781	-0.585103	-0.58021	-0.492959	0.753921
7beta-Hydroxylathyrol	-0.428299	0.264276	0.442503	-0.437791	0.411639	0.273694	0.261309	0.274944	-0.440918	-0.41678	0.193838	0.413283	-0.422088	0.593653	-0.388304	-0.437469	0.574482	0.232588	-0.437999	0.335864	0.262753	-0.403723	0.563142	-0.438704	0.349074	-0.384432	-0.427137	0.268289	-0.415056	0.51789	-0.378037	-0.427756	0.271451	-0.410657	0.235284	0.289064	0.253071	0.462626	-0.325281	0.462852	0.497647	0.509849	-0.404696	0.273382	0.537447	0.264396	0.282238	0.26264	-0.426194
Protoporphyrin IX	0.410681	-0.400988	-0.408293	0.452522	-0.394138	-0.386581	-0.358828	-0.384142	0.42261	0.508544	-0.377783	-0.41241	0.644821	-0.402351	0.354833	0.264255	-0.383849	-0.37946	0.612307	-0.381584	-0.365587	0.527102	-0.377997	0.315779	-0.399361	0.380567	0.600353	-0.367815	0.644548	-0.354397	0.445308	0.353896	-0.393746	0.607556	-0.333495	-0.37231	-0.366076	-0.3986	0.142715	-0.398406	-0.346958	-0.383404	0.286	-0.367509	-0.378724	-0.396094	-0.388378	-0.328717	0.462474
[truncated: 237 more columns]

## Sheet: WS_R.vs.WW_R_neg_corr
corr	ethyl 3-cyano-6-methyl-2-(phenylthio)isonicotinate	1,3,5-Trimethoxybenzene	Resveratrol	Ganoderic acid C6	Integrifoside A	L-Citrulline	Tuberonic acid hexoside	Cyanidin-3-O-glucoside	Prostaglandin D3	16α-Hydroxyestrone	4-Oxoproline	Sinapoyl O-hexoside	1a,1b-Dihomo prostaglandin E1	1-(1,8-dihydroxy-3,6-dimethyl-2-naphthyl)ethan-1-one	Uridine 5'-diphosphogalactose	Schizandrol A	D-(+)-Maltose	Ajugol	β-Muricholic acid	Hordatine B	tetranor-12(R)-HETE	D-Xylonic acid	15(R),19(R)-Hydroxy prostaglandin F1α	3,8,9-trihydroxy-10-propyl-3,4,5,8,9,10-hexahydro-2H-oxecin-2-one	delta-Hexanolactone	16-Hydroxyhexadecanoic acid	Dodecanedioic acid	15(R)-Prostaglandin E2	Asp-glu	Quinic acid O-di-glucuronic acid	2-Isopropylmalic acid	Protobioside	LPC 16:0	Timosaponin BII	(±)12(13)-DiHOME	2-(2-pyridyl)-2-{2-[4-(trifluoromethoxy)phenyl]hydrazono}acetonitrile	Triethyl citrate	D-(-)-Fructose	Ziyuglycoside I	Typhaneoside	2,4,6-Trihydroxyacetophenone	(+/-)5-iPF2α-VI	2-Furoic acid	Dihydromyricetin	Cinobufagin	Terephthalic acid	8-Isoprostaglandin F1α	Ellagic acid	Propylparaben
ethyl 3-cyano-6-methyl-2-(phenylthio)isonicotinate	1	0.860093	0.925908	0.569666	0.771853	0.82717	-0.804921	-0.750735	-0.847754	0.599657	0.782996	0.732516	-0.651145	0.697691	-0.735971	0.62714	-0.661868	-0.706221	0.400091	-0.714892	0.684249	-0.588733	0.674527	0.54877	0.809167	0.796093	-0.70302	0.60534	0.595444	-0.579662	0.676156	0.615789	0.797786	-0.600888	0.558519	-0.688633	-0.751844	0.752261	0.64353	0.216507	0.56761	0.483417	-0.564535	-0.675405	0.587935	-0.636952	0.380347	-0.460746	0.503338
1,3,5-Trimethoxybenzene	0.860093	1	0.838913	0.839924	0.967241	0.885405	-0.756848	-0.773368	-0.902266	0.531935	0.858049	0.629107	-0.744949	0.673305	-0.855836	0.591547	-0.70714	-0.679258	0.29726	-0.625593	0.641291	-0.598873	0.624636	0.771461	0.768514	0.67014	-0.629212	0.560405	0.709029	-0.733768	0.629897	0.671408	0.644863	-0.658342	0.680178	-0.7448	-0.582527	0.778383	0.610043	0.451936	0.581202	0.483427	-0.651572	-0.875539	0.608675	-0.71063	0.356615	-0.707929	0.537643
Resveratrol	0.925908	0.838913	1	0.541739	0.798479	0.694493	-0.765499	-0.745902	-0.809709	0.66113	0.794992	0.799224	-0.609381	0.631446	-0.861001	0.719199	-0.761947	-0.613322	0.528225	-0.696223	0.748182	-0.50233	0.73099	0.561653	0.804963	0.761498	-0.73142	0.677707	0.722437	-0.649411	0.585906	0.716583	0.761747	-0.536352	0.643991	-0.83968	-0.677515	0.7216	0.710577	0.268978	0.600958	0.577424	-0.649675	-0.699793	0.580396	-0.785304	0.563349	-0.556149	0.596695
Ganoderic acid C6	0.569666	0.839924	0.541739	1	0.801823	0.770939	-0.608436	-0.824756	-0.837346	0.301909	0.553638	0.597369	-0.585683	0.414788	-0.757856	0.404535	-0.749208	-0.73133	0.17561	-0.513444	0.40995	-0.582245	0.350851	0.698846	0.459317	0.324226	-0.634878	0.311201	0.519485	-0.546161	0.361965	0.508998	0.448283	-0.565448	0.613458	-0.492522	-0.499881	0.812744	0.332855	0.763923	0.541458	0.256035	-0.59425	-0.798546	0.369922	-0.461603	0.202865	-0.548807	0.284622
Integrifoside A	0.771853	0.967241	0.798479	0.801823	1	0.804076	-0.760805	-0.688589	-0.853606	0.570083	0.860102	0.559341	-0.757576	0.694188	-0.865232	0.681759	-0.671949	-0.639427	0.398756	-0.604887	0.66669	-0.568571	0.695034	0.780152	0.703981	0.655238	-0.582287	0.633031	0.705235	-0.809926	0.57138	0.751683	0.581825	-0.6989	0.703264	-0.760021	-0.533197	0.701676	0.660135	0.456203	0.537101	0.563026	-0.718127	-0.845681	0.647645	-0.742909	0.421514	-0.8315	0.611076
L-Citrulline	0.82717	0.885405	0.694493	0.770939	0.804076	1	-0.751237	-0.766947	-0.866034	0.574841	0.820357	0.543207	-0.648802	0.569694	-0.669003	0.488789	-0.534829	-0.673464	0.200238	-0.679763	0.635272	-0.520475	0.48406	0.785468	0.710494	0.709821	-0.479287	0.361529	0.572728	-0.501428	0.802514	0.48181	0.566305	-0.534265	0.426774	-0.53482	-0.517479	0.821317	0.429477	0.347027	0.443942	0.23898	-0.385928	-0.772439	0.472468	-0.424394	0.311199	-0.518287	0.295939
Tuberonic acid hexoside	-0.804921	-0.756848	-0.765499	-0.608436	-0.760805	-0.751237	1	0.702751	0.833442	-0.635105	-0.680872	-0.717977	0.700186	-0.650428	0.809454	-0.747557	0.594155	0.794235	-0.571085	0.916463	-0.61044	0.711157	-0.725623	-0.595063	-0.644727	-0.730592	0.72209	-0.651427	-0.398848	0.682912	-0.536957	-0.660614	-0.828385	0.600523	-0.434974	0.524207	0.743293	-0.743878	-0.611783	-0.370642	-0.639682	-0.493517	0.747138	0.443764	-0.571534	0.43488	-0.436742	0.614382	-0.473982
Cyanidin-3-O-glucoside	-0.750735	-0.773368	-0.745902	-0.824756	-0.688589	-0.766947	0.702751	1	0.857971	-0.504509	-0.579672	-0.843302	0.40552	-0.482841	0.781268	-0.619619	0.893217	0.845192	-0.410155	0.722685	-0.628599	0.564154	-0.537972	-0.56581	-0.546695	-0.520748	0.82225	-0.476917	-0.564739	0.362029	-0.458288	-0.65458	-0.672466	0.433691	-0.656087	0.506943	0.727833	-0.890389	-0.515647	-0.593136	-0.501585	-0.372881	0.557706	0.712542	-0.434421	0.410553	-0.404987	0.318343	-0.365507
Prostaglandin D3	-0.847754	-0.902266	-0.809709	-0.837346	-0.853606	-0.866034	0.833442	0.857971	1	-0.676417	-0.743262	-0.819096	0.806815	-0.470856	0.819398	-0.646728	0.759851	0.752342	-0.511741	0.742218	-0.70674	0.745037	-0.523446	-0.789347	-0.768831	-0.746588	0.775668	-0.422493	-0.667998	0.686841	-0.632847	-0.576431	-0.626076	0.684175	-0.496725	0.670874	0.666973	-0.866752	-0.424713	-0.652034	-0.73996	-0.270032	0.66442	0.758592	-0.362406	0.605529	-0.535701	0.628603	-0.276965
16α-Hydroxyestrone	0.599657	0.531935	0.66113	0.301909	0.570083	0.574841	-0.635105	-0.504509	-0.676417	1	0.758697	0.552909	-0.556113	0.279885	-0.553919	0.795939	-0.382275	-0.367163	0.775029	-0.693512	0.937939	-0.465042	0.565507	0.732284	0.724823	0.888509	-0.395207	0.388003	0.728055	-0.431375	0.776333	0.513909	0.316829	-0.352314	0.188463	-0.530179	-0.386644	0.565246	0.394915	0.231845	0.374023	0.189517	-0.356122	-0.46769	0.223402	-0.458929	0.918413	-0.496167	0.191824
4-Oxoproline	0.782996	0.858049	0.794992	0.553638	0.860102	0.820357	-0.680872	-0.579672	-0.743262	0.758697	1	0.444988	-0.637062	0.616449	-0.740604	0.660273	-0.456918	-0.450261	0.351184	-0.656456	0.833594	-0.479949	0.668563	0.8428	0.862718	0.80935	-0.330729	0.542576	0.835771	-0.609255	0.868836	0.616579	0.516239	-0.395385	0.4939	-0.655345	-0.383148	0.670236	0.64908	0.106468	0.356144	0.434849	-0.403596	-0.772193	0.590904	-0.621447	0.573676	-0.644346	0.518003
Sinapoyl O-hexoside	0.732516	0.629107	0.799224	0.597369	0.559341	0.543207	-0.717977	-0.843302	-0.819096	0.552909	0.444988	1	-0.550012	0.260151	-0.755422	0.586862	-0.870819	-0.664679	0.581507	-0.694639	0.584337	-0.637214	0.429277	0.457351	0.614552	0.578287	-0.898436	0.382675	0.527915	-0.527668	0.338736	0.508561	0.700539	-0.441767	0.429362	-0.602392	-0.673596	0.751819	0.38119	0.603884	0.787677	0.249604	-0.615059	-0.492104	0.188113	-0.500604	0.564849	-0.370213	0.209243
1a,1b-Dihomo prostaglandin E1	-0.651145	-0.744949	-0.609381	-0.585683	-0.757576	-0.648802	0.700186	0.40552	0.806815	-0.556113	-0.637062	-0.550012	1	-0.277292	0.613286	-0.408163	0.403172	0.374831	-0.39414	0.484659	-0.48666	0.703712	-0.295493	-0.745279	-0.73705	-0.682521	0.479254	-0.206642	-0.532183	0.893347	-0.53843	-0.283732	-0.407998	0.717227	-0.16287	0.641727	0.334416	-0.529107	-0.184751	-0.517783	-0.82603	-0.0736	0.578383	0.543921	-0.147889	0.622165	-0.447674	0.808237	-0.0975422
1-(1,8-dihydroxy-3,6-dimethyl-2-naphthyl)ethan-1-one	0.697691	0.673305	0.631446	0.414788	0.694188	0.569694	-0.650428	-0.482841	-0.470856	0.279885	0.616449	0.260151	-0.277292	1	-0.582895	0.656926	-0.42721	-0.709766	0.268564	-0.551501	0.433443	-0.322545	0.892457	0.228552	0.368318	0.45102	-0.463608	0.90428	0.265239	-0.39607	0.333229	0.819592	0.70996	-0.530383	0.781513	-0.410616	-0.726914	0.444733	0.898672	-0.0661258	0.0483094	0.885334	-0.612183	-0.482632	0.972287	-0.448029	0.00924006	-0.39837	0.896307
Uridine 5'-diphosphogalactose	-0.735971	-0.855836	-0.861001	-0.757856	-0.865232	-0.669003	0.809454	0.781268	0.819398	-0.553919	-0.740604	-0.755422	0.613286	-0.582895	1	-0.698295	0.796358	0.688666	-0.470899	0.761257	-0.623726	0.59607	-0.697574	-0.668092	-0.6832	-0.556018	0.731593	-0.667484	-0.681199	0.712283	-0.434977	-0.738164	-0.729616	0.483876	-0.69432	0.736282	0.615555	-0.79107	-0.676805	-0.501337	-0.642118	-0.587667	0.79201	0.692492	-0.594462	0.699605	-0.504917	0.660347	-0.608254
Schizandrol A	0.62714	0.591547	0.719199	0.404535	0.681759	0.488789	-0.747557	-0.619619	-0.646728	0.795939	0.660273	0.586862	-0.408163	0.656926	-0.698295	1	-0.597868	-0.673627	0.860985	-0.750481	0.832971	-0.47213	0.899829	0.482321	0.495201	0.71502	-0.64293	0.817379	0.548018	-0.473217	0.442533	0.896783	0.563441	-0.522453	0.619312	-0.53264	-0.705115	0.556324	0.764538	0.273857	0.271941	0.682633	-0.700086	-0.462074	0.631545	-0.511886	0.697197	-0.534495	0.641768
D-(+)-Maltose	-0.661868	-0.70714	-0.761947	-0.749208	-0.671949	-0.534829	0.594155	0.893217	0.759851	-0.382275	-0.456918	-0.870819	0.403172	-0.42721	0.796358	-0.597868	1	0.739027	-0.44453	0.528525	-0.554601	0.483477	-0.514243	-0.416335	-0.44356	-0.355645	0.849669	-0.51418	-0.573266	0.502751	-0.21519	-0.684551	-0.617709	0.489127	-0.754936	0.635632	0.65979	-0.779154	-0.549995	-0.638571	-0.562021	-0.466158	0.635959	0.710297	-0.397156	0.598634	-0.403496	0.415153	-0.450746
Ajugol	-0.706221	-0.679258	-0.613322	-0.73133	-0.639427	-0.673464	0.794235	0.845192	0.752342	-0.367163	-0.450261	-0.664679	0.374831	-0.709766	0.688666	-0.673627	0.739027	1	-0.437263	0.75743	-0.476552	0.629724	-0.686005	-0.351188	-0.353661	-0.415367	0.813967	-0.668032	-0.268479	0.344985	-0.289649	-0.712455	-0.746471	0.580313	-0.689276	0.31542	0.913235	-0.800747	-0.625141	-0.486017	-0.37105	-0.56559	0.701272	0.508241	-0.636229	0.309855	-0.164676	0.282644	-0.52108
β-Muricholic acid	0.400091	0.29726	0.528225	0.17561	0.398756	0.200238	-0.571085	-0.410155	-0.511741	0.775029	0.351184	0.581507	-0.39414	0.268564	-0.470899	0.860985	-0.44453	-0.437263	1	-0.571427	0.686424	-0.398031	0.618494	0.318956	0.342619	0.640684	-0.614533	0.533025	0.375616	-0.387286	0.2315	0.628567	0.311344	-0.501838	0.28615	-0.460157	-0.559917	0.330385	0.391093	0.390141	0.368473	0.370242	-0.627275	-0.180509	0.212688	-0.426711	0.795749	-0.431994	0.279185
Hordatine B	-0.714892	-0.625593	-0.696223	-0.513444	-0.604887	-0.679763	0.916463	0.722685	0.742218	-0.693512	-0.656456	-0.694639	0.484659	-0.551501	0.761257	-0.750481	0.528525	0.75743	-0.571427	1	-0.659097	0.708317	-0.704139	-0.577646	-0.653071	-0.71274	0.661769	-0.609078	-0.437828	0.423883	-0.580613	-0.611607	-0.803753	0.299714	-0.361836	0.331927	0.718042	-0.745272	-0.597371	-0.265273	-0.501197	-0.43086	0.609699	0.329936	-0.522754	0.240932	-0.519324	0.36156	-0.408829
tetranor-12(R)-HETE	0.684249	0.641291	0.748182	0.40995	0.66669	0.635272	-0.61044	-0.628599	-0.70674	0.937939	0.833594	0.584337	-0.48666	0.433443	-0.623726	0.832971	-0.554601	-0.476552	0.686424	-0.659097	1	-0.451878	0.658984	0.721841	0.734331	0.825474	-0.439513	0.506445	0.837939	-0.426777	0.785923	0.649898	0.38708	-0.359965	0.435422	-0.576385	-0.460274	0.669311	0.57786	0.210687	0.288932	0.349338	-0.352625	-0.657548	0.39106	-0.546687	0.844237	-0.478207	0.372504
D-Xylonic acid	-0.588733	-0.598873	-0.50233	-0.582245	-0.568571	-0.520475	0.711157	0.564154	0.745037	-0.465042	-0.479949	-0.637214	0.703712	-0.322545	0.59607	-0.47213	0.483477	0.629724	-0.398031	0.708317	-0.451878	1	-0.375657	-0.573157	-0.678942	-0.540553	0.645921	-0.317739	-0.444103	0.570704	-0.395581	-0.33899	-0.625992	0.3934	-0.249155	0.190135	0.598121	-0.611434	-0.32338	-0.480001	-0.716681	-0.162799	0.592921	0.325049	-0.241419	0.249316	-0.348648	0.375684	-0.142618
15(R),19(R)-Hydroxy prostaglandin F1α	0.674527	0.624636	0.73099	0.350851	0.695034	0.48406	-0.725623	-0.537972	-0.523446	0.565507	0.668563	0.429277	-0.295493	0.892457	-0.697574	0.899829	-0.514243	-0.686005	0.618494	-0.704139	0.658984	-0.375657	1	0.32166	0.45089	0.604527	-0.568748	0.975381	0.42485	-0.436497	0.369591	0.938765	0.703842	-0.478248	0.75351	-0.503465	-0.74775	0.472171	0.939345	0.0241864	0.135794	0.903588	-0.712224	-0.433932	0.89398	-0.513358	0.393718	-0.467801	0.885916
3,8,9-trihydroxy-10-propyl-3,4,5,8,9,10-hexahydro-2H-oxecin-2-one	0.54877	0.771461	0.561653	0.698846	0.780152	0.785468	-0.595063	-0.56581	-0.789347	0.732284	0.8428	0.457351	-0.745279	0.228552	-0.668092	0.482321	-0.416335	-0.351188	0.318956	-0.577646	0.721841	-0.573157	0.32166	1	0.779466	0.689752	-0.284521	0.164301	0.801634	-0.622437	0.799129	0.357556	0.26245	-0.362238	0.232138	-0.529302	-0.166505	0.684603	0.248785	0.457509	0.520489	0.0301211	-0.332382	-0.728657	0.193231	-0.46554	0.634104	-0.68584	0.105342
delta-Hexanolactone	0.809167	0.768514	0.804963	0.459317	0.703981	0.710494	-0.644727	-0.546695	-0.768831	0.724823	0.862718	0.614552	-0.73705	0.368318	-0.6832	0.495201	-0.44356	-0.353661	0.342619	-0.653071	0.734331	-0.678942	0.45089	0.779466	1	0.838099	-0.441381	0.332845	0.819662	-0.614507	0.813012	0.368045	0.572626	-0.308081	0.265927	-0.602401	-0.388446	0.627888	0.432049	0.167117	0.638263	0.189457	-0.376649	-0.606171	0.310314	-0.578735	0.602262	-0.494952	0.251096
16-Hydroxyhexadecanoic acid	0.796093	0.67014	0.761498	0.324226	0.655238	0.709821	-0.730592	-0.520748	-0.746588	0.888509	0.80935	0.578287	-0.682521	0.45102	-0.556018	0.71502	-0.355645	-0.415367	0.640684	-0.71274	0.825474	-0.540553	0.604527	0.689752	0.838099	1	-0.476185	0.44602	0.630337	-0.538855	0.809883	0.516761	0.526196	-0.482582	0.208885	-0.58636	-0.49343	0.513077	0.451382	0.13321	0.493611	0.257422	-0.421958	-0.472233	0.34658	-0.477923	0.708742	-0.536636	0.266418
Dodecanedioic acid	-0.70302	-0.629212	-0.73142	-0.634878	-0.582287	-0.479287	0.72209	0.82225	0.775668	-0.395207	-0.330729	-0.898436	0.479254	-0.463608	0.731593	-0.64293	0.849669	0.813967	-0.614533	0.661769	-0.439513	0.645921	-0.568748	-0.284521	-0.441381	-0.476185	1	-0.572675	-0.333605	0.481998	-0.117426	-0.65432	-0.741543	0.610404	-0.607331	0.534489	0.866912	-0.656409	-0.482789	-0.643609	-0.682	-0.467735	0.817855	0.430273	-0.384388	0.489755	-0.35787	0.343952	-0.392169
15(R)-Prostaglandin E2	0.60534	0.560405	0.677707	0.311201	0.633031	0.361529	-0.651427	-0.476917	-0.422493	0.388003	0.542576	0.382675	-0.206642	0.90428	-0.667484	0.817379	-0.51418	-0.668032	0.533025	-0.609078	0.506445	-0.317739	0.975381	0.164301	0.332845	0.44602	-0.572675	1	0.314305	-0.407933	0.186547	0.924744	0.713516	-0.455761	0.806334	-0.467149	-0.749263	0.38974	0.951106	0.000689771	0.10347	0.969789	-0.741319	-0.365971	0.922758	-0.506416	0.244174	-0.409576	0.944539
Asp-glu	0.595444	0.709029	0.722437	0.519485	0.705235	0.572728	-0.398848	-0.564739	-0.667998	0.728055	0.835771	0.527915	-0.532183	0.265239	-0.681199	0.548018	-0.573266	-0.268479	0.375616	-0.437828	0.837939	-0.444103	0.42485	0.801634	0.819662	0.630337	-0.333605	0.314305	1	-0.508283	0.711541	0.470795	0.272536	-0.22788	0.460034	-0.657017	-0.220686	0.635941	0.451122	0.286301	0.399693	0.22832	-0.287988	-0.798416	0.27288	-0.685832	0.732763	-0.506164	0.306719
Quinic acid O-di-glucuronic acid	-0.579662	-0.733768	-0.649411	-0.546161	-0.809926	-0.501428	0.682912	0.362029	0.686841	-0.431375	-0.609255	-0.527668	0.893347	-0.39607	0.712283	-0.473217	0.502751	0.344985	-0.387286	0.423883	-0.426777	0.570704	-0.436497	-0.622437	-0.614507	-0.538855	0.481998	-0.407933	-0.508283	1	-0.337863	-0.469135	-0.484851	0.682834	-0.365334	0.728308	0.295205	-0.431291	-0.401712	-0.442974	-0.765623	-0.345601	0.687734	0.54024	-0.330046	0.71214	-0.393383	0.927648	-0.373161
2-Isopropylmalic acid	0.676156	0.629897	0.585906	0.361965	0.57138	0.802514	-0.536957	-0.458288	-0.632847	0.776333	0.868836	0.338736	-0.53843	0.333229	-0.434977	0.442533	-0.21519	-0.289649	0.2315	-0.580613	0.785923	-0.395581	0.369591	0.799129	0.813012	0.809883	-0.117426	0.186547	0.711541	-0.337863	1	0.263151	0.318445	-0.20183	0.102975	-0.407844	-0.212992	0.617581	0.320253	-0.0178907	0.252341	0.0319232	-0.0291476	-0.594616	0.264516	-0.330721	0.557872	-0.370849	0.116098
Protobioside	0.615789	0.671408	0.716583	0.508998	0.751683	0.48181	-0.660614	-0.65458	-0.576431	0.513909	0.616579	0.508561	-0.283732	0.819592	-0.738164	0.896783	-0.684551	-0.712455	0.628567	-0.611607	0.649898	-0.33899	0.938765	0.357556	0.368045	0.516761	-0.65432	0.924744	0.470795	-0.469135	0.263151	1	0.627612	-0.536563	0.866128	-0.568437	-0.712685	0.502871	0.894359	0.245703	0.173363	0.880899	-0.75081	-0.563313	0.82835	-0.554487	0.41115	-0.537377	0.859296
LPC 16:0	0.797786	0.644863	0.761747	0.448283	0.581825	0.566305	-0.828385	-0.672466	-0.626076	0.316829	0.516239	0.700539	-0.407998	0.70996	-0.729616	0.563441	-0.617709	-0.746471	0.311344	-0.803753	0.38708	-0.625992	0.703842	0.26245	0.572626	0.526196	-0.741543	0.713516	0.272536	-0.484851	0.318445	0.627612	1	-0.339188	0.543379	-0.389038	-0.785421	0.59901	0.731286	0.110766	0.534185	0.631465	-0.654376	-0.307693	0.675906	-0.324653	0.14482	-0.297296	0.613885
Timosaponin BII	-0.600888	-0.658342	-0.536352	-0.565448	-0.6989	-0.534265	0.600523	0.433691	0.684175	-0.352314	-0.395385	-0.441767	0.717227	-0.530383	0.483876	-0.522453	0.489127	0.580313	-0.501838	0.299714	-0.359965	0.3934	-0.478248	-0.362238	-0.308081	-0.482582	0.610404	-0.455761	-0.22788	0.682834	-0.20183	-0.536563	-0.339188	1	-0.479049	0.656409	0.591965	-0.423933	-0.317692	-0.558245	-0.49893	-0.38272	0.718468	0.541567	-0.373055	0.664072	-0.206214	0.695321	-0.347295
(±)12(13)-DiHOME	0.558519	0.680178	0.643991	0.613458	0.703264	0.426774	-0.434974	-0.656087	-0.496725	0.188463	0.4939	0.429362	-0.16287	0.781513	-0.69432	0.619312	-0.754936	-0.689276	0.28615	-0.361836	0.435422	-0.249155	0.75351	0.232138	0.265927	0.208885	-0.607331	0.806334	0.460034	-0.365334	0.102975	0.866128	0.543379	-0.479049	1	-0.543415	-0.655931	0.529812	0.823108	0.288436	0.107739	0.845011	-0.654262	-0.691175	0.807596	-0.614805	0.116722	-0.376226	0.853596
2-(2-pyridyl)-2-{2-[4-(trifluoromethoxy)phenyl]hydrazono}acetonitrile	-0.688633	-0.7448	-0.83968	-0.492522	-0.760021	-0.53482	0.524207	0.506943	0.670874	-0.530179	-0.655345	-0.602392	0.641727	-0.410616	0.736282	-0.53264	0.635632	0.31542	-0.460157	0.331927	-0.576385	0.190135	-0.503465	-0.529302	-0.602401	-0.58636	0.534489	-0.467149	-0.657017	0.728308	-0.407844	-0.568437	-0.389038	0.656409	-0.543415	1	0.361612	-0.503152	-0.448241	-0.387327	-0.567621	-0.424898	0.592018	0.728027	-0.361952	0.937955	-0.533746	0.735908	-0.457408
Triethyl citrate	-0.751844	-0.582527	-0.677515	-0.499881	-0.533197	-0.517479	0.743293	0.727833	0.666973	-0.386644	-0.383148	-0.673596	0.334416	-0.726914	0.615555	-0.705115	0.65979	0.913235	-0.559917	0.718042	-0.460274	0.598121	-0.74775	-0.166505	-0.388446	-0.49343	0.866912	-0.749263	-0.220686	0.295205	-0.212992	-0.712685	-0.785421	0.591965	-0.655931	0.361612	1	-0.635302	-0.655465	-0.337791	-0.376531	-0.638824	0.747326	0.356379	-0.639211	0.384437	-0.200943	0.179636	-0.566459
D-(-)-Fructose	0.752261	0.778383	0.7216	0.812744	0.701676	0.821317	-0.743878	-0.890389	-0.866752	0.565246	0.670236	0.751819	-0.529107	0.444733	-0.79107	0.556324	-0.779154	-0.800747	0.330385	-0.745272	0.669311	-0.611434	0.472171	0.684603	0.627888	0.513077	-0.656409	0.38974	0.635941	-0.431291	0.617581	0.502871	0.59901	-0.423933	0.529812	-0.503152	-0.635302	1	0.453409	0.538877	0.517194	0.263978	-0.473607	-0.742719	0.389082	-0.470971	0.430828	-0.368422	0.288412
Ziyuglycoside I	0.64353	0.610043	0.710577	0.332855	0.660135	0.429477	-0.611783	-0.515647	-0.424713	0.394915	0.64908	0.38119	-0.184751	0.898672	-0.676805	0.764538	-0.549995	-0.625141	0.391093	-0.597371	0.57786	-0.32338	0.939345	0.248785	0.432049	0.451382	-0.482789	0.951106	0.451122	-0.401712	0.320253	0.894359	0.731286	-0.317692	0.823108	-0.448241	-0.655465	0.453409	1	-0.0990151	0.0677456	0.935118	-0.589976	-0.47204	0.934517	-0.487232	0.245772	-0.384132	0.948458
Typhaneoside	0.216507	0.451936	0.268978	0.763923	0.456203	0.347027	-0.370642	-0.593136	-0.652034	0.231845	0.106468	0.603884	-0.517783	-0.0661258	-0.501337	0.273857	-0.638571	-0.486017	0.390141	-0.265273	0.210687	-0.480001	0.0241864	0.457509	0.167117	0.13321	-0.643609	0.000689771	0.286301	-0.442974	-0.0178907	0.245703	0.110766	-0.558245	0.288436	-0.387327	-0.337791	0.538877	-0.0990151	1	0.635288	-0.0716194	-0.564967	-0.459538	-0.131943	-0.359168	0.320551	-0.440867	-0.117751
2,4,6-Trihydroxyacetophenone	0.56761	0.581202	0.600958	0.541458	0.537101	0.443942	-0.639682	-0.501585	-0.73996	0.374023	0.356144	0.787677	-0.82603	0.0483094	-0.642118	0.271941	-0.562021	-0.37105	0.368473	-0.501197	0.288932	-0.716681	0.135794	0.520489	0.638263	0.493611	-0.682	0.10347	0.399693	-0.765623	0.252341	0.173363	0.534185	-0.49893	0.107739	-0.567621	-0.376531	0.517194	0.0677456	0.635288	1	-0.0143076	-0.603328	-0.342163	-0.0448386	-0.497795	0.402666	-0.56574	-0.0307687
(+/-)5-iPF2α-VI	0.483417	0.483427	0.577424	0.256035	0.563026	0.23898	-0.493517	-0.372881	-0.270032	0.189517	0.434849	0.249604	-0.0736	0.885334	-0.587667	0.682633	-0.466158	-0.56559	0.370242	-0.43086	0.349338	-0.162799	0.903588	0.0301211	0.189457	0.257422	-0.467735	0.969789	0.22832	-0.345601	0.0319232	0.880899	0.631465	-0.38272	0.845011	-0.424898	-0.638824	0.263978	0.935118	-0.0716194	-0.0143076	1	-0.672974	-0.336924	0.932719	-0.484079	0.0781847	-0.35653	0.986226
2-Furoic acid	-0.564535	-0.651572	-0.649675	-0.59425	-0.718127	-0.385928	0.747138	0.557706	0.66442	-0.356122	-0.403596	-0.615059	0.578383	-0.612183	0.79201	-0.700086	0.635959	0.701272	-0.627275	0.609699	-0.352625	0.592921	-0.712224	-0.332382	-0.376649	-0.421958	0.817855	-0.741319	-0.287988	0.687734	-0.0291476	-0.75081	-0.654376	0.718468	-0.654262	0.592018	0.747326	-0.473607	-0.589976	-0.564967	-0.603328	-0.672974	1	0.381713	-0.578496	0.613399	-0.30716	0.632427	-0.614351
Dihydromyricetin	-0.675405	-0.875539	-0.699793	-0.798546	-0.845681	-0.772439	0.443764	0.712542	0.758592	-0.46769	-0.772193	-0.492104	0.543921	-0.482632	0.692492	-0.462074	0.710297	0.508241	-0.180509	0.329936	-0.657548	0.325049	-0.433932	-0.728657	-0.606171	-0.472233	0.430273	-0.365971	-0.798416	0.54024	-0.594616	-0.563313	-0.307693	0.541567	-0.691175	0.728027	0.356379	-0.742719	-0.47204	-0.459538	-0.342163	-0.336924	0.381713	1	-0.439854	0.729963	-0.37308	0.5872	-0.416601
Cinobufagin	0.587935	0.608675	0.580396	0.369922	0.647645	0.472468	-0.571534	-0.434421	-0.362406	0.223402	0.590904	0.188113	-0.147889	0.972287	-0.594462	0.631545	-0.397156	-0.636229	0.212688	-0.522754	0.39106	-0.241419	0.89398	0.193231	0.310314	0.34658	-0.384388	0.922758	0.27288	-0.330046	0.264516	0.82835	0.675906	-0.373055	0.807596	-0.361952	-0.639211	0.389082	0.934517	-0.131943	-0.0448386	0.932719	-0.578496	-0.439854	1	-0.407071	-0.00181188	-0.352816	0.953646
Terephthalic acid	-0.636952	-0.71063	-0.785304	-0.461603	-0.742909	-0.424394	0.43488	0.410553	0.605529	-0.458929	-0.621447	-0.500604	0.622165	-0.448029	0.699605	-0.511886	0.598634	0.309855	-0.426711	0.240932	-0.546687	0.249316	-0.513358	-0.46554	-0.578735	-0.477923	0.489755	-0.506416	-0.685832	0.71214	-0.330721	-0.554487	-0.324653	0.664072	-0.614805	0.937955	0.384437	-0.470971	-0.487232	-0.359168	-0.497795	-0.484079	0.613399	0.729963	-0.407071	1	-0.469013	0.683381	-0.519086
8-Isoprostaglandin F1α	0.380347	0.356615	0.563349	0.202865	0.421514	0.311199	-0.436742	-0.404987	-0.535701	0.918413	0.573676	0.564849	-0.447674	0.00924006	-0.504917	0.697197	-0.403496	-0.164676	0.795749	-0.519324	0.844237	-0.348648	0.393718	0.634104	0.602262	0.708742	-0.35787	0.244174	0.732763	-0.393383	0.557872	0.41115	0.14482	-0.206214	0.116722	-0.533746	-0.200943	0.430828	0.245772	0.320551	0.402666	0.0781847	-0.30716	-0.37308	-0.00181188	-0.469013	1	-0.453187	0.0695134
Ellagic acid	-0.460746	-0.707929	-0.556149	-0.548807	-0.8315	-0.518287	0.614382	0.318343	0.628603	-0.496167	-0.644346	-0.370213	0.808237	-0.39837	0.660347	-0.534495	0.415153	0.282644	-0.431994	0.36156	-0.478207	0.375684	-0.467801	-0.68584	-0.494952	-0.536636	0.343952	-0.409576	-0.506164	0.927648	-0.370849	-0.537377	-0.297296	0.695321	-0.376226	0.735908	0.179636	-0.368422	-0.384132	-0.440867	-0.56574	-0.35653	0.632427	0.5872	-0.352816	0.683381	-0.453187	1	-0.391908
Propylparaben	0.503338	0.537643	0.596695	0.284622	0.611076	0.295939	-0.473982	-0.365507	-0.276965	0.191824	0.518003	0.209243	-0.0975422	0.896307	-0.608254	0.641768	-0.450746	-0.52108	0.279185	-0.408829	0.372504	-0.142618	0.885916	0.105342	0.251096	0.266418	-0.392169	0.944539	0.306719	-0.373161	0.116098	0.859296	0.613885	-0.347295	0.853596	-0.457408	-0.566459	0.288412	0.948458	-0.117751	-0.0307687	0.986226	-0.614351	-0.416601	0.953646	-0.519086	0.0695134	-0.391908	1
Prostaglandin H2	0.577675	0.587695	0.699885	0.300512	0.668509	0.377038	-0.583217	-0.45106	-0.389612	0.434173	0.656444	0.333079	-0.186018	0.859366	-0.698816	0.789405	-0.499249	-0.541085	0.451549	-0.570201	0.580483	-0.245642	0.950159	0.273753	0.412196	0.454292	-0.438708	0.958764	0.470996	-0.424458	0.29437	0.908653	0.65091	-0.320434	0.805391	-0.515213	-0.585595	0.391581	0.976475	-0.0836102	0.0540484	0.946804	-0.62728	-0.45613	0.91678	-0.547017	0.321599	-0.453833	0.960525
2,4-Dihydroxybenzoic acid	-0.721829	-0.885265	-0.740336	-0.689517	-0.830825	-0.74244	0.525241	0.550352	0.682151	-0.331244	-0.810579	-0.426044	0.623627	-0.534496	0.768692	-0.297766	0.536554	0.401566	0.0319328	0.414672	-0.466764	0.413979	-0.424421	-0.692602	-0.74975	-0.457018	0.346427	-0.394371	-0.724178	0.652119	-0.59547	-0.42584	-0.510726	0.396999	-0.571698	0.70761	0.304262	-0.665935	-0.511444	-0.232216	-0.480591	-0.380382	0.422611	0.831553	-0.525374	0.722644	-0.206626	0.589846	-0.48726
MAG (18:4)	0.55832	0.619102	0.658784	0.370487	0.706999	0.396285	-0.57886	-0.44791	-0.4008	0.366545	0.63478	0.28696	-0.210234	0.897282	-0.695537	0.764164	-0.49733	-0.579646	0.409731	-0.530499	0.521924	-0.251784	0.942668	0.272944	0.359232	0.400266	-0.441403	0.963018	0.426615	-0.44887	0.245886	0.918749	0.625428	-0.399109	0.848929	-0.506904	-0.598934	0.390498	0.964245	-0.0226034	0.0432143	0.964615	-0.670835	-0.488845	0.947076	-0.556152	0.236233	-0.492309	0.978342
Prostaglandin F1α	0.52121	0.552927	0.69076	0.265875	0.640475	0.286148	-0.497679	-0.397114	-0.33478	0.38021	0.611314	0.317491	-0.160645	0.794149	-0.695456	0.735419	-0.503131	-0.451482	0.425678	-0.476976	0.532659	-0.183608	0.899351	0.232476	0.387047	0.384032	-0.414909	0.927258	0.490701	-0.434108	0.215141	0.876417	0.592454	-0.289721	0.81274	-0.562238	-0.516111	0.333134	0.944353	-0.0749262	0.0639239	0.939218	-0.622439	-0.453446	0.869373	-0.610192	0.322681	-0.45625	0.957011
15-Deoxy-Δ12,14-prostaglandin D2	0.410996	0.430517	0.506955	0.21407	0.517166	0.174887	-0.429373	-0.300057	-0.189773	0.10192	0.38076	0.170266	-0.0219166	0.864716	-0.536703	0.613542	-0.409281	-0.508555	0.292504	-0.362545	0.268241	-0.114778	0.860657	-0.0254539	0.125861	0.17354	-0.398447	0.942354	0.172532	-0.31865	-0.0327278	0.838256	0.592111	-0.332145	0.824872	-0.369863	-0.574854	0.19408	0.91365	-0.119257	-0.0656395	0.994294	-0.632847	-0.289938	0.925251	-0.440486	-0.00021912	-0.330343	0.985246
Syringenone	0.362701	0.252197	0.466716	0.242458	0.328657	0.13299	-0.596859	-0.457649	-0.518026	0.545847	0.134486	0.71115	-0.41761	0.178386	-0.456479	0.714745	-0.555804	-0.503247	0.901388	-0.535384	0.460327	-0.481944	0.47399	0.177822	0.220993	0.477473	-0.758501	0.438084	0.174743	-0.451327	-0.000600506	0.539087	0.420925	-0.532677	0.248793	-0.385985	-0.595636	0.320473	0.285853	0.543271	0.555794	0.29663	-0.687755	-0.0759956	0.101609	-0.320819	0.605222	-0.405174	0.17896
D-(-)-Mannitol	0.616208	0.445081	0.742924	0.209617	0.492586	0.353668	-0.69515	-0.53158	-0.609878	0.853532	0.553522	0.708989	-0.44212	0.386816	-0.633603	0.888089	-0.527243	-0.492843	0.923166	-0.745098	0.797997	-0.497674	0.720065	0.417884	0.596842	0.778869	-0.665426	0.627149	0.545458	-0.436201	0.434938	0.668249	0.546684	-0.394507	0.350694	-0.551403	-0.635545	0.482951	0.555485	0.249987	0.460094	0.45321	-0.620525	-0.275659	0.348135	-0.503488	0.834718	-0.407726	0.394806
Quercetin-O-glucoside	-0.516561	-0.640854	-0.60224	-0.566426	-0.710315	-0.65948	0.633559	0.566165	0.737024	-0.875229	-0.749195	-0.504614	0.616369	-0.284513	0.659375	-0.733202	0.489617	0.439257	-0.660398	0.599855	-0.849803	0.377614	-0.502023	-0.832987	-0.578793	-0.695663	0.374398	-0.345966	-0.722659	0.543669	-0.691244	-0.538536	-0.197637	0.504666	-0.319652	0.633362	0.311595	-0.689412	-0.340233	-0.484605	-0.380205	-0.192442	0.434998	0.665646	-0.241252	0.56935	-0.813245	0.682262	-0.215037
19(R)-Hydroxy-prostaglandin E2	-0.43179	-0.495014	-0.354388	-0.545661	-0.424057	-0.538883	0.361001	0.408145	0.705169	-0.439675	-0.320907	-0.519989	0.771711	0.159517	0.312697	-0.113277	0.339543	0.229343	-0.283478	0.2208	-0.337086	0.483651	0.1388	-0.617257	-0.513878	-0.486753	0.407591	0.249606	-0.408897	0.489525	-0.430661	0.0655705	-0.0360688	0.58057	0.0864435	0.479528	0.178422	-0.487735	0.296105	-0.703439	-0.718322	0.388432	0.261419	0.476343	0.319062	0.421147	-0.410045	0.441785	0.38589
Eicosapentaenoic acid	0.496258	0.731905	0.668454	0.649119	0.745137	0.581546	-0.424209	-0.628738	-0.603886	0.542146	0.794747	0.470387	-0.380817	0.356591	-0.799594	0.510468	-0.628223	-0.346142	0.222117	-0.476444	0.683729	-0.329116	0.477339	0.764884	0.653846	0.426757	-0.321266	0.409581	0.888792	-0.476701	0.566127	0.566291	0.347114	-0.131604	0.604484	-0.617265	-0.195825	0.668577	0.547991	0.312926	0.310388	0.379859	-0.3596	-0.803536	0.434559	-0.604502	0.557668	-0.526156	0.469215
Kaempferide	0.71619	0.730586	0.644356	0.435794	0.723846	0.770197	-0.586503	-0.511351	-0.572356	0.629912	0.895647	0.221296	-0.363338	0.782375	-0.555324	0.653059	-0.306921	-0.528965	0.268073	-0.607809	0.743262	-0.335082	0.754298	0.62189	0.652076	0.697936	-0.231611	0.645554	0.623766	-0.314059	0.796827	0.657704	0.482415	-0.340511	0.556392	-0.425615	-0.48271	0.576384	0.730047	-0.102905	0.00541572	0.558729	-0.309544	-0.658356	0.758762	-0.428097	0.348743	-0.397289	0.627101
Topotecan	0.66793	0.391202	0.65081	0.306203	0.295768	0.299956	-0.525477	-0.630317	-0.590747	0.336768	0.153363	0.821783	-0.34117	0.313027	-0.446369	0.482474	-0.675857	-0.626805	0.569792	-0.480489	0.36237	-0.494792	0.40616	0.0276091	0.381803	0.454438	-0.886883	0.412919	0.205863	-0.26795	0.0824942	0.424763	0.627506	-0.510344	0.391454	-0.439795	-0.811263	0.478504	0.322201	0.41295	0.578679	0.302045	-0.575277	-0.234976	0.192398	-0.414293	0.304927	-0.0681512	0.21119
Hexadecanedioic acid	0.610766	0.533905	0.694994	0.325158	0.575128	0.378056	-0.662349	-0.579325	-0.437139	0.421236	0.537668	0.474775	-0.118713	0.842738	-0.698277	0.819944	-0.573196	-0.703432	0.52793	-0.7037	0.543571	-0.350027	0.953854	0.178844	0.365399	0.449754	-0.615644	0.96743	0.349164	-0.303217	0.223208	0.908465	0.773651	-0.301572	0.784232	-0.399332	-0.768721	0.46704	0.94722	0.00355345	0.110767	0.921977	-0.684714	-0.34142	0.882698	-0.405888	0.296836	-0.286391	0.894492
Thromboxane B3	0.523292	0.549281	0.587737	0.310399	0.619172	0.363935	-0.541845	-0.414973	-0.313429	0.257342	0.563297	0.221387	-0.0968678	0.920186	-0.617635	0.690187	-0.438376	-0.583181	0.300586	-0.513446	0.427888	-0.208617	0.919128	0.165532	0.282096	0.322495	-0.392459	0.954711	0.310916	-0.34242	0.198748	0.875926	0.657098	-0.308405	0.824692	-0.382021	-0.598263	0.345334	0.969919	-0.130911	-0.0479328	0.971476	-0.595454	-0.402263	0.976461	-0.425999	0.0993658	-0.371151	0.984377
Aucubin	-0.514181	-0.579035	-0.596559	-0.507365	-0.571356	-0.413891	0.237416	0.536962	0.603491	-0.42665	-0.394645	-0.53395	0.446926	-0.233903	0.439132	-0.449141	0.657321	0.33494	-0.47674	0.0685971	-0.525448	0.117846	-0.302047	-0.376077	-0.348463	-0.423114	0.550024	-0.261296	-0.557348	0.426226	-0.240219	-0.483778	-0.0859986	0.700049	-0.542541	0.786296	0.374147	-0.422762	-0.220916	-0.571986	-0.366208	-0.226674	0.429648	0.735824	-0.137157	0.771262	-0.458698	0.479052	-0.221026
3-Methylxanthine	-0.453917	-0.524999	-0.430538	-0.403667	-0.561452	-0.4443	0.751117	0.25239	0.583159	-0.395193	-0.468833	-0.425895	0.796386	-0.276679	0.59096	-0.354095	0.188503	0.34712	-0.321831	0.650206	-0.244855	0.752939	-0.334475	-0.563227	-0.599794	-0.530417	0.406965	-0.285204	-0.248013	0.760657	-0.338213	-0.232136	-0.566448	0.400665	-0.0185327	0.31596	0.319224	-0.362514	-0.22946	-0.316784	-0.757317	-0.156871	0.620664	0.13064	-0.226711	0.278489	-0.29007	0.63973	-0.156087
Pratensein-7-O-glucoside	-0.607098	-0.381735	-0.553713	-0.0561536	-0.385345	-0.365247	0.417181	0.334937	0.389686	-0.43332	-0.402872	-0.433213	0.338336	-0.458126	0.196875	-0.512825	0.405244	0.313441	-0.426735	0.255206	-0.534057	0.173902	-0.48016	-0.135159	-0.361118	-0.597427	0.379426	-0.424321	-0.267844	0.396875	-0.370134	-0.489828	-0.430795	0.475665	-0.31081	0.436603	0.402539	-0.209423	-0.481385	0.077	-0.208762	-0.359431	0.199575	0.333213	-0.331371	0.349072	-0.306517	0.353751	-0.344543
Phytocassane E	0.521412	0.555073	0.597571	0.308527	0.631769	0.364064	-0.540202	-0.405509	-0.318926	0.286336	0.580729	0.21579	-0.111319	0.914368	-0.628093	0.706523	-0.432052	-0.568148	0.326367	-0.510032	0.449377	-0.195493	0.926749	0.186008	0.292229	0.338211	-0.384216	0.957754	0.335069	-0.354326	0.212483	0.882179	0.632861	-0.323531	0.824203	-0.412844	-0.587857	0.345504	0.966109	-0.121801	-0.0477543	0.971818	-0.604789	-0.416421	0.971955	-0.459483	0.13416	-0.395043	0.985991
Δ17-6-keto prostaglandin F1α	0.626147	0.641958	0.718963	0.333182	0.686777	0.52047	-0.612405	-0.490105	-0.441038	0.528842	0.796988	0.328061	-0.222846	0.804909	-0.719284	0.734324	-0.438021	-0.494868	0.346281	-0.661916	0.659222	-0.290407	0.888026	0.447675	0.569512	0.55406	-0.337069	0.851154	0.58609	-0.393866	0.522016	0.811988	0.661854	-0.175711	0.691299	-0.478083	-0.49084	0.481728	0.930303	-0.155874	0.0674385	0.813166	-0.483906	-0.506597	0.871515	-0.471324	0.380092	-0.427287	0.861896
Lupulin A	-0.629738	-0.813161	-0.635912	-0.660659	-0.806324	-0.562705	0.448718	0.441577	0.583052	-0.0715504	-0.551425	-0.349705	0.597722	-0.627546	0.649699	-0.272799	0.566113	0.444578	-0.00587354	0.176311	-0.232127	0.291091	-0.441554	-0.399224	-0.440146	-0.264567	0.444276	-0.486738	-0.434987	0.721163	-0.218469	-0.513241	-0.454666	0.693357	-0.705573	0.738765	0.392832	-0.460333	-0.508551	-0.337255	-0.443411	-0.532377	0.595913	0.757157	-0.577275	0.787897	0.0374469	0.668341	-0.592589
2-Oxoadipic acid	0.566245	0.556408	0.51778	0.298612	0.625647	0.438373	-0.596187	-0.325095	-0.347528	0.24836	0.544672	0.126605	-0.234099	0.973356	-0.500051	0.652423	-0.30809	-0.626718	0.28952	-0.482757	0.382809	-0.260276	0.885428	0.157956	0.256611	0.373068	-0.348557	0.906047	0.182697	-0.388866	0.250155	0.792172	0.611624	-0.50901	0.720693	-0.33668	-0.645348	0.32846	0.881031	-0.133999	-0.0435873	0.897002	-0.591068	-0.372069	0.958256	-0.40637	-0.00660409	-0.416126	0.901699
Methyl linolenate	0.545594	0.488263	0.640918	0.237014	0.593941	0.286348	-0.60685	-0.415282	-0.419366	0.511012	0.501077	0.37813	-0.243332	0.804125	-0.591798	0.893837	-0.472742	-0.600968	0.723228	-0.553751	0.582084	-0.287411	0.954843	0.170773	0.299727	0.514677	-0.572911	0.953865	0.327832	-0.406748	0.173737	0.920469	0.564682	-0.543682	0.729002	-0.502459	-0.723872	0.315222	0.857092	0.0750547	0.100694	0.895906	-0.750286	-0.329867	0.79862	-0.545138	0.402888	-0.451708	0.847177
Catechin	-0.723204	-0.52725	-0.777011	-0.253538	-0.494155	-0.504917	0.59969	0.664811	0.533437	-0.698577	-0.676167	-0.595427	0.149297	-0.625469	0.611557	-0.800291	0.560844	0.588377	-0.572454	0.744939	-0.802474	0.380208	-0.80655	-0.358645	-0.618717	-0.694014	0.556063	-0.729902	-0.600458	0.165897	-0.57151	-0.738695	-0.678753	0.145256	-0.572755	0.413203	0.680649	-0.578542	-0.788417	0.0540612	-0.143725	-0.614179	0.395462	0.427594	-0.630441	0.373617	-0.575343	0.134734	-0.608728
D-Proline	0.315591	0.655635	0.333657	0.807809	0.63439	0.660998	-0.384217	-0.537894	-0.675183	0.395473	0.576136	0.379309	-0.606701	0.00460578	-0.583774	0.169085	-0.426653	-0.292446	0.033538	-0.36145	0.410319	-0.473401	0.0156125	0.882756	0.537344	0.312367	-0.224317	-0.0881016	0.643698	-0.492464	0.533238	0.135623	0.0954746	-0.25115	0.190282	-0.390314	-0.0153135	0.665209	-0.00290308	0.642051	0.505076	-0.16027	-0.239239	-0.697037	-0.00269075	-0.345759	0.375718	-0.541508	-0.0804979
Esculin	0.266206	0.467061	0.291988	0.735545	0.42823	0.320626	-0.340147	-0.53486	-0.617745	0.037798	0.0395106	0.611428	-0.559597	-0.0678435	-0.484492	0.0878238	-0.621409	-0.427887	0.199375	-0.178851	0.0257531	-0.482095	-0.0715988	0.350206	0.191493	0.0600108	-0.655122	-0.0515468	0.198527	-0.504064	-0.104188	0.130967	0.20291	-0.559689	0.260804	-0.41863	-0.319852	0.475708	-0.139735	0.939063	0.748038	-0.089639	-0.561467	-0.419539	-0.145816	-0.392731	0.123495	-0.412846	-0.125075
2-(1-benzothiophen-3-ylmethylene)-3,4-dihydronaphthalen-1(2H)-one	-0.350443	-0.362146	-0.517046	-0.471289	-0.394138	-0.274293	0.491418	0.628178	0.51585	-0.534182	-0.346272	-0.624608	0.18573	-0.229337	0.670228	-0.650319	0.68493	0.598027	-0.602885	0.586761	-0.598032	0.382667	-0.483406	-0.363925	-0.287947	-0.238332	0.578733	-0.451246	-0.518383	0.21963	-0.208295	-0.528604	-0.340717	0.214607	-0.499524	0.382734	0.532977	-0.721367	-0.42444	-0.505543	-0.293459	-0.353527	0.508584	0.413644	-0.264162	0.435463	-0.602088	0.204839	-0.319095
Sesamoside	-0.29032	-0.459354	-0.234234	-0.65087	-0.479323	-0.558025	0.551923	0.518066	0.715974	-0.594397	-0.372337	-0.47899	0.649151	0.0230651	0.42172	-0.420553	0.350596	0.466411	-0.497737	0.531957	-0.475724	0.638484	-0.112729	-0.73396	-0.393987	-0.484058	0.43058	0.0284786	-0.371097	0.419622	-0.432684	-0.191873	-0.109377	0.468887	-0.0042917	0.211322	0.286713	-0.585611	0.0940444	-0.763825	-0.54713	0.207572	0.396596	0.377337	0.118432	0.146972	-0.532809	0.477378	0.233303
Prostaglandin H1	0.536251	0.533869	0.599897	0.27418	0.610531	0.355201	-0.575573	-0.400994	-0.325596	0.318499	0.568444	0.236126	-0.122275	0.920043	-0.614662	0.738747	-0.412752	-0.587983	0.380917	-0.554535	0.460495	-0.237457	0.949022	0.168461	0.303258	0.380102	-0.413374	0.974677	0.305372	-0.347846	0.215738	0.885719	0.665096	-0.331767	0.790496	-0.384339	-0.630761	0.333612	0.967994	-0.134302	-0.0291931	0.971547	-0.625362	-0.36066	0.967783	-0.427345	0.155327	-0.377043	0.973498
[truncated: 28 more columns]
