# Supplementary material for: Targeted and untargeted metabolomics reveals deep analysis of drought stress responses in needles and roots of Pinus taeda seedlings
Source: Front Plant Sci. 2023 Jan 31;13:1031466. doi: 10.3389/fpls.2022.1031466 (PMC9927248; doi:10.3389/fpls.2022.1031466)
Supplement: Supplementary Figure 1 — PLS-DA scores of experimental groups under negative ion mode. (A) needles (red) vs. roots (blue) of WW seedlings; (B) needles of WS (red) vs.WW (blue) pine seedlings; (C) needles (red) vs. roots (blue) of WS pine seedlings; (D) roots of WS (red) vs. WW (blue) pine seedlings. WW, well-watered; WS, water-stressed. [file DataSheet_1.zip › Supplementary Tables/Table S7.XLSX]

## Sheet: WW_L.vs.WW_R_neg_zscore
ID	neg_A1	neg_A2	neg_A3	neg_A4	neg_A5	neg_A6	neg_C1	neg_C4	neg_C2	neg_C5	neg_C3	neg_C6
HBMP (18:1-20:5-20:5)	-4.60603	-4.60279	-4.58741	-4.5915	-4.58259	-4.58755	-0.943372	-1.44497	1.01209	0.721089	-0.0351839	0.690342
Aempferol-3-O-rutinoside	-4.68214	-4.68637	-4.682	-4.68717	-4.68736	-4.68568	0.582193	1.07191	-1.15936	-1.00425	-0.462754	0.972259
2-Hydroxymyristic acid	177.163	136.638	103.31	112.952	175.05	145.112	1.1126	0.659938	-1.2038	-1.14173	-0.166134	0.739133
Phytolaccagenin	-3.7486	-3.74623	-3.74909	-3.74752	-3.74391	-3.74218	-1.28318	-1.26548	0.551719	0.385107	0.793172	0.818657
Angoroside C	-8.6222	-8.58024	-8.71737	-8.59862	-8.65579	-8.49919	-1.26073	0.0749947	-1.08031	0.306289	1.31434	0.645414
Lysopc 14:0	-8.58709	-8.62003	-8.47165	-8.60028	-8.60193	-8.59784	-0.148494	0.784139	-0.812898	-1.50871	0.793785	0.892176
3,4,5-trihydroxycyclohex-1-ene-1-carboxylic acid	103.852	93.4627	81.9222	88.7237	126.384	78.8317	1.4065	1.15313	-0.548556	-0.503872	-0.726838	-0.780361
Kynurenic acid O-hexside	213.666	247.298	169.867	232.255	174.314	271.071	0.748407	-0.163375	1.42352	-0.160886	-1.49566	-0.352008
LPE 14:0	-12.056	-12.1872	-12.265	-12.1023	-11.9513	-12.1923	0.783304	1.00883	-0.513589	-1.48579	-0.55814	0.765391
Sorbic acid	116.29	96.4924	133.412	122.915	199.931	112.156	1.80436	-0.40792	-0.16294	-0.87367	0.421468	-0.781293
Bufalin	-4.69108	-4.77226	-4.74828	-4.76168	-4.73317	-4.7548	0.66201	0.347381	0.765938	0.773705	-1.33369	-1.21534
Cantharidin	-4.73443	-4.52889	-4.72467	-4.67428	-4.74121	-4.6654	1.34733	0.994353	-0.0781775	-0.190914	-0.983385	-1.0892
Caffeic aldehyde	37.3876	34.9874	51.2584	47.0104	54.4335	36.4401	-0.0114637	-1.82469	-0.0152391	0.116871	1.14311	0.591415
Jasmonic acid	-5.77084	-5.58834	-5.68048	-5.56169	-5.5815	-5.39811	-0.162739	0.0579476	-1.10704	-0.762478	1.76636	0.207948
Quercetin-3-O-beta-glucopyranosyl-6'-acetate	197.821	138.957	325.247	334.504	120.645	204.613	-0.177219	0.7339	0.126672	1.44426	-0.884	-1.24362
Pseudoginsenoside-RT5	-6.1192	-6.13033	-6.20124	-6.13613	-5.96303	-5.90528	-0.216185	-0.524608	0.223744	-1.41647	0.353436	1.58009
Gluconolactone	42.8788	33.3989	34.8802	48.5019	24.2522	43.6397	1.23214	1.06118	-0.972304	-1.17975	-0.136083	-0.0051842
Apigenin C-pentoside	127.142	94.8495	69.1084	87.9814	120.418	91.3412	0.986246	-1.08362	-0.770964	-0.853231	1.01701	0.704555
Bilobalide	86.0871	68.9761	77.2577	73.6657	93.9277	51.0857	-0.462833	-1.58982	0.107883	-0.161189	1.09237	1.01359
Skimmin	94.2496	132.623	57.8327	58.9332	77.5443	75.3411	1.67562	-1.03006	0.277234	-0.0283606	-1.01888	0.124443
Fumaric acid	25.1768	23.8722	28.0719	25.5569	22.8638	15.6104	0.947222	0.695474	0.448837	-1.52636	0.398641	-0.963812
Prostaglandin D3	-54.579	-54.4054	-54.2211	-54.557	-54.3247	-53.8928	0.504222	1.10539	-0.816572	1.04896	-1.0946	-0.747407
Oleuropein	-4.44203	-4.67888	-4.40791	-4.34897	-4.54009	-4.63194	-0.586257	-1.56258	0.452478	1.2978	0.550147	-0.151585
Maltotriitol	53.2861	61.0535	45.2245	49.9393	60.0039	114.7	1.29335	0.792269	-0.235839	-1.10912	-1.12515	0.384488
Corchorifatty acid F	-3.81471	-3.77264	-3.79403	-3.84326	-3.85811	-3.59528	-1.18262	-1.2988	0.3175	0.347204	0.761788	1.05492
Acetylharpagide	37.3556	19.2402	22.7747	28.9003	30.1816	34.0078	-1.19287	-0.279936	0.986399	1.21004	0.27051	-0.994149
Benzoic acid	-8.51097	-8.5608	-8.38171	-8.27931	-8.50073	-8.20021	-0.139307	-0.165152	-1.22275	-0.813686	1.00278	1.33811
11-Dehydro thromboxane B2	-3.32265	-3.31983	-3.37714	-3.3461	-3.39301	-3.21371	-1.22487	-1.20394	0.880308	0.196077	0.27477	1.07765
Naringin	-3.93152	-3.9384	-3.96791	-3.93418	-3.81665	-3.91993	1.70254	0.713401	-0.417477	-0.468292	-0.883628	-0.646548
Oenin chloride	-4.54384	-4.56056	-4.56235	-4.52457	-4.55646	-4.48623	-0.0854278	0.378832	-1.05509	-1.2812	1.0838	0.959093

## Sheet: WW_L.vs.WW_R_pos_zscore
ID	pos_A1	pos_A2	pos_A3	pos_A4	pos_A5	pos_A6	pos_C1	pos_C4	pos_C2	pos_C5	pos_C3	pos_C6
1-(4-methyl-2-morpholino-1,3-thiazol-5-yl)ethan-1-one	-10.9505	-10.9615	-10.9381	-10.8907	-10.9209	-10.9192	0.0365113	-1.26318	1.39062	0.78055	-0.927177	-0.0173238
Panaxatriol	-5.02844	-5.03008	-5.02045	-5.02517	-5.02898	-5.0282	1.14151	0.962296	-1.23827	-1.0963	0.0478138	0.182952
3-Acetoxyurs-12-en-23-oic acid	-4.91418	-4.91402	-4.91516	-4.91033	-4.90883	-4.90908	0.418904	-0.289772	-1.09074	-1.14968	1.06831	1.04298
18-汕-Glycyrrhetinic acid	-6.13579	-6.12333	-6.12418	-6.12772	-6.131	-6.12994	0.766792	1.39627	-0.950699	-1.13069	-0.412887	0.331219
Glycyrrhetinic acid	-5.9594	-5.99024	-5.96644	-5.95228	-5.95399	-5.93833	-0.561218	0.200824	-1.12717	-0.0753552	-0.25468	1.8176
Dehydrotumulosic acid	-6.8692	-6.82324	-6.84161	-6.75864	-6.77451	-6.86306	-0.994423	0.475924	-0.901154	-0.741921	0.873546	1.28803
Betulin	-6.20345	-6.16663	-6.17328	-6.15447	-6.15051	-6.14242	1.02723	0.363681	-1.52086	-0.936396	0.368627	0.697712
Solasonine	-5.0652	-5.06205	-5.01984	-5.0372	-5.04037	-5.00279	-1.11754	-0.523651	0.185142	-0.598486	0.329456	1.72508
朽-Glutamylcysteine	678.98	1032.89	649.701	484.687	582.634	534.435	0.171548	1.46289	-0.785672	-1.32171	0.657478	-0.184539
Irganox 259	-6.03536	-6.06643	-6.07271	-6.1425	-6.16938	-6.19475	1.45901	0.955181	-0.834786	-1.06211	-0.267849	-0.249449
3-((5-Phenyloxazol-2-yl)amino)benzonitrile	145.568	101.774	136.943	130.459	127.696	180.94	1.39505	1.11553	-0.43228	-1.03692	-0.470075	-0.571302
Avocadyne 1-acetate	-5.00289	-5.01473	-4.99071	-5.05295	-4.94712	-5.0603	-0.966053	-0.939081	-0.412156	0.0203916	1.58245	0.714452
Ginsenoside Rg3	-6.15704	-6.01484	-6.0901	-6.15185	-6.15622	-6.08515	-0.859227	-0.761588	-0.866533	0.0855316	1.06099	1.34083
LPE 15:1	-5.28803	-5.36509	-5.23062	-5.20001	-5.35659	-5.27472	-1.23285	-0.698288	0.495671	-0.056705	-0.156764	1.64894
Naringin dihydrochalcone	-9.95002	-10.2172	-9.92499	-9.76433	-9.85229	-10.119	-0.155693	1.50919	-0.504788	0.316917	-1.49482	0.329197
LPE 17:1	-3.53082	-3.56668	-3.56409	-3.5556	-3.56108	-3.57851	0.708472	1.23387	-1.11185	-1.23411	-0.0579431	0.461562
Ala-Ile	-11.6134	-11.2805	-11.5783	-11.7979	-11.7924	-11.5666	-0.970758	-1.12545	0.826459	-0.590271	1.05186	0.808159
L-Leucyl-L-alanine Hydrate	-7.75362	-7.89091	-7.69799	-7.68684	-7.71666	-7.36919	-0.858359	-0.741503	1.32203	-0.98663	0.321781	0.942682
Glabrolide	-6.01706	-6.03221	-6.05939	-6.05434	-5.95648	-6.03958	0.633522	0.803173	-0.794272	-1.59718	0.079922	0.874832
Testosterone undecanoate	-3.6739	-3.67446	-3.67213	-3.6733	-3.66909	-3.6752	1.2971	1.27786	-0.620962	-0.773126	-0.54545	-0.635425
LPE 16:1	-3.79488	-3.79969	-3.80599	-3.80448	-3.80304	-3.79761	1.15929	0.971367	-1.05273	-1.26003	0.091626	0.0904687
Alisol B	-4.56167	-4.44588	-4.56955	-4.53785	-4.55907	-4.45082	-0.0719001	0.513234	-1.17112	-1.1675	0.634823	1.26247
Mulberroside A	-4.45547	-4.41057	-4.45211	-4.44951	-4.448	-4.44573	1.28892	0.940825	-0.749064	-0.884219	0.384676	-0.981134
Octyl hydrogen phthalate	354.307	395.718	454.656	596.984	323.46	650.955	0.993985	1.19347	0.241922	-0.210721	-1.21771	-1.00094
Coumalic acid	344.382	207.566	219.045	271.498	241.348	164.211	1.20523	1.22942	-0.744629	-0.0366923	-1.06475	-0.588587
Oleanolic acid	-5.33206	-5.34097	-5.32845	-5.33266	-5.31039	-5.31779	0.348216	1.80945	-0.969953	-0.708617	-0.0863437	-0.392748
Vitamin C	289.227	169.896	204.503	247.113	243.617	154.145	1.25384	1.24956	-0.85459	-0.893898	-0.538962	-0.215948
L-Glutathione (reduced)	2988.56	2993.61	2566.58	2222.17	3327.22	2804.09	1.60476	0.892865	-0.449633	-0.78732	-0.556643	-0.704026
Ursolic acid	-4.35268	-4.29714	-4.32612	-4.28196	-4.1182	-4.27253	1.28143	1.08296	-0.968178	0.00501154	-0.335917	-1.06531
3-Acetyl-11-keto-汕-boswellic acid	-5.0964	-5.04949	-5.10042	-5.10807	-5.09004	-5.08391	0.164525	0.318522	-1.20821	-1.22637	0.934069	1.01746

## Sheet: WS_L.vs.WW_L_neg_zscore
ID	neg_B1	neg_B2	neg_B3	neg_B4	neg_B5	neg_B6	neg_A1	neg_A2	neg_A3	neg_A4	neg_A5	neg_A6
Ganoderic acid C6	5.65405	8.68877	6.04612	3.81715	8.30642	5.06574	0.871927	-0.224426	-0.00150243	-1.44103	-0.550309	1.34535
Asperulosid	8.24593	4.76402	3.43154	3.50476	3.48956	10.1478	1.23471	1.12635	-0.477388	-0.497893	-0.0720525	-1.31372
Prostaglandin H2	0.582214	7.76287	7.39746	5.47388	5.21732	10.5505	-0.366114	1.57186	-0.189966	-1.34454	0.663034	-0.334272
Erythronolactone	-2.6627	-1.96661	-2.57877	-3.17394	-2.61379	-0.787062	0.300211	1.42539	-0.20966	-1.66959	-0.0551656	0.208818
11-Deoxy prostaglandin F2β	4.63482	3.05506	1.31277	2.65837	2.25599	2.08776	-0.157122	1.76177	-1.0003	-0.875302	-0.0489581	0.31991
Eicosapentaenoic acid	3.48205	2.66457	3.7947	5.31607	0.664114	2.95323	1.14185	-0.63788	-0.202336	-0.929592	1.3597	-0.731736
Lupulin A	-1.75975	-2.72422	-2.94437	-2.61761	-4.67307	-4.75166	-0.639552	-1.61403	-0.0100949	0.395673	1.13957	0.728431
Saikosaponin B2	-1.22623	-3.86565	-3.90661	-2.76565	-4.29785	-5.59222	0.46877	-1.60647	-0.783408	1.11262	0.506754	0.301735
MAG (18:3)	4.08918	3.22669	1.75234	2.19315	1.54734	1.87289	-0.170753	1.55688	-1.38233	-0.593989	0.0614797	0.528711
9-Hydroxy-(10E,12Z,15Z)-Octadecatrienoic Acid	1.39406	2.99132	1.04093	2.01636	2.96025	10.4166	-0.764349	1.68302	-0.77306	-0.757715	0.640802	-0.0287005
Heterophyllin B	-0.916518	-1.2757	-1.24519	-1.29459	-0.905981	-1.51843	-0.341749	0.760317	-0.365619	-0.882809	1.64939	-0.819526
Neohesperidin	-1.43697	-0.521641	-1.12419	-1.81478	-1.89048	-1.76325	-1.01225	-0.534649	0.430238	0.247117	1.67277	-0.803225
Hirsuteine	4.29188	7.1758	5.48814	4.70289	1.41298	-0.0437875	-1.13601	-0.386025	0.338706	0.163407	-0.693975	1.7139
4-(octyloxy)benzoic acid	1.39822	2.18417	0.476343	1.44189	3.38145	4.85239	-0.798102	1.5249	-0.500177	-0.774014	-0.446935	0.994329
Tussilagone	0.810841	4.756	3.46314	0.450388	3.84883	1.07514	1.78512	-0.274407	-0.583643	-0.790547	-0.685972	0.549453
1,7-Dimethoxyxanthone	2.1236	4.55244	1.6151	0.456377	2.11951	1.00533	-0.390634	1.10823	-0.82205	-0.566125	1.43031	-0.759728
2-(1-benzothiophen-3-ylmethylene)-3,4-dihydronaphthalen-1(2H)-one	-0.634545	-1.29921	-1.85831	-1.94968	-1.02382	-0.742924	-0.378217	-0.814262	1.94123	-0.119665	-0.641159	0.0120731
(±)-Abscisic acid	5.0068	1.56262	0.244854	1.06092	3.51182	1.56429	1.85122	0.207225	-0.568435	-0.949577	0.0118987	-0.552335
Tracheloside	-0.919619	-1.25277	-1.74884	-1.41569	-0.668818	-1.09955	0.298897	-0.714288	-0.923053	-0.876217	0.702169	1.51249
Topotecan	2.85951	2.03941	0.947837	1.42903	1.70587	2.1462	0.162793	1.59111	-1.05332	-1.10986	0.11285	0.296417
6-Ketoprostaglandin F1α	0.436655	6.07316	2.87627	0.131425	4.25327	11.4749	-0.428275	1.16907	-0.857583	-0.89896	-0.325915	1.34167
Ethyl ferulate	-1.75997	-0.246685	-1.76983	-1.56926	-3.33613	-1.90527	-0.623839	-0.730843	-0.687824	1.53959	-0.492447	0.995361
Caffeic acid O-glucoside	10.3787	2.33606	1.35068	1.44095	5.49299	1.39581	-0.615556	1.34329	-0.159849	-0.535809	1.10278	-1.13486
(+/-)5-iPF2α-VI	44.8299	1.86648	0.420027	0.980574	2.69575	5.75329	0.707063	1.67317	-0.72659	-0.869398	-0.625857	-0.158387
Indole-3-pyruvic acid	-1.78811	-1.68649	-1.00012	-0.769026	-0.690203	-1.00277	-0.8246	0.467272	-0.731811	-0.316322	-0.410469	1.81593
17α-Hydroxypregnenolone	0.137514	1.60671	5.37844	2.08228	17.6129	15.9516	-0.282222	1.92749	-0.311488	-0.758831	-0.715853	0.140908
Cannabidiolic acid	0.765833	1.22096	1.49633	1.01646	1.24817	2.73449	-0.481745	0.497394	-1.1201	-0.794265	0.304196	1.59452
MAG (18:4)	-0.582629	3.25388	3.30529	2.05125	8.81734	13.7199	0.10119	1.57753	-0.27243	-0.973761	-1.04848	0.615951
Dehydro-23-O-Acetylalisol B	1.21476	7.70413	3.49035	3.12934	-0.683497	7.01681	-0.826472	-0.485787	-0.365342	-0.567014	0.378389	1.86623
Kaempferol-3-Galactoside-6''-Rhamnoside-3'''-Rhamnoside	-0.972138	-0.941271	-0.936731	-0.954355	-0.962828	-0.948889	1.11152	-0.164152	-0.959309	-0.95167	-0.368886	1.3325

## Sheet: WS_L.vs.WW_L_pos_zscore
ID	pos_B1	pos_B2	pos_B3	pos_B4	pos_B5	pos_B6	pos_A1	pos_A2	pos_A3	pos_A4	pos_A5	pos_A6
Urocanic acid	-2.00242	-1.75892	-1.58237	-1.40521	-1.99368	-1.93605	-0.773572	-0.885996	1.15313	0.315314	-0.94588	1.137
Phylloquinone	4.9342	3.9327	2.67547	1.99539	3.86471	3.85038	-0.832003	1.52513	-0.806788	-0.179328	-0.645895	0.938881
gamma-Glutamylmethionine	-2.36208	-1.54435	-1.94913	-2.16697	-1.78055	-2.76902	-0.915955	1.03426	1.26963	-0.24148	-1.19124	0.044774
N-[(4-hydroxy-3-methoxyphenyl)methyl]-8-methylnonanamide	-1.4252	-1.44259	-1.28037	-1.21059	-1.34874	-1.42184	1.82627	-0.628475	0.471566	-0.300971	-0.785624	-0.582761
Ergothioneine	-2.04888	-1.97639	-1.60054	-2.29589	-2.32951	-1.44247	1.35585	0.0551056	-0.624763	-0.944434	-0.886236	1.04447
Denin	-0.892335	-2.49894	-2.29729	-2.37904	-2.53926	-2.8794	-0.799098	0.671833	-0.471732	-1.08981	1.57714	0.111667
Polypodine B	-2.16151	-2.31536	-2.30896	-1.9138	-3.46436	-3.28621	-0.998165	-1.46195	0.544303	0.212675	1.04459	0.658553
Oxymorphone	-1.13396	-1.09317	-1.29398	-1.27891	-1.09148	-1.16055	-0.190924	-0.681972	-0.987982	1.86737	0.129529	-0.136021
Anisic aldehyde	3.97183	2.52046	2.60885	1.31618	3.74489	3.09694	-1.2922	0.5753	-0.451845	-0.512198	0.0921606	1.58878
1-Palmitoylglycerol	-0.942334	-2.27377	-1.93317	-1.96016	-2.11239	-1.57448	-0.273054	-0.894955	-0.39467	-0.855764	0.814276	1.60417
Ambroxane	-2.2099	-1.20492	-1.77171	-1.64749	-2.53447	-2.539	-0.374032	-0.828687	0.0504817	1.74409	0.394669	-0.98652
4-Ethylphenol	6.54065	6.23155	3.10177	4.31225	1.89629	2.25306	-0.00988188	-1.85013	0.0507273	0.106513	0.613357	1.08941
9,17-Octadecadiene-12,14-diyne-1,11,16-triol	2.58842	7.10865	2.10461	2.16891	7.30351	2.86561	-0.465941	1.29133	1.1439	-0.0755789	-0.883366	-1.01035
1,2-dihydroxyheptadec-16-yn-4-yl acetate	4.1009	4.92026	4.29388	10.2428	3.00723	2.22311	1.17707	-0.534838	1.08968	0.293437	-0.968398	-1.05695
3-Methoxy prostaglandin F1α	3.87542	1.88414	1.22323	1.84889	4.18838	8.11557	-0.638776	1.88735	-0.366979	-0.798306	-0.398327	0.315038
LNK	2.1364	5.50608	2.50841	1.84617	9.31033	3.03144	-0.529753	-0.819581	1.80941	0.0856194	-0.82848	0.282783
S-(-)-Cotinine	-1.93026	-1.60688	-1.67126	-1.05691	-1.94632	-1.12499	-0.352144	1.90094	-0.156224	-0.577073	0.127256	-0.942758
Muscone	-0.753603	-1.95346	-1.41723	-1.8255	-1.78359	-1.59501	-0.588097	-0.624823	-0.46215	-0.791684	0.796942	1.66981
N-p-Coumaroylspermidine	-1.41922	-0.658042	-1.32901	-1.56278	-1.65612	-1.80288	-0.414109	-0.425511	0.288091	1.75411	0.0169522	-1.21953
ethyl 5-methoxy-2-methyl-1-phenyl-1H-indole-3-carboxylate	-1.70931	-1.35962	-0.899419	-1.43751	-1.46527	-1.77279	-1.00259	-1.24677	0.245099	0.679833	-0.0592602	1.38369
Momordin Ic	-1.48309	-1.31034	-0.789264	-1.2611	-1.50116	-1.50938	-1.23681	1.61928	-0.28312	-0.554251	-0.195291	0.650184
p-Aminocinnamic acid	-2.67791	-1.54107	-2.26384	-0.769235	-2.01557	-3.39246	0.979112	1.41917	-1.2282	-0.504454	-0.186466	-0.47916
N-α-L-Acetyl-arginine	-2.91001	-3.16219	-3.03741	-3.32655	-1.74755	-0.844825	-0.117867	1.59726	-1.33042	-0.704225	0.363568	0.191688
Geranylacetone	-1.98393	-1.40494	-0.881992	-1.53158	-1.58069	-1.83984	-1.28958	-0.721268	-0.475177	0.610849	1.417	0.458179
α-Linolenoyl ethanolamide	-2.24076	-0.801673	-1.26772	-1.8018	-2.26026	-2.72198	0.501107	-0.824951	0.308006	1.63267	-0.828088	-0.788749
Glycyrrhizin	-1.37254	-1.27771	-1.23747	-1.19378	-1.28603	-0.891001	-1.22064	-0.719506	-0.537405	0.501696	0.487997	1.48785
Palmitoleic Acid	10.8793	6.93764	2.48731	3.4475	0.513827	2.90417	-0.992413	1.82387	-0.0692609	0.112048	-0.817337	-0.0569034
ENH	2.87376	2.79444	0.0394242	2.56903	5.92311	6.48647	1.94026	-0.0801669	-0.400035	-0.231938	-0.252829	-0.975295
6-Shogaol	1.12897	6.18158	3.15914	2.05208	9.13581	8.00562	0.829074	-1.05809	0.864988	-1.15219	-0.443356	0.959571
Jasmone	5.28908	4.19113	0.995677	1.73006	1.12194	1.72172	-0.537287	1.79014	-0.462873	-0.379285	-0.934825	0.524127

## Sheet: WS_L.vs.WS_R_neg_zscore
ID	neg_B1	neg_B2	neg_B3	neg_B4	neg_B5	neg_B6	neg_D1	neg_D2	neg_D3	neg_D4	neg_D5	neg_D6
3,4,5-trihydroxycyclohex-1-ene-1-carboxylic acid	155.384	194.98	165.627	175.139	265.506	170.237	-0.140913	-0.496139	-0.418155	1.871	0.194482	-1.01028
20(R)-Ginsenoside Rh1	-5.14253	-5.10566	-5.12474	-5.1246	-5.13377	-5.12858	0.767443	-0.530898	1.17097	-0.496645	0.568412	-1.47928
Astringin	-8.87495	-8.87745	-8.87637	-8.87658	-8.86918	-8.8759	-0.336837	-1.54584	-0.279141	0.224647	1.46468	0.472491
Sorbic acid	176.802	217.698	228.387	181.844	253.269	143.06	0.964147	-0.265119	-0.494019	1.41881	-0.351108	-1.27271
Aloesin	-4.33176	-4.31592	-4.26232	-4.3152	-4.26077	-4.37596	-0.0482435	-0.922877	-0.0969141	-0.916036	1.80726	0.176808
Pseudoginsenoside-RT5	-4.2082	-4.11392	-4.09003	-4.1536	-4.17911	-4.16448	-0.0284927	1.02235	0.192477	-1.12078	1.12019	-1.18574
Suberosin	-2.4096	-2.40772	-2.40755	-2.40854	-2.40817	-2.40375	0.749703	-0.680613	-0.928589	-0.357412	1.66776	-0.450849
Perillic acid	-3.83188	-3.72707	-3.75177	-3.77663	-3.84117	-3.78358	0.0201107	-0.625792	0.322422	1.8131	-0.612446	-0.917392
D-(-)-Quinic acid	97.238	98.8072	99.4683	121.804	109.403	59.7578	-1.01773	1.30921	-0.86616	0.372514	0.919854	-0.71769
Sinapaldehyde glucoside	29.3945	51.3526	34.1075	44.2348	36.1748	57.4387	0.166096	1.78876	-0.0136686	-0.127893	-0.669786	-1.14351
Bufalin	-2.66018	-2.65984	-2.65909	-2.65883	-2.64878	-2.63141	1.17422	0.762711	0.591903	-0.287153	-0.903913	-1.33777
Sweroside	-14.2165	-14.2299	-14.229	-14.2265	-14.1995	-14.2207	-0.499051	-1.61094	0.791793	0.481985	1.1062	-0.26999
Tenuifoliside A	801.738	1493.37	893.964	870.995	1055.06	984.121	0.293604	-0.154421	-0.473146	-0.447426	1.83302	-1.05163
Epimedin B	-4.59552	-4.63554	-4.67841	-4.79094	-4.38771	-4.5658	-0.0664438	-0.435139	-1.27945	0.841861	-0.535283	1.47445
Ascorbic acid	1331.01	1069.92	555.888	572.625	1630.22	835.022	0.679247	1.47942	-0.62693	0.334949	-1.15965	-0.707041
Skimmin	124.065	82.623	121.108	96.8117	126.389	100.806	0.925215	-0.515419	-1.02703	0.381638	1.26891	-1.03331
2,3-Dinor-8-epi-prostaglandin F2α	-3.39007	-3.35832	-3.34766	-3.37187	-3.32076	-3.35479	-0.675349	-0.369418	-0.00289371	-1.2918	1.13695	1.20251
N-Acetyl-L-phenylalanine	-4.92085	-4.73664	-5.23787	-5.07734	-4.90735	-4.7508	0.335103	0.944851	0.0990902	-0.26781	0.728127	-1.83936
Gluconolactone	35.8462	62.5427	52.1934	52.4112	44.6785	25.6016	-0.729214	0.192923	-0.984141	1.49303	0.798874	-0.771469
Jasmonic acid	-3.93012	-3.69915	-3.63648	-3.80917	-3.87971	-3.65075	-1.39324	0.755127	1.45446	-0.0246883	-0.2237	-0.567956
Phloridzin	-2.61909	-2.5505	-2.57315	-2.49912	-2.55674	-2.46532	-0.460271	1.92569	-0.0570647	-0.554211	0.0227517	-0.876895
Acetylharpagide	19.3336	24.8058	26.3766	16.2616	14.6962	19.8241	1.71886	-0.150944	-0.964937	-0.326654	-0.826185	0.549859
Oxypaeoniflorin	-2.93367	-2.95798	-2.97829	-2.98941	-2.87596	-2.84078	-0.227494	0.507311	-1.34327	-0.93592	1.07651	0.922865
Sibiricose A6	17.4271	22.5164	30.7218	28.6509	25.85	35.3568	-0.286078	-0.409869	0.0903182	1.69764	0.248914	-1.34092
Aempferol-3-O-rutinoside	-5.68766	-5.67078	-5.67652	-5.6866	-5.69097	-5.68503	0.670764	1.19352	-1.20671	0.701469	-0.323237	-1.03581
Trehalose 6-phosphate	282.824	220.317	82.8058	105.415	254.518	220.796	2.00501	-0.260709	-0.277408	-0.32646	-0.372525	-0.767904
Dihydroroseoside	27.6215	57.8673	55.0309	42.0868	41.7574	31.7747	-0.351713	1.83965	-0.915228	0.388789	-0.33764	-0.623855
13,14-dihydro-15-keto-tetranor Prostaglandin D2	-2.36554	-2.3627	-2.33026	-2.312	-2.33537	-2.31787	1.97357	-0.483466	-0.609908	-0.240562	0.0243246	-0.663957
Kynurenic acid O-hexside	111.97	210.839	190.784	151.062	79.2227	123.301	-0.0886535	1.38545	-0.397667	0.714061	-0.0638026	-1.54938
1,3,5-Trimethoxybenzene	-5.47385	-4.82784	-5.10261	-5.49051	-5.16291	-5.29931	0.165603	0.685201	-1.9358	0.372653	-0.0699426	0.78229

## Sheet: WS_L.vs.WS_R_pos_zscore
ID	pos_B1	pos_B2	pos_B3	pos_B4	pos_B5	pos_B6	pos_D1	pos_D2	pos_D3	pos_D4	pos_D5	pos_D6
Piceatannol	-6.18386	-6.18521	-6.18259	-6.18478	-6.18391	-6.1869	-0.529387	-1.12938	0.83114	-0.31586	1.57172	-0.428232
18-汕-Glycyrrhetinic acid	-5.60453	-5.59386	-5.60203	-5.6134	-5.58567	-5.5984	0.0677575	0.57813	0.719404	-1.17716	1.07645	-1.26458
Mulberroside A	-4.07749	-4.06934	-4.06519	-4.06926	-4.06289	-4.06373	-0.662361	-0.835672	-0.260036	-0.640472	1.70356	0.694986
L-Glutathione (reduced)	5444.82	2921.77	2297.15	2802.1	2874.72	4911.03	1.85558	-0.48504	-0.81575	-0.19942	0.348237	-0.703609
3-Acetyl-11-keto-汕-boswellic acid	-4.4551	-4.44623	-4.42444	-4.45453	-4.44616	-4.41092	-0.281713	1.83924	0.212009	-0.918478	-0.0466397	-0.804422
Testosterone undecanoate	-2.75193	-2.75005	-2.74865	-2.75022	-2.74955	-2.75042	-0.163191	-0.582618	0.221697	-0.46174	1.88677	-0.900921
Panaxatriol	-3.45563	-3.45355	-3.45254	-3.44595	-3.45469	-3.45404	0.662399	0.336592	-0.161556	-1.36178	1.36442	-0.840078
3-Acetoxyurs-12-en-23-oic acid	-4.94644	-4.94512	-4.94222	-4.95081	-4.94559	-4.9443	-0.20164	0.545646	1.35586	-0.960902	0.532433	-1.27139
Salicylic acid	273.535	260.451	348.691	399.33	385.614	257.632	0.763867	-0.586638	-0.722679	1.37638	0.393995	-1.22493
7-hydroxy-3-(4-methoxyphenyl)-4H-chromen-4-one	-6.23411	-6.21889	-6.21345	-6.149	-6.29698	-6.33809	0.668846	-1.12643	0.884421	-0.971592	1.11179	-0.567036
Betulin	-3.24765	-3.23314	-3.21891	-3.22531	-3.24481	-3.23946	-0.0343562	0.126974	1.89601	-0.735146	-0.802516	-0.450967
Ala-Ile	-5.32565	-5.47549	-5.49248	-5.47612	-5.47868	-5.42604	-1.5602	0.34035	0.22726	1.38538	-0.644655	0.251857
Coumalic acid	300.659	320.976	181.997	253.704	283.489	204.691	1.04722	0.791345	-0.627349	-0.664365	0.797242	-1.34409
Pomolic acid beta-D-glucopyranosyl ester	-4.64338	-4.60216	-4.55298	-4.58046	-4.67012	-4.56396	-0.419838	-1.03051	0.0247971	0.30546	1.79304	-0.672956
Leucosceptoside A	-3.7294	-3.68693	-3.68019	-3.68515	-3.71006	-3.69919	0.878845	-1.29705	0.6672	-0.781293	1.08714	-0.554836
Alisol B	-4.70355	-4.75608	-4.80204	-4.84502	-4.70664	-4.73939	-0.874969	0.338896	0.498856	-1.27482	1.48813	-0.17609
Ginsenoside F1	-2.74029	-2.71335	-2.7217	-2.7197	-2.72519	-2.71545	-0.251609	-0.812637	1.52811	-0.776033	0.959283	-0.647111
Vitamin C	207.371	223.48	140.566	171.364	179.723	117.309	-0.258639	-0.484151	-0.335661	-0.242068	2.01221	-0.691693
Trifolin	254.165	332.24	310.506	336.776	243.119	234.161	-1.02899	-0.416057	1.63812	0.772433	-0.378091	-0.587413
(3R)-8-hydroxy-3-(4-hydroxyphenyl)-3,4-dihydro-1H-2-benzopyran-1-one	-3.03777	-3.02384	-2.96154	-3.0214	-3.03095	-3.04522	-0.321999	-0.701917	0.0980029	-0.584	1.96182	-0.45191
Ganoderiol A	-6.20559	-6.00529	-5.98319	-6.0627	-6.07239	-6.0611	-0.73984	0.0591043	0.95645	-1.42633	1.2226	-0.071979
L-Leucyl-L-alanine Hydrate	-4.277	-4.28203	-4.26259	-4.22523	-4.30733	-4.11888	-1.59574	1.23047	0.0853045	-0.260972	-0.328651	0.869588
Naringin dihydrochalcone	-4.67791	-4.68677	-4.65856	-4.62962	-4.80541	-4.86687	0.947045	-0.936307	-1.28207	-0.407999	0.783943	0.895385
gamma-Glutamylleucine	-1.95575	-1.95026	-1.94673	-1.9647	-1.95195	-1.96935	-0.348911	-0.496591	-0.372969	-0.300311	-0.515171	2.03395
3'-Hydroxypterostilbene	-2.7289	-2.72357	-2.70666	-2.69756	-2.72268	-2.70986	0.119918	1.6961	-1.15092	-0.867609	0.0271574	0.175354
2-{2-oxo-2H,8H,9H-furo[2,3-h]chromen-8-yl}propan-2-yl acetate	-2.30003	-2.29893	-2.29953	-2.29978	-2.2994	-2.29704	0.683796	-0.744196	-0.74094	-0.342956	1.72481	-0.580517
Ursolic acid	-2.8652	-2.81034	-2.79202	-2.78683	-2.8483	-2.8549	-0.71998	0.0720335	0.122	-0.586563	1.87888	-0.766368
Shionone	-4.66498	-4.64623	-4.65398	-4.63233	-4.67042	-4.69434	-0.596984	0.902749	0.843321	-0.648613	0.883679	-1.38415
4-Hydroxy-2,5-dimethyl-3(2H)furanone	88.5124	71.8342	76.9276	81.36	110.036	45.7697	-1.08918	-1.15652	1.16243	0.60826	0.804127	-0.329116
LPE 16:1	-2.30757	-2.31325	-2.30904	-2.3129	-2.30883	-2.30564	-1.15502	-0.692548	0.635348	-0.750765	1.36381	0.59918

## Sheet: WS_R.vs.WW_R_neg_zscore
ID	neg_D1	neg_D2	neg_D3	neg_D4	neg_D5	neg_D6	neg_C1	neg_C4	neg_C2	neg_C5	neg_C3	neg_C6
ethyl 3-cyano-6-methyl-2-(phenylthio)isonicotinate	25.8616	24.8578	14.981	6.69016	31.6346	25.9156	-0.889775	-0.839612	1.28185	1.17906	-0.047582	-0.68394
1,3,5-Trimethoxybenzene	8.5556	9.75783	3.69341	9.03467	8.0106	9.98248	1.76698	0.0380001	-0.00681767	-0.0126414	-0.517186	-1.26833
Resveratrol	7.19355	18.1334	10.2813	4.40216	15.9382	16.9653	-0.377761	-0.134039	-0.764372	1.89948	0.164163	-0.787468
Ganoderic acid C6	8.06152	7.08034	4.28227	17.2889	7.39705	7.6604	-1.25618	-1.17994	0.728143	1.14702	0.395771	0.165183
Integrifoside A	4.82214	6.12394	3.15677	5.88555	3.3382	7.04015	1.63198	0.814488	-0.392681	-0.4469	-0.92238	-0.684506
L-Citrulline	11.1118	7.85162	2.4784	6.33717	6.0898	4.997	-0.0901571	-0.845506	-1.13408	1.67972	-0.0210406	0.411063
Tuberonic acid hexoside	-3.09988	-2.27779	-3.0201	-1.77954	-2.54022	-3.12173	0.318262	-0.552195	1.51173	0.594744	-0.618824	-1.25371
Cyanidin-3-O-glucoside	-1.85126	-2.3226	-1.91612	-2.68898	-2.51894	-2.21036	1.08329	1.41292	-0.42198	-0.893233	-0.310466	-0.87053
Prostaglandin D3	-41.8127	-45.1311	-40.4818	-44.3725	-44.329	-29.4603	0.504222	1.10539	-0.816572	1.04896	-1.0946	-0.747407
16汐-Hydroxyestrone	20.6486	38.8432	32.2318	2.10124	3.14803	9.31595	-0.523633	-0.525959	-0.624465	-0.794334	1.6711	0.797287
4-Oxoproline	10.1157	15.2727	3.0218	4.15745	3.58929	9.41942	1.66544	0.530108	-0.45785	-1.07581	0.0928789	-0.754772
Sinapoyl O-hexoside	0.831378	3.90359	4.62323	2.83173	5.62003	2.43119	-1.13664	-0.953583	-0.0598406	0.318702	0.202716	1.62865
1a,1b-Dihomo prostaglandin E1	-1.88904	-2.06527	-1.86212	-1.91276	-2.13344	-0.82191	-1.13139	-1.35897	0.516466	1.1104	0.4492	0.414302
1-(1,8-dihydroxy-3,6-dimethyl-2-naphthyl)ethan-1-one	46.5964	12.4029	11.6154	6.83761	17.1247	82.9927	-1.141	-0.582734	1.67934	-0.396858	0.597144	-0.155894
Uridine 5'-diphosphogalactose	-1.66932	-5.61646	-3.21178	-4.79757	-3.76443	-6.07256	0.67032	-0.415913	1.44676	0.165515	-1.44074	-0.425943
Schizandrol A	5.08556	7.64574	11.3271	2.14243	0.625768	10.569	-1.04734	-1.04266	0.406402	-0.067333	0.129362	1.62157
D-(+)-Maltose	-0.266565	-2.52047	-2.36145	-3.16085	-3.1595	-3.13875	1.2355	0.721216	-0.867995	-0.880031	0.733427	-0.942122
Ajugol	-3.02018	-0.684067	-2.59826	-2.618	-2.36468	-3.54581	1.75238	0.534942	-0.468952	-0.192897	-0.632755	-0.99272
汕-Muricholic acid	8.53522	30.152	82.7929	2.81988	4.00985	28.0207	-0.694919	-1.39616	0.0755318	-0.219458	1.20782	1.02719
Hordatine B	-2.02409	-1.97098	-2.03546	-0.879399	-1.31769	-1.87263	0.74755	0.365542	0.880319	0.54438	-1.35846	-1.17933
tetranor-12(R)-HETE	4.15592	8.38224	5.26092	1.01808	0.976163	3.70038	-1.02403	-0.547296	1.63363	0.218426	-0.809682	0.528957
D-Xylonic acid	-1.42557	-1.16119	-1.59144	-1.55159	-1.69705	-0.876624	0.0539308	-0.0985909	-0.493508	1.93792	-0.765653	-0.634096
15(R),19(R)-Hydroxy prostaglandin F1汐	6.66475	6.63246	8.28112	0.491642	1.5788	17.3181	-0.72859	-0.993684	-0.478159	-0.284354	1.44876	1.03603
3,8,9-trihydroxy-10-propyl-3,4,5,8,9,10-hexahydro-2H-oxecin-2-one	6.09157	9.85178	3.07488	6.8077	1.56132	1.64	1.45074	0.532831	-0.858373	-1.33119	0.304708	-0.0987117
delta-Hexanolactone	2.91923	5.90618	1.60575	1.03825	3.62087	1.94742	0.910067	0.0577087	0.220173	-1.76351	0.937539	-0.361979
16-Hydroxyhexadecanoic acid	5.24103	6.14703	4.95094	-0.195962	3.08784	2.6085	1.90963	-0.74116	-0.649343	-0.58545	0.169873	-0.103554
Dodecanedioic acid	-1.43234	-1.83377	-6.11946	-3.8651	-6.18621	-4.83648	0.888991	1.55596	-0.522099	-0.217088	-0.93696	-0.768807
15(R)-Prostaglandin E2	4.32642	4.10376	7.09141	0.405047	2.14772	19.4277	-1.04621	-0.58839	-0.317239	-0.473747	1.59518	0.830406
Asp-glu	1.34533	7.92694	1.63916	2.56189	1.55943	2.4937	-0.0617124	-0.0998681	1.92416	-0.585051	-0.236437	-0.941089
Quinic acid O-di-glucuronic acid	-0.673451	-1.68097	-1.30607	-1.64501	-1.51773	-1.6718	-1.11283	-1.30384	0.754516	0.902366	0.82115	-0.0613621

## Sheet: WS_R.vs.WS_R_pos_zscore
ID	pos_D1	pos_D2	pos_D3	pos_D4	pos_D5	pos_D6	pos_C1	pos_C4	pos_C2	pos_C5	pos_C3	pos_C6
Carbaprostacyclin	5.17749	5.28306	4.34168	7.60777	3.85832	4.13497	1.89792	0.169324	-0.910884	-0.148627	-0.573468	-0.434259
Pantothenic acid	-3.30309	-3.43668	-4.14556	-2.91561	-2.29558	-3.90325	1.24853	1.17836	-0.180669	-0.327469	-0.76975	-1.14901
Leonurine	3.53908	6.79884	6.3783	8.96123	10.3527	10.0546	0.205328	1.81465	-1.08141	0.0538021	-0.504508	-0.487869
L-Glutamic acid	10.6049	7.75431	11.3843	5.98827	14.5833	6.99546	1.03049	1.22393	-1.36288	-0.598055	-0.448313	0.154828
Valylproline	3.47553	13.0916	13.6466	7.99156	6.4511	13.9477	-0.77339	-0.269313	-1.09108	0.0730747	0.319612	1.74109
2-(2-oxo-2-{[2-(2-oxo-1-imidazolidinyl)ethyl]amino}ethoxy)acetic acid	21.6211	1493.22	291.602	227.632	40.2647	138.667	1.24478	1.02409	-1.06219	-1.04329	-0.374715	0.211319
Curcumenol	10.9833	1.82187	12.2265	8.0915	4.8835	7.40705	-1.16357	-1.03261	-0.0389131	-0.0338617	1.17371	1.09524
Steviolbioside	-2.27001	-1.8195	-2.75534	-2.30068	-2.00191	-2.8097	-1.66004	-0.659392	0.666451	0.664856	0.0276455	0.960478
INK	3.83043	13.2606	17.7858	8.34088	7.80156	16.6425	-0.748814	-0.48065	-0.169869	-0.543797	1.97052	-0.0273858
Histamine	3.24876	4.34733	5.09958	5.07485	4.87703	1.38385	1.20659	-0.519541	-0.866075	-1.1328	0.219769	1.09206
Methyl Dihydrojasmonate	25.0622	26.2449	14.7255	13.1495	12.033	6.0804	0.896963	0.886771	-0.325163	-0.320875	-1.69872	0.561025
Adenine	7.45601	9.07916	4.62308	3.73452	2.58546	3.27292	0.662138	0.614272	-1.21951	-1.17975	1.1423	-0.0194424
5-Methyluridine	5.13611	10.2184	4.1911	6.3443	5.30214	1.5614	0.534244	1.77962	-0.650182	-0.434733	-0.915024	-0.313922
Alanyltyrosine	3.57978	7.98651	12.2809	10.1354	3.06261	9.39992	-1.33889	0.407154	-1.17186	0.343894	0.849822	0.90988
N-phenyl-N'-{4-[3-(trifluoromethyl)-1H-pyrazol-1-yl]phenyl}urea	7.98988	10.2915	2.10916	2.79906	4.83751	8.06108	-0.84573	-1.29907	-0.141453	0.0423676	0.95188	1.29201
Bruceine D	-2.5315	-2.70748	-2.30432	-1.82375	-1.54678	-3.07252	0.589356	1.06319	0.258507	0.583655	-1.28622	-1.20849
3-methyl-5-oxo-5-(4-toluidino)pentanoic acid	4.31096	10.192	5.76305	1.60772	3.52629	3.7331	1.74726	-0.995068	-0.151466	0.454903	-0.236365	-0.819261
Isotretinoin	6.04057	11.4344	6.56646	8.11957	2.94131	28.7352	0.58705	0.7628	0.28894	-0.877048	0.829642	-1.59138
Nitenpyram	-2.06854	-2.15277	-2.15818	-2.10049	-2.7765	-3.40457	-0.980252	1.15346	-0.477815	-0.579645	-0.494194	1.37844
Flavokawain A	-1.897	-2.3967	-2.91039	-1.35841	-2.73117	-1.73743	-1.02735	-0.319189	-0.0511778	0.521481	-0.823669	1.69991
Heroin-d3	-2.12839	-2.80927	-2.57766	-1.62566	-1.61888	-3.01513	0.798061	1.07463	0.36249	0.214874	-1.34609	-1.10397
15-OxoEDE	14.8678	11.267	7.45985	3.04967	7.72745	35.5123	0.508364	1.4984	-1.08858	-1.1285	0.193819	0.0164963
Anisic aldehyde	4.27604	1.86754	3.55156	1.66365	3.11224	4.60994	0.699369	0.195058	-0.745558	-1.53944	1.23392	0.156649
Tetrahydrocorticosterone	6.19865	5.14261	2.72718	8.56273	2.33081	2.38355	-1.03994	-1.29349	0.18973	0.106746	0.770042	1.26691
Phylloquinone	-1.81101	-1.00452	-1.91134	-1.97794	-1.94629	-1.70692	-1.25682	-1.12767	0.00666648	0.391633	1.10004	0.88615
5-[(E)-2-(3,5-dihydroxyphenyl)ethenyl]-2-methoxybenzene-1,3-diol	71.1637	12.8481	25.5548	10.0233	36.0227	105.285	-1.91575	0.734995	0.654673	0.580496	-0.133575	0.0791618
DL-Stachydrine	5.61688	82.3736	56.5982	6.90324	5.00741	27.6263	-1.09144	-1.02931	-0.0697986	-0.140882	1.10755	1.22388
Hypoxanthine	3.66133	30.0539	35.457	18.3486	7.49561	32.7937	1.04151	0.089019	-0.755623	-1.60532	0.580996	0.649424
3-Methylcrotonylglycine	227.756	105.21	53.6829	35.4259	26.0727	13.8131	1.20861	0.846076	-0.283229	-0.211989	-1.64063	0.081162
3'-Hydroxypterostilbene	8.6252	13.8888	4.38128	5.3274	8.31543	8.81032	-0.809435	-0.322539	1.20229	1.34125	-0.699053	-0.712508
