# Supplementary material for: Targeted and untargeted metabolomics reveals deep analysis of drought stress responses in needles and roots of Pinus taeda seedlings
Source: Front Plant Sci. 2023 Jan 31;13:1031466. doi: 10.3389/fpls.2022.1031466 (PMC9927248; doi:10.3389/fpls.2022.1031466)
Supplement: Supplementary Figure 1 — PLS-DA scores of experimental groups under negative ion mode. (A) needles (red) vs. roots (blue) of WW seedlings; (B) needles of WS (red) vs.WW (blue) pine seedlings; (C) needles (red) vs. roots (blue) of WS pine seedlings; (D) roots of WS (red) vs. WW (blue) pine seedlings. WW, well-watered; WS, water-stressed. [file DataSheet_1.zip › Supplementary Tables/Table S8.XLSX]

## Sheet: WW_L.vs.WW_R_pos_kegg_enrich
MapID	MapTitle	Pvalue	x	y	n	N	EnrichDirect	MetaIDs	kegg_cpd_id
map00944	Flavone and flavonol biosynthesis	0.17238	4	5	69	155	Over	Syringetin; Kaempferol; Trifolin; Myricetin	cpd:C11620,cpd:C05903,cpd:C12626,cpd:C10107
map02010	ABC transporters	0.187931	6	9	69	155	Over	Vitamin B1; L-Ornithine; Octopine; 1,2-Benzenedicarboxylic acid; Xylitol; Betaine	cpd:C00378,cpd:C00077,cpd:C04137,cpd:C01606,cpd:C00379,cpd:C00719
map00904	Diterpenoid biosynthesis	0.196565	2	2	69	155	Over	Geranylgeraniol; Gibberellic acid	cpd:C09094,cpd:C01699
map04075	Plant hormone signal transduction	0.196565	2	2	69	155	Over	Salicylic acid; Indole-3-acetic acid	cpd:C00805,cpd:C00954
map00941	Flavonoid biosynthesis	0.317934	8	13	69	155	Over	Pinocembrin; Naringenin; (+)-Catechin; Kaempferol; Galangin; 5-O-Caffeoylshikimic acid; Myricetin; Hesperetin	cpd:C09827,cpd:C00509,cpd:C06562,cpd:C05903,cpd:C10044,cpd:C10434,cpd:C10107,cpd:C01709
map00770	Pantothenate and CoA biosynthesis	0.323992	3	4	69	155	Over	D-Panthenol; L-Aspartic acid; Uracil	cpd:C05944,cpd:C00049,cpd:C00106
map00330	Arginine and proline metabolism	0.407676	4	6	69	155	Over	L-Ornithine; Phosphocreatine; Octopine; Agmatine	cpd:C00077,cpd:C02305,cpd:C04137,cpd:C00179
map00030	Pentose phosphate pathway	0.445161	1	1	69	155	Over	D-Gluconic acid	cpd:C00257
map00040	Pentose and glucuronate interconversions	0.445161	1	1	69	155	Over	Xylitol	cpd:C00379
map00053	Ascorbate and aldarate metabolism	0.445161	1	1	69	155	Over	Vitamin C	cpd:C00072
map00100	Steroid biosynthesis	0.445161	1	1	69	155	Over	Stigmasterol	cpd:C05442
map00472	D-Arginine and D-ornithine metabolism	0.445161	1	1	69	155	Over	L-Ornithine	cpd:C00077
map00592	alpha-Linolenic acid metabolism	0.445161	1	1	69	155	Over	Methyl jasmonate	cpd:C11512
map00670	One carbon pool by folate	0.445161	1	1	69	155	Over	10-Formyl-THF	cpd:C00234
map00710	Carbon fixation in photosynthetic organisms	0.445161	1	1	69	155	Over	L-Aspartic acid	cpd:C00049
map04122	Sulfur relay system	0.445161	1	1	69	155	Over	Vitamin B1	cpd:C00378
map01230	Biosynthesis of amino acids	0.512637	5	9	69	155	Over	L-Ornithine; L-Cystathionine; Shikimic Acid; S-Adenosyl-L-homocysteine; L-Saccharopine	cpd:C00077,cpd:C02291,cpd:C00493,cpd:C00021,cpd:C00449
map00300	Lysine biosynthesis	0.585672	2	3	69	155	Over	L-Aspartic acid; L-Saccharopine	cpd:C00049,cpd:C00449
map00410	beta-Alanine metabolism	0.585672	2	3	69	155	Over	L-Aspartic acid; Uracil	cpd:C00049,cpd:C00106
map00908	Zeatin biosynthesis	0.585672	2	3	69	155	Over	Adenine; UDP	cpd:C00147,cpd:C00015
map01200	Carbon metabolism	0.585672	2	3	69	155	Over	10-Formyl-THF; D-Gluconic acid	cpd:C00234,cpd:C00257
map00260	Glycine, serine and threonine metabolism	0.656291	3	5	69	155	Over	L-Cystathionine; L-Aspartic acid; Betaine	cpd:C02291,cpd:C00049,cpd:C00719
map00340	Histidine metabolism	0.656291	3	5	69	155	Over	Histamine; L-Aspartic acid; Ergothioneine	cpd:C00388,cpd:C00049,cpd:C05570
map01110	Biosynthesis of secondary metabolites	0.680894	28	59	69	155	Over	Podophyllotoxin; Tyramine; Biochanin A; Naringenin; Coumarin; Histamine; L-Ornithine; Piceatannol; (+)-Catechin; Galanthamine; Kaempferol; D-Gluconic acid; L-Cystathionine; Shikimic Acid; Stigmasterol; Methyl jasmonate; Phylloquinone; L-Aspartic acid; Protocatechuic acid; Vitamin C; Salicylic acid; Pipecolic acid; 5-O-Caffeoylshikimic acid; Gossypol; Paraxanthine; Geranylgeraniol; Gibberellic aci…	cpd:C10874,cpd:C00483,cpd:C00814,cpd:C00509,cpd:C05851,cpd:C00388,cpd:C00077,cpd:C05901,cpd:C06562,cpd:C08526,cpd:C05903,cpd:C00257,cpd:C02291,cpd:C00493,cpd:C05442,cpd:C11512,cpd:C02059,cpd:C00049,cpd:C00230,cpd:C00072,cpd:C00805,cpd:C00408,cpd:C10434,cpd:C07667,cpd:C13747,cpd:C09094,cpd:C01699,cpd:C00449
map00073	Cutin, suberine and wax biosynthesis	1	1	2	69	155	Over	Oleic Acid	cpd:C00712
map00220	Arginine biosynthesis	1	2	4	69	155	Over	L-Ornithine; L-Aspartic acid	cpd:C00077,cpd:C00049
map00232	Caffeine metabolism	1	1	2	69	155	Over	Paraxanthine	cpd:C13747
map00261	Monobactam biosynthesis	1	1	2	69	155	Over	L-Aspartic acid	cpd:C00049
map00310	Lysine degradation	1	2	4	69	155	Over	Pipecolic acid; L-Saccharopine	cpd:C00408,cpd:C00449
map00400	Phenylalanine, tyrosine and tryptophan biosynthesis	1	2	4	69	155	Over	Shikimic Acid; Protocatechuic acid	cpd:C00493,cpd:C00230
map00460	Cyanoamino acid metabolism	1	1	2	69	155	Over	L-Aspartic acid	cpd:C00049
map00480	Glutathione metabolism	1	2	4	69	155	Over	L-Ornithine; Vitamin C	cpd:C00077,cpd:C00072
map00564	Glycerophospholipid metabolism	1	1	2	69	155	Over	Phosphocholine	cpd:C00588
map00591	Linoleic acid metabolism	1	1	2	69	155	Over	Linoleic acid	cpd:C01595
map00730	Thiamine metabolism	1	1	2	69	155	Over	Vitamin B1	cpd:C00378
map00909	Sesquiterpenoid and triterpenoid biosynthesis	1	1	2	69	155	Over	Gossypol	cpd:C07667
map01210	2-Oxocarboxylic acid metabolism	1	1	2	69	155	Over	L-Ornithine	cpd:C00077
map00270	Cysteine and methionine metabolism	1	3	6	69	155	Over	L-Cystathionine; L-Aspartic acid; S-Adenosyl-L-homocysteine	cpd:C02291,cpd:C00049,cpd:C00021
map00350	Tyrosine metabolism	1	3	6	69	155	Over	Tyramine; 4-Hydroxyphenylacetic acid; Tyrosol	cpd:C00483,cpd:C00642,cpd:C06044
map00945	Stilbenoid, diarylheptanoid and gingerol biosynthesis	1	3	6	69	155	Over	Piceatannol; Pterostilbene; 5-O-Caffeoylshikimic acid	cpd:C05901,cpd:C10287,cpd:C10434

## Sheet: WS_L.vs.WW_L_pos_kegg_enrich
MapID	MapTitle	Pvalue	x	y	n	N	EnrichDirect	MetaIDs	kegg_cpd_id
map00340	Histidine metabolism	0.0649238	2	5	14	155	Over	Urocanic acid; Ergothioneine	cpd:C00785,cpd:C05570
map00790	Folate biosynthesis	0.0903226	1	1	14	155	Over	Sepiapterin	cpd:C00835
map00130	Ubiquinone and other terpenoid-quinone biosynthesis	0.248692	1	3	14	155	Over	Phylloquinone	cpd:C02059
map00750	Vitamin B6 metabolism	0.248692	1	3	14	155	Over	Pyridoxine	cpd:C00314
map00908	Zeatin biosynthesis	0.248692	1	3	14	155	Over	S-Methyl-5'-thioadenosine	cpd:C00170
map00061	Fatty acid biosynthesis	0.381133	1	5	14	155	Over	Palmitoleic Acid	cpd:C08362
map00944	Flavone and flavonol biosynthesis	0.381133	1	5	14	155	Over	Syringetin	cpd:C11620
map00230	Purine metabolism	0.438894	1	6	14	155	Over	Adenosine	cpd:C00212
map00270	Cysteine and methionine metabolism	0.438894	1	6	14	155	Over	S-Methyl-5'-thioadenosine	cpd:C00170
map00360	Phenylalanine metabolism	0.438894	1	6	14	155	Over	D-Phenylalanine	cpd:C02265
map00960	Tropane, piperidine and pyridine alkaloid biosynthesis	0.438894	1	6	14	155	Over	lupinine	cpd:C10773

## Sheet: WS_L.vs.WS_R_pos_kegg_enrich
MapID	MapTitle	Pvalue	x	y	n	N	EnrichDirect	MetaIDs	kegg_cpd_id
map00380	Tryptophan metabolism	0.0402162	7	9	67	155	Over	Tryptophol; Melatonin; 3-Indoleacetonitrile; Kynurenic acid; L-Kynurenine; Indole-3-acetic acid; Indole	cpd:C00955,cpd:C01598,cpd:C02938,cpd:C01717,cpd:C00328,cpd:C00954,cpd:C00463
map00232	Caffeine metabolism	0.185253	2	2	67	155	Over	Theobromine; Paraxanthine	cpd:C07480,cpd:C13747
map00909	Sesquiterpenoid and triterpenoid biosynthesis	0.185253	2	2	67	155	Over	beta-Caryophyllene; Gossypol	cpd:C09629,cpd:C07667
map04075	Plant hormone signal transduction	0.185253	2	2	67	155	Over	Salicylic acid; Indole-3-acetic acid	cpd:C00805,cpd:C00954
map00400	Phenylalanine, tyrosine and tryptophan biosynthesis	0.316213	3	4	67	155	Over	Shikimic Acid; Protocatechuic acid; Indole	cpd:C00493,cpd:C00230,cpd:C00463
map00230	Purine metabolism	0.403733	4	6	67	155	Over	2'-Deoxyadenosine; Hypoxanthine; dAMP; L-Glutamine	cpd:C00559,cpd:C00262,cpd:C00360,cpd:C00064
map00360	Phenylalanine metabolism	0.403733	4	6	67	155	Over	Phenylglyoxylic acid; 4-Hydroxyphenylacetic acid; Salicylic acid; D-Phenylalanine	cpd:C02137,cpd:C00642,cpd:C00805,cpd:C02265
map00960	Tropane, piperidine and pyridine alkaloid biosynthesis	0.403733	4	6	67	155	Over	Nicotinic acid; lupinine; Pipecolic acid; Atropine	cpd:C00253,cpd:C10773,cpd:C00408,cpd:C01479
map01100	Metabolic pathways	0.420491	41	88	67	155	Over	Vitamin B1; 4-Guanidinobutyric acid; 2'-Deoxyadenosine; Estrone; S-Methyl-5'-thioadenosine; Pyridoxine; Melatonin; Desthiobiotin; Nicotinic acid; Cortisone; Phosphocreatine; 10-Formyl-THF; p-Hydroxybenzaldehyde; Kaempferol; Hypoxanthine; dAMP; Shikimic Acid; 4-Pyridoxic acid; Kynurenic acid; Theobromine; L-Glutamine; 1,2-Benzenedicarboxylic acid; Ferulic acid; Phosphocholine; Protocatechuic acid;…	cpd:C00378,cpd:C01035,cpd:C00559,cpd:C00468,cpd:C00170,cpd:C00314,cpd:C01598,cpd:C01909,cpd:C00253,cpd:C00762,cpd:C02305,cpd:C00234,cpd:C00633,cpd:C05903,cpd:C00262,cpd:C00360,cpd:C00493,cpd:C00847,cpd:C01717,cpd:C07480,cpd:C00064,cpd:C01606,cpd:C01494,cpd:C00588,cpd:C00230,cpd:C09629,cpd:C00106,cpd:C00072,cpd:C00805,cpd:C01953,cpd:C00408,cpd:C10434,cpd:C00328,cpd:C00021,cpd:C00379,cpd:C13747,cpd…
map00040	Pentose and glucuronate interconversions	0.432258	1	1	67	155	Over	Xylitol	cpd:C00379
map00053	Ascorbate and aldarate metabolism	0.432258	1	1	67	155	Over	Vitamin C	cpd:C00072
map00100	Steroid biosynthesis	0.432258	1	1	67	155	Over	Stigmasterol	cpd:C05442
map00402	Benzoxazinoid biosynthesis	0.432258	1	1	67	155	Over	Indole	cpd:C00463
map00670	One carbon pool by folate	0.432258	1	1	67	155	Over	10-Formyl-THF	cpd:C00234
map00780	Biotin metabolism	0.432258	1	1	67	155	Over	Desthiobiotin	cpd:C01909
map04122	Sulfur relay system	0.432258	1	1	67	155	Over	Vitamin B1	cpd:C00378
map02010	ABC transporters	0.501527	5	9	67	155	Over	Vitamin B1; L-Glutamine; 1,2-Benzenedicarboxylic acid; Xylitol; Betaine	cpd:C00378,cpd:C00064,cpd:C01606,cpd:C00379,cpd:C00719
map00750	Vitamin B6 metabolism	0.578639	2	3	67	155	Over	Pyridoxine; 4-Pyridoxic acid	cpd:C00314,cpd:C00847
map00944	Flavone and flavonol biosynthesis	0.65266	3	5	67	155	Over	Kaempferol; Trifolin; Myricetin	cpd:C05903,cpd:C12626,cpd:C10107
map00240	Pyrimidine metabolism	0.727093	4	8	67	155	Over	5-Methylcytosine; L-Glutamine; Uracil; Thymine	cpd:C02376,cpd:C00064,cpd:C00106,cpd:C00178
map00940	Phenylpropanoid biosynthesis	1	5	11	67	155	Over	Coumarin; Eugenol; Ferulic acid; Coniferin; 5-O-Caffeoylshikimic acid	cpd:C05851,cpd:C10453,cpd:C01494,cpd:C00761,cpd:C10434
map00310	Lysine degradation	1	2	4	67	155	Over	Pipecolic acid; L-Saccharopine	cpd:C00408,cpd:C00449
map00480	Glutathione metabolism	1	2	4	67	155	Over	Vitamin C; L-Pyroglutamic acid	cpd:C00072,cpd:C01879
map00564	Glycerophospholipid metabolism	1	1	2	67	155	Over	Phosphocholine	cpd:C00588
map00630	Glyoxylate and dicarboxylate metabolism	1	1	2	67	155	Over	L-Glutamine	cpd:C00064
map00730	Thiamine metabolism	1	1	2	67	155	Over	Vitamin B1	cpd:C00378
map00910	Nitrogen metabolism	1	1	2	67	155	Over	L-Glutamine	cpd:C00064
map00945	Stilbenoid, diarylheptanoid and gingerol biosynthesis	1	3	6	67	155	Over	Piceatannol; Pterostilbene; 5-O-Caffeoylshikimic acid	cpd:C05901,cpd:C10287,cpd:C10434
map01230	Biosynthesis of amino acids	1	4	9	67	155	Over	Shikimic Acid; L-Glutamine; S-Adenosyl-L-homocysteine; L-Saccharopine	cpd:C00493,cpd:C00064,cpd:C00021,cpd:C00449

## Sheet: WS_R.vs.WW_R_pos_kegg_enrich
MapID	MapTitle	Pvalue	x	y	n	N	EnrichDirect	MetaIDs	kegg_cpd_id
map01100	Metabolic pathways	0.00515962	25	88	31	155	Over	4-Guanidinobutyric acid; Desoxycortone; Histamine; S-Methyl-5'-thioadenosine; L-Glutamic acid; Melatonin; Nicotinic acid; Cinnamaldehyde; Homocysteine; D-Gluconic acid; Hypoxanthine; 17α-Hydroxyprogesterone; 4-Pyridoxic acid; Phylloquinone; Cortisol; Pantothenic acid; Estriol; Progesterone; Caffeic acid; Pregnenolone; 4-Hydroxybenzaldehyde; Choline; Mevalonic acid; Adenine; Indole	cpd:C01035,cpd:C03205,cpd:C00388,cpd:C00170,cpd:C00025,cpd:C01598,cpd:C00253,cpd:C00903,cpd:C05330;cpd:C00155,cpd:C00257,cpd:C00262,cpd:C01176,cpd:C00847,cpd:C02059,cpd:C00735,cpd:C00864,cpd:C05141,cpd:C00410,cpd:C01481;cpd:C01197,cpd:C01953,cpd:C00633,cpd:C00114,cpd:C00418,cpd:C00147,cpd:C00463
map00908	Zeatin biosynthesis	0.102114	2	3	31	155	Over	S-Methyl-5'-thioadenosine; Adenine	cpd:C00170,cpd:C00147
map00030	Pentose phosphate pathway	0.2	1	1	31	155	Over	D-Gluconic acid	cpd:C00257
map00332	Carbapenem biosynthesis	0.2	1	1	31	155	Over	L-Glutamic acid	cpd:C00025
map00402	Benzoxazinoid biosynthesis	0.2	1	1	31	155	Over	Indole	cpd:C00463
map00430	Taurine and hypotaurine metabolism	0.2	1	1	31	155	Over	L-Glutamic acid	cpd:C00025
map00650	Butanoate metabolism	0.2	1	1	31	155	Over	L-Glutamic acid	cpd:C00025
map00860	Porphyrin and chlorophyll metabolism	0.2	1	1	31	155	Over	L-Glutamic acid	cpd:C00025
map00900	Terpenoid backbone biosynthesis	0.2	1	1	31	155	Over	Mevalonic acid	cpd:C00418
map00920	Sulfur metabolism	0.2	1	1	31	155	Over	Homocysteine	cpd:C05330;cpd:C00155
map00340	Histidine metabolism	0.261347	2	5	31	155	Over	Histamine; L-Glutamic acid	cpd:C00388,cpd:C00025
map00230	Purine metabolism	0.344614	2	6	31	155	Over	Hypoxanthine; Adenine	cpd:C00262,cpd:C00147
map00270	Cysteine and methionine metabolism	0.344614	2	6	31	155	Over	S-Methyl-5'-thioadenosine; Homocysteine	cpd:C00170,cpd:C05330;cpd:C00155
map00330	Arginine and proline metabolism	0.344614	2	6	31	155	Over	4-Guanidinobutyric acid; L-Glutamic acid	cpd:C01035,cpd:C00025
map00564	Glycerophospholipid metabolism	0.361039	1	2	31	155	Over	Choline	cpd:C00114
map00630	Glyoxylate and dicarboxylate metabolism	0.361039	1	2	31	155	Over	L-Glutamic acid	cpd:C00025
map00910	Nitrogen metabolism	0.361039	1	2	31	155	Over	L-Glutamic acid	cpd:C00025
map00380	Tryptophan metabolism	0.38452	3	9	31	155	Over	Tryptophol; Melatonin; Indole	cpd:C00955,cpd:C01598,cpd:C00463
map00940	Phenylpropanoid biosynthesis	0.460757	3	11	31	155	Over	Cinnamaldehyde; Eugenol; Caffeic acid	cpd:C00903,cpd:C10453,cpd:C01481;cpd:C01197
map01110	Biosynthesis of secondary metabolites	0.482018	14	59	31	155	Over	Histamine; L-Glutamic acid; Nicotinic acid; Cinnamaldehyde; Homocysteine; D-Gluconic acid; Carvone; Phylloquinone; 6-Gingerol; Pantothenic acid; (-)-Epigallocatechin; Caffeic acid; Mevalonic acid; Indole	cpd:C00388,cpd:C00025,cpd:C00253,cpd:C00903,cpd:C05330;cpd:C00155,cpd:C00257,cpd:C11383,cpd:C02059,cpd:C10462,cpd:C00864,cpd:C12136,cpd:C01481;cpd:C01197,cpd:C00418,cpd:C00463
map00130	Ubiquinone and other terpenoid-quinone biosynthesis	0.490502	1	3	31	155	Over	Phylloquinone	cpd:C02059
map00250	Alanine, aspartate and glutamate metabolism	0.490502	1	3	31	155	Over	L-Glutamic acid	cpd:C00025
map00410	beta-Alanine metabolism	0.490502	1	3	31	155	Over	Pantothenic acid	cpd:C00864
map00660	C5-Branched dibasic acid metabolism	0.490502	1	3	31	155	Over	L-Glutamic acid	cpd:C00025
map00750	Vitamin B6 metabolism	0.490502	1	3	31	155	Over	4-Pyridoxic acid	cpd:C00847
map00902	Monoterpenoid biosynthesis	0.490502	1	3	31	155	Over	Carvone	cpd:C11383
map01200	Carbon metabolism	0.490502	1	3	31	155	Over	D-Gluconic acid	cpd:C00257
map00220	Arginine biosynthesis	1	1	4	31	155	Over	L-Glutamic acid	cpd:C00025
map00400	Phenylalanine, tyrosine and tryptophan biosynthesis	1	1	4	31	155	Over	Indole	cpd:C00463
map00480	Glutathione metabolism	1	1	4	31	155	Over	L-Glutamic acid	cpd:C00025
map00770	Pantothenate and CoA biosynthesis	1	1	4	31	155	Over	Pantothenic acid	cpd:C00864
