# Supplementary material for: Targeted and untargeted metabolomics reveals deep analysis of drought stress responses in needles and roots of Pinus taeda seedlings
Source: Front Plant Sci. 2023 Jan 31;13:1031466. doi: 10.3389/fpls.2022.1031466 (PMC9927248; doi:10.3389/fpls.2022.1031466)
Supplement: Supplementary Figure 1 — PLS-DA scores of experimental groups under negative ion mode. (A) needles (red) vs. roots (blue) of WW seedlings; (B) needles of WS (red) vs.WW (blue) pine seedlings; (C) needles (red) vs. roots (blue) of WS pine seedlings; (D) roots of WS (red) vs. WW (blue) pine seedlings. WW, well-watered; WS, water-stressed. [file DataSheet_1.zip › Supplementary Tables/Table S9.XLSX]

## Sheet: WW_L.vs.WW_R_neg_kegg_enrich
MapID	MapTitle	Pvalue	x	y	n	N	EnrichDirect	MetaIDs	kegg_cpd_id
map00360	Phenylalanine metabolism	0.115068	4	4	38	76	Over	Fumaric acid; N-Acetyl-L-phenylalanine; Benzoic acid; L-Phenylalanine	cpd:C00122,cpd:C03519,cpd:C00180,cpd:C00079
map00650	Butanoate metabolism	0.24	3	3	38	76	Over	Fumaric acid; Succinic semialdehyde; alpha-Ketoglutaric acid	cpd:C00122,cpd:C00232,cpd:C00026
map00500	Starch and sucrose metabolism	0.357991	4	5	38	76	Over	α,α-Trehalose; Sucrose; GDP-alpha-D-glucose; Trehalose 6-phosphate	cpd:C01083,cpd:C00089,cpd:C00394,cpd:C00689
map00520	Amino sugar and nucleotide sugar metabolism	0.357991	4	5	38	76	Over	N-Acetyl-α-D-glucosamine 1-phosphate; D-Mannose 6-phosphate; UDP-N-acetylglucosamine; GDP-alpha-D-glucose	cpd:C04501,cpd:C00275,cpd:C00043,cpd:C00394
map00940	Phenylpropanoid biosynthesis	0.357991	4	5	38	76	Over	Caffeic aldehyde; Ferulaldehyde; Scopolin; L-Phenylalanine	cpd:C10945,cpd:C02666,cpd:C01527,cpd:C00079
map02010	ABC transporters	0.43033	5	7	38	76	Over	α,α-Trehalose; Sucrose; 2-Aminoethylphosphonate; Raffinose; L-Phenylalanine	cpd:C01083,cpd:C00089,cpd:C03557,cpd:C00492,cpd:C00079
map01100	Metabolic pathways	0.468228	27	50	38	76	Over	α,α-Trehalose; D-Xylulose; Protoporphyrin IX; Fumaric acid; Jasmonic acid; Succinic semialdehyde; 7-Methylxanthine; N-Acetyl-α-D-glucosamine 1-phosphate; Gluconolactone; Sucrose; Benzoic acid; 2-Aminoethylphosphonate; 2-Oxoadipic acid; 3-Methylxanthine; Uridine; D-Mannose 6-phosphate; Ferulaldehyde; Quercetin; Rutin; UDP-N-acetylglucosamine; Luteolin; Biliverdin; Ascorbic acid; L-Phenylalanine; D…	cpd:C01083,cpd:C00310,cpd:C02191,cpd:C00122,cpd:C08491,cpd:C00232,cpd:C16353,cpd:C04501,cpd:C00198,cpd:C00089,cpd:C00180,cpd:C03557,cpd:C00322,cpd:C16357,cpd:C00299,cpd:C00275,cpd:C02666,cpd:C00389,cpd:C05625,cpd:C00043,cpd:C01514,cpd:C00500,cpd:C00072,cpd:C00079,cpd:C05382,cpd:C00394,cpd:C00689
map00030	Pentose phosphate pathway	0.493333	2	2	38	76	Over	Gluconolactone; D-Sedoheptulose 7-phosphate	cpd:C00198,cpd:C05382
map00052	Galactose metabolism	0.493333	2	2	38	76	Over	Sucrose; Raffinose	cpd:C00089,cpd:C00492
map00232	Caffeine metabolism	0.493333	2	2	38	76	Over	7-Methylxanthine; 3-Methylxanthine	cpd:C16353,cpd:C16357
map00300	Lysine biosynthesis	0.493333	2	2	38	76	Over	2-Oxoadipic acid; alpha-Ketoglutaric acid	cpd:C00322,cpd:C00026
map00400	Phenylalanine, tyrosine and tryptophan biosynthesis	0.493333	2	2	38	76	Over	3-Hydroxybenzoic acid; L-Phenylalanine	cpd:C00587,cpd:C00079
map00592	alpha-Linolenic acid metabolism	0.493333	2	2	38	76	Over	Jasmonic acid; 13(S)-HOTrE	cpd:C08491,cpd:C16316
map00760	Nicotinate and nicotinamide metabolism	0.493333	2	2	38	76	Over	Fumaric acid; Succinic semialdehyde	cpd:C00122,cpd:C00232
map00902	Monoterpenoid biosynthesis	0.493333	2	2	38	76	Over	Geniposidic acid; Loganic acid	cpd:C11673,cpd:C01512
map00944	Flavone and flavonol biosynthesis	0.614795	3	4	38	76	Over	Quercetin; Rutin; Luteolin	cpd:C00389,cpd:C05625,cpd:C01514
map01200	Carbon metabolism	0.614795	3	4	38	76	Over	Succinic semialdehyde; Gluconolactone; D-Sedoheptulose 7-phosphate	cpd:C00232,cpd:C00198,cpd:C05382
map01110	Biosynthesis of secondary metabolites	0.646241	21	39	38	76	Over	α,α-Trehalose; Demethoxycurcumin; Protoporphyrin IX; Jasmonic acid; 7-Methylxanthine; Gluconolactone; Geniposidic acid; Benzoic acid; 3-Methylxanthine; Caffeic aldehyde; D-Mannose 6-phosphate; Ferulaldehyde; Quercetin; Rutin; Scopolin; Loganic acid; Luteolin; Biliverdin; Ascorbic acid; L-Phenylalanine; D-Sedoheptulose 7-phosphate	cpd:C01083,cpd:C17742,cpd:C02191,cpd:C08491,cpd:C16353,cpd:C00198,cpd:C11673,cpd:C00180,cpd:C16357,cpd:C10945,cpd:C00275,cpd:C02666,cpd:C00389,cpd:C05625,cpd:C01527,cpd:C01512,cpd:C01514,cpd:C00500,cpd:C00072,cpd:C00079,cpd:C05382
map00020	Citrate cycle (TCA cycle)	1	2	3	38	76	Over	Fumaric acid; alpha-Ketoglutaric acid	cpd:C00122,cpd:C00026
map00040	Pentose and glucuronate interconversions	1	2	3	38	76	Over	D-Xylulose; alpha-Ketoglutaric acid	cpd:C00310,cpd:C00026
map00051	Fructose and mannose metabolism	1	1	1	38	76	Over	D-Mannose 6-phosphate	cpd:C00275
map00053	Ascorbate and aldarate metabolism	1	2	3	38	76	Over	alpha-Ketoglutaric acid; Ascorbic acid	cpd:C00026,cpd:C00072
map00190	Oxidative phosphorylation	1	1	1	38	76	Over	Fumaric acid	cpd:C00122
map00250	Alanine, aspartate and glutamate metabolism	1	3	5	38	76	Over	Fumaric acid; Succinic semialdehyde; alpha-Ketoglutaric acid	cpd:C00122,cpd:C00232,cpd:C00026
map00310	Lysine degradation	1	1	1	38	76	Over	2-Oxoadipic acid	cpd:C00322
map00350	Tyrosine metabolism	1	2	3	38	76	Over	Fumaric acid; Succinic semialdehyde	cpd:C00122,cpd:C00232
map00380	Tryptophan metabolism	1	1	1	38	76	Over	2-Oxoadipic acid	cpd:C00322
map00430	Taurine and hypotaurine metabolism	1	1	1	38	76	Over	alpha-Ketoglutaric acid	cpd:C00026
map00440	Phosphonate and phosphinate metabolism	1	1	1	38	76	Over	2-Aminoethylphosphonate	cpd:C03557
map00460	Cyanoamino acid metabolism	1	1	1	38	76	Over	L-Phenylalanine	cpd:C00079
map00710	Carbon fixation in photosynthetic organisms	1	1	1	38	76	Over	D-Sedoheptulose 7-phosphate	cpd:C05382
map00750	Vitamin B6 metabolism	1	1	1	38	76	Over	Succinic semialdehyde	cpd:C00232
map00960	Tropane, piperidine and pyridine alkaloid biosynthesis	1	1	1	38	76	Over	L-Phenylalanine	cpd:C00079
map00966	Glucosinolate biosynthesis	1	1	1	38	76	Over	L-Phenylalanine	cpd:C00079
map01502	Vancomycin resistance	1	1	1	38	76	Over	UDP-N-acetylglucosamine	cpd:C00043

## Sheet: WS_L.vs.WW_L_neg_kegg_enrich
MapID	MapTitle	Pvalue	x	y	n	N	EnrichDirect	MetaIDs	kegg_cpd_id
map01040	Biosynthesis of unsaturated fatty acids	0.0789474	1	1	6	76	Over	Eicosapentaenoic acid	cpd:C06428
map00590	Arachidonic acid metabolism	0.152632	1	2	6	76	Over	Prostaglandin H2	cpd:C00427
map04075	Plant hormone signal transduction	0.152632	1	2	6	76	Over	Abscisic Acid	cpd:C06082
map00906	Carotenoid biosynthesis	0.221337	1	3	6	76	Over	Abscisic Acid	cpd:C06082
map00860	Porphyrin and chlorophyll metabolism	0.285337	1	4	6	76	Over	Bilirubin	cpd:C00486
map00941	Flavonoid biosynthesis	0.400253	1	6	6	76	Over	Neohesperidin	cpd:C09806
map01100	Metabolic pathways	1	4	50	6	76	Over	17α-Hydroxypregnenolone; Abscisic Acid; Bilirubin; Prostaglandin H2	cpd:C05138,cpd:C06082,cpd:C00486,cpd:C00427

## Sheet: WS_L.vs.WS_R_neg_kegg_enrich
MapID	MapTitle	Pvalue	x	y	n	N	EnrichDirect	MetaIDs	kegg_cpd_id
map00360	Phenylalanine metabolism	0.128085	4	4	43	76	Over	Fumaric acid; N-Acetyl-L-phenylalanine; Benzoic acid; L-Phenylalanine	cpd:C00122,cpd:C03519,cpd:C00180,cpd:C00079
map00350	Tyrosine metabolism	0.253158	3	3	43	76	Over	Fumaric acid; Succinic semialdehyde; Salidroside	cpd:C00122,cpd:C00232,cpd:C06046
map00650	Butanoate metabolism	0.253158	3	3	43	76	Over	Fumaric acid; Succinic semialdehyde; alpha-Ketoglutaric acid	cpd:C00122,cpd:C00232,cpd:C00026
map00030	Pentose phosphate pathway	0.502105	2	2	43	76	Over	Gluconolactone; D-Sedoheptulose 7-phosphate	cpd:C00198,cpd:C05382
map00330	Arginine and proline metabolism	0.502105	2	2	43	76	Over	4-Oxoproline; D-Proline	cpd:C01877,cpd:C00763
map00340	Histidine metabolism	0.502105	2	2	43	76	Over	alpha-Ketoglutaric acid; L-Histidine	cpd:C00026,cpd:C00135
map00400	Phenylalanine, tyrosine and tryptophan biosynthesis	0.502105	2	2	43	76	Over	3-Hydroxybenzoic acid; L-Phenylalanine	cpd:C00587,cpd:C00079
map00592	alpha-Linolenic acid metabolism	0.502105	2	2	43	76	Over	Jasmonic acid; 13(S)-HOTrE	cpd:C08491,cpd:C16316
map00760	Nicotinate and nicotinamide metabolism	0.502105	2	2	43	76	Over	Fumaric acid; Succinic semialdehyde	cpd:C00122,cpd:C00232
map00945	Stilbenoid, diarylheptanoid and gingerol biosynthesis	0.502105	2	2	43	76	Over	Demethoxycurcumin; Resveratrol	cpd:C17742,cpd:C03582
map00970	Aminoacyl-tRNA biosynthesis	0.502105	2	2	43	76	Over	L-Histidine; L-Phenylalanine	cpd:C00135,cpd:C00079
map04075	Plant hormone signal transduction	0.502105	2	2	43	76	Over	Abscisic Acid; Jasmonic acid	cpd:C06082,cpd:C08491
map01100	Metabolic pathways	0.554845	30	50	43	76	Over	α,α-Trehalose; D-Xylulose; Protoporphyrin IX; Abscisic Acid; Fumaric acid; Jasmonic acid; Bilirubin; Succinic semialdehyde; 7-Methylxanthine; N-Acetyl-α-D-glucosamine 1-phosphate; Gluconolactone; D-Proline; Sucrose; Benzoic acid; 2-Aminoethylphosphonate; Prostaglandin J2; Uridine; D-Mannose 6-phosphate; Ferulaldehyde; Quercetin; 16α-Hydroxyestrone; Dihydrokaempferol; Luteolin; Biliverdin; Ascorbi…	cpd:C01083,cpd:C00310,cpd:C02191,cpd:C06082,cpd:C00122,cpd:C08491,cpd:C00486,cpd:C00232,cpd:C16353,cpd:C04501,cpd:C00198,cpd:C00763,cpd:C00089,cpd:C00180,cpd:C03557,cpd:C05957,cpd:C00299,cpd:C00275,cpd:C02666,cpd:C00389,cpd:C05300,cpd:C00974,cpd:C01514,cpd:C00500,cpd:C00072,cpd:C00387,cpd:C00135,cpd:C00079,cpd:C05382,cpd:C00689
map00860	Porphyrin and chlorophyll metabolism	0.628376	3	4	43	76	Over	Protoporphyrin IX; Bilirubin; Biliverdin	cpd:C02191,cpd:C00486,cpd:C00500
map01200	Carbon metabolism	0.628376	3	4	43	76	Over	Succinic semialdehyde; Gluconolactone; D-Sedoheptulose 7-phosphate	cpd:C00232,cpd:C00198,cpd:C05382
map00941	Flavonoid biosynthesis	0.69201	4	6	43	76	Over	Naringin; Quercetin; Dihydrokaempferol; Luteolin	cpd:C09789,cpd:C00389,cpd:C00974,cpd:C01514
map02010	ABC transporters	0.69201	5	7	43	76	Over	α,α-Trehalose; Sucrose; 2-Aminoethylphosphonate; L-Histidine; L-Phenylalanine	cpd:C01083,cpd:C00089,cpd:C03557,cpd:C00135,cpd:C00079
map00010	Glycolysis / Gluconeogenesis	1	1	1	43	76	Over	Arbutin	cpd:C06186
map00020	Citrate cycle (TCA cycle)	1	2	3	43	76	Over	Fumaric acid; alpha-Ketoglutaric acid	cpd:C00122,cpd:C00026
map00040	Pentose and glucuronate interconversions	1	2	3	43	76	Over	D-Xylulose; alpha-Ketoglutaric acid	cpd:C00310,cpd:C00026
map00051	Fructose and mannose metabolism	1	1	1	43	76	Over	D-Mannose 6-phosphate	cpd:C00275
map00053	Ascorbate and aldarate metabolism	1	2	3	43	76	Over	alpha-Ketoglutaric acid; Ascorbic acid	cpd:C00026,cpd:C00072
map00190	Oxidative phosphorylation	1	1	1	43	76	Over	Fumaric acid	cpd:C00122
map00230	Purine metabolism	1	1	1	43	76	Over	Guanosine	cpd:C00387
map00250	Alanine, aspartate and glutamate metabolism	1	3	5	43	76	Over	Fumaric acid; Succinic semialdehyde; alpha-Ketoglutaric acid	cpd:C00122,cpd:C00232,cpd:C00026
map00410	beta-Alanine metabolism	1	1	1	43	76	Over	L-Histidine	cpd:C00135
map00430	Taurine and hypotaurine metabolism	1	1	1	43	76	Over	alpha-Ketoglutaric acid	cpd:C00026
map00440	Phosphonate and phosphinate metabolism	1	1	1	43	76	Over	2-Aminoethylphosphonate	cpd:C03557
map00460	Cyanoamino acid metabolism	1	1	1	43	76	Over	L-Phenylalanine	cpd:C00079
map00500	Starch and sucrose metabolism	1	3	5	43	76	Over	α,α-Trehalose; Sucrose; Trehalose 6-phosphate	cpd:C01083,cpd:C00089,cpd:C00689
map00710	Carbon fixation in photosynthetic organisms	1	1	1	43	76	Over	D-Sedoheptulose 7-phosphate	cpd:C05382
map00750	Vitamin B6 metabolism	1	1	1	43	76	Over	Succinic semialdehyde	cpd:C00232
map00940	Phenylpropanoid biosynthesis	1	3	5	43	76	Over	Caffeic aldehyde; Ferulaldehyde; L-Phenylalanine	cpd:C10945,cpd:C02666,cpd:C00079
map00960	Tropane, piperidine and pyridine alkaloid biosynthesis	1	1	1	43	76	Over	L-Phenylalanine	cpd:C00079
map00966	Glucosinolate biosynthesis	1	1	1	43	76	Over	L-Phenylalanine	cpd:C00079
map01040	Biosynthesis of unsaturated fatty acids	1	1	1	43	76	Over	Eicosapentaenoic acid	cpd:C06428

## Sheet: WS_R.vs.WW_R_neg_kegg_enrich
MapID	MapTitle	Pvalue	x	y	n	N	EnrichDirect	MetaIDs	kegg_cpd_id
map00330	Arginine and proline metabolism	0.0273684	2	2	13	76	Over	4-Oxoproline; D-Proline	cpd:C01877,cpd:C00763
map00310	Lysine degradation	0.171053	1	1	13	76	Over	2-Oxoadipic acid	cpd:C00322
map00380	Tryptophan metabolism	0.171053	1	1	13	76	Over	2-Oxoadipic acid	cpd:C00322
map01040	Biosynthesis of unsaturated fatty acids	0.171053	1	1	13	76	Over	Eicosapentaenoic acid	cpd:C06428
map01230	Biosynthesis of amino acids	0.177559	3	9	13	76	Over	L-Citrulline; 2-Isopropylmalic acid; 2-Oxoadipic acid	cpd:C00327,cpd:C02504,cpd:C00322
map01210	2-Oxocarboxylic acid metabolism	0.271241	2	6	13	76	Over	2-Isopropylmalic acid; 2-Oxoadipic acid	cpd:C02504,cpd:C00322
map00232	Caffeine metabolism	0.314737	1	2	13	76	Over	3-Methylxanthine	cpd:C16357
map00300	Lysine biosynthesis	0.314737	1	2	13	76	Over	2-Oxoadipic acid	cpd:C00322
map00590	Arachidonic acid metabolism	0.314737	1	2	13	76	Over	Prostaglandin H2	cpd:C00427
map00620	Pyruvate metabolism	0.314737	1	2	13	76	Over	2-Isopropylmalic acid	cpd:C02504
map00945	Stilbenoid, diarylheptanoid and gingerol biosynthesis	0.314737	1	2	13	76	Over	Resveratrol	cpd:C03582
map00290	Valine, leucine and isoleucine biosynthesis	0.435121	1	3	13	76	Over	2-Isopropylmalic acid	cpd:C02504
map00220	Arginine biosynthesis	0.535716	1	4	13	76	Over	L-Citrulline	cpd:C00327
map00944	Flavone and flavonol biosynthesis	0.535716	1	4	13	76	Over	Kaempferide	cpd:C10098
